# Supplementary material for: Evolution of Alternative Splicing in Eudicots
Source: Front Plant Sci. 2019 Jun 12;10:707. doi: 10.3389/fpls.2019.00707 (PMC6581728; doi:10.3389/fpls.2019.00707)
Supplement: Supplementary file 1 [file Table_1.xlsx]

## Sheet: Mapping statistics
Table S1. RNA-seq coverage and alignment statistics of the four eudicots. For paired-end reads, number of reads were counted as number of pairs * 2.
Species	Reference genome	Tissues	# raw reads (count as single read)	# clean reads	# uniquely mapped reads	% uniquely mapped reads	# reads uniquely mapped to junctions	% reads uniquely mapped to junctions	Read length (bp)	Read type	Sequence Read Archive (SRA) run ID
N. attenuata	NIATTr2	Root	48161738	41318960	37387919	90.4861	9483825	22.9527	100	Paired-end	SRR1951027
		Leaf	48094454	41849942	37128217	88.7175	9230047	22.0551	100	Paired-end	SRR1950961
		Flower	43791980	18550688	17598129	94.8651	4546878	24.5106	100	Paired-end	SRR3597526
S. lycopersicum	Slycopersicum_225	Root	27277056	26603412	23573422	88.6105	5909485	22.2133	90	Paired-end	SRR1210486
		Leaf	25231468	21421650	20306633	94.7949	3291892	15.3671	50	Paired-end	SRR570060
		Flower	39038372	24779060	23369504	94.3115	6847338	27.6336	100	Paired-end	SRR988531
G. max	Gmax_275_v2.0	Root	65169308	63547192	51894450	81.6629	13333131	20.9815	100	Paired-end	SRR1174205
		Leaf	67560350	62592462	54526801	87.114	15090482	24.1091	100	Paired-end	SRR1174227
		Flower	97034248	88313226	75241464	85.1984	17024663	19.2776	100	Paired-end	SRR1174220
A. thaliana	Athaliana_167	Root	225257463	201682843	188521244	93.4741	61907600	30.6955	100	Single end	SRR505743
		Leaf	244674787	206859837	192213103	92.9195	58115014	28.0939	100	Single end	SRR505744
		Flower	226165495	199870043	185328025	92.7243	60419022	30.2292	100	Single end	SRR656217
P. patens (Moss)	Ppatens_251_v3	Whole plant	31405722	16916356	15296286	90.4231	3371392	19.9298	100	Paired-end	SRR787291
			46414960	23179054	22023877	95.0163	4377357	18.885	100	Paired-end	SRR787292
			38912504	17161526	16536996	96.3609	3280903	19.1178	100	Paired-end	SRR787293
