# Supplementary material for: Evolution of Alternative Splicing in Eudicots
Source: Front Plant Sci. 2019 Jun 12;10:707. doi: 10.3389/fpls.2019.00707 (PMC6581728; doi:10.3389/fpls.2019.00707)
Supplement: Supplementary file 3 [file Table_3.xlsx]

## Sheet: Sheet1
Table S3. Summary of detected junctions. SJ: splice junctions; AS: alternative splicing.
Species	# of detected SJs	% of SJs with annotation	% of SJs without annotation	# of expressed gene	# of expressed gene with AS	# of gene with single AS event	# of gene with multiple AS events
N. attenuata	123450	0.933325	0.067	23027	5540	3478	2062
S. lycopersicum	121814	0.987973	0.012	23141	6849	3713	3136
G. max	189533	0.996476	0.004	38488	9703	6107	3596
A. thaliana	122334	0.998283	0.002	22485	7698	3985	3713
