# Supplementary material for: Evolution of Alternative Splicing in Eudicots
Source: Front Plant Sci. 2019 Jun 12;10:707. doi: 10.3389/fpls.2019.00707 (PMC6581728; doi:10.3389/fpls.2019.00707)
Supplement: Supplementary file 5 [file Data_Sheet_1.xlsx]

## Sheet: Caption
This file contains two excel sheets that show the relative importance of each factor that contributes to the splicing model of AltD and AltA in five different species. SS: splice site; BS: branch site; PPT: polypyrimidine tract. The top five contributors to each model were highlighted in red.

## Sheet: AltD
Species	Variable	Relative importance
N. attenuata	Distance between the authentic SS and the nearest 5' SS	1
	Junction size	0.890569
	Number of reads that support the junction	0.551417
	Presence/absence of alternative SS	0.530043
	The nearest inter-GT results a frame shift	0.503647
	The total number of putative 5' SS	0.453118
	Distance between authentic SS and the nearest inter-GT	0.367989
	The nearest 5' SS results no frame shift	0.300493
	Presence of 5' intronic CGCGTG motifs (silencer)	0.238785
	Absence of 5' intronic CGCGTG motif (silencer)	0.196932
	The nearest 5' SS results a frame shift	0.176741
	The nearest inter-GT results no frame shift	0.160593
Tomato	Distance between the authentic SS and the nearest 5' SS	1
	Junction size	0.821224
	Distance between authentic SS and the nearest inter-GT	0.776111
	Presence/absence of alternative SS	0.571038
	Number of reads support the junction	0.535657
	The nearest inter-GT results in a frame shift	0.535058
	The total number of putative 5' SS	0.517089
	Absence of 5' intronnic CAGCGG motif (silencer)	0.428803
	The nearest 5' SS results no frame shift	0.414815
	The nearest 5' SS results a frame shift	0.363467
	Presence of 5' intronic CAGCGG motif (silencer)	0.308391
	The nearest inter-GT results no frame shift	0.250344
A. thaliana	Junction size	1
	The distance between authentic SS and the nearest inter-GT	0.569398
	The distance between authentic SS and the nearest 5' SS	0.40261
	Presence/absence of alternative SS	0.27735
	The nearest inter-GT results a frame shift	0.218689
	The nearest inter-GT results no frame shift	0.190702
	The nearest 5' SS results a frame shift	0.172345
	The nearest 5' SS results no frame shift	0.145868
	Absence of 5' intronic CAGGCG motif (silencer)	0.131577
	Absence of 5' intronic TGCAGG motif (silencer)	0.121079
	Number of reads that support the junction	0.10739
	Presence of 5' intronic TGCAGG motif (silencer)	0.105808
	Presence of 5' intronic CAGGCG motif (silencer)	0.0942346
A. lyrata	Junction size	1
	Distance between authentic SS and the nearest 5' SS	0.662894
	The nearest 5' SS results a frame shift	0.647453
	Presence/absence of alternative SS	0.511907
	Distance between the authentic SS and the nearest inter-GT	0.405421
	The nearest inter-GT results a frame shift	0.35087
	The nearest 5' SS results no frame shift	0.350728
	Number of reads that support the junction	0.173094
	Absence of 5' intronict ACAGGG motif (silencer)	0.157742
	The nearest inter-GT results no frame shift	0.12827
	The nearest 5' SS results a frame shift	0.1264
	Presence of 5' intronic ACAGGG motif (silencer)	0.118433
C. rubella	Junction size	1
	Presence/absence of alternative SS	0.459193
	Distance between authentic SS and the nearest 5' SS	0.438722
	Distance between authentic SS and the nearest inter-GT	0.408778
	The nearest inter-GT results a frame shift	0.393148
	The nearest 5' SS results no frame shift	0.34556
	The total number of putative 5' SS	0.306958
	Presence of 5' exonic CATTGT motif (silencer)	0.292807
	Presence of 5' intronic GAAGAG motif (silencer)	0.259652
	Absence of 5' intronic GAAGAG motif (silencer)	0.220267
	Number of reads that support the junction	0.187191
	Absence of 5' intronic TGCAGG motif (silencer)	0.185948
	The nearest 5' SS results a frame shift	0.179836
	Presence of 5' exonic ATTAGT motif (silencer)	0.179496
	Absence of 5' exonic ATTAGT motif (silencer)	0.149683
	Presence of 5' intronic TGCAGG motif (silencer)	0.126632
	The nearest inter-GT results no frame shift	0.118086
	Absence of 5' intronic CATTGT motif (silencer)	0.108975

## Sheet: AltA
Species	Variable	Relative_importance
N. attenuata	The distance between the authentic SS and the nearest inter-AG	1
	Junction size	0.63804
	The distance between the authentic SS and the nearest 3' SS	0.550683
	The nearest 3' SS results no frame shift	0.338384
	Absence of UA	0.319271
	Absence of 3' intronic AGGCWA motif (silencer)	0.313408
	Absence of alternative SS	0.300952
	The nearest inter-AG results no frame shift	0.299828
	Number of reads that support the junction	0.297039
	Absence of inter-AG	0.287049
	Absence of BS	0.285499
	Presence of PPT	0.280838
	Presence of 5' exonic BCTAAG motif (silencer)	0.27885
	Presence of 3' intronic AAGACC motif (silencer)	0.270071
	Presence of 3' intronic AGGCWA motif (silencer)	0.262294
	Absence of 3' intronic CCCAGT motif (silencer)	0.249036
	The total number of 3' SS	0.238873
	Absence of 5' exonic BCTAAG motif (silencer)	0.223605
	Absence of PPT	0.219078
	Presence of 3' intronic CCCAGT motif (silencer)	0.216912
	Absence of 3' intronic GCTGGA motif (silencer)	0.212114
	Presence of UA	0.211327
	Absence of 3' intronic AAGACC motif (silencer)	0.20555
	Presence of BS	0.202752
	The nearest 3' SS results a frame shift	0.195681
	The nearest inter-AG results a frame shift	0.176024
	Presence of 3' intronic GCTGGA motif (silencer)	0.156507
Tomato	The distance between the authentic SS and the nearest inter-AG	1
	Junction size	0.732961
	The distance between the authentic SS and the nearest 3' SS	0.726422
	Absence of alternative SS	0.676772
	Absence of inter-AG	0.524736
	Absence of UA	0.478079
	The total number of putative 3' SS	0.395512
	The nearest 3' SS results no frame shift	0.393841
	Number of reads that support the junction	0.378207
	Presence of 3' exonic TATATG motif (silencer)	0.374529
	Absence of 3' exonic AGCGTA motif (silencer)	0.350447
	The nearest inter-AG results no frame shift	0.340241
	Presence of 3' intronic TCCACC motif (silencer)	0.336343
	Absence of 3' intronic TCCACC motif (silencer)	0.321347
	Presence of PPT	0.317304
	Absence of BS	0.306771
	Presence of BS	0.289932
	Absence of 3' exonic TATATG motif (silencer)	0.283666
	Presence of 3' exonic AGCGTA motif (silencer)	0.277119
	The nearest 3' SS results a frame shift	0.275126
	The nearest inter-AG results a frame shift	0.245987
	Absence of PPT	0.23912
	Presence of UA	0.224887
A. thaliana	The distance between the authentic SS and the nearest inter-AG	1
	The distance between the authentic SS and the nearest 3' SS	0.962753
	Junction size	0.597871
	Absence of inter-AG	0.59341
	The nearest inter-AG results no frame shift	0.571083
	The nearest 3' SS result no frame shift	0.550753
	Absence of alternative SS	0.548823
	Presence of BS	0.542879
	Absence of UA	0.519349
	Absence of 3' exonic ACTAAT motif (silencer)	0.485029
	Presence of PPT	0.465782
	Presence of 3' intronic GGTAAG motif (silencer)	0.44227
	Presence of 3'exonic ACTAAT motif (silencer)	0.439839
	Presence of 3' exonic TTARTT motif (silencer)	0.430184
	Absence of BS	0.42082
	Absence of UA	0.415131
	Presence of 3' intronic GTAAGT motif (silencer)	0.412413
	The total number of putative 3' SS	0.405279
	The nearest inter-AG results a frame shift	0.388664
	Presence of 3' exonic TTARTT motif (silencer)	0.370316
	Number of reads that support the junction	0.366584
	Absence of 3' intronic GTAAGT motif (silencer)	0.352133
	Absence of 3' intronic GGTAAG motif (silencer)	0.351907
	Presence of UA	0.35119
	The nearest 3' SS results a frame shift	0.334069
A. lyrata	The distance between the authentic SS and the nearest inter-AG	1
	Absence of alternative SS	0.71719
	Junction size	0.562416
	Absence of inter-AG	0.545426
	The distance between the authentic SS and the nearest 3' SS	0.539672
	Absence of UA	0.300666
	The nearest 3' SS results no frame shift	0.272167
	The nearest inter-AG results no frame shift	0.19161
	Absence of 3' intronic VAGGTA motif (silencer)	0.171807
	Number of reads that support the junction	0.171616
	The total number of putative 3' SS	0.166342
	Presence of PPT	0.143967
	The nearest 3' SS results a frame shift	0.139632
	The nearest inter-AG results a frame shift	0.138717
	Absence of UA	0.126045
	Presence of 3' intronic VAGGTA motif (silencer)	0.125907
	Presence of UA	0.125889
	Absence of BS	0.0878238
	Presence of BS	0.0665596
C. rubella	The distance between the authentic SS and the nearest inter-AG	1
	Absence of alternative SS	0.702184
	Junction size	0.694435
	The distance between the authentic SS and the nearest 3' SS	0.367648
	The total number of putative 3' SS	0.28148
	The nearest 3' SS results no frame shift	0.230447
	Presence of 3' intronic CGGTAA motif (silencer)	0.226104
	The nearest 3' SS results a frame shift	0.21823
	Absence of inter-AG	0.210136
	Absence of UA	0.197832
	Presence of PPT	0.190007
	Absence of UA	0.180624
	Absence of 3' exonic TGAKTG motif (silencer)	0.179893
	Number of reads that support the junction	0.169587
	Absence of 3' exonic CATTTW motif (silencer)	0.157082
	Presence of UA	0.152722
	Presence of 3' exonic TAAGAT motif (silencer)	0.151769
	Presence of 3' exonic ACTAAA motif (silencer)	0.14637
	The nearest inter-AG results a frame shift	0.144719
	The nearest 3' SS results a frame shift	0.139686
	Absence of BS	0.131236
	Absence of 3' exonic ACTAAA motif (silencer)	0.129183
	Presence of 3' exonic CACTGT motif (silencer)	0.121049
	Presence of 3' exonic TGAKTG motif (silencer)	0.113498
	Absnece of 3' exonic CACTGT motif (silencer)	0.107564
	Presence of 3' exonic CATTTW motif (silencer)	0.0979637
	Absence of 3' exonic TAAGAT motif (silencer)	0.0864217
	Presence of BS	0.0827551
	Absence of 3' intronic CGGTAA motif (silencer)	0.0684675
