# Supplementary material for: Evolution of Alternative Splicing in Eudicots
Source: Front Plant Sci. 2019 Jun 12;10:707. doi: 10.3389/fpls.2019.00707 (PMC6581728; doi:10.3389/fpls.2019.00707)
Supplement: Supplementary file 6 [file Data_Sheet_2.xlsx]

## Sheet: Caption
This file contains two excel sheets that show the relative importance of each factor that contributes to the AS conservation of AltD and AltA among closely related species. SS: splice site; BS: branch site; PPT: polypyrimidine tract. The top five contributors to each model were highlighted in red.

## Sheet: AltD
Species pair	Variable	Relative importance
N. attenuata (sp1) vs Tomato (sp2)	Difference in number of reads that support the junction	1
	TE insertion was found in sp1but not in sp2	0.899981
	Loss of alternative SS in one species	0.775453
	The nearest inter-GT results a frame shift in sp1 but not in sp2	0.763612
	Difference in distance between the authentic SS and the nearest alternative SS	0.719481
	The sequence similarity of SS between species	0.713517
	The nearest alternative SS results a frame shift in both species	0.650028
	The nearest inter-GT results a frame shift in both species	0.626649
	The nearest alternative SS results a frame shift in sp1 but not in sp2	0.626267
	The nearest alternative SS results a frame shift in sp2 but not in sp1	0.622429
	Difference of distance between the authentic SS and the nearest inter-GT	0.605819
	Difference in gene family size	0.598036
	The nearest inter-GT results a frame shift in sp2 but not in sp1	0.561863
	TE insertions found in sp1 but not in sp2	0.527146
	Difference in the GC content of the SS (intronic region)	0.391901
	Difference in junction size	0.314951
	Difference in the GC content of the SS exonic region)	0.269817
	Difference in number of potential SS	0.246233
	The nearest alternative SS results no frame shift in both species	0.12906
	The nearest inter-GT results no frame shift in both species	0.110428
A. lyrata(sp1) vs A. thaliana(sp2)	The sequence similarity of SS between species	1
	Difference of distance between the authentic SS and the nearest inter-GT	0.991007
	Difference in number of reads that support the junction	0.952053
	Loss of alternaitve SS in one species	0.763404
	The nearest inter-GT results a frame shift in sp1 but not in sp2	0.728035
	The nearest inter-GT results a frame shift in sp2 but not in sp1	0.703363
	The nearest alternative SS results a frame shift in both species	0.692592
	The nearest alternative SS results a frame shift in sp2 but not in sp1	0.656865
	Difference in distance between the authentic SS and the nearest alternative SS	0.588665
	The nearest alternative SS results a frame shift in sp1 but not in sp2	0.579617
	Difference in junction size	0.540332
	Difference in number of potential SS	0.467509
	The nearest inter-GT results no frame shift in both species	0.400233
	Difference in the GC content of the SS exonic region)	0.379403
	Difference in the GC content of the SS (intronic region)	0.376009
	Difference in gene family size	0.337165
	The nearest alternative SS results no frame shift in both species	0.273287
	The nearest inter-GT results no frame shift in both species	0.130286
A. lyrata vs C. rubella	Loss of alternative SS in one species	1
	The nearest inter-GT results a frame shift in sp1 but not in sp2	0.980194
	The nearest inter-GT results a frame shift in sp2 but not in sp1	0.944311
	Difference of distance between the authentic SS and the nearest inter-GT	0.795172
	The nearest alternative SS results a frame shift in sp2 but not in sp1	0.779136
	Difference in junction size	0.662632
	Difference in distance between the authentic SS and the nearest alternative SS	0.624713
	Difference in number of reads that support the junction	0.55931
	The nearest alternative SS results a frame shift in sp1 but not in sp2	0.525207
	The sequence similarity of SS between species	0.512421
	The nearest alternative SS results a frame shift both species	0.489433
	Difference in the GC content of the SS (intronic region)	0.487296
	Difference in gene family size	0.3857
	Difference in number of potential SS	0.352188
	Difference in the GC content of the SS exonic region)	0.344179
	The nearest inter-GT results a frame shift in both species	0.33917
	The nearest alternative SS results no frame shift in both species	0.173284
	The nearest inter-GT results no frame shift in both species	0.0798651

## Sheet: AltA
Species pair	Variable	Relative_importance
N. attenuata (sp1) vs Tomato (sp2)	Distance changes between the authentic SS and the nearest inter-AG	1
	TE insertion was found in sp2 but not in sp1	0.884721
	Absence of alternative SS in both species	0.766021
	The nearest alternative SS results a frame shift in sp1 but not in sp2	0.716585
	Presence of PPT in sp1 but not in sp2	0.660127
	Difference in number of reads that support the junction	0.630436
	The nearest inter-AG results a frame shift in sp2 but not in sp1	0.628115
	The nearest inter-AG results a frame shift in sp1 but not in sp2	0.626589
	Presence of UA in sp1 but not in sp2	0.617784
	Loss of inter-AG in one species	0.614104
	The nearest alternative SS results a frame shift in sp2 but not in sp1	0.611266
	TE insertions was found in sp1 but not in sp2	0.60753
	Presence of UA in sp2 but not in sp1	0.565876
	The nearest alternative SS results no frame shift in both species	0.550307
	Presence of PPT in sp2 but not in sp1	0.501207
	Presence of BS in sp1 but not in sp2	0.458869
	Presence of BS in sp2 but not in sp1	0.367628
	The sequence similarity of SS between species	0.366769
	Difference in the GC content of the SS (intronic region)	0.358774
	The nearest inter-AG results no frame shift in both sp	0.327046
	Difference in number of potential SS	0.29391
	Difference in the GC content of the SS exonic region)	0.279858
	Difference in junction size	0.25074
	Difference in distance between the authentic SS and the nearest alternative SS	0.249706
	Difference in gene family size	0.230091
	The nearest alternative SS results a frame shift in both species	0.229334
	The nearest inter-AG results a frame shift in both species	0.207685
	Presence/absence of BS in both species	0.12501
	Presence/absence of TE in the junction of both species	0.0858981
	Presence/absence of UA in both species	0.05
	Presence/absence of PPT in both species	0.04
A. lyrata (sp1) vs A. thaliana (sp2)	Distance changes between the authentic SS and the nearest inter-AG	1
	The nearest inter-AG results a frame shift in sp1 but not in sp2	0.758993
	Absence of alternative SS in both species	0.734755
	Presence of PPT in sp2 but not in sp1	0.674833
	Presence of UA in sp2 but not in sp1	0.567815
	Presence of UA in sp1 but not in sp2	0.544599
	The sequence similarity of SS between species	0.54367
	The nearest inter-AG results a frame shift in sp2 but not in sp1	0.523151
	Loss of inter-AG in one species	0.492867
	Presence of BS in sp1 but not in sp2	0.412565
	Presence of BS in sp2 but not in sp1	0.410919
	The nearest alternative SS results a frame shift in sp2 but not in sp1	0.397483
	The nearest inter-AG results no frame shift in both sp	0.388808
	The nearest alternative SS resutls a frame shift in sp1 but not in sp2	0.385529
	Presence of PPT in sp1 but not in sp2	0.376748
	Difference in number of reads that support the junction	0.357784
	The nearest alternative SS results no frame shift in both species	0.333521
	Difference in junction size	0.323501
	Difference in distance between the authentic SS and the nearest alternative SS	0.314088
	Difference in number of potential SS	0.293081
	Difference in the GC content of the SS (intronic region)	0.211335
	Difference in gene family size	0.198423
	Difference in the GC content of the SS exonic region)	0.169432
	The nearest alternative SS results a frame shift in both species	0.139106
	The nearest inter-AG results a frame shift in both species	0.101752
	Presence/absence of BS in both species	0.1003
	Presence/absence of PPT in both species	0.03
	Presence/absence of US in both species	0.03
A. lyrata (sp1) vs C. rubella(sp2)	Distance changes between the authentic SS and the nearest inter-AG	1
	Absence of alternative SS in both species	0.755602
	The nearest inter-AG results a frame shift in sp2 but not in sp1	0.623365
	Presence of PPT in sp2 but not in sp1	0.616209
	Presence of PPT in sp1 but not in sp2	0.591877
	Presence of UA in sp1 but not in sp2	0.591216
	The nearest inter-AG results a frame shift in sp1 but not in sp2	0.568016
	Presence of BS in sp1 but not in sp2	0.547172
	nearest alternative SS cause frame shift in sp2 but not in sp1	0.530242
	Presence of BS in sp1 but not in sp2	0.52008
	The nearest inter-AG results no frame shift in both sp	0.519479
	Difference in number of reads that support the junction	0.507426
	The nearest alternative SS results no frame shift in both species	0.506005
	Loss of inter-AG in one species	0.473305
	The sequence similarity of SS between species	0.395872
	Presence of UA in sp2 but not in sp1	0.385775
	Difference in distance between the authentic SS and the nearest alternative SS	0.3797
	Difference in gene family size	0.365452
	Difference in junction size	0.342575
	The nearest alternative SS results a frame shift in sp1 but not in sp2	0.284757
	Difference in the GC content of the SS exonic region)	0.266591
	Difference in number of potential SS	0.243759
	The nearest alternative SS results a frame shift in both species	0.206942
	Difference in the GC content of the SS (intronic region)	0.172913
	The nearest inter-AG results a frame shift in both species	0.123508
	Presence/absence of BS in both species	0.100662
	Presence/absence of UA in both species	0.0682662
	Presence/absence of PPT in both species	0.06
