# Supplementary material for: Evolution of Alternative Splicing in Eudicots
Source: Front Plant Sci. 2019 Jun 12;10:707. doi: 10.3389/fpls.2019.00707 (PMC6581728; doi:10.3389/fpls.2019.00707)
Supplement: Supplementary file 7 [file Data_Sheet_3.zip]

Archive with 38 entries (27 files):
- AdditionalData/
- AdditionalData/GenesListWithAS/
- AdditionalData/GenesListWithAS/.DS_Store
- __MACOSX/
- __MACOSX/AdditionalData/
- __MACOSX/AdditionalData/GenesListWithAS/
- __MACOSX/AdditionalData/GenesListWithAS/._.DS_Store
- AdditionalData/GenesListWithAS/Exgene_with_AS/
- AdditionalData/GenesListWithAS/Exgene_with_AS/Nicotiana_attenuata_genes_with_AS.txt
- __MACOSX/AdditionalData/GenesListWithAS/Exgene_with_AS/
- __MACOSX/AdditionalData/GenesListWithAS/Exgene_with_AS/._Nicotiana_attenuata_genes_with_AS.txt
- AdditionalData/GenesListWithAS/Exgene_with_AS/Tomato_genes_with_AS.txt
- __MACOSX/AdditionalData/GenesListWithAS/Exgene_with_AS/._Tomato_genes_with_AS.txt
- AdditionalData/GenesListWithAS/Exgene_with_AS/Arabidopsis_thaliana_genes_with_AS.txt
- __MACOSX/AdditionalData/GenesListWithAS/Exgene_with_AS/._Arabidopsis_thaliana_genes_with_AS.txt
- AdditionalData/GenesListWithAS/Exgene_with_AS/Soybean_genes_with_AS.txt
- __MACOSX/AdditionalData/GenesListWithAS/Exgene_with_AS/._Soybean_genes_with_AS.txt
- __MACOSX/AdditionalData/GenesListWithAS/._Exgene_with_AS
- AdditionalData/GenesListWithAS/All_Expressed_gene/
- AdditionalData/GenesListWithAS/All_Expressed_gene/Tomato_expressed_genes.txt
- __MACOSX/AdditionalData/GenesListWithAS/All_Expressed_gene/
- __MACOSX/AdditionalData/GenesListWithAS/All_Expressed_gene/._Tomato_expressed_genes.txt
- AdditionalData/GenesListWithAS/All_Expressed_gene/Nicotiana_attenuata_expressed_genes.txt
- __MACOSX/AdditionalData/GenesListWithAS/All_Expressed_gene/._Nicotiana_attenuata_expressed_genes.txt
- AdditionalData/GenesListWithAS/All_Expressed_gene/Soybean_expressed_genes.txt
- __MACOSX/AdditionalData/GenesListWithAS/All_Expressed_gene/._Soybean_expressed_genes.txt
- AdditionalData/GenesListWithAS/All_Expressed_gene/Arabidopsis_thaliana_expressed_genes.txt
- __MACOSX/AdditionalData/GenesListWithAS/All_Expressed_gene/._Arabidopsis_thaliana_expressed_genes.txt
- __MACOSX/AdditionalData/GenesListWithAS/._All_Expressed_gene
- __MACOSX/AdditionalData/._GenesListWithAS
- AdditionalData/Orthologs/
- AdditionalData/Orthologs/One-to-One_orthologs.xlsx
- __MACOSX/AdditionalData/Orthologs/
- __MACOSX/AdditionalData/Orthologs/._One-to-One_orthologs.xlsx
- __MACOSX/AdditionalData/._Orthologs
- AdditionalData/Readme.txt
- __MACOSX/AdditionalData/._Readme.txt
- __MACOSX/._AdditionalData
