# Supplementary material for: Evolution of Alternative Splicing in Eudicots
Source: Front Plant Sci. 2019 Jun 12;10:707. doi: 10.3389/fpls.2019.00707 (PMC6581728; doi:10.3389/fpls.2019.00707)
Supplement: Supplementary file 7 [file Data_Sheet_3.zip › AdditionalData/GenesListWithAS/Exgene_with_AS/Nicotiana_attenuata_genes_with_AS.txt]

NIATv7_g00882
NIATv7_g24203
NIATv7_g07671
NIATv7_g56724
NIATv7_g35153
NIATv7_g34543
NIATv7_g27191
NIATv7_g00820
NIATv7_g30846
NIATv7_g02881
NIATv7_g09352
NIATv7_g01941
NIATv7_g16159
NIATv7_g33029
NIATv7_g02206
NIATv7_g16889
NIATv7_g31399
NIATv7_g30115
NIATv7_g37851
NIATv7_g66108
NIATv7_g30373
NIATv7_g09526
NIATv7_g16551
NIATv7_g37513
NIATv7_g00009
NIATv7_g00020
NIATv7_g00024
NIATv7_g00028
NIATv7_g00044
NIATv7_g00050
NIATv7_g00061
NIATv7_g00062
NIATv7_g00209
NIATv7_g00228
NIATv7_g00292
NIATv7_g00309
NIATv7_g00318
NIATv7_g00365
NIATv7_g00406
NIATv7_g00414
NIATv7_g00433
NIATv7_g00437
NIATv7_g00455
NIATv7_g00456
NIATv7_g00457
NIATv7_g00578
NIATv7_g00590
NIATv7_g00607
NIATv7_g00624
NIATv7_g00663
NIATv7_g00664
NIATv7_g00684
NIATv7_g00692
NIATv7_g00696
NIATv7_g00736
NIATv7_g00763
NIATv7_g00781
NIATv7_g00784
NIATv7_g00804
NIATv7_g00817
NIATv7_g00825
NIATv7_g00861
NIATv7_g00910
NIATv7_g00997
NIATv7_g01029
NIATv7_g01051
NIATv7_g01052
NIATv7_g01110
NIATv7_g01168
NIATv7_g01216
NIATv7_g01219
NIATv7_g01263
NIATv7_g01385
NIATv7_g01408
NIATv7_g01410
NIATv7_g01533
NIATv7_g01550
NIATv7_g01557
NIATv7_g01584
NIATv7_g01621
NIATv7_g01627
NIATv7_g01654
NIATv7_g01676
NIATv7_g01698
NIATv7_g01712
NIATv7_g01715
NIATv7_g01717
NIATv7_g01824
NIATv7_g01825
NIATv7_g01890
NIATv7_g01910
NIATv7_g01940
NIATv7_g01942
NIATv7_g01957
NIATv7_g01971
NIATv7_g01978
NIATv7_g02011
NIATv7_g02040
NIATv7_g02042
NIATv7_g02049
NIATv7_g02117
NIATv7_g02129
NIATv7_g02147
NIATv7_g02169
NIATv7_g02179
NIATv7_g02181
NIATv7_g02188
NIATv7_g02194
NIATv7_g02228
NIATv7_g02249
NIATv7_g02284
NIATv7_g02289
NIATv7_g02304
NIATv7_g02313
NIATv7_g02324
NIATv7_g02384
NIATv7_g02421
NIATv7_g02458
NIATv7_g02546
NIATv7_g02561
NIATv7_g02580
NIATv7_g02670
NIATv7_g02723
NIATv7_g02747
NIATv7_g02791
NIATv7_g02811
NIATv7_g02827
NIATv7_g02852
NIATv7_g02875
NIATv7_g02880
NIATv7_g02943
NIATv7_g02965
NIATv7_g03002
NIATv7_g03094
NIATv7_g03121
NIATv7_g03158
NIATv7_g03221
NIATv7_g03248
NIATv7_g03250
NIATv7_g03266
NIATv7_g03300
NIATv7_g03313
NIATv7_g03323
NIATv7_g03348
NIATv7_g03358
NIATv7_g03360
NIATv7_g03370
NIATv7_g03372
NIATv7_g03378
NIATv7_g03386
NIATv7_g03427
NIATv7_g03462
NIATv7_g03487
NIATv7_g03489
NIATv7_g03498
NIATv7_g03505
NIATv7_g03509
NIATv7_g03552
NIATv7_g03582
NIATv7_g03612
NIATv7_g03621
NIATv7_g03637
NIATv7_g03654
NIATv7_g03669
NIATv7_g03693
NIATv7_g03698
NIATv7_g03703
NIATv7_g03736
NIATv7_g03738
NIATv7_g03796
NIATv7_g03805
NIATv7_g03833
NIATv7_g03835
NIATv7_g03934
NIATv7_g03948
NIATv7_g03949
NIATv7_g03970
NIATv7_g03991
NIATv7_g04002
NIATv7_g04007
NIATv7_g04047
NIATv7_g04056
NIATv7_g04079
NIATv7_g04081
NIATv7_g04093
NIATv7_g04143
NIATv7_g04199
NIATv7_g04203
NIATv7_g04272
NIATv7_g04282
NIATv7_g04283
NIATv7_g04317
NIATv7_g04385
NIATv7_g04394
NIATv7_g04495
NIATv7_g04497
NIATv7_g04499
NIATv7_g04504
NIATv7_g04572
NIATv7_g04579
NIATv7_g04608
NIATv7_g04636
NIATv7_g04675
NIATv7_g04748
NIATv7_g04771
NIATv7_g04774
NIATv7_g04787
NIATv7_g04831
NIATv7_g04847
NIATv7_g04873
NIATv7_g04881
NIATv7_g04887
NIATv7_g04932
NIATv7_g04956
NIATv7_g05001
NIATv7_g05018
NIATv7_g05021
NIATv7_g05041
NIATv7_g05052
NIATv7_g05061
NIATv7_g05088
NIATv7_g05125
NIATv7_g05204
NIATv7_g05206
NIATv7_g05255
NIATv7_g05311
NIATv7_g05328
NIATv7_g05348
NIATv7_g05378
NIATv7_g05379
NIATv7_g05402
NIATv7_g05413
NIATv7_g05469
NIATv7_g05470
NIATv7_g05478
NIATv7_g05535
NIATv7_g05536
NIATv7_g05539
NIATv7_g05642
NIATv7_g05658
NIATv7_g05665
NIATv7_g05671
NIATv7_g05680
NIATv7_g05685
NIATv7_g05701
NIATv7_g05742
NIATv7_g05753
NIATv7_g05801
NIATv7_g05860
NIATv7_g05917
NIATv7_g05924
NIATv7_g05945
NIATv7_g05961
NIATv7_g05990
NIATv7_g05999
NIATv7_g06002
NIATv7_g06006
NIATv7_g06030
NIATv7_g06061
NIATv7_g06087
NIATv7_g06114
NIATv7_g06145
NIATv7_g06172
NIATv7_g06173
NIATv7_g06297
NIATv7_g06302
NIATv7_g06307
NIATv7_g06358
NIATv7_g06393
NIATv7_g06415
NIATv7_g06422
NIATv7_g06459
NIATv7_g06468
NIATv7_g06474
NIATv7_g06481
NIATv7_g06493
NIATv7_g06506
NIATv7_g06507
NIATv7_g06516
NIATv7_g06556
NIATv7_g06570
NIATv7_g06606
NIATv7_g06618
NIATv7_g06637
NIATv7_g06672
NIATv7_g06691
NIATv7_g06707
NIATv7_g06720
NIATv7_g06737
NIATv7_g06745
NIATv7_g06816
NIATv7_g06843
NIATv7_g06858
NIATv7_g06883
NIATv7_g06907
NIATv7_g06948
NIATv7_g06955
NIATv7_g07020
NIATv7_g07030
NIATv7_g07039
NIATv7_g07077
NIATv7_g07086
NIATv7_g07087
NIATv7_g07093
NIATv7_g07111
NIATv7_g07113
NIATv7_g07118
NIATv7_g07133
NIATv7_g07184
NIATv7_g07188
NIATv7_g07195
NIATv7_g07199
NIATv7_g07219
NIATv7_g07220
NIATv7_g07251
NIATv7_g07317
NIATv7_g07391
NIATv7_g07395
NIATv7_g07422
NIATv7_g07473
NIATv7_g07478
NIATv7_g07482
NIATv7_g07485
NIATv7_g07569
NIATv7_g07619
NIATv7_g07648
NIATv7_g07662
NIATv7_g07719
NIATv7_g07737
NIATv7_g07748
NIATv7_g07751
NIATv7_g07760
NIATv7_g07838
NIATv7_g07878
NIATv7_g07908
NIATv7_g07941
NIATv7_g07996
NIATv7_g07997
NIATv7_g08000
NIATv7_g08005
NIATv7_g08019
NIATv7_g08020
NIATv7_g08048
NIATv7_g08120
NIATv7_g08133
NIATv7_g08182
NIATv7_g08211
NIATv7_g08249
NIATv7_g08252
NIATv7_g08253
NIATv7_g08255
NIATv7_g08307
NIATv7_g08339
NIATv7_g08394
NIATv7_g08404
NIATv7_g08498
NIATv7_g08530
NIATv7_g08546
NIATv7_g08563
NIATv7_g08568
NIATv7_g08577
NIATv7_g08604
NIATv7_g08607
NIATv7_g08628
NIATv7_g08664
NIATv7_g08668
NIATv7_g08673
NIATv7_g08702
NIATv7_g08758
NIATv7_g08769
NIATv7_g08772
NIATv7_g08841
NIATv7_g08843
NIATv7_g08858
NIATv7_g08881
NIATv7_g08896
NIATv7_g08898
NIATv7_g08904
NIATv7_g08932
NIATv7_g08975
NIATv7_g08978
NIATv7_g08979
NIATv7_g09058
NIATv7_g09088
NIATv7_g09108
NIATv7_g09153
NIATv7_g09174
NIATv7_g09190
NIATv7_g09228
NIATv7_g09384
NIATv7_g09399
NIATv7_g09412
NIATv7_g09470
NIATv7_g09474
NIATv7_g09478
NIATv7_g09547
NIATv7_g09558
NIATv7_g09563
NIATv7_g09576
NIATv7_g09604
NIATv7_g09653
NIATv7_g09657
NIATv7_g09745
NIATv7_g09775
NIATv7_g09804
NIATv7_g09840
NIATv7_g09876
NIATv7_g09886
NIATv7_g09920
NIATv7_g09927
NIATv7_g09964
NIATv7_g09974
NIATv7_g10016
NIATv7_g10119
NIATv7_g10127
NIATv7_g10144
NIATv7_g10213
NIATv7_g10220
NIATv7_g10247
NIATv7_g10284
NIATv7_g10285
NIATv7_g10311
NIATv7_g10320
NIATv7_g10376
NIATv7_g10379
NIATv7_g10396
NIATv7_g10427
NIATv7_g10443
NIATv7_g10478
NIATv7_g10487
NIATv7_g10493
NIATv7_g10494
NIATv7_g10499
NIATv7_g10530
NIATv7_g10535
NIATv7_g10558
NIATv7_g10580
NIATv7_g10593
NIATv7_g10617
NIATv7_g10618
NIATv7_g10623
NIATv7_g10657
NIATv7_g10669
NIATv7_g10680
NIATv7_g10686
NIATv7_g10717
NIATv7_g10729
NIATv7_g10745
NIATv7_g10781
NIATv7_g10816
NIATv7_g10822
NIATv7_g10911
NIATv7_g10919
NIATv7_g10935
NIATv7_g10958
NIATv7_g10978
NIATv7_g10982
NIATv7_g11062
NIATv7_g11073
NIATv7_g11116
NIATv7_g11119
NIATv7_g11126
NIATv7_g11168
NIATv7_g11204
NIATv7_g11227
NIATv7_g11237
NIATv7_g11252
NIATv7_g11253
NIATv7_g11262
NIATv7_g11314
NIATv7_g11319
NIATv7_g11324
NIATv7_g11333
NIATv7_g11344
NIATv7_g11380
NIATv7_g11421
NIATv7_g11443
NIATv7_g11493
NIATv7_g11500
NIATv7_g11511
NIATv7_g11530
NIATv7_g11559
NIATv7_g11560
NIATv7_g11570
NIATv7_g11600
NIATv7_g11606
NIATv7_g11669
NIATv7_g11680
NIATv7_g11728
NIATv7_g11735
NIATv7_g11776
NIATv7_g11790
NIATv7_g11791
NIATv7_g11804
NIATv7_g11811
NIATv7_g11848
NIATv7_g11877
NIATv7_g11892
NIATv7_g11905
NIATv7_g11911
NIATv7_g11916
NIATv7_g11944
NIATv7_g11949
NIATv7_g11976
NIATv7_g11990
NIATv7_g11994
NIATv7_g12004
NIATv7_g12009
NIATv7_g12012
NIATv7_g12014
NIATv7_g12016
NIATv7_g12055
NIATv7_g12089
NIATv7_g12106
NIATv7_g12136
NIATv7_g12196
NIATv7_g12226
NIATv7_g12234
NIATv7_g12245
NIATv7_g12313
NIATv7_g12345
NIATv7_g12354
NIATv7_g12377
NIATv7_g12400
NIATv7_g12405
NIATv7_g12446
NIATv7_g12460
NIATv7_g12488
NIATv7_g12497
NIATv7_g12499
NIATv7_g12536
NIATv7_g12592
NIATv7_g12598
NIATv7_g12619
NIATv7_g12632
NIATv7_g12664
NIATv7_g12672
NIATv7_g12674
NIATv7_g12691
NIATv7_g12695
NIATv7_g12696
NIATv7_g12714
NIATv7_g12726
NIATv7_g12754
NIATv7_g12783
NIATv7_g12797
NIATv7_g12823
NIATv7_g12846
NIATv7_g12852
NIATv7_g12894
NIATv7_g12908
NIATv7_g12959
NIATv7_g12984
NIATv7_g13004
NIATv7_g13026
NIATv7_g13050
NIATv7_g13085
NIATv7_g13086
NIATv7_g13101
NIATv7_g13102
NIATv7_g13182
NIATv7_g13190
NIATv7_g13245
NIATv7_g13255
NIATv7_g13271
NIATv7_g13275
NIATv7_g13282
NIATv7_g13287
NIATv7_g13288
NIATv7_g13301
NIATv7_g13302
NIATv7_g13328
NIATv7_g13394
NIATv7_g13396
NIATv7_g13400
NIATv7_g13491
NIATv7_g13504
NIATv7_g13532
NIATv7_g13607
NIATv7_g13622
NIATv7_g13639
NIATv7_g13640
NIATv7_g13648
NIATv7_g13691
NIATv7_g13701
NIATv7_g13743
NIATv7_g13761
NIATv7_g13875
NIATv7_g13934
NIATv7_g13943
NIATv7_g13963
NIATv7_g13969
NIATv7_g13972
NIATv7_g13974
NIATv7_g14041
NIATv7_g14046
NIATv7_g14111
NIATv7_g14112
NIATv7_g14113
NIATv7_g14144
NIATv7_g14191
NIATv7_g14239
NIATv7_g14262
NIATv7_g14272
NIATv7_g14273
NIATv7_g14286
NIATv7_g14326
NIATv7_g14397
NIATv7_g14434
NIATv7_g14514
NIATv7_g14532
NIATv7_g14577
NIATv7_g14593
NIATv7_g14699
NIATv7_g14707
NIATv7_g14718
NIATv7_g14736
NIATv7_g14765
NIATv7_g14799
NIATv7_g14905
NIATv7_g14911
NIATv7_g14918
NIATv7_g14934
NIATv7_g14936
NIATv7_g14971
NIATv7_g14988
NIATv7_g15044
NIATv7_g15090
NIATv7_g15110
NIATv7_g15265
NIATv7_g15281
NIATv7_g15312
NIATv7_g15333
NIATv7_g15340
NIATv7_g15447
NIATv7_g15469
NIATv7_g15485
NIATv7_g15487
NIATv7_g15496
NIATv7_g15510
NIATv7_g15574
NIATv7_g15659
NIATv7_g15695
NIATv7_g15700
NIATv7_g15701
NIATv7_g15726
NIATv7_g15768
NIATv7_g15838
NIATv7_g15879
NIATv7_g15896
NIATv7_g15907
NIATv7_g15929
NIATv7_g15983
NIATv7_g15996
NIATv7_g16030
NIATv7_g16067
NIATv7_g16070
NIATv7_g16079
NIATv7_g16086
NIATv7_g16114
NIATv7_g16158
NIATv7_g16182
NIATv7_g16188
NIATv7_g16202
NIATv7_g16218
NIATv7_g16225
NIATv7_g16232
NIATv7_g16234
NIATv7_g16266
NIATv7_g16289
NIATv7_g16306
NIATv7_g16313
NIATv7_g16322
NIATv7_g16340
NIATv7_g16362
NIATv7_g16371
NIATv7_g16423
NIATv7_g16433
NIATv7_g16465
NIATv7_g16480
NIATv7_g16488
NIATv7_g16511
NIATv7_g16531
NIATv7_g16545
NIATv7_g16579
NIATv7_g16598
NIATv7_g16631
NIATv7_g16646
NIATv7_g16662
NIATv7_g16669
NIATv7_g16673
NIATv7_g16766
NIATv7_g16867
NIATv7_g16902
NIATv7_g16903
NIATv7_g16908
NIATv7_g16917
NIATv7_g16979
NIATv7_g17008
NIATv7_g17015
NIATv7_g17021
NIATv7_g17036
NIATv7_g17058
NIATv7_g17064
NIATv7_g17071
NIATv7_g17079
NIATv7_g17084
NIATv7_g17094
NIATv7_g17137
NIATv7_g17139
NIATv7_g17148
NIATv7_g17159
NIATv7_g17193
NIATv7_g17265
NIATv7_g17269
NIATv7_g17274
NIATv7_g17276
NIATv7_g17281
NIATv7_g17293
NIATv7_g17299
NIATv7_g17377
NIATv7_g17381
NIATv7_g17409
NIATv7_g17419
NIATv7_g17483
NIATv7_g17486
NIATv7_g17514
NIATv7_g17558
NIATv7_g17563
NIATv7_g17581
NIATv7_g17590
NIATv7_g17640
NIATv7_g17667
NIATv7_g17717
NIATv7_g17748
NIATv7_g17773
NIATv7_g17774
NIATv7_g17783
NIATv7_g17805
NIATv7_g17806
NIATv7_g17817
NIATv7_g17856
NIATv7_g17878
NIATv7_g17903
NIATv7_g17970
NIATv7_g17974
NIATv7_g17978
NIATv7_g18135
NIATv7_g18159
NIATv7_g18172
NIATv7_g18202
NIATv7_g18249
NIATv7_g18260
NIATv7_g18292
NIATv7_g18302
NIATv7_g18319
NIATv7_g18356
NIATv7_g18395
NIATv7_g18397
NIATv7_g18398
NIATv7_g18419
NIATv7_g18431
NIATv7_g18468
NIATv7_g18472
NIATv7_g18479
NIATv7_g18500
NIATv7_g18508
NIATv7_g18511
NIATv7_g18544
NIATv7_g18559
NIATv7_g18571
NIATv7_g18655
NIATv7_g18658
NIATv7_g18728
NIATv7_g18808
NIATv7_g18823
NIATv7_g18845
NIATv7_g18871
NIATv7_g18903
NIATv7_g18913
NIATv7_g18930
NIATv7_g19005
NIATv7_g19010
NIATv7_g19033
NIATv7_g19038
NIATv7_g19082
NIATv7_g19112
NIATv7_g19117
NIATv7_g19155
NIATv7_g19181
NIATv7_g19247
NIATv7_g19266
NIATv7_g19287
NIATv7_g19349
NIATv7_g19351
NIATv7_g19358
NIATv7_g19376
NIATv7_g19398
NIATv7_g19438
NIATv7_g19470
NIATv7_g19500
NIATv7_g19513
NIATv7_g19516
NIATv7_g19548
NIATv7_g19643
NIATv7_g19732
NIATv7_g19763
NIATv7_g19771
NIATv7_g19792
NIATv7_g19794
NIATv7_g19797
NIATv7_g19819
NIATv7_g19834
NIATv7_g19864
NIATv7_g19952
NIATv7_g19957
NIATv7_g20009
NIATv7_g20029
NIATv7_g20084
NIATv7_g20093
NIATv7_g20098
NIATv7_g20159
NIATv7_g20189
NIATv7_g20214
NIATv7_g20242
NIATv7_g20248
NIATv7_g20250
NIATv7_g20298
NIATv7_g20310
NIATv7_g20335
NIATv7_g20344
NIATv7_g20359
NIATv7_g20377
NIATv7_g20400
NIATv7_g20467
NIATv7_g20476
NIATv7_g20531
NIATv7_g20539
NIATv7_g20552
NIATv7_g20582
NIATv7_g20600
NIATv7_g20603
NIATv7_g20638
NIATv7_g20677
NIATv7_g20678
NIATv7_g20691
NIATv7_g20693
NIATv7_g20699
NIATv7_g20742
NIATv7_g20747
NIATv7_g20756
NIATv7_g20779
NIATv7_g20800
NIATv7_g20839
NIATv7_g20848
NIATv7_g20880
NIATv7_g20946
NIATv7_g20957
NIATv7_g20975
NIATv7_g20992
NIATv7_g21054
NIATv7_g21065
NIATv7_g21133
NIATv7_g21139
NIATv7_g21175
NIATv7_g21201
NIATv7_g21249
NIATv7_g21283
NIATv7_g21326
NIATv7_g21335
NIATv7_g21352
NIATv7_g21381
NIATv7_g21426
NIATv7_g21430
NIATv7_g21455
NIATv7_g21461
NIATv7_g21534
NIATv7_g21535
NIATv7_g21551
NIATv7_g21571
NIATv7_g21578
NIATv7_g21582
NIATv7_g21603
NIATv7_g21609
NIATv7_g21622
NIATv7_g21626
NIATv7_g21629
NIATv7_g21687
NIATv7_g21695
NIATv7_g21699
NIATv7_g21735
NIATv7_g21753
NIATv7_g21795
NIATv7_g21807
NIATv7_g21834
NIATv7_g21853
NIATv7_g21862
NIATv7_g21886
NIATv7_g21891
NIATv7_g21902
NIATv7_g21934
NIATv7_g21944
NIATv7_g21954
NIATv7_g21987
NIATv7_g22004
NIATv7_g22012
NIATv7_g22018
NIATv7_g22040
NIATv7_g22077
NIATv7_g22090
NIATv7_g22121
NIATv7_g22131
NIATv7_g22169
NIATv7_g22190
NIATv7_g22198
NIATv7_g22213
NIATv7_g22280
NIATv7_g22316
NIATv7_g22339
NIATv7_g22340
NIATv7_g22381
NIATv7_g22392
NIATv7_g22421
NIATv7_g22425
NIATv7_g22438
NIATv7_g22458
NIATv7_g22467
NIATv7_g22471
NIATv7_g22511
NIATv7_g22552
NIATv7_g22635
NIATv7_g22639
NIATv7_g22641
NIATv7_g22644
NIATv7_g22649
NIATv7_g22698
NIATv7_g22701
NIATv7_g22724
NIATv7_g22740
NIATv7_g22777
NIATv7_g22808
NIATv7_g22826
NIATv7_g22902
NIATv7_g22910
NIATv7_g22963
NIATv7_g22988
NIATv7_g23122
NIATv7_g23126
NIATv7_g23165
NIATv7_g23172
NIATv7_g23202
NIATv7_g23205
NIATv7_g23210
NIATv7_g23215
NIATv7_g23230
NIATv7_g23245
NIATv7_g23305
NIATv7_g23309
NIATv7_g23332
NIATv7_g23349
NIATv7_g23365
NIATv7_g23393
NIATv7_g23417
NIATv7_g23429
NIATv7_g23436
NIATv7_g23471
NIATv7_g23521
NIATv7_g23534
NIATv7_g23687
NIATv7_g23690
NIATv7_g23697
NIATv7_g23729
NIATv7_g23766
NIATv7_g23770
NIATv7_g23800
NIATv7_g23801
NIATv7_g23825
NIATv7_g23847
NIATv7_g23896
NIATv7_g23947
NIATv7_g23950
NIATv7_g23985
NIATv7_g23996
NIATv7_g24011
NIATv7_g24013
NIATv7_g24039
NIATv7_g24078
NIATv7_g24087
NIATv7_g24095
NIATv7_g24107
NIATv7_g24117
NIATv7_g24173
NIATv7_g24201
NIATv7_g24211
NIATv7_g24215
NIATv7_g24291
NIATv7_g24292
NIATv7_g24349
NIATv7_g24363
NIATv7_g24379
NIATv7_g24437
NIATv7_g24458
NIATv7_g24459
NIATv7_g24565
NIATv7_g24583
NIATv7_g24599
NIATv7_g24671
NIATv7_g24672
NIATv7_g24686
NIATv7_g24734
NIATv7_g24744
NIATv7_g24757
NIATv7_g24830
NIATv7_g24849
NIATv7_g24861
NIATv7_g24865
NIATv7_g24877
NIATv7_g24904
NIATv7_g24950
NIATv7_g24963
NIATv7_g25083
NIATv7_g25092
NIATv7_g25108
NIATv7_g25160
NIATv7_g25206
NIATv7_g25225
NIATv7_g25227
NIATv7_g25286
NIATv7_g25299
NIATv7_g25312
NIATv7_g25327
NIATv7_g25355
NIATv7_g25372
NIATv7_g25384
NIATv7_g25414
NIATv7_g25423
NIATv7_g25483
NIATv7_g25533
NIATv7_g25544
NIATv7_g25553
NIATv7_g25556
NIATv7_g25567
NIATv7_g25591
NIATv7_g25599
NIATv7_g25629
NIATv7_g25708
NIATv7_g25721
NIATv7_g25781
NIATv7_g25785
NIATv7_g25819
NIATv7_g25847
NIATv7_g25869
NIATv7_g25896
NIATv7_g25919
NIATv7_g25923
NIATv7_g25928
NIATv7_g25929
NIATv7_g25931
NIATv7_g25945
NIATv7_g26027
NIATv7_g26053
NIATv7_g26114
NIATv7_g26135
NIATv7_g26167
NIATv7_g26194
NIATv7_g26206
NIATv7_g26219
NIATv7_g26231
NIATv7_g26245
NIATv7_g26279
NIATv7_g26282
NIATv7_g26362
NIATv7_g26391
NIATv7_g26425
NIATv7_g26465
NIATv7_g26488
NIATv7_g26497
NIATv7_g26520
NIATv7_g26532
NIATv7_g26586
NIATv7_g26602
NIATv7_g26610
NIATv7_g26618
NIATv7_g26634
NIATv7_g26635
NIATv7_g26672
NIATv7_g26711
NIATv7_g26724
NIATv7_g26779
NIATv7_g26798
NIATv7_g26822
NIATv7_g26826
NIATv7_g26857
NIATv7_g26858
NIATv7_g26866
NIATv7_g26869
NIATv7_g26884
NIATv7_g26935
NIATv7_g26960
NIATv7_g26993
NIATv7_g27002
NIATv7_g27006
NIATv7_g27053
NIATv7_g27056
NIATv7_g27106
NIATv7_g27150
NIATv7_g27153
NIATv7_g27173
NIATv7_g27283
NIATv7_g27307
NIATv7_g27329
NIATv7_g27331
NIATv7_g27353
NIATv7_g27368
NIATv7_g27369
NIATv7_g27386
NIATv7_g27392
NIATv7_g27393
NIATv7_g27399
NIATv7_g27445
NIATv7_g27491
NIATv7_g27500
NIATv7_g27595
NIATv7_g27644
NIATv7_g27692
NIATv7_g27715
NIATv7_g27716
NIATv7_g27734
NIATv7_g27742
NIATv7_g27786
NIATv7_g27791
NIATv7_g27814
NIATv7_g27832
NIATv7_g27936
NIATv7_g27944
NIATv7_g27945
NIATv7_g27963
NIATv7_g28040
NIATv7_g28049
NIATv7_g28053
NIATv7_g28068
NIATv7_g28157
NIATv7_g28167
NIATv7_g28193
NIATv7_g28205
NIATv7_g28351
NIATv7_g28399
NIATv7_g28423
NIATv7_g28430
NIATv7_g28474
NIATv7_g28481
NIATv7_g28488
NIATv7_g28530
NIATv7_g28558
NIATv7_g28561
NIATv7_g28687
NIATv7_g28694
NIATv7_g28764
NIATv7_g28765
NIATv7_g28797
NIATv7_g28814
NIATv7_g28817
NIATv7_g28820
NIATv7_g28843
NIATv7_g28893
NIATv7_g28904
NIATv7_g28923
NIATv7_g28963
NIATv7_g28983
NIATv7_g28999
NIATv7_g29017
NIATv7_g29078
NIATv7_g29079
NIATv7_g29093
NIATv7_g29177
NIATv7_g29186
NIATv7_g29187
NIATv7_g29248
NIATv7_g29253
NIATv7_g29307
NIATv7_g29310
NIATv7_g29328
NIATv7_g29358
NIATv7_g29373
NIATv7_g29394
NIATv7_g29424
NIATv7_g29466
NIATv7_g29487
NIATv7_g29551
NIATv7_g29561
NIATv7_g29581
NIATv7_g29588
NIATv7_g29690
NIATv7_g29703
NIATv7_g29707
NIATv7_g29722
NIATv7_g29732
NIATv7_g29744
NIATv7_g29749
NIATv7_g29751
NIATv7_g29760
NIATv7_g29812
NIATv7_g29850
NIATv7_g29870
NIATv7_g29891
NIATv7_g29896
NIATv7_g29919
NIATv7_g29961
NIATv7_g29964
NIATv7_g29966
NIATv7_g29992
NIATv7_g30057
NIATv7_g30093
NIATv7_g30137
NIATv7_g30142
NIATv7_g30160
NIATv7_g30198
NIATv7_g30248
NIATv7_g30329
NIATv7_g30348
NIATv7_g30351
NIATv7_g30357
NIATv7_g30367
NIATv7_g30415
NIATv7_g30487
NIATv7_g30511
NIATv7_g30532
NIATv7_g30551
NIATv7_g30602
NIATv7_g30603
NIATv7_g30641
NIATv7_g30650
NIATv7_g30695
NIATv7_g30704
NIATv7_g30725
NIATv7_g30760
NIATv7_g30769
NIATv7_g30823
NIATv7_g30868
NIATv7_g30906
NIATv7_g30961
NIATv7_g30993
NIATv7_g31005
NIATv7_g31067
NIATv7_g31070
NIATv7_g31079
NIATv7_g31081
NIATv7_g31089
NIATv7_g31136
NIATv7_g31153
NIATv7_g31198
NIATv7_g31206
NIATv7_g31212
NIATv7_g31258
NIATv7_g31260
NIATv7_g31315
NIATv7_g31393
NIATv7_g31395
NIATv7_g31396
NIATv7_g31492
NIATv7_g31563
NIATv7_g31579
NIATv7_g31612
NIATv7_g31651
NIATv7_g31662
NIATv7_g31685
NIATv7_g31688
NIATv7_g31719
NIATv7_g31739
NIATv7_g31826
NIATv7_g31865
NIATv7_g31918
NIATv7_g31923
NIATv7_g31927
NIATv7_g31958
NIATv7_g31972
NIATv7_g32060
NIATv7_g32062
NIATv7_g32076
NIATv7_g32081
NIATv7_g32099
NIATv7_g32107
NIATv7_g32122
NIATv7_g32130
NIATv7_g32139
NIATv7_g32142
NIATv7_g32307
NIATv7_g32434
NIATv7_g32435
NIATv7_g32553
NIATv7_g32587
NIATv7_g32598
NIATv7_g32602
NIATv7_g32609
NIATv7_g32658
NIATv7_g32677
NIATv7_g32693
NIATv7_g32701
NIATv7_g32707
NIATv7_g32713
NIATv7_g32745
NIATv7_g32829
NIATv7_g32836
NIATv7_g32864
NIATv7_g32878
NIATv7_g32888
NIATv7_g32911
NIATv7_g32989
NIATv7_g33032
NIATv7_g33062
NIATv7_g33103
NIATv7_g33106
NIATv7_g33109
NIATv7_g33156
NIATv7_g33223
NIATv7_g33268
NIATv7_g33284
NIATv7_g33287
NIATv7_g33360
NIATv7_g33396
NIATv7_g33404
NIATv7_g33405
NIATv7_g33420
NIATv7_g33434
NIATv7_g33477
NIATv7_g33479
NIATv7_g33514
NIATv7_g33532
NIATv7_g33561
NIATv7_g33595
NIATv7_g33614
NIATv7_g33645
NIATv7_g33721
NIATv7_g33727
NIATv7_g33737
NIATv7_g33793
NIATv7_g33809
NIATv7_g33830
NIATv7_g33867
NIATv7_g33873
NIATv7_g33879
NIATv7_g33912
NIATv7_g33918
NIATv7_g33963
NIATv7_g34047
NIATv7_g34070
NIATv7_g34098
NIATv7_g34102
NIATv7_g34145
NIATv7_g34162
NIATv7_g34225
NIATv7_g34227
NIATv7_g34300
NIATv7_g34333
NIATv7_g34344
NIATv7_g34354
NIATv7_g34409
NIATv7_g34430
NIATv7_g34431
NIATv7_g34480
NIATv7_g34482
NIATv7_g34504
NIATv7_g34505
NIATv7_g34512
NIATv7_g34531
NIATv7_g34541
NIATv7_g34552
NIATv7_g34561
NIATv7_g34594
NIATv7_g34598
NIATv7_g34608
NIATv7_g34705
NIATv7_g34720
NIATv7_g34740
NIATv7_g34744
NIATv7_g34754
NIATv7_g34759
NIATv7_g34815
NIATv7_g34872
NIATv7_g34910
NIATv7_g34930
NIATv7_g35011
NIATv7_g35033
NIATv7_g35057
NIATv7_g35064
NIATv7_g35102
NIATv7_g35200
NIATv7_g35214
NIATv7_g35220
NIATv7_g35222
NIATv7_g35235
NIATv7_g35267
NIATv7_g35295
NIATv7_g35337
NIATv7_g35350
NIATv7_g35364
NIATv7_g35382
NIATv7_g35423
NIATv7_g35447
NIATv7_g35476
NIATv7_g35491
NIATv7_g35531
NIATv7_g35549
NIATv7_g35560
NIATv7_g35576
NIATv7_g35586
NIATv7_g35587
NIATv7_g35615
NIATv7_g35637
NIATv7_g35660
NIATv7_g35661
NIATv7_g35672
NIATv7_g35676
NIATv7_g35722
NIATv7_g35737
NIATv7_g35738
NIATv7_g35765
NIATv7_g35766
NIATv7_g35770
NIATv7_g35781
NIATv7_g35883
NIATv7_g35899
NIATv7_g35945
NIATv7_g35958
NIATv7_g36053
NIATv7_g36055
NIATv7_g36085
NIATv7_g36119
NIATv7_g36122
NIATv7_g36128
NIATv7_g36140
NIATv7_g36175
NIATv7_g36215
NIATv7_g36233
NIATv7_g36261
NIATv7_g36279
NIATv7_g36316
NIATv7_g36318
NIATv7_g36340
NIATv7_g36366
NIATv7_g36397
NIATv7_g36407
NIATv7_g36462
NIATv7_g36533
NIATv7_g36539
NIATv7_g36596
NIATv7_g36704
NIATv7_g36757
NIATv7_g36774
NIATv7_g36804
NIATv7_g36825
NIATv7_g36881
NIATv7_g36897
NIATv7_g36899
NIATv7_g36912
NIATv7_g37008
NIATv7_g37009
NIATv7_g37012
NIATv7_g37023
NIATv7_g37026
NIATv7_g37045
NIATv7_g37048
NIATv7_g37105
NIATv7_g37109
NIATv7_g37115
NIATv7_g37125
NIATv7_g37134
NIATv7_g37202
NIATv7_g37211
NIATv7_g37289
NIATv7_g37335
NIATv7_g37348
NIATv7_g37353
NIATv7_g37362
NIATv7_g37460
NIATv7_g37494
NIATv7_g37630
NIATv7_g37639
NIATv7_g37662
NIATv7_g37664
NIATv7_g37670
NIATv7_g37689
NIATv7_g37691
NIATv7_g37698
NIATv7_g37856
NIATv7_g37865
NIATv7_g37930
NIATv7_g37956
NIATv7_g37982
NIATv7_g38035
NIATv7_g38060
NIATv7_g38073
NIATv7_g38086
NIATv7_g38092
NIATv7_g38111
NIATv7_g38118
NIATv7_g38133
NIATv7_g38187
NIATv7_g38188
NIATv7_g38222
NIATv7_g38243
NIATv7_g38244
NIATv7_g38276
NIATv7_g38418
NIATv7_g38461
NIATv7_g38490
NIATv7_g38495
NIATv7_g38530
NIATv7_g38543
NIATv7_g38609
NIATv7_g38613
NIATv7_g38644
NIATv7_g38800
NIATv7_g38869
NIATv7_g38898
NIATv7_g38981
NIATv7_g39003
NIATv7_g39016
NIATv7_g39108
NIATv7_g39131
NIATv7_g39132
NIATv7_g39157
NIATv7_g39196
NIATv7_g39221
NIATv7_g39228
NIATv7_g39236
NIATv7_g39262
NIATv7_g39276
NIATv7_g39332
NIATv7_g39380
NIATv7_g39414
NIATv7_g39449
NIATv7_g39470
NIATv7_g39506
NIATv7_g39519
NIATv7_g39527
NIATv7_g39607
NIATv7_g39610
NIATv7_g39621
NIATv7_g39670
NIATv7_g39689
NIATv7_g39749
NIATv7_g39809
NIATv7_g39827
NIATv7_g39850
NIATv7_g39863
NIATv7_g39895
NIATv7_g39947
NIATv7_g40125
NIATv7_g40128
NIATv7_g40136
NIATv7_g40154
NIATv7_g40160
NIATv7_g40217
NIATv7_g40232
NIATv7_g40243
NIATv7_g40262
NIATv7_g40285
NIATv7_g40296
NIATv7_g40306
NIATv7_g40332
NIATv7_g40349
NIATv7_g40355
NIATv7_g40393
NIATv7_g40487
NIATv7_g40490
NIATv7_g40541
NIATv7_g40549
NIATv7_g40620
NIATv7_g40632
NIATv7_g40680
NIATv7_g40696
NIATv7_g40707
NIATv7_g40727
NIATv7_g40738
NIATv7_g40740
NIATv7_g40769
NIATv7_g40820
NIATv7_g40843
NIATv7_g40922
NIATv7_g40953
NIATv7_g40971
NIATv7_g41006
NIATv7_g41040
NIATv7_g41132
NIATv7_g41135
NIATv7_g41136
NIATv7_g41171
NIATv7_g41247
NIATv7_g41250
NIATv7_g41314
NIATv7_g41339
NIATv7_g41430
NIATv7_g41547
NIATv7_g41656
NIATv7_g41724
NIATv7_g41727
NIATv7_g41728
NIATv7_g41759
NIATv7_g41842
NIATv7_g42052
NIATv7_g42138
NIATv7_g42434
NIATv7_g42617
NIATv7_g43288
NIATv7_g43437
NIATv7_g47229
NIATv7_g48754
NIATv7_g50410
NIATv7_g51032
NIATv7_g52196
NIATv7_g52862
NIATv7_g55768
NIATv7_g55922
NIATv7_g56009
NIATv7_g56086
NIATv7_g56347
NIATv7_g56479
NIATv7_g56656
NIATv7_g56777
NIATv7_g56789
NIATv7_g56894
NIATv7_g56922
NIATv7_g56932
NIATv7_g56999
NIATv7_g57192
NIATv7_g57354
NIATv7_g57416
NIATv7_g57509
NIATv7_g57620
NIATv7_g57667
NIATv7_g57717
NIATv7_g57725
NIATv7_g57852
NIATv7_g57865
NIATv7_g57991
NIATv7_g58122
NIATv7_g58242
NIATv7_g58434
NIATv7_g58606
NIATv7_g58649
NIATv7_g58689
NIATv7_g58900
NIATv7_g59395
NIATv7_g59553
NIATv7_g59737
NIATv7_g59889
NIATv7_g59898
NIATv7_g59915
NIATv7_g59932
NIATv7_g60059
NIATv7_g60060
NIATv7_g60211
NIATv7_g60228
NIATv7_g60813
NIATv7_g60853
NIATv7_g60868
NIATv7_g60976
NIATv7_g61134
NIATv7_g61288
NIATv7_g61401
NIATv7_g61503
NIATv7_g61689
NIATv7_g61925
NIATv7_g62240
NIATv7_g62352
NIATv7_g62532
NIATv7_g62546
NIATv7_g62685
NIATv7_g62774
NIATv7_g63284
NIATv7_g63289
NIATv7_g63363
NIATv7_g63394
NIATv7_g63547
NIATv7_g63715
NIATv7_g63926
NIATv7_g64045
NIATv7_g64297
NIATv7_g64413
NIATv7_g64591
NIATv7_g64784
NIATv7_g64985
NIATv7_g65291
NIATv7_g65510
NIATv7_g65513
NIATv7_g65593
NIATv7_g65594
NIATv7_g65609
NIATv7_g65839
NIATv7_g00099
NIATv7_g00116
NIATv7_g00266
NIATv7_g00285
NIATv7_g00291
NIATv7_g00300
NIATv7_g00398
NIATv7_g00445
NIATv7_g00487
NIATv7_g00490
NIATv7_g00509
NIATv7_g00557
NIATv7_g00642
NIATv7_g00655
NIATv7_g00678
NIATv7_g00814
NIATv7_g00835
NIATv7_g00893
NIATv7_g01011
NIATv7_g01041
NIATv7_g01048
NIATv7_g01155
NIATv7_g01193
NIATv7_g01222
NIATv7_g01234
NIATv7_g01244
NIATv7_g01340
NIATv7_g01399
NIATv7_g01427
NIATv7_g01530
NIATv7_g01534
NIATv7_g01559
NIATv7_g01623
NIATv7_g01637
NIATv7_g01673
NIATv7_g01682
NIATv7_g01694
NIATv7_g01729
NIATv7_g01753
NIATv7_g01765
NIATv7_g01885
NIATv7_g01926
NIATv7_g01954
NIATv7_g02017
NIATv7_g02121
NIATv7_g02214
NIATv7_g02316
NIATv7_g02360
NIATv7_g02363
NIATv7_g02372
NIATv7_g02440
NIATv7_g02444
NIATv7_g02477
NIATv7_g02571
NIATv7_g02591
NIATv7_g02604
NIATv7_g02618
NIATv7_g02620
NIATv7_g02628
NIATv7_g02736
NIATv7_g02755
NIATv7_g02779
NIATv7_g02780
NIATv7_g02879
NIATv7_g02934
NIATv7_g03023
NIATv7_g03105
NIATv7_g03152
NIATv7_g03225
NIATv7_g03244
NIATv7_g03289
NIATv7_g03325
NIATv7_g03411
NIATv7_g03416
NIATv7_g03454
NIATv7_g03486
NIATv7_g03540
NIATv7_g03551
NIATv7_g03604
NIATv7_g03650
NIATv7_g03651
NIATv7_g03653
NIATv7_g03655
NIATv7_g03670
NIATv7_g03696
NIATv7_g03710
NIATv7_g03748
NIATv7_g03769
NIATv7_g03818
NIATv7_g03848
NIATv7_g03877
NIATv7_g03884
NIATv7_g03896
NIATv7_g03932
NIATv7_g03941
NIATv7_g04129
NIATv7_g04158
NIATv7_g04288
NIATv7_g04292
NIATv7_g04387
NIATv7_g04405
NIATv7_g04450
NIATv7_g04465
NIATv7_g04491
NIATv7_g04582
NIATv7_g04651
NIATv7_g04653
NIATv7_g04694
NIATv7_g04695
NIATv7_g04812
NIATv7_g04885
NIATv7_g05071
NIATv7_g05092
NIATv7_g05164
NIATv7_g05179
NIATv7_g05228
NIATv7_g05229
NIATv7_g05245
NIATv7_g05263
NIATv7_g05314
NIATv7_g05316
NIATv7_g05365
NIATv7_g05396
NIATv7_g05564
NIATv7_g05696
NIATv7_g05700
NIATv7_g05703
NIATv7_g05711
NIATv7_g05743
NIATv7_g05744
NIATv7_g05807
NIATv7_g05826
NIATv7_g06041
NIATv7_g06084
NIATv7_g06238
NIATv7_g06275
NIATv7_g06284
NIATv7_g06349
NIATv7_g06357
NIATv7_g06363
NIATv7_g06402
NIATv7_g06414
NIATv7_g06427
NIATv7_g06444
NIATv7_g06471
NIATv7_g06537
NIATv7_g06539
NIATv7_g06584
NIATv7_g06664
NIATv7_g06679
NIATv7_g06742
NIATv7_g06762
NIATv7_g06766
NIATv7_g06878
NIATv7_g06901
NIATv7_g06979
NIATv7_g07058
NIATv7_g07079
NIATv7_g07101
NIATv7_g07239
NIATv7_g07285
NIATv7_g07442
NIATv7_g07563
NIATv7_g07595
NIATv7_g07615
NIATv7_g07633
NIATv7_g07960
NIATv7_g07961
NIATv7_g08038
NIATv7_g08185
NIATv7_g08291
NIATv7_g08364
NIATv7_g08418
NIATv7_g08426
NIATv7_g08456
NIATv7_g08492
NIATv7_g08536
NIATv7_g08824
NIATv7_g08976
NIATv7_g08998
NIATv7_g09097
NIATv7_g09148
NIATv7_g09165
NIATv7_g09351
NIATv7_g09354
NIATv7_g09368
NIATv7_g09402
NIATv7_g09494
NIATv7_g09496
NIATv7_g09553
NIATv7_g09600
NIATv7_g09632
NIATv7_g09716
NIATv7_g09731
NIATv7_g09872
NIATv7_g09907
NIATv7_g09991
NIATv7_g10057
NIATv7_g10085
NIATv7_g10091
NIATv7_g10121
NIATv7_g10288
NIATv7_g10310
NIATv7_g10313
NIATv7_g10352
NIATv7_g10435
NIATv7_g10449
NIATv7_g10528
NIATv7_g10659
NIATv7_g10695
NIATv7_g10700
NIATv7_g10738
NIATv7_g10743
NIATv7_g10865
NIATv7_g10908
NIATv7_g10932
NIATv7_g10987
NIATv7_g11008
NIATv7_g11112
NIATv7_g11123
NIATv7_g11202
NIATv7_g11249
NIATv7_g11266
NIATv7_g11328
NIATv7_g11358
NIATv7_g11396
NIATv7_g11456
NIATv7_g11513
NIATv7_g11632
NIATv7_g11660
NIATv7_g11663
NIATv7_g11732
NIATv7_g11738
NIATv7_g11831
NIATv7_g11842
NIATv7_g11887
NIATv7_g11912
NIATv7_g11921
NIATv7_g11946
NIATv7_g12015
NIATv7_g12036
NIATv7_g12099
NIATv7_g12195
NIATv7_g12239
NIATv7_g12257
NIATv7_g12290
NIATv7_g12418
NIATv7_g12434
NIATv7_g12493
NIATv7_g12637
NIATv7_g12711
NIATv7_g12713
NIATv7_g12759
NIATv7_g12875
NIATv7_g12917
NIATv7_g12973
NIATv7_g13029
NIATv7_g13094
NIATv7_g13098
NIATv7_g13111
NIATv7_g13164
NIATv7_g13337
NIATv7_g13373
NIATv7_g13385
NIATv7_g13395
NIATv7_g13463
NIATv7_g13542
NIATv7_g13564
NIATv7_g13572
NIATv7_g13598
NIATv7_g13604
NIATv7_g13616
NIATv7_g13689
NIATv7_g13694
NIATv7_g13703
NIATv7_g13717
NIATv7_g13914
NIATv7_g14004
NIATv7_g14269
NIATv7_g14292
NIATv7_g14441
NIATv7_g14599
NIATv7_g14714
NIATv7_g14772
NIATv7_g14783
NIATv7_g14923
NIATv7_g14930
NIATv7_g14951
NIATv7_g15130
NIATv7_g15214
NIATv7_g15271
NIATv7_g15352
NIATv7_g15495
NIATv7_g15539
NIATv7_g15563
NIATv7_g15627
NIATv7_g15694
NIATv7_g15709
NIATv7_g15765
NIATv7_g15812
NIATv7_g15821
NIATv7_g15851
NIATv7_g15857
NIATv7_g15957
NIATv7_g16055
NIATv7_g16078
NIATv7_g16142
NIATv7_g16146
NIATv7_g16265
NIATv7_g16283
NIATv7_g16357
NIATv7_g16363
NIATv7_g16379
NIATv7_g16393
NIATv7_g16593
NIATv7_g16660
NIATv7_g16701
NIATv7_g16735
NIATv7_g16745
NIATv7_g16771
NIATv7_g16776
NIATv7_g16810
NIATv7_g16833
NIATv7_g16916
NIATv7_g16926
NIATv7_g16938
NIATv7_g17011
NIATv7_g17020
NIATv7_g17105
NIATv7_g17107
NIATv7_g17150
NIATv7_g17169
NIATv7_g17174
NIATv7_g17280
NIATv7_g17284
NIATv7_g17344
NIATv7_g17511
NIATv7_g17574
NIATv7_g17653
NIATv7_g17722
NIATv7_g17781
NIATv7_g17810
NIATv7_g17840
NIATv7_g17892
NIATv7_g17915
NIATv7_g18136
NIATv7_g18297
NIATv7_g18299
NIATv7_g18330
NIATv7_g18332
NIATv7_g18388
NIATv7_g18475
NIATv7_g18518
NIATv7_g18563
NIATv7_g18631
NIATv7_g18678
NIATv7_g18771
NIATv7_g18791
NIATv7_g18836
NIATv7_g18857
NIATv7_g18925
NIATv7_g19009
NIATv7_g19024
NIATv7_g19050
NIATv7_g19052
NIATv7_g19088
NIATv7_g19192
NIATv7_g19200
NIATv7_g19202
NIATv7_g19205
NIATv7_g19245
NIATv7_g19275
NIATv7_g19310
NIATv7_g19426
NIATv7_g19446
NIATv7_g19480
NIATv7_g19635
NIATv7_g19656
NIATv7_g19764
NIATv7_g19809
NIATv7_g19827
NIATv7_g19905
NIATv7_g19980
NIATv7_g20094
NIATv7_g20117
NIATv7_g20141
NIATv7_g20153
NIATv7_g20177
NIATv7_g20408
NIATv7_g20429
NIATv7_g20432
NIATv7_g20459
NIATv7_g20478
NIATv7_g20667
NIATv7_g20761
NIATv7_g20769
NIATv7_g20819
NIATv7_g20884
NIATv7_g20987
NIATv7_g21010
NIATv7_g21033
NIATv7_g21113
NIATv7_g21182
NIATv7_g21195
NIATv7_g21222
NIATv7_g21254
NIATv7_g21454
NIATv7_g21508
NIATv7_g21554
NIATv7_g21633
NIATv7_g21748
NIATv7_g21766
NIATv7_g21782
NIATv7_g21783
NIATv7_g21840
NIATv7_g21860
NIATv7_g21863
NIATv7_g21878
NIATv7_g21903
NIATv7_g22034
NIATv7_g22088
NIATv7_g22091
NIATv7_g22189
NIATv7_g22196
NIATv7_g22276
NIATv7_g22299
NIATv7_g22323
NIATv7_g22334
NIATv7_g22343
NIATv7_g22368
NIATv7_g22648
NIATv7_g22670
NIATv7_g23077
NIATv7_g23107
NIATv7_g23115
NIATv7_g23145
NIATv7_g23152
NIATv7_g23207
NIATv7_g23304
NIATv7_g23362
NIATv7_g23423
NIATv7_g23486
NIATv7_g23528
NIATv7_g23535
NIATv7_g23558
NIATv7_g23686
NIATv7_g23701
NIATv7_g23837
NIATv7_g23917
NIATv7_g23953
NIATv7_g23955
NIATv7_g23961
NIATv7_g23991
NIATv7_g24109
NIATv7_g24110
NIATv7_g24128
NIATv7_g24160
NIATv7_g24206
NIATv7_g24214
NIATv7_g24251
NIATv7_g24334
NIATv7_g24343
NIATv7_g24392
NIATv7_g24486
NIATv7_g24487
NIATv7_g24556
NIATv7_g24595
NIATv7_g24636
NIATv7_g24647
NIATv7_g24748
NIATv7_g24786
NIATv7_g24818
NIATv7_g24860
NIATv7_g24951
NIATv7_g24979
NIATv7_g24990
NIATv7_g25051
NIATv7_g25168
NIATv7_g25262
NIATv7_g25269
NIATv7_g25473
NIATv7_g25667
NIATv7_g25676
NIATv7_g25684
NIATv7_g25752
NIATv7_g25939
NIATv7_g25976
NIATv7_g25991
NIATv7_g25992
NIATv7_g26024
NIATv7_g26041
NIATv7_g26123
NIATv7_g26176
NIATv7_g26496
NIATv7_g26519
NIATv7_g26527
NIATv7_g26592
NIATv7_g26601
NIATv7_g26624
NIATv7_g26831
NIATv7_g26896
NIATv7_g26908
NIATv7_g26924
NIATv7_g26944
NIATv7_g26958
NIATv7_g27022
NIATv7_g27043
NIATv7_g27146
NIATv7_g27164
NIATv7_g27178
NIATv7_g27263
NIATv7_g27287
NIATv7_g27348
NIATv7_g27352
NIATv7_g27429
NIATv7_g27436
NIATv7_g27464
NIATv7_g27557
NIATv7_g27559
NIATv7_g27580
NIATv7_g27586
NIATv7_g27714
NIATv7_g27745
NIATv7_g27750
NIATv7_g27794
NIATv7_g27927
NIATv7_g27946
NIATv7_g28026
NIATv7_g28098
NIATv7_g28165
NIATv7_g28189
NIATv7_g28335
NIATv7_g28495
NIATv7_g28553
NIATv7_g28592
NIATv7_g28608
NIATv7_g28638
NIATv7_g28680
NIATv7_g28780
NIATv7_g28826
NIATv7_g28877
NIATv7_g28889
NIATv7_g28958
NIATv7_g28960
NIATv7_g29179
NIATv7_g29194
NIATv7_g29220
NIATv7_g29235
NIATv7_g29258
NIATv7_g29274
NIATv7_g29305
NIATv7_g29324
NIATv7_g29450
NIATv7_g29464
NIATv7_g29541
NIATv7_g29651
NIATv7_g29667
NIATv7_g29692
NIATv7_g29720
NIATv7_g29823
NIATv7_g29913
NIATv7_g29948
NIATv7_g30039
NIATv7_g30054
NIATv7_g30069
NIATv7_g30072
NIATv7_g30149
NIATv7_g30156
NIATv7_g30231
NIATv7_g30297
NIATv7_g30376
NIATv7_g30383
NIATv7_g30428
NIATv7_g30438
NIATv7_g30527
NIATv7_g30533
NIATv7_g30590
NIATv7_g30646
NIATv7_g30682
NIATv7_g30712
NIATv7_g30745
NIATv7_g30820
NIATv7_g30939
NIATv7_g31166
NIATv7_g31188
NIATv7_g31274
NIATv7_g31285
NIATv7_g31354
NIATv7_g31520
NIATv7_g31531
NIATv7_g31607
NIATv7_g31617
NIATv7_g31658
NIATv7_g31692
NIATv7_g31728
NIATv7_g31745
NIATv7_g31951
NIATv7_g31970
NIATv7_g32011
NIATv7_g32035
NIATv7_g32093
NIATv7_g32120
NIATv7_g32281
NIATv7_g32320
NIATv7_g32456
NIATv7_g32499
NIATv7_g32500
NIATv7_g32512
NIATv7_g32560
NIATv7_g32574
NIATv7_g32577
NIATv7_g32614
NIATv7_g32671
NIATv7_g32712
NIATv7_g32721
NIATv7_g32787
NIATv7_g32794
NIATv7_g32918
NIATv7_g32943
NIATv7_g33097
NIATv7_g33110
NIATv7_g33288
NIATv7_g33361
NIATv7_g33407
NIATv7_g33408
NIATv7_g33632
NIATv7_g33634
NIATv7_g33637
NIATv7_g33642
NIATv7_g33654
NIATv7_g33810
NIATv7_g33869
NIATv7_g33891
NIATv7_g33897
NIATv7_g33898
NIATv7_g33905
NIATv7_g33930
NIATv7_g33938
NIATv7_g33969
NIATv7_g33993
NIATv7_g34118
NIATv7_g34172
NIATv7_g34204
NIATv7_g34245
NIATv7_g34273
NIATv7_g34334
NIATv7_g34395
NIATv7_g34404
NIATv7_g34424
NIATv7_g34427
NIATv7_g34520
NIATv7_g34600
NIATv7_g34763
NIATv7_g34801
NIATv7_g34849
NIATv7_g34860
NIATv7_g34906
NIATv7_g34975
NIATv7_g35059
NIATv7_g35122
NIATv7_g35275
NIATv7_g35336
NIATv7_g35393
NIATv7_g35394
NIATv7_g35474
NIATv7_g35504
NIATv7_g35566
NIATv7_g35598
NIATv7_g35650
NIATv7_g35755
NIATv7_g35769
NIATv7_g35800
NIATv7_g35829
NIATv7_g35965
NIATv7_g35977
NIATv7_g36051
NIATv7_g36076
NIATv7_g36103
NIATv7_g36164
NIATv7_g36323
NIATv7_g36337
NIATv7_g36339
NIATv7_g36406
NIATv7_g36409
NIATv7_g36467
NIATv7_g36475
NIATv7_g36488
NIATv7_g36496
NIATv7_g36635
NIATv7_g36655
NIATv7_g36711
NIATv7_g36794
NIATv7_g36832
NIATv7_g36880
NIATv7_g36911
NIATv7_g37054
NIATv7_g37186
NIATv7_g37375
NIATv7_g37452
NIATv7_g37462
NIATv7_g37522
NIATv7_g37538
NIATv7_g37589
NIATv7_g37728
NIATv7_g37734
NIATv7_g37739
NIATv7_g37770
NIATv7_g37789
NIATv7_g37887
NIATv7_g38008
NIATv7_g38016
NIATv7_g38057
NIATv7_g38196
NIATv7_g38217
NIATv7_g38230
NIATv7_g38310
NIATv7_g38333
NIATv7_g38447
NIATv7_g38478
NIATv7_g38491
NIATv7_g38623
NIATv7_g38798
NIATv7_g38951
NIATv7_g39052
NIATv7_g39059
NIATv7_g39115
NIATv7_g39116
NIATv7_g39307
NIATv7_g39554
NIATv7_g39561
NIATv7_g39585
NIATv7_g39640
NIATv7_g39653
NIATv7_g39677
NIATv7_g39883
NIATv7_g39924
NIATv7_g39937
NIATv7_g39988
NIATv7_g39992
NIATv7_g40001
NIATv7_g40115
NIATv7_g40141
NIATv7_g40248
NIATv7_g40313
NIATv7_g40314
NIATv7_g40363
NIATv7_g40399
NIATv7_g40443
NIATv7_g40573
NIATv7_g40623
NIATv7_g40655
NIATv7_g40824
NIATv7_g40857
NIATv7_g41052
NIATv7_g41197
NIATv7_g41220
NIATv7_g41294
NIATv7_g41300
NIATv7_g41580
NIATv7_g42391
NIATv7_g42512
NIATv7_g43761
NIATv7_g46703
NIATv7_g49972
NIATv7_g56321
NIATv7_g56331
NIATv7_g56422
NIATv7_g56611
NIATv7_g56650
NIATv7_g57072
NIATv7_g57424
NIATv7_g57427
NIATv7_g57461
NIATv7_g58435
NIATv7_g58444
NIATv7_g59210
NIATv7_g59282
NIATv7_g59540
NIATv7_g59765
NIATv7_g60753
NIATv7_g60953
NIATv7_g61447
NIATv7_g61455
NIATv7_g61633
NIATv7_g61738
NIATv7_g62391
NIATv7_g62408
NIATv7_g62428
NIATv7_g62475
NIATv7_g62719
NIATv7_g62919
NIATv7_g63060
NIATv7_g63825
NIATv7_g64079
NIATv7_g64305
NIATv7_g64432
NIATv7_g64458
NIATv7_g64719
NIATv7_g64765
NIATv7_g64780
NIATv7_g65095
NIATv7_g65255
NIATv7_g65262
NIATv7_g65314
NIATv7_g65487
NIATv7_g65982
NIATv7_g00015
NIATv7_g00021
NIATv7_g00140
NIATv7_g00212
NIATv7_g00298
NIATv7_g00417
NIATv7_g00535
NIATv7_g00670
NIATv7_g00720
NIATv7_g00732
NIATv7_g00960
NIATv7_g00995
NIATv7_g01107
NIATv7_g01308
NIATv7_g01360
NIATv7_g01436
NIATv7_g01606
NIATv7_g01628
NIATv7_g01655
NIATv7_g01811
NIATv7_g01858
NIATv7_g02107
NIATv7_g02143
NIATv7_g02204
NIATv7_g02239
NIATv7_g02487
NIATv7_g02835
NIATv7_g02990
NIATv7_g03130
NIATv7_g03548
NIATv7_g03578
NIATv7_g03619
NIATv7_g03664
NIATv7_g03691
NIATv7_g03826
NIATv7_g03906
NIATv7_g03947
NIATv7_g03983
NIATv7_g04202
NIATv7_g04279
NIATv7_g04361
NIATv7_g04376
NIATv7_g04507
NIATv7_g04697
NIATv7_g05104
NIATv7_g05123
NIATv7_g05313
NIATv7_g05355
NIATv7_g05371
NIATv7_g05695
NIATv7_g06058
NIATv7_g06220
NIATv7_g06335
NIATv7_g06476
NIATv7_g06499
NIATv7_g06576
NIATv7_g06608
NIATv7_g06754
NIATv7_g06829
NIATv7_g06864
NIATv7_g07005
NIATv7_g07258
NIATv7_g07417
NIATv7_g07490
NIATv7_g07743
NIATv7_g07870
NIATv7_g08081
NIATv7_g08156
NIATv7_g08254
NIATv7_g08451
NIATv7_g08490
NIATv7_g08502
NIATv7_g08643
NIATv7_g08695
NIATv7_g08754
NIATv7_g08773
NIATv7_g08842
NIATv7_g08844
NIATv7_g09006
NIATv7_g09044
NIATv7_g09106
NIATv7_g09125
NIATv7_g09146
NIATv7_g09257
NIATv7_g09411
NIATv7_g09552
NIATv7_g09757
NIATv7_g09853
NIATv7_g10041
NIATv7_g10191
NIATv7_g10319
NIATv7_g10334
NIATv7_g10392
NIATv7_g10401
NIATv7_g10667
NIATv7_g10688
NIATv7_g10777
NIATv7_g10785
NIATv7_g10848
NIATv7_g10867
NIATv7_g11571
NIATv7_g11613
NIATv7_g11676
NIATv7_g11685
NIATv7_g11899
NIATv7_g11941
NIATv7_g11969
NIATv7_g12065
NIATv7_g12182
NIATv7_g12401
NIATv7_g12604
NIATv7_g13042
NIATv7_g13066
NIATv7_g13087
NIATv7_g13239
NIATv7_g13398
NIATv7_g13414
NIATv7_g13548
NIATv7_g13560
NIATv7_g13596
NIATv7_g13764
NIATv7_g13821
NIATv7_g13970
NIATv7_g14074
NIATv7_g14297
NIATv7_g14392
NIATv7_g14636
NIATv7_g14722
NIATv7_g14924
NIATv7_g14940
NIATv7_g15184
NIATv7_g15233
NIATv7_g15297
NIATv7_g15317
NIATv7_g15374
NIATv7_g15858
NIATv7_g15887
NIATv7_g15889
NIATv7_g16042
NIATv7_g16224
NIATv7_g16231
NIATv7_g16383
NIATv7_g16487
NIATv7_g16570
NIATv7_g16753
NIATv7_g16906
NIATv7_g16930
NIATv7_g17082
NIATv7_g17106
NIATv7_g17156
NIATv7_g17438
NIATv7_g17561
NIATv7_g17636
NIATv7_g17775
NIATv7_g17800
NIATv7_g17801
NIATv7_g17822
NIATv7_g17881
NIATv7_g17968
NIATv7_g17994
NIATv7_g18073
NIATv7_g18211
NIATv7_g18315
NIATv7_g18337
NIATv7_g18427
NIATv7_g18557
NIATv7_g18624
NIATv7_g18768
NIATv7_g18890
NIATv7_g19208
NIATv7_g19360
NIATv7_g19414
NIATv7_g19477
NIATv7_g19527
NIATv7_g19546
NIATv7_g19556
NIATv7_g19674
NIATv7_g19787
NIATv7_g19896
NIATv7_g20032
NIATv7_g20241
NIATv7_g20305
NIATv7_g20312
NIATv7_g20339
NIATv7_g20341
NIATv7_g20516
NIATv7_g20557
NIATv7_g20641
NIATv7_g21009
NIATv7_g21090
NIATv7_g21207
NIATv7_g21223
NIATv7_g21265
NIATv7_g21315
NIATv7_g21573
NIATv7_g21586
NIATv7_g21668
NIATv7_g21850
NIATv7_g21870
NIATv7_g22076
NIATv7_g22261
NIATv7_g22283
NIATv7_g22310
NIATv7_g22327
NIATv7_g22375
NIATv7_g22570
NIATv7_g22855
NIATv7_g22981
NIATv7_g23084
NIATv7_g23148
NIATv7_g23206
NIATv7_g23318
NIATv7_g23363
NIATv7_g23542
NIATv7_g23556
NIATv7_g23647
NIATv7_g23804
NIATv7_g23821
NIATv7_g23863
NIATv7_g24029
NIATv7_g24253
NIATv7_g24279
NIATv7_g24318
NIATv7_g24449
NIATv7_g24568
NIATv7_g24629
NIATv7_g24875
NIATv7_g25103
NIATv7_g25187
NIATv7_g25201
NIATv7_g25268
NIATv7_g25328
NIATv7_g25387
NIATv7_g25469
NIATv7_g25521
NIATv7_g25635
NIATv7_g25680
NIATv7_g25682
NIATv7_g25694
NIATv7_g25786
NIATv7_g25879
NIATv7_g25909
NIATv7_g25956
NIATv7_g26175
NIATv7_g26207
NIATv7_g26286
NIATv7_g26328
NIATv7_g26415
NIATv7_g26726
NIATv7_g26770
NIATv7_g26942
NIATv7_g26972
NIATv7_g27406
NIATv7_g27606
NIATv7_g27650
NIATv7_g27673
NIATv7_g27694
NIATv7_g27773
NIATv7_g27933
NIATv7_g28036
NIATv7_g28137
NIATv7_g28328
NIATv7_g28330
NIATv7_g28403
NIATv7_g28652
NIATv7_g28674
NIATv7_g28700
NIATv7_g28715
NIATv7_g28738
NIATv7_g28848
NIATv7_g28851
NIATv7_g29334
NIATv7_g29386
NIATv7_g29434
NIATv7_g29443
NIATv7_g29735
NIATv7_g29736
NIATv7_g29930
NIATv7_g30312
NIATv7_g30732
NIATv7_g31148
NIATv7_g31695
NIATv7_g31738
NIATv7_g32001
NIATv7_g32098
NIATv7_g32127
NIATv7_g32251
NIATv7_g32265
NIATv7_g32274
NIATv7_g32275
NIATv7_g32478
NIATv7_g32525
NIATv7_g32570
NIATv7_g32622
NIATv7_g32953
NIATv7_g33095
NIATv7_g33120
NIATv7_g33146
NIATv7_g33389
NIATv7_g33439
NIATv7_g33524
NIATv7_g33651
NIATv7_g33686
NIATv7_g33706
NIATv7_g33726
NIATv7_g33882
NIATv7_g34276
NIATv7_g34379
NIATv7_g34446
NIATv7_g34517
NIATv7_g34540
NIATv7_g34722
NIATv7_g35158
NIATv7_g35248
NIATv7_g35261
NIATv7_g35406
NIATv7_g35621
NIATv7_g36096
NIATv7_g36170
NIATv7_g36189
NIATv7_g36257
NIATv7_g36273
NIATv7_g36479
NIATv7_g36803
NIATv7_g37516
NIATv7_g37582
NIATv7_g37625
NIATv7_g37644
NIATv7_g37747
NIATv7_g38038
NIATv7_g38182
NIATv7_g38528
NIATv7_g38582
NIATv7_g38862
NIATv7_g38926
NIATv7_g39198
NIATv7_g39658
NIATv7_g40097
NIATv7_g40256
NIATv7_g40257
NIATv7_g40286
NIATv7_g40320
NIATv7_g40991
NIATv7_g41149
NIATv7_g41152
NIATv7_g41162
NIATv7_g41254
NIATv7_g41536
NIATv7_g41562
NIATv7_g41823
NIATv7_g42011
NIATv7_g42392
NIATv7_g44382
NIATv7_g51560
NIATv7_g51618
NIATv7_g55630
NIATv7_g56127
NIATv7_g56270
NIATv7_g56519
NIATv7_g57356
NIATv7_g57523
NIATv7_g57760
NIATv7_g58647
NIATv7_g59015
NIATv7_g59140
NIATv7_g60565
NIATv7_g61381
NIATv7_g61397
NIATv7_g62066
NIATv7_g62144
NIATv7_g63173
NIATv7_g63563
NIATv7_g63610
NIATv7_g63999
NIATv7_g64889
NIATv7_g65092
NIATv7_g00077
NIATv7_g00108
NIATv7_g00147
NIATv7_g00149
NIATv7_g00168
NIATv7_g00178
NIATv7_g00196
NIATv7_g00356
NIATv7_g00442
NIATv7_g00610
NIATv7_g00688
NIATv7_g00771
NIATv7_g00795
NIATv7_g00821
NIATv7_g00902
NIATv7_g00930
NIATv7_g01112
NIATv7_g01164
NIATv7_g01283
NIATv7_g01383
NIATv7_g01462
NIATv7_g01553
NIATv7_g01601
NIATv7_g01630
NIATv7_g01643
NIATv7_g01706
NIATv7_g01841
NIATv7_g01880
NIATv7_g01952
NIATv7_g01968
NIATv7_g02028
NIATv7_g02261
NIATv7_g02325
NIATv7_g02382
NIATv7_g02415
NIATv7_g02509
NIATv7_g02584
NIATv7_g02622
NIATv7_g02661
NIATv7_g02805
NIATv7_g02872
NIATv7_g02957
NIATv7_g02988
NIATv7_g03001
NIATv7_g03124
NIATv7_g03263
NIATv7_g03337
NIATv7_g03471
NIATv7_g03560
NIATv7_g03563
NIATv7_g03579
NIATv7_g03601
NIATv7_g03642
NIATv7_g03661
NIATv7_g03705
NIATv7_g03742
NIATv7_g03856
NIATv7_g03888
NIATv7_g03894
NIATv7_g03998
NIATv7_g04066
NIATv7_g04241
NIATv7_g04295
NIATv7_g04432
NIATv7_g04448
NIATv7_g04521
NIATv7_g04566
NIATv7_g04589
NIATv7_g04611
NIATv7_g04655
NIATv7_g04684
NIATv7_g04696
NIATv7_g04856
NIATv7_g04917
NIATv7_g05022
NIATv7_g05048
NIATv7_g05094
NIATv7_g05142
NIATv7_g05172
NIATv7_g05176
NIATv7_g05327
NIATv7_g05347
NIATv7_g05368
NIATv7_g05416
NIATv7_g05609
NIATv7_g05625
NIATv7_g05627
NIATv7_g05661
NIATv7_g05762
NIATv7_g05900
NIATv7_g05937
NIATv7_g05972
NIATv7_g06046
NIATv7_g06079
NIATv7_g06083
NIATv7_g06115
NIATv7_g06171
NIATv7_g06182
NIATv7_g06203
NIATv7_g06354
NIATv7_g06394
NIATv7_g06428
NIATv7_g06432
NIATv7_g06558
NIATv7_g06643
NIATv7_g06696
NIATv7_g06852
NIATv7_g07044
NIATv7_g07130
NIATv7_g07141
NIATv7_g07364
NIATv7_g07368
NIATv7_g07374
NIATv7_g07455
NIATv7_g07587
NIATv7_g07631
NIATv7_g07833
NIATv7_g07839
NIATv7_g07888
NIATv7_g08058
NIATv7_g08088
NIATv7_g08119
NIATv7_g08226
NIATv7_g08258
NIATv7_g08286
NIATv7_g08289
NIATv7_g08302
NIATv7_g08424
NIATv7_g08439
NIATv7_g08454
NIATv7_g08541
NIATv7_g08578
NIATv7_g08620
NIATv7_g08730
NIATv7_g08735
NIATv7_g08818
NIATv7_g08960
NIATv7_g08972
NIATv7_g08988
NIATv7_g08990
NIATv7_g09021
NIATv7_g09076
NIATv7_g09113
NIATv7_g09327
NIATv7_g09473
NIATv7_g09508
NIATv7_g09550
NIATv7_g09555
NIATv7_g09566
NIATv7_g09663
NIATv7_g09673
NIATv7_g09700
NIATv7_g09746
NIATv7_g09790
NIATv7_g09791
NIATv7_g09803
NIATv7_g09845
NIATv7_g09878
NIATv7_g09887
NIATv7_g09932
NIATv7_g09977
NIATv7_g10019
NIATv7_g10087
NIATv7_g10152
NIATv7_g10218
NIATv7_g10239
NIATv7_g10412
NIATv7_g10422
NIATv7_g10511
NIATv7_g10564
NIATv7_g10573
NIATv7_g10621
NIATv7_g10726
NIATv7_g10754
NIATv7_g10784
NIATv7_g10838
NIATv7_g10977
NIATv7_g10992
NIATv7_g10998
NIATv7_g11113
NIATv7_g11122
NIATv7_g11186
NIATv7_g11259
NIATv7_g11337
NIATv7_g11504
NIATv7_g11579
NIATv7_g11644
NIATv7_g11774
NIATv7_g11789
NIATv7_g11805
NIATv7_g11935
NIATv7_g11970
NIATv7_g11973
NIATv7_g11988
NIATv7_g12061
NIATv7_g12188
NIATv7_g12215
NIATv7_g12366
NIATv7_g12375
NIATv7_g12452
NIATv7_g12461
NIATv7_g12547
NIATv7_g12650
NIATv7_g12652
NIATv7_g12671
NIATv7_g12693
NIATv7_g12705
NIATv7_g12720
NIATv7_g12793
NIATv7_g12832
NIATv7_g12874
NIATv7_g12926
NIATv7_g13046
NIATv7_g13095
NIATv7_g13103
NIATv7_g13106
NIATv7_g13147
NIATv7_g13223
NIATv7_g13317
NIATv7_g13462
NIATv7_g13526
NIATv7_g13550
NIATv7_g13646
NIATv7_g13665
NIATv7_g13667
NIATv7_g13690
NIATv7_g13710
NIATv7_g13926
NIATv7_g13964
NIATv7_g14017
NIATv7_g14043
NIATv7_g14055
NIATv7_g14085
NIATv7_g14119
NIATv7_g14193
NIATv7_g14233
NIATv7_g14283
NIATv7_g14382
NIATv7_g14403
NIATv7_g14408
NIATv7_g14682
NIATv7_g14745
NIATv7_g14777
NIATv7_g14788
NIATv7_g14789
NIATv7_g14959
NIATv7_g15047
NIATv7_g15077
NIATv7_g15098
NIATv7_g15221
NIATv7_g15455
NIATv7_g15530
NIATv7_g15696
NIATv7_g15705
NIATv7_g15708
NIATv7_g15721
NIATv7_g15727
NIATv7_g15763
NIATv7_g15778
NIATv7_g15915
NIATv7_g15923
NIATv7_g15953
NIATv7_g16082
NIATv7_g16085
NIATv7_g16196
NIATv7_g16248
NIATv7_g16333
NIATv7_g16341
NIATv7_g16350
NIATv7_g16398
NIATv7_g16404
NIATv7_g16594
NIATv7_g16612
NIATv7_g16702
NIATv7_g16980
NIATv7_g17195
NIATv7_g17259
NIATv7_g17290
NIATv7_g17402
NIATv7_g17809
NIATv7_g17834
NIATv7_g17933
NIATv7_g18062
NIATv7_g18338
NIATv7_g18355
NIATv7_g18406
NIATv7_g18490
NIATv7_g18561
NIATv7_g18666
NIATv7_g18712
NIATv7_g18735
NIATv7_g18828
NIATv7_g18833
NIATv7_g18889
NIATv7_g18894
NIATv7_g18898
NIATv7_g18935
NIATv7_g19158
NIATv7_g19374
NIATv7_g19558
NIATv7_g19573
NIATv7_g19621
NIATv7_g19780
NIATv7_g19798
NIATv7_g19804
NIATv7_g19852
NIATv7_g19897
NIATv7_g19962
NIATv7_g20365
NIATv7_g20392
NIATv7_g20398
NIATv7_g20399
NIATv7_g20418
NIATv7_g20419
NIATv7_g20485
NIATv7_g20513
NIATv7_g20515
NIATv7_g20581
NIATv7_g20596
NIATv7_g20629
NIATv7_g20685
NIATv7_g20847
NIATv7_g20948
NIATv7_g21129
NIATv7_g21202
NIATv7_g21212
NIATv7_g21245
NIATv7_g21279
NIATv7_g21311
NIATv7_g21347
NIATv7_g21487
NIATv7_g21492
NIATv7_g21744
NIATv7_g21858
NIATv7_g21962
NIATv7_g22019
NIATv7_g22129
NIATv7_g22268
NIATv7_g22418
NIATv7_g22515
NIATv7_g22522
NIATv7_g22734
NIATv7_g22779
NIATv7_g22850
NIATv7_g22960
NIATv7_g22968
NIATv7_g23020
NIATv7_g23022
NIATv7_g23038
NIATv7_g23129
NIATv7_g23218
NIATv7_g23360
NIATv7_g23396
NIATv7_g23421
NIATv7_g23474
NIATv7_g23489
NIATv7_g23517
NIATv7_g23525
NIATv7_g23653
NIATv7_g23780
NIATv7_g23952
NIATv7_g23999
NIATv7_g24014
NIATv7_g24076
NIATv7_g24133
NIATv7_g24193
NIATv7_g24225
NIATv7_g24389
NIATv7_g24463
NIATv7_g24464
NIATv7_g24520
NIATv7_g24548
NIATv7_g24589
NIATv7_g24597
NIATv7_g24619
NIATv7_g24630
NIATv7_g24797
NIATv7_g24811
NIATv7_g24817
NIATv7_g25006
NIATv7_g25038
NIATv7_g25087
NIATv7_g25158
NIATv7_g25390
NIATv7_g25394
NIATv7_g25413
NIATv7_g25442
NIATv7_g25477
NIATv7_g25595
NIATv7_g25760
NIATv7_g25771
NIATv7_g25814
NIATv7_g25829
NIATv7_g25933
NIATv7_g25946
NIATv7_g25999
NIATv7_g26018
NIATv7_g26036
NIATv7_g26052
NIATv7_g26129
NIATv7_g26145
NIATv7_g26149
NIATv7_g26154
NIATv7_g26184
NIATv7_g26298
NIATv7_g26356
NIATv7_g26402
NIATv7_g26430
NIATv7_g26503
NIATv7_g26606
NIATv7_g26637
NIATv7_g26680
NIATv7_g26722
NIATv7_g26810
NIATv7_g26915
NIATv7_g27108
NIATv7_g27209
NIATv7_g27238
NIATv7_g27266
NIATv7_g27273
NIATv7_g27275
NIATv7_g27514
NIATv7_g27621
NIATv7_g27847
NIATv7_g28025
NIATv7_g28060
NIATv7_g28290
NIATv7_g28355
NIATv7_g28400
NIATv7_g28405
NIATv7_g28470
NIATv7_g28491
NIATv7_g28516
NIATv7_g28565
NIATv7_g28701
NIATv7_g28747
NIATv7_g28796
NIATv7_g29009
NIATv7_g29153
NIATv7_g29278
NIATv7_g29449
NIATv7_g29505
NIATv7_g29547
NIATv7_g29671
NIATv7_g29833
NIATv7_g29874
NIATv7_g29875
NIATv7_g29916
NIATv7_g29935
NIATv7_g30307
NIATv7_g30322
NIATv7_g30412
NIATv7_g30420
NIATv7_g30528
NIATv7_g30545
NIATv7_g30713
NIATv7_g30733
NIATv7_g30789
NIATv7_g30791
NIATv7_g30901
NIATv7_g30925
NIATv7_g30927
NIATv7_g30966
NIATv7_g30973
NIATv7_g31054
NIATv7_g31086
NIATv7_g31132
NIATv7_g31150
NIATv7_g31208
NIATv7_g31403
NIATv7_g31414
NIATv7_g31426
NIATv7_g31534
NIATv7_g31562
NIATv7_g31589
NIATv7_g31874
NIATv7_g31890
NIATv7_g31930
NIATv7_g32050
NIATv7_g32078
NIATv7_g32088
NIATv7_g32145
NIATv7_g32206
NIATv7_g32405
NIATv7_g32488
NIATv7_g32557
NIATv7_g32568
NIATv7_g32578
NIATv7_g32689
NIATv7_g32718
NIATv7_g32775
NIATv7_g32894
NIATv7_g32919
NIATv7_g32924
NIATv7_g32944
NIATv7_g32979
NIATv7_g33004
NIATv7_g33067
NIATv7_g33079
NIATv7_g33105
NIATv7_g33117
NIATv7_g33164
NIATv7_g33331
NIATv7_g33343
NIATv7_g33453
NIATv7_g33533
NIATv7_g33691
NIATv7_g33773
NIATv7_g33776
NIATv7_g33784
NIATv7_g33861
NIATv7_g33881
NIATv7_g34004
NIATv7_g34105
NIATv7_g34106
NIATv7_g34163
NIATv7_g34235
NIATv7_g34526
NIATv7_g34533
NIATv7_g34542
NIATv7_g34553
NIATv7_g34673
NIATv7_g34784
NIATv7_g34805
NIATv7_g34836
NIATv7_g34874
NIATv7_g35257
NIATv7_g35417
NIATv7_g35500
NIATv7_g35567
NIATv7_g35595
NIATv7_g35671
NIATv7_g35835
NIATv7_g35852
NIATv7_g35888
NIATv7_g35917
NIATv7_g35959
NIATv7_g36021
NIATv7_g36266
NIATv7_g36312
NIATv7_g36328
NIATv7_g36329
NIATv7_g36378
NIATv7_g36395
NIATv7_g36428
NIATv7_g36440
NIATv7_g36771
NIATv7_g36801
NIATv7_g37001
NIATv7_g37025
NIATv7_g37098
NIATv7_g37190
NIATv7_g37275
NIATv7_g37286
NIATv7_g37307
NIATv7_g37406
NIATv7_g37500
NIATv7_g37795
NIATv7_g37964
NIATv7_g37999
NIATv7_g38012
NIATv7_g38103
NIATv7_g38177
NIATv7_g38221
NIATv7_g38347
NIATv7_g38362
NIATv7_g38532
NIATv7_g38780
NIATv7_g38808
NIATv7_g38809
NIATv7_g38816
NIATv7_g38836
NIATv7_g38938
NIATv7_g38978
NIATv7_g39071
NIATv7_g39195
NIATv7_g39478
NIATv7_g39498
NIATv7_g39520
NIATv7_g39528
NIATv7_g39530
NIATv7_g40010
NIATv7_g40297
NIATv7_g40388
NIATv7_g40551
NIATv7_g40588
NIATv7_g40803
NIATv7_g41051
NIATv7_g41131
NIATv7_g41233
NIATv7_g41393
NIATv7_g41512
NIATv7_g41569
NIATv7_g41730
NIATv7_g42038
NIATv7_g45817
NIATv7_g47563
NIATv7_g55548
NIATv7_g55854
NIATv7_g56007
NIATv7_g56026
NIATv7_g56288
NIATv7_g56729
NIATv7_g57000
NIATv7_g57567
NIATv7_g58110
NIATv7_g59328
NIATv7_g59551
NIATv7_g59696
NIATv7_g59740
NIATv7_g60002
NIATv7_g60061
NIATv7_g60076
NIATv7_g60162
NIATv7_g60375
NIATv7_g60725
NIATv7_g60756
NIATv7_g61240
NIATv7_g62219
NIATv7_g62455
NIATv7_g62548
NIATv7_g62669
NIATv7_g63025
NIATv7_g64136
NIATv7_g64232
NIATv7_g64300
NIATv7_g65115
NIATv7_g65334
NIATv7_g65392
NIATv7_g65928
NIATv7_g57052
NIATv7_g36032
NIATv7_g32187
NIATv7_g56709
NIATv7_g08788
NIATv7_g00101
NIATv7_g00189
NIATv7_g00289
NIATv7_g00552
NIATv7_g00602
NIATv7_g00686
NIATv7_g00734
NIATv7_g00869
NIATv7_g01075
NIATv7_g01132
NIATv7_g01528
NIATv7_g01560
NIATv7_g01793
NIATv7_g01863
NIATv7_g02227
NIATv7_g02358
NIATv7_g02763
NIATv7_g02778
NIATv7_g02808
NIATv7_g03000
NIATv7_g03060
NIATv7_g03122
NIATv7_g03387
NIATv7_g03771
NIATv7_g03809
NIATv7_g03936
NIATv7_g04096
NIATv7_g04205
NIATv7_g04308
NIATv7_g04313
NIATv7_g04320
NIATv7_g04523
NIATv7_g04602
NIATv7_g04788
NIATv7_g04882
NIATv7_g04966
NIATv7_g05236
NIATv7_g05243
NIATv7_g05270
NIATv7_g05330
NIATv7_g05453
NIATv7_g05694
NIATv7_g06346
NIATv7_g06356
NIATv7_g06379
NIATv7_g06409
NIATv7_g06423
NIATv7_g06433
NIATv7_g06730
NIATv7_g06875
NIATv7_g06997
NIATv7_g07088
NIATv7_g07173
NIATv7_g07200
NIATv7_g07245
NIATv7_g07543
NIATv7_g07707
NIATv7_g08202
NIATv7_g08582
NIATv7_g08869
NIATv7_g09262
NIATv7_g09265
NIATv7_g09318
NIATv7_g09483
NIATv7_g09999
NIATv7_g10176
NIATv7_g10271
NIATv7_g10350
NIATv7_g10419
NIATv7_g10532
NIATv7_g10563
NIATv7_g10606
NIATv7_g11100
NIATv7_g11325
NIATv7_g11603
NIATv7_g11652
NIATv7_g11665
NIATv7_g11896
NIATv7_g12006
NIATv7_g12024
NIATv7_g12050
NIATv7_g12330
NIATv7_g12585
NIATv7_g12847
NIATv7_g12924
NIATv7_g13083
NIATv7_g13125
NIATv7_g13183
NIATv7_g13206
NIATv7_g13292
NIATv7_g13492
NIATv7_g13785
NIATv7_g13857
NIATv7_g13862
NIATv7_g14340
NIATv7_g14489
NIATv7_g15078
NIATv7_g15158
NIATv7_g15175
NIATv7_g15389
NIATv7_g15521
NIATv7_g15690
NIATv7_g16217
NIATv7_g16613
NIATv7_g16731
NIATv7_g16830
NIATv7_g17204
NIATv7_g17485
NIATv7_g17497
NIATv7_g17755
NIATv7_g17860
NIATv7_g17907
NIATv7_g18275
NIATv7_g18343
NIATv7_g18537
NIATv7_g18625
NIATv7_g18647
NIATv7_g19095
NIATv7_g19214
NIATv7_g19296
NIATv7_g19425
NIATv7_g20703
NIATv7_g20718
NIATv7_g20781
NIATv7_g20910
NIATv7_g21692
NIATv7_g21799
NIATv7_g21864
NIATv7_g21869
NIATv7_g22195
NIATv7_g22263
NIATv7_g22581
NIATv7_g22610
NIATv7_g22921
NIATv7_g22979
NIATv7_g23134
NIATv7_g23450
NIATv7_g23451
NIATv7_g23457
NIATv7_g23589
NIATv7_g24132
NIATv7_g24332
NIATv7_g24388
NIATv7_g24582
NIATv7_g24590
NIATv7_g24650
NIATv7_g24935
NIATv7_g25014
NIATv7_g25102
NIATv7_g25137
NIATv7_g25274
NIATv7_g25789
NIATv7_g25864
NIATv7_g26002
NIATv7_g26081
NIATv7_g26450
NIATv7_g26487
NIATv7_g26524
NIATv7_g26591
NIATv7_g26697
NIATv7_g26891
NIATv7_g26898
NIATv7_g26904
NIATv7_g27201
NIATv7_g27290
NIATv7_g27452
NIATv7_g27511
NIATv7_g27824
NIATv7_g27907
NIATv7_g28048
NIATv7_g28142
NIATv7_g28196
NIATv7_g28537
NIATv7_g28800
NIATv7_g28935
NIATv7_g29333
NIATv7_g30229
NIATv7_g30284
NIATv7_g30358
NIATv7_g30614
NIATv7_g30912
NIATv7_g31037
NIATv7_g31133
NIATv7_g31312
NIATv7_g31961
NIATv7_g31978
NIATv7_g32010
NIATv7_g32033
NIATv7_g32046
NIATv7_g32160
NIATv7_g32357
NIATv7_g32359
NIATv7_g32606
NIATv7_g32859
NIATv7_g32915
NIATv7_g33607
NIATv7_g34042
NIATv7_g34222
NIATv7_g34352
NIATv7_g34413
NIATv7_g34455
NIATv7_g34469
NIATv7_g34734
NIATv7_g34789
NIATv7_g34832
NIATv7_g35177
NIATv7_g35335
NIATv7_g35429
NIATv7_g35556
NIATv7_g35805
NIATv7_g35902
NIATv7_g36361
NIATv7_g36853
NIATv7_g36907
NIATv7_g37233
NIATv7_g37510
NIATv7_g37781
NIATv7_g37915
NIATv7_g37983
NIATv7_g38049
NIATv7_g38123
NIATv7_g38160
NIATv7_g38268
NIATv7_g38500
NIATv7_g38574
NIATv7_g38577
NIATv7_g38602
NIATv7_g38659
NIATv7_g38722
NIATv7_g39245
NIATv7_g39313
NIATv7_g39555
NIATv7_g39577
NIATv7_g39590
NIATv7_g39878
NIATv7_g40516
NIATv7_g40726
NIATv7_g40866
NIATv7_g40876
NIATv7_g40927
NIATv7_g41475
NIATv7_g42715
NIATv7_g56286
NIATv7_g57686
NIATv7_g59984
NIATv7_g59992
NIATv7_g61951
NIATv7_g63004
NIATv7_g63802
NIATv7_g64179
NIATv7_g65105
NIATv7_g00272
NIATv7_g00871
NIATv7_g01235
NIATv7_g02260
NIATv7_g02794
NIATv7_g03718
NIATv7_g03779
NIATv7_g04071
NIATv7_g04116
NIATv7_g04201
NIATv7_g04301
NIATv7_g04839
NIATv7_g04996
NIATv7_g05000
NIATv7_g06000
NIATv7_g06281
NIATv7_g06755
NIATv7_g06859
NIATv7_g07339
NIATv7_g07470
NIATv7_g07537
NIATv7_g07951
NIATv7_g08264
NIATv7_g08422
NIATv7_g08644
NIATv7_g08756
NIATv7_g08925
NIATv7_g09240
NIATv7_g10099
NIATv7_g10297
NIATv7_g10425
NIATv7_g10861
NIATv7_g11413
NIATv7_g11626
NIATv7_g11658
NIATv7_g12073
NIATv7_g12340
NIATv7_g12532
NIATv7_g12535
NIATv7_g13135
NIATv7_g13517
NIATv7_g13692
NIATv7_g14205
NIATv7_g14346
NIATv7_g14358
NIATv7_g14838
NIATv7_g15303
NIATv7_g15331
NIATv7_g15839
NIATv7_g16720
NIATv7_g17586
NIATv7_g17857
NIATv7_g17867
NIATv7_g17914
NIATv7_g18091
NIATv7_g18551
NIATv7_g18685
NIATv7_g19039
NIATv7_g19179
NIATv7_g19386
NIATv7_g19463
NIATv7_g19539
NIATv7_g20064
NIATv7_g20204
NIATv7_g20336
NIATv7_g20795
NIATv7_g20966
NIATv7_g20974
NIATv7_g21295
NIATv7_g21365
NIATv7_g21630
NIATv7_g22214
NIATv7_g22272
NIATv7_g22571
NIATv7_g22632
NIATv7_g22651
NIATv7_g22778
NIATv7_g24172
NIATv7_g24372
NIATv7_g24828
NIATv7_g25371
NIATv7_g25448
NIATv7_g25685
NIATv7_g26992
NIATv7_g27076
NIATv7_g27435
NIATv7_g27865
NIATv7_g28364
NIATv7_g29036
NIATv7_g29295
NIATv7_g29329
NIATv7_g29556
NIATv7_g29734
NIATv7_g29777
NIATv7_g30404
NIATv7_g31030
NIATv7_g31608
NIATv7_g31679
NIATv7_g31724
NIATv7_g32131
NIATv7_g32152
NIATv7_g32942
NIATv7_g33385
NIATv7_g33494
NIATv7_g33744
NIATv7_g33824
NIATv7_g34075
NIATv7_g34287
NIATv7_g34879
NIATv7_g34995
NIATv7_g35262
NIATv7_g35359
NIATv7_g35559
NIATv7_g35693
NIATv7_g35720
NIATv7_g35825
NIATv7_g35910
NIATv7_g36301
NIATv7_g36422
NIATv7_g36509
NIATv7_g36593
NIATv7_g36618
NIATv7_g36740
NIATv7_g37039
NIATv7_g37073
NIATv7_g37336
NIATv7_g37446
NIATv7_g37692
NIATv7_g37827
NIATv7_g38205
NIATv7_g38827
NIATv7_g39842
NIATv7_g39861
NIATv7_g40059
NIATv7_g41409
NIATv7_g56517
NIATv7_g56613
NIATv7_g66040
NIATv7_g00559
NIATv7_g00569
NIATv7_g04360
NIATv7_g08808
NIATv7_g08889
NIATv7_g10248
NIATv7_g10766
NIATv7_g12669
NIATv7_g15581
NIATv7_g15638
NIATv7_g17935
NIATv7_g18000
NIATv7_g21069
NIATv7_g21435
NIATv7_g21942
NIATv7_g23753
NIATv7_g25054
NIATv7_g25903
NIATv7_g26513
NIATv7_g26999
NIATv7_g31044
NIATv7_g31590
NIATv7_g32633
NIATv7_g33998
NIATv7_g36159
NIATv7_g36826
NIATv7_g37378
NIATv7_g37821
NIATv7_g39840
NIATv7_g63617
NIATv7_g65934
NIATv7_g00400
NIATv7_g00499
NIATv7_g00587
NIATv7_g01010
NIATv7_g01475
NIATv7_g02166
NIATv7_g03214
NIATv7_g05025
NIATv7_g05346
NIATv7_g05380
NIATv7_g05598
NIATv7_g06440
NIATv7_g07752
NIATv7_g08113
NIATv7_g09712
NIATv7_g09836
NIATv7_g11034
NIATv7_g11054
NIATv7_g11304
NIATv7_g11854
NIATv7_g12326
NIATv7_g12753
NIATv7_g13228
NIATv7_g13257
NIATv7_g13551
NIATv7_g13941
NIATv7_g14084
NIATv7_g14374
NIATv7_g15283
NIATv7_g15356
NIATv7_g15991
NIATv7_g17253
NIATv7_g20835
NIATv7_g22067
NIATv7_g22364
NIATv7_g22373
NIATv7_g22548
NIATv7_g22695
NIATv7_g23552
NIATv7_g23655
NIATv7_g24027
NIATv7_g24189
NIATv7_g24898
NIATv7_g25119
NIATv7_g26025
NIATv7_g26040
NIATv7_g27163
NIATv7_g27891
NIATv7_g28178
NIATv7_g28457
NIATv7_g28517
NIATv7_g28673
NIATv7_g28752
NIATv7_g28955
NIATv7_g31226
NIATv7_g31686
NIATv7_g31950
NIATv7_g32327
NIATv7_g32669
NIATv7_g33785
NIATv7_g35494
NIATv7_g35937
NIATv7_g36176
NIATv7_g36212
NIATv7_g37121
NIATv7_g37687
NIATv7_g37938
NIATv7_g38840
NIATv7_g40835
NIATv7_g43773
NIATv7_g49382
NIATv7_g56757
NIATv7_g58088
NIATv7_g63454
NIATv7_g00249
NIATv7_g00343
NIATv7_g00485
NIATv7_g01020
NIATv7_g01311
NIATv7_g01325
NIATv7_g02180
NIATv7_g02902
NIATv7_g03095
NIATv7_g03521
NIATv7_g03760
NIATv7_g04727
NIATv7_g05091
NIATv7_g05105
NIATv7_g05222
NIATv7_g05262
NIATv7_g06131
NIATv7_g06857
NIATv7_g07136
NIATv7_g07351
NIATv7_g07798
NIATv7_g07914
NIATv7_g07991
NIATv7_g08041
NIATv7_g08207
NIATv7_g08244
NIATv7_g08265
NIATv7_g09365
NIATv7_g10082
NIATv7_g10264
NIATv7_g10952
NIATv7_g11107
NIATv7_g12322
NIATv7_g12977
NIATv7_g13362
NIATv7_g13495
NIATv7_g13889
NIATv7_g14145
NIATv7_g14868
NIATv7_g15132
NIATv7_g15706
NIATv7_g16090
NIATv7_g16893
NIATv7_g17077
NIATv7_g17152
NIATv7_g17288
NIATv7_g17295
NIATv7_g17406
NIATv7_g17456
NIATv7_g17652
NIATv7_g17969
NIATv7_g18196
NIATv7_g19670
NIATv7_g19746
NIATv7_g19991
NIATv7_g20011
NIATv7_g21036
NIATv7_g21418
NIATv7_g22136
NIATv7_g22589
NIATv7_g22785
NIATv7_g22844
NIATv7_g23398
NIATv7_g23905
NIATv7_g23915
NIATv7_g23918
NIATv7_g24150
NIATv7_g24335
NIATv7_g24396
NIATv7_g24700
NIATv7_g25669
NIATv7_g26571
NIATv7_g26890
NIATv7_g27517
NIATv7_g27611
NIATv7_g28521
NIATv7_g29697
NIATv7_g30389
NIATv7_g31102
NIATv7_g31952
NIATv7_g32460
NIATv7_g32805
NIATv7_g33104
NIATv7_g33636
NIATv7_g33751
NIATv7_g33980
NIATv7_g34351
NIATv7_g34602
NIATv7_g34788
NIATv7_g34829
NIATv7_g35290
NIATv7_g35408
NIATv7_g35909
NIATv7_g36129
NIATv7_g38064
NIATv7_g38329
NIATv7_g38454
NIATv7_g39817
NIATv7_g40695
NIATv7_g40869
NIATv7_g40875
NIATv7_g41186
NIATv7_g48500
NIATv7_g55731
NIATv7_g56075
NIATv7_g56350
NIATv7_g56394
NIATv7_g59344
NIATv7_g61317
NIATv7_g63657
NIATv7_g64493
NIATv7_g65745
NIATv7_g65894
NIATv7_g02006
NIATv7_g02270
NIATv7_g03759
NIATv7_g03784
NIATv7_g03964
NIATv7_g04558
NIATv7_g04907
NIATv7_g05921
NIATv7_g06136
NIATv7_g06184
NIATv7_g06989
NIATv7_g07091
NIATv7_g07223
NIATv7_g07983
NIATv7_g09205
NIATv7_g09945
NIATv7_g10100
NIATv7_g10120
NIATv7_g11497
NIATv7_g11506
NIATv7_g11992
NIATv7_g12773
NIATv7_g13009
NIATv7_g13315
NIATv7_g13881
NIATv7_g14390
NIATv7_g18226
NIATv7_g19074
NIATv7_g19171
NIATv7_g19958
NIATv7_g20303
NIATv7_g20541
NIATv7_g22032
NIATv7_g22059
NIATv7_g22123
NIATv7_g24289
NIATv7_g27254
NIATv7_g27751
NIATv7_g27938
NIATv7_g28502
NIATv7_g29104
NIATv7_g29452
NIATv7_g29646
NIATv7_g29826
NIATv7_g30152
NIATv7_g31287
NIATv7_g32643
NIATv7_g33342
NIATv7_g33852
NIATv7_g34267
NIATv7_g34389
NIATv7_g34651
NIATv7_g34769
NIATv7_g34804
NIATv7_g35322
NIATv7_g35522
NIATv7_g35954
NIATv7_g36424
NIATv7_g38269
NIATv7_g38518
NIATv7_g40736
NIATv7_g56428
NIATv7_g62147
NIATv7_g63567
NIATv7_g64278
NIATv7_g01571
NIATv7_g02985
NIATv7_g09003
NIATv7_g10369
NIATv7_g10723
NIATv7_g13273
NIATv7_g14516
NIATv7_g16498
NIATv7_g17649
NIATv7_g17666
NIATv7_g18638
NIATv7_g18744
NIATv7_g21256
NIATv7_g21601
NIATv7_g30867
NIATv7_g32183
NIATv7_g32985
NIATv7_g34244
NIATv7_g34811
NIATv7_g35541
NIATv7_g38626
NIATv7_g40763
NIATv7_g52601
NIATv7_g57313
NIATv7_g59124
NIATv7_g61524
NIATv7_g63474
NIATv7_g00396
NIATv7_g00449
NIATv7_g00723
NIATv7_g01108
NIATv7_g02187
NIATv7_g02332
NIATv7_g03401
NIATv7_g05289
NIATv7_g05394
NIATv7_g05597
NIATv7_g06151
NIATv7_g06403
NIATv7_g07505
NIATv7_g09025
NIATv7_g09978
NIATv7_g10826
NIATv7_g11645
NIATv7_g12020
NIATv7_g13380
NIATv7_g14063
NIATv7_g15798
NIATv7_g16154
NIATv7_g17899
NIATv7_g18038
NIATv7_g22428
NIATv7_g23970
NIATv7_g25254
NIATv7_g27624
NIATv7_g27677
NIATv7_g28601
NIATv7_g35314
NIATv7_g35321
NIATv7_g35352
NIATv7_g36251
NIATv7_g36626
NIATv7_g37011
NIATv7_g38753
NIATv7_g40647
NIATv7_g42154
NIATv7_g56558
NIATv7_g62791
NIATv7_g63725
NIATv7_g00505
NIATv7_g00897
NIATv7_g00924
NIATv7_g01197
NIATv7_g02338
NIATv7_g02609
NIATv7_g03269
NIATv7_g03863
NIATv7_g04858
NIATv7_g05298
NIATv7_g06758
NIATv7_g08047
NIATv7_g08947
NIATv7_g09029
NIATv7_g09621
NIATv7_g10093
NIATv7_g12372
NIATv7_g13700
NIATv7_g13719
NIATv7_g14336
NIATv7_g17948
NIATv7_g19167
NIATv7_g19305
NIATv7_g20070
NIATv7_g22996
NIATv7_g28265
NIATv7_g28664
NIATv7_g31944
NIATv7_g32977
NIATv7_g33431
NIATv7_g37713
NIATv7_g38206
NIATv7_g38654
NIATv7_g40051
NIATv7_g40290
NIATv7_g40702
NIATv7_g40932
NIATv7_g64372
NIATv7_g01251
NIATv7_g05462
NIATv7_g09785
NIATv7_g10222
NIATv7_g13433
NIATv7_g14265
NIATv7_g14510
NIATv7_g15941
NIATv7_g16401
NIATv7_g20443
NIATv7_g21052
NIATv7_g23480
NIATv7_g24307
NIATv7_g24424
NIATv7_g24469
NIATv7_g25251
NIATv7_g25396
NIATv7_g28434
NIATv7_g28459
NIATv7_g28675
NIATv7_g31680
NIATv7_g32052
NIATv7_g32635
NIATv7_g35751
NIATv7_g38705
NIATv7_g65184
NIATv7_g01226
NIATv7_g06088
NIATv7_g06943
NIATv7_g08924
NIATv7_g12218
NIATv7_g13937
NIATv7_g19521
NIATv7_g19883
NIATv7_g22229
NIATv7_g24643
NIATv7_g27402
NIATv7_g27725
NIATv7_g29894
NIATv7_g30092
NIATv7_g32607
NIATv7_g33914
NIATv7_g35110
NIATv7_g43267
NIATv7_g05592
NIATv7_g05919
NIATv7_g07268
NIATv7_g07355
NIATv7_g10474
NIATv7_g12238
NIATv7_g13152
NIATv7_g13238
NIATv7_g13401
NIATv7_g14351
NIATv7_g17732
NIATv7_g18915
NIATv7_g19829
NIATv7_g21041
NIATv7_g21074
NIATv7_g21813
NIATv7_g23405
NIATv7_g25502
NIATv7_g28702
NIATv7_g30827
NIATv7_g31385
NIATv7_g33534
NIATv7_g33966
NIATv7_g36470
NIATv7_g37370
NIATv7_g00410
NIATv7_g00920
NIATv7_g00958
NIATv7_g01770
NIATv7_g02060
NIATv7_g02431
NIATv7_g02671
NIATv7_g03222
NIATv7_g03281
NIATv7_g03472
NIATv7_g03572
NIATv7_g03660
NIATv7_g04341
NIATv7_g04469
NIATv7_g05007
NIATv7_g05329
NIATv7_g05399
NIATv7_g05615
NIATv7_g05847
NIATv7_g06121
NIATv7_g06353
NIATv7_g06656
NIATv7_g08070
NIATv7_g08105
NIATv7_g08305
NIATv7_g08906
NIATv7_g10158
NIATv7_g11902
NIATv7_g12370
NIATv7_g12666
NIATv7_g14543
NIATv7_g15023
NIATv7_g16751
NIATv7_g16794
NIATv7_g17104
NIATv7_g17457
NIATv7_g17540
NIATv7_g17941
NIATv7_g20096
NIATv7_g20350
NIATv7_g20481
NIATv7_g21375
NIATv7_g21945
NIATv7_g22370
NIATv7_g24859
NIATv7_g25035
NIATv7_g25302
NIATv7_g26353
NIATv7_g27192
NIATv7_g27851
NIATv7_g28849
NIATv7_g31137
NIATv7_g31737
NIATv7_g32926
NIATv7_g33349
NIATv7_g34054
NIATv7_g34164
NIATv7_g34582
NIATv7_g35711
NIATv7_g37566
NIATv7_g41752
NIATv7_g44373
NIATv7_g55994
NIATv7_g59316
NIATv7_g64290
NIATv7_g00327
NIATv7_g02073
NIATv7_g03414
NIATv7_g04036
NIATv7_g04601
NIATv7_g04801
NIATv7_g07413
NIATv7_g07607
NIATv7_g07740
NIATv7_g07974
NIATv7_g08420
NIATv7_g08599
NIATv7_g08760
NIATv7_g09612
NIATv7_g10534
NIATv7_g10555
NIATv7_g11512
NIATv7_g12123
NIATv7_g14750
NIATv7_g15478
NIATv7_g18698
NIATv7_g19023
NIATv7_g19646
NIATv7_g22475
NIATv7_g24275
NIATv7_g25677
NIATv7_g26396
NIATv7_g27740
NIATv7_g27741
NIATv7_g27980
NIATv7_g29170
NIATv7_g34181
NIATv7_g34257
NIATv7_g35030
NIATv7_g35967
NIATv7_g36421
NIATv7_g37344
NIATv7_g38146
NIATv7_g39415
NIATv7_g40011
NIATv7_g40987
NIATv7_g41078
NIATv7_g62687
NIATv7_g65582
NIATv7_g06441
NIATv7_g07830
NIATv7_g07995
NIATv7_g11133
NIATv7_g14467
NIATv7_g14806
NIATv7_g16861
NIATv7_g17366
NIATv7_g17759
NIATv7_g18424
NIATv7_g19775
NIATv7_g23549
NIATv7_g27817
NIATv7_g28773
NIATv7_g29416
NIATv7_g30784
NIATv7_g32591
NIATv7_g33448
NIATv7_g34472
NIATv7_g39456
NIATv7_g40547
NIATv7_g66050
NIATv7_g00117
NIATv7_g01428
NIATv7_g02357
NIATv7_g03871
NIATv7_g05076
NIATv7_g05780
NIATv7_g05906
NIATv7_g06099
NIATv7_g06139
NIATv7_g06980
NIATv7_g07089
NIATv7_g07191
NIATv7_g09768
NIATv7_g09869
NIATv7_g09885
NIATv7_g09921
NIATv7_g10931
NIATv7_g11788
NIATv7_g12025
NIATv7_g12545
NIATv7_g14719
NIATv7_g14848
NIATv7_g15022
NIATv7_g15203
NIATv7_g16286
NIATv7_g17266
NIATv7_g17674
NIATv7_g19211
NIATv7_g19260
NIATv7_g19332
NIATv7_g19382
NIATv7_g19419
NIATv7_g19796
NIATv7_g20494
NIATv7_g20797
NIATv7_g21823
NIATv7_g21936
NIATv7_g22408
NIATv7_g22542
NIATv7_g22865
NIATv7_g23053
NIATv7_g23221
NIATv7_g23752
NIATv7_g23879
NIATv7_g24021
NIATv7_g24297
NIATv7_g24454
NIATv7_g24593
NIATv7_g24836
NIATv7_g25930
NIATv7_g26107
NIATv7_g26169
NIATv7_g26479
NIATv7_g26899
NIATv7_g27288
NIATv7_g27617
NIATv7_g28377
NIATv7_g30046
NIATv7_g30096
NIATv7_g30566
NIATv7_g32954
NIATv7_g33198
NIATv7_g34039
NIATv7_g34174
NIATv7_g34310
NIATv7_g34844
NIATv7_g36557
NIATv7_g37371
NIATv7_g37437
NIATv7_g38824
NIATv7_g39133
NIATv7_g39522
NIATv7_g40898
NIATv7_g41622
NIATv7_g41703
NIATv7_g47152
NIATv7_g56027
NIATv7_g58477
NIATv7_g58510
NIATv7_g62937
NIATv7_g63164
NIATv7_g64710
NIATv7_g65500
NIATv7_g07636
NIATv7_g00381
NIATv7_g00828
NIATv7_g01223
NIATv7_g01224
NIATv7_g01908
NIATv7_g03383
NIATv7_g04409
NIATv7_g04939
NIATv7_g05181
NIATv7_g05331
NIATv7_g05542
NIATv7_g06222
NIATv7_g06405
NIATv7_g07124
NIATv7_g07861
NIATv7_g09173
NIATv7_g09254
NIATv7_g10083
NIATv7_g10129
NIATv7_g10375
NIATv7_g10544
NIATv7_g10742
NIATv7_g10959
NIATv7_g11334
NIATv7_g11737
NIATv7_g12300
NIATv7_g12378
NIATv7_g12631
NIATv7_g13035
NIATv7_g13420
NIATv7_g13899
NIATv7_g13965
NIATv7_g15068
NIATv7_g15470
NIATv7_g15954
NIATv7_g15989
NIATv7_g16061
NIATv7_g17056
NIATv7_g18507
NIATv7_g18881
NIATv7_g19156
NIATv7_g19803
NIATv7_g19937
NIATv7_g20323
NIATv7_g20601
NIATv7_g20717
NIATv7_g20827
NIATv7_g21662
NIATv7_g21800
NIATv7_g22347
NIATv7_g22363
NIATv7_g22729
NIATv7_g22903
NIATv7_g22919
NIATv7_g22951
NIATv7_g23263
NIATv7_g23989
NIATv7_g24472
NIATv7_g24490
NIATv7_g24500
NIATv7_g24779
NIATv7_g24795
NIATv7_g24903
NIATv7_g25621
NIATv7_g25885
NIATv7_g26464
NIATv7_g26501
NIATv7_g26828
NIATv7_g27818
NIATv7_g28013
NIATv7_g28647
NIATv7_g29527
NIATv7_g29638
NIATv7_g29687
NIATv7_g31344
NIATv7_g31463
NIATv7_g31654
NIATv7_g32272
NIATv7_g33036
NIATv7_g33172
NIATv7_g33225
NIATv7_g34699
NIATv7_g35211
NIATv7_g35664
NIATv7_g35681
NIATv7_g35685
NIATv7_g36676
NIATv7_g36777
NIATv7_g37525
NIATv7_g38033
NIATv7_g38214
NIATv7_g38479
NIATv7_g39040
NIATv7_g39335
NIATv7_g39691
NIATv7_g40625
NIATv7_g40734
NIATv7_g42567
NIATv7_g50893
NIATv7_g60157
NIATv7_g63611
NIATv7_g64024
NIATv7_g64974
NIATv7_g02315
NIATv7_g02727
NIATv7_g04404
NIATv7_g07057
NIATv7_g12975
NIATv7_g14010
NIATv7_g14281
NIATv7_g14508
NIATv7_g15180
NIATv7_g24965
NIATv7_g28243
NIATv7_g29398
NIATv7_g29984
NIATv7_g30371
NIATv7_g31823
NIATv7_g33893
NIATv7_g34067
NIATv7_g35794
NIATv7_g37682
NIATv7_g39038
NIATv7_g40893
NIATv7_g61334
NIATv7_g62441
NIATv7_g11193
NIATv7_g17074
NIATv7_g34945
NIATv7_g40776
NIATv7_g02022
NIATv7_g04166
NIATv7_g26973
NIATv7_g33356
NIATv7_g01561
NIATv7_g03167
NIATv7_g03483
NIATv7_g03846
NIATv7_g08779
NIATv7_g14760
NIATv7_g24135
NIATv7_g32074
NIATv7_g56393
NIATv7_g62332
NIATv7_g64884
NIATv7_g03480
NIATv7_g06674
NIATv7_g12346
NIATv7_g20870
NIATv7_g24422
NIATv7_g24638
NIATv7_g32004
NIATv7_g37794
NIATv7_g60903
NIATv7_g23458
NIATv7_g40407
NIATv7_g03368
NIATv7_g06048
NIATv7_g08395
NIATv7_g12952
NIATv7_g18390
NIATv7_g19784
NIATv7_g26760
NIATv7_g29102
NIATv7_g35894
NIATv7_g37163
NIATv7_g39741
NIATv7_g58114
NIATv7_g14499
NIATv7_g25886
NIATv7_g64185
NIATv7_g02662
NIATv7_g07546
NIATv7_g15900
NIATv7_g28103
NIATv7_g38589
NIATv7_g05739
NIATv7_g04638
NIATv7_g07791
NIATv7_g15483
NIATv7_g18932
NIATv7_g32613
NIATv7_g59510
NIATv7_g61700
NIATv7_g00729
NIATv7_g03317
NIATv7_g18024
NIATv7_g27498
NIATv7_g35090
NIATv7_g33244
NIATv7_g02412
NIATv7_g02826
NIATv7_g06877
NIATv7_g08174
NIATv7_g08783
NIATv7_g09005
NIATv7_g09436
NIATv7_g16147
NIATv7_g22218
NIATv7_g24695
NIATv7_g25834
NIATv7_g30221
NIATv7_g32904
NIATv7_g33416
NIATv7_g35488
NIATv7_g36741
NIATv7_g39300
NIATv7_g57847
NIATv7_g65356
NIATv7_g01004
NIATv7_g01126
NIATv7_g16486
NIATv7_g16604
NIATv7_g18232
NIATv7_g18428
NIATv7_g20941
NIATv7_g21764
NIATv7_g24955
NIATv7_g25978
NIATv7_g26064
NIATv7_g26296
NIATv7_g26400
NIATv7_g27088
NIATv7_g28230
NIATv7_g28892
NIATv7_g34529
NIATv7_g57626
NIATv7_g58780
NIATv7_g01474
NIATv7_g17044
NIATv7_g31994
NIATv7_g35574
NIATv7_g61616
NIATv7_g06500
NIATv7_g18130
NIATv7_g21605
NIATv7_g25904
NIATv7_g31966
NIATv7_g34292
NIATv7_g36506
NIATv7_g37579
NIATv7_g02878
NIATv7_g07704
NIATv7_g13682
NIATv7_g16562
NIATv7_g20583
NIATv7_g02233
NIATv7_g00107
NIATv7_g00336
NIATv7_g01774
NIATv7_g02110
NIATv7_g02854
NIATv7_g03184
NIATv7_g03523
NIATv7_g04616
NIATv7_g05300
NIATv7_g05636
NIATv7_g06146
NIATv7_g07538
NIATv7_g11118
NIATv7_g11331
NIATv7_g14875
NIATv7_g15398
NIATv7_g15981
NIATv7_g17275
NIATv7_g19571
NIATv7_g19579
NIATv7_g20005
NIATv7_g20912
NIATv7_g22869
NIATv7_g23605
NIATv7_g24758
NIATv7_g27398
NIATv7_g30452
NIATv7_g30497
NIATv7_g32313
NIATv7_g32948
NIATv7_g33168
NIATv7_g33598
NIATv7_g35003
NIATv7_g36263
NIATv7_g37805
NIATv7_g38308
NIATv7_g38858
NIATv7_g39625
NIATv7_g41181
NIATv7_g52853
NIATv7_g55654
NIATv7_g56364
NIATv7_g61903
NIATv7_g23003
NIATv7_g23068
NIATv7_g36232
NIATv7_g38005
NIATv7_g05464
NIATv7_g06921
NIATv7_g15497
NIATv7_g11173
NIATv7_g13425
NIATv7_g15100
NIATv7_g16425
NIATv7_g24616
NIATv7_g26660
NIATv7_g58130
NIATv7_g12448
NIATv7_g17338
NIATv7_g03128
NIATv7_g10283
NIATv7_g19559
NIATv7_g25563
NIATv7_g33323
NIATv7_g11185
NIATv7_g28898
NIATv7_g21197
NIATv7_g02164
NIATv7_g05244
NIATv7_g08288
NIATv7_g09152
NIATv7_g14417
NIATv7_g15631
NIATv7_g16026
NIATv7_g21991
NIATv7_g33627
NIATv7_g44788
NIATv7_g58314
NIATv7_g00401
NIATv7_g04265
NIATv7_g12112
NIATv7_g24666
NIATv7_g32786
NIATv7_g34861
NIATv7_g35980
NIATv7_g36545
NIATv7_g45207
NIATv7_g57202
NIATv7_g61220
NIATv7_g65991
NIATv7_g09209
NIATv7_g44522
NIATv7_g05912
NIATv7_g25626
NIATv7_g29555
NIATv7_g60215
NIATv7_g64446
NIATv7_g06509
NIATv7_g20276
NIATv7_g19862
NIATv7_g20103
NIATv7_g27311
NIATv7_g56767
NIATv7_g16715
NIATv7_g35396
NIATv7_g08130
NIATv7_g21251
NIATv7_g22439
NIATv7_g30302
NIATv7_g49138
NIATv7_g12877
NIATv7_g26366
NIATv7_g61460
NIATv7_g26221
NIATv7_g03067
NIATv7_g33746
NIATv7_g61032
NIATv7_g30370
NIATv7_g29222
NIATv7_g22872
NIATv7_g37157
NIATv7_g59277
NIATv7_g09326
NIATv7_g10272
NIATv7_g11315
NIATv7_g12586
NIATv7_g22842
NIATv7_g25872
NIATv7_g30714
NIATv7_g64219
NIATv7_g02032
NIATv7_g05737
NIATv7_g07230
NIATv7_g13056
NIATv7_g14482
NIATv7_g31653
NIATv7_g35841
NIATv7_g04107
NIATv7_g62098
NIATv7_g00486
NIATv7_g00762
NIATv7_g00815
NIATv7_g02258
NIATv7_g15225
NIATv7_g19118
NIATv7_g20126
NIATv7_g22758
NIATv7_g24749
NIATv7_g25068
NIATv7_g26706
NIATv7_g29531
NIATv7_g31380
NIATv7_g33865
NIATv7_g35115
NIATv7_g36410
NIATv7_g36517
NIATv7_g36700
NIATv7_g62619
NIATv7_g00951
NIATv7_g03351
NIATv7_g07196
NIATv7_g08809
NIATv7_g10893
NIATv7_g18325
NIATv7_g21231
NIATv7_g21929
NIATv7_g25895
NIATv7_g24804
NIATv7_g04267
NIATv7_g07181
NIATv7_g07900
NIATv7_g12262
NIATv7_g19795
NIATv7_g20816
NIATv7_g23771
NIATv7_g25536
NIATv7_g26955
NIATv7_g29023
NIATv7_g33129
NIATv7_g36240
NIATv7_g60067
NIATv7_g62225
NIATv7_g62469
NIATv7_g21641
NIATv7_g37345
NIATv7_g63634
NIATv7_g18523
NIATv7_g35616
NIATv7_g28195
NIATv7_g11379
NIATv7_g28413
NIATv7_g00458
NIATv7_g01282
NIATv7_g04147
NIATv7_g05337
NIATv7_g08184
NIATv7_g09168
NIATv7_g09661
NIATv7_g12918
NIATv7_g16490
NIATv7_g19166
NIATv7_g22176
NIATv7_g25643
NIATv7_g32044
NIATv7_g32380
NIATv7_g33659
NIATv7_g33674
NIATv7_g34371
NIATv7_g35192
NIATv7_g36297
NIATv7_g38553
NIATv7_g38728
NIATv7_g39911
NIATv7_g02948
NIATv7_g03021
NIATv7_g08561
NIATv7_g14948
NIATv7_g17194
NIATv7_g19729
NIATv7_g20584
NIATv7_g21359
NIATv7_g25095
NIATv7_g36738
NIATv7_g38270
NIATv7_g05717
NIATv7_g26102
NIATv7_g27144
NIATv7_g31742
NIATv7_g02904
NIATv7_g06847
NIATv7_g07453
NIATv7_g10335
NIATv7_g10366
NIATv7_g19986
NIATv7_g20544
NIATv7_g36169
NIATv7_g38084
NIATv7_g57939
NIATv7_g60074
NIATv7_g64987
NIATv7_g01459
NIATv7_g01463
NIATv7_g02171
NIATv7_g02978
NIATv7_g07938
NIATv7_g09118
NIATv7_g13367
NIATv7_g13471
NIATv7_g15228
NIATv7_g16351
NIATv7_g17018
NIATv7_g18822
NIATv7_g19091
NIATv7_g19699
NIATv7_g21521
NIATv7_g23900
NIATv7_g23983
NIATv7_g30596
NIATv7_g33895
NIATv7_g34104
NIATv7_g36598
NIATv7_g37090
NIATv7_g38283
NIATv7_g39573
NIATv7_g40860
NIATv7_g58093
NIATv7_g59971
NIATv7_g65705
NIATv7_g02055
NIATv7_g12665
NIATv7_g30055
NIATv7_g38252
NIATv7_g62401
NIATv7_g35581
NIATv7_g09243
NIATv7_g11288
NIATv7_g27251
NIATv7_g00148
NIATv7_g12655
NIATv7_g17146
NIATv7_g19494
NIATv7_g19611
NIATv7_g26351
NIATv7_g27332
NIATv7_g55813
NIATv7_g18047
NIATv7_g19300
NIATv7_g17368
NIATv7_g29182
NIATv7_g27658
NIATv7_g39769
NIATv7_g63922
NIATv7_g21148
NIATv7_g31577
NIATv7_g04500
NIATv7_g06845
NIATv7_g13051
NIATv7_g35919
NIATv7_g23703
NIATv7_g41625
NIATv7_g27490
NIATv7_g07324
NIATv7_g18336
NIATv7_g36862
NIATv7_g29447
NIATv7_g22973
NIATv7_g03185
NIATv7_g19449
NIATv7_g28034
NIATv7_g21050
NIATv7_g27375
NIATv7_g27446
NIATv7_g31581
NIATv7_g39409
NIATv7_g65303
NIATv7_g11846
NIATv7_g25348
NIATv7_g03357
NIATv7_g06169
NIATv7_g30852
NIATv7_g65826
NIATv7_g06435
NIATv7_g24502
NIATv7_g41435
NIATv7_g12388
NIATv7_g14070
NIATv7_g20229
NIATv7_g29335
NIATv7_g34820
NIATv7_g32058
NIATv7_g41140
NIATv7_g42439
NIATv7_g03465
NIATv7_g22647
NIATv7_g42409
NIATv7_g16011
NIATv7_g24646
NIATv7_g29640
NIATv7_g40331
NIATv7_g64565
NIATv7_g39255
NIATv7_g59423
NIATv7_g05135
NIATv7_g14781
NIATv7_g28024
NIATv7_g15662
NIATv7_g41080
NIATv7_g05849
NIATv7_g02039
NIATv7_g10146
NIATv7_g13437
NIATv7_g21480
NIATv7_g29688
NIATv7_g39101
NIATv7_g63308
NIATv7_g00694
NIATv7_g02970
NIATv7_g15127
NIATv7_g02112
NIATv7_g09715
NIATv7_g11653
NIATv7_g12023
NIATv7_g18279
NIATv7_g18354
NIATv7_g22284
NIATv7_g27966
NIATv7_g30310
NIATv7_g38995
NIATv7_g10291
NIATv7_g03610
NIATv7_g27953
NIATv7_g31849
NIATv7_g36891
NIATv7_g34372
NIATv7_g24152
NIATv7_g08483
NIATv7_g29191
NIATv7_g24070
NIATv7_g33285
NIATv7_g37841
NIATv7_g03407
NIATv7_g06602
NIATv7_g38388
NIATv7_g17702
NIATv7_g00399
NIATv7_g27961
NIATv7_g02452
NIATv7_g22164
NIATv7_g30179
NIATv7_g37913
NIATv7_g08774
NIATv7_g01626
NIATv7_g19659
NIATv7_g14235
NIATv7_g25433
NIATv7_g00025
NIATv7_g22192
NIATv7_g23075
NIATv7_g11618
NIATv7_g19206
NIATv7_g65459
NIATv7_g04914
NIATv7_g26146
NIATv7_g15473
NIATv7_g27171
NIATv7_g33113
NIATv7_g31899
NIATv7_g11144
NIATv7_g19080
NIATv7_g25799
NIATv7_g32017
NIATv7_g39619
NIATv7_g56901
NIATv7_g14854
NIATv7_g36072
NIATv7_g04063
NIATv7_g29465
NIATv7_g30747
NIATv7_g01919
NIATv7_g24917
NIATv7_g64927
NIATv7_g09246
NIATv7_g16109
NIATv7_g05932
NIATv7_g31180
NIATv7_g11684
NIATv7_g15974
NIATv7_g30535
NIATv7_g32724
NIATv7_g62835
NIATv7_g19904
NIATv7_g19938
NIATv7_g32506
NIATv7_g38380
NIATv7_g24018
NIATv7_g40609
NIATv7_g13368
NIATv7_g20134
NIATv7_g25100
NIATv7_g26705
NIATv7_g33854
NIATv7_g02846
NIATv7_g30325
NIATv7_g31537
NIATv7_g09378
NIATv7_g03297
NIATv7_g10957
NIATv7_g38986
NIATv7_g07377
NIATv7_g10128
NIATv7_g19154
NIATv7_g25018
NIATv7_g31556
NIATv7_g39367
NIATv7_g41289
NIATv7_g21300
NIATv7_g16666
NIATv7_g40254
NIATv7_g55770
NIATv7_g21819
NIATv7_g35029
NIATv7_g04057
NIATv7_g15800
NIATv7_g34331
NIATv7_g62644
NIATv7_g03553
NIATv7_g15833
NIATv7_g37935
NIATv7_g62396
NIATv7_g36948
NIATv7_g04115
NIATv7_g06559
NIATv7_g09591
NIATv7_g10949
NIATv7_g13666
NIATv7_g14386
NIATv7_g32036
NIATv7_g57716
NIATv7_g00058
NIATv7_g08238
NIATv7_g08948
NIATv7_g11078
NIATv7_g19482
NIATv7_g24743
NIATv7_g25932
NIATv7_g33731
NIATv7_g34262
NIATv7_g58702
NIATv7_g16238
NIATv7_g10834
NIATv7_g25391
NIATv7_g11471
NIATv7_g21484
NIATv7_g27648
NIATv7_g63020
NIATv7_g05641
NIATv7_g17345
NIATv7_g29619
NIATv7_g07790
NIATv7_g27315
NIATv7_g26588
NIATv7_g25674
NIATv7_g31470
NIATv7_g26702
NIATv7_g36465
NIATv7_g02216
NIATv7_g27345
NIATv7_g02483
NIATv7_g04479
NIATv7_g39342
NIATv7_g10974
NIATv7_g00274
NIATv7_g38666
NIATv7_g06090
NIATv7_g31684
NIATv7_g25259
NIATv7_g04511
NIATv7_g16943
NIATv7_g29070
NIATv7_g18864
NIATv7_g19212
NIATv7_g42731
NIATv7_g22365
NIATv7_g17224
NIATv7_g37326
NIATv7_g20903
NIATv7_g29856
NIATv7_g37847
NIATv7_g36166
NIATv7_g20906
NIATv7_g63105
NIATv7_g10976
NIATv7_g11612
NIATv7_g08883
NIATv7_g33844
NIATv7_g56618
NIATv7_g09401
NIATv7_g14921
NIATv7_g35250
NIATv7_g36070
NIATv7_g13424
NIATv7_g33521
NIATv7_g41978
NIATv7_g64744
NIATv7_g19405
NIATv7_g23609
NIATv7_g19126
NIATv7_g06377
NIATv7_g01184
NIATv7_g37784
NIATv7_g36649
NIATv7_g37684
NIATv7_g17883
NIATv7_g61031
NIATv7_g23565
NIATv7_g08732
NIATv7_g30278
NIATv7_g02403
NIATv7_g08857
NIATv7_g33772
NIATv7_g37702
NIATv7_g03847
NIATv7_g14506
NIATv7_g33552
NIATv7_g16725
NIATv7_g12082
NIATv7_g08414
NIATv7_g19627
NIATv7_g29051
NIATv7_g07242
NIATv7_g38163
NIATv7_g25412
NIATv7_g11341
NIATv7_g03772
NIATv7_g17447
NIATv7_g15668
NIATv7_g34494
NIATv7_g22462
NIATv7_g26804
NIATv7_g56002
NIATv7_g56917
NIATv7_g04181
NIATv7_g08791
NIATv7_g15850
NIATv7_g03053
NIATv7_g39609
NIATv7_g08961
NIATv7_g65477
NIATv7_g31065
NIATv7_g62183
NIATv7_g17166
NIATv7_g24725
NIATv7_g33567
NIATv7_g53075
NIATv7_g25180
NIATv7_g03352
NIATv7_g02280
NIATv7_g33492
NIATv7_g14738
NIATv7_g08281
NIATv7_g23431
NIATv7_g18581
NIATv7_g31893
NIATv7_g13336
NIATv7_g34347
NIATv7_g17602
NIATv7_g01435
NIATv7_g27438
NIATv7_g02504
NIATv7_g10843
NIATv7_g64863
NIATv7_g15648
NIATv7_g31342
NIATv7_g22535
NIATv7_g33271
NIATv7_g31273
NIATv7_g62682
NIATv7_g19198
NIATv7_g32788
NIATv7_g14223
NIATv7_g10875
NIATv7_g20257
NIATv7_g59101
NIATv7_g10460
NIATv7_g08605
NIATv7_g23293
NIATv7_g14557
NIATv7_g06632
NIATv7_g03089
NIATv7_g25385
NIATv7_g32971
NIATv7_g57285
NIATv7_g27459
NIATv7_g27721
NIATv7_g20270
NIATv7_g17837
NIATv7_g11576
NIATv7_g41086
NIATv7_g02559
NIATv7_g25572
NIATv7_g42198
NIATv7_g05156
NIATv7_g02563
NIATv7_g31157
NIATv7_g09282
NIATv7_g02321
NIATv7_g20696
NIATv7_g23307
NIATv7_g26816
NIATv7_g41065
NIATv7_g23850
NIATv7_g14241
NIATv7_g39232
NIATv7_g00615
NIATv7_g09203
NIATv7_g06926
NIATv7_g03648
NIATv7_g16309
NIATv7_g40914
NIATv7_g38046
NIATv7_g56916
NIATv7_g22970
NIATv7_g39669
NIATv7_g07463
NIATv7_g21239
NIATv7_g05821
NIATv7_g09111
NIATv7_g24062
NIATv7_g08731
NIATv7_g19456
NIATv7_g05223
NIATv7_g60562
NIATv7_g20251
NIATv7_g18917
NIATv7_g04905
NIATv7_g34706
NIATv7_g22796
NIATv7_g34131
NIATv7_g40783
NIATv7_g22345
NIATv7_g05196
NIATv7_g39085
NIATv7_g00008
NIATv7_g33502
NIATv7_g22812
NIATv7_g09048
NIATv7_g34189
NIATv7_g24981
NIATv7_g09867
NIATv7_g21923
NIATv7_g18704
NIATv7_g28746
NIATv7_g65355
NIATv7_g10687
NIATv7_g33688
NIATv7_g15790
NIATv7_g21322
NIATv7_g15187
NIATv7_g18717
NIATv7_g22023
NIATv7_g17613
NIATv7_g20493
NIATv7_g36460
NIATv7_g36702
NIATv7_g26695
NIATv7_g35326
NIATv7_g37638
NIATv7_g27957
NIATv7_g10801
NIATv7_g32103
NIATv7_g16301
NIATv7_g64154
NIATv7_g16532
NIATv7_g31257
NIATv7_g33569
NIATv7_g01292
NIATv7_g52036
NIATv7_g35915
NIATv7_g22459
NIATv7_g19657
NIATv7_g37677
NIATv7_g29037
NIATv7_g03393
