# Supplementary material for: Evolution of Alternative Splicing in Eudicots
Source: Front Plant Sci. 2019 Jun 12;10:707. doi: 10.3389/fpls.2019.00707 (PMC6581728; doi:10.3389/fpls.2019.00707)
Supplement: Supplementary file 7 [file Data_Sheet_3.zip › AdditionalData/GenesListWithAS/Exgene_with_AS/Tomato_genes_with_AS.txt]

Solyc11g040280.1
Solyc12g008750.1
Solyc08g065890.2
Solyc06g063360.2
Solyc10g083960.1
Solyc03g082600.2
Solyc02g066940.2
Solyc01g073740.2
Solyc12g021290.1
Solyc10g081710.1
Solyc01g079870.2
Solyc11g040370.1
Solyc01g005820.2
Solyc08g075890.2
Solyc01g112250.2
Solyc03g115020.2
Solyc10g055470.1
Solyc08g077210.2
Solyc02g089930.2
Solyc11g005170.1
Solyc08g062560.2
Solyc01g098520.2
Solyc01g099800.2
Solyc01g099770.2
Solyc03g026190.2
Solyc11g030550.1
Solyc08g059760.2
Solyc02g093310.2
Solyc05g014100.1
Solyc08g083040.2
Solyc01g107030.2
Solyc07g042510.2
Solyc12g094620.1
Solyc12g100180.1
Solyc08g075020.2
Solyc01g110030.2
Solyc03g122270.2
Solyc05g021530.1
Solyc01g102640.2
Solyc04g025280.2
Solyc09g098490.2
Solyc04g071120.2
Solyc11g066660.1
Solyc09g072640.2
Solyc09g007530.2
Solyc11g032100.1
Solyc01g090700.2
Solyc11g073120.1
Solyc05g052630.2
Solyc02g093800.2
Solyc04g077580.2
Solyc05g012110.2
Solyc02g076630.1
Solyc04g082180.2
Solyc04g071080.1
Solyc02g091030.2
Solyc02g005050.2
Solyc08g082880.2
Solyc02g062920.2
Solyc05g048810.2
Solyc05g005620.2
Solyc05g026360.2
Solyc08g007080.2
Solyc05g014760.2
Solyc06g065900.2
Solyc05g016410.2
Solyc10g039360.1
Solyc01g006190.2
Solyc08g069120.2
Solyc12g013900.1
Solyc02g085760.2
Solyc03g112050.2
Solyc00g075440.1
Solyc07g043000.2
Solyc01g105120.2
Solyc01g110820.2
Solyc03g114060.2
Solyc03g115560.2
Solyc03g121880.2
Solyc03g007470.2
Solyc10g007850.2
Solyc06g019200.2
Solyc10g007770.2
Solyc03g083440.2
Solyc01g102660.2
Solyc10g007500.2
Solyc12g006980.1
Solyc12g006700.1
Solyc09g015650.2
Solyc11g020060.1
Solyc03g031860.2
Solyc04g009050.2
Solyc01g104160.2
Solyc02g085300.2
Solyc02g083320.2
Solyc01g105660.2
Solyc12g098790.1
Solyc07g066640.2
Solyc04g049090.2
Solyc12g098780.1
Solyc08g061320.2
Solyc00g011890.2
Solyc03g097720.2
Solyc05g007020.2
Solyc06g059840.2
Solyc02g081010.1
Solyc07g064130.1
Solyc08g076420.2
Solyc09g055570.2
Solyc06g084590.2
Solyc01g098500.2
Solyc02g088940.2
Solyc02g086970.2
Solyc04g082410.2
Solyc00g006490.2
Solyc00g007200.2
Solyc00g009140.2
Solyc00g047700.2
Solyc00g049520.2
Solyc00g098560.2
Solyc00g127870.2
Solyc00g184350.2
Solyc01g005000.2
Solyc01g005100.2
Solyc01g005260.2
Solyc01g005520.2
Solyc01g005540.2
Solyc01g005950.2
Solyc01g006220.2
Solyc01g006580.2
Solyc01g006650.1
Solyc01g006720.2
Solyc01g006730.2
Solyc01g008000.2
Solyc01g008060.2
Solyc01g008070.2
Solyc01g008180.2
Solyc01g008550.2
Solyc01g008680.2
Solyc01g008820.2
Solyc01g008830.1
Solyc01g009000.2
Solyc01g009180.2
Solyc01g009280.2
Solyc01g009290.2
Solyc01g009380.2
Solyc01g009870.2
Solyc01g010460.2
Solyc01g010520.2
Solyc01g010590.2
Solyc01g010930.2
Solyc01g010950.2
Solyc01g011030.2
Solyc01g011050.2
Solyc01g011350.2
Solyc01g014850.2
Solyc01g016470.2
Solyc01g049890.2
Solyc01g056570.2
Solyc01g056580.2
Solyc01g056620.2
Solyc01g057000.2
Solyc01g057090.2
Solyc01g058450.2
Solyc01g058730.2
Solyc01g059860.2
Solyc01g059880.2
Solyc01g059920.2
Solyc01g060200.1
Solyc01g067070.2
Solyc01g067530.2
Solyc01g067560.2
Solyc01g067700.2
Solyc01g068320.1
Solyc01g068360.2
Solyc01g068390.2
Solyc01g073650.2
Solyc01g073730.2
Solyc01g079060.2
Solyc01g079360.2
Solyc01g079510.2
Solyc01g079600.2
Solyc01g079720.2
Solyc01g079940.2
Solyc01g080210.2
Solyc01g080580.2
Solyc01g080720.2
Solyc01g080760.2
Solyc01g080810.2
Solyc01g080870.2
Solyc01g081430.2
Solyc01g081480.2
Solyc01g086710.2
Solyc01g087530.2
Solyc01g088740.2
Solyc01g090160.2
Solyc01g090170.2
Solyc01g090480.2
Solyc01g091350.2
Solyc01g091370.2
Solyc01g091500.2
Solyc01g091510.2
Solyc01g091560.2
Solyc01g091710.2
Solyc01g091930.2
Solyc01g094190.2
Solyc01g094250.2
Solyc01g094320.2
Solyc01g094420.2
Solyc01g094660.2
Solyc01g095430.2
Solyc01g095710.2
Solyc01g095900.2
Solyc01g096070.2
Solyc01g096200.2
Solyc01g096260.2
Solyc01g096270.2
Solyc01g096410.2
Solyc01g096430.2
Solyc01g096490.2
Solyc01g097270.2
Solyc01g097330.2
Solyc01g097600.1
Solyc01g097740.2
Solyc01g098000.2
Solyc01g098880.2
Solyc01g099080.2
Solyc01g099110.2
Solyc01g099160.2
Solyc01g099590.2
Solyc01g099680.2
Solyc01g099690.2
Solyc01g099860.2
Solyc01g099900.2
Solyc01g100010.2
Solyc01g100050.2
Solyc01g100250.2
Solyc01g100280.2
Solyc01g100320.2
Solyc01g100420.2
Solyc01g100440.1
Solyc01g100480.2
Solyc01g100840.2
Solyc01g101130.2
Solyc01g102270.2
Solyc01g102510.2
Solyc01g102750.2
Solyc01g103040.2
Solyc01g103050.2
Solyc01g103230.2
Solyc01g103480.2
Solyc01g103510.2
Solyc01g103980.2
Solyc01g104250.2
Solyc01g104310.2
Solyc01g104370.2
Solyc01g104400.2
Solyc01g104540.2
Solyc01g104890.2
Solyc01g104980.2
Solyc01g105020.2
Solyc01g105040.2
Solyc01g105280.2
Solyc01g105520.2
Solyc01g105880.2
Solyc01g105990.2
Solyc01g106230.2
Solyc01g106580.2
Solyc01g106590.2
Solyc01g106680.2
Solyc01g106880.2
Solyc01g106910.2
Solyc01g107010.2
Solyc01g107620.2
Solyc01g107690.2
Solyc01g107700.2
Solyc01g107740.2
Solyc01g107870.2
Solyc01g107880.2
Solyc01g108020.2
Solyc01g108260.2
Solyc01g108290.2
Solyc01g108400.2
Solyc01g108450.2
Solyc01g108600.2
Solyc01g108650.2
Solyc01g108860.2
Solyc01g108930.2
Solyc01g109130.2
Solyc01g109280.2
Solyc01g109290.2
Solyc01g109340.2
Solyc01g109780.2
Solyc01g110300.2
Solyc01g110540.2
Solyc01g110660.2
Solyc01g111410.2
Solyc01g111560.2
Solyc01g111570.2
Solyc01g111590.2
Solyc01g111710.2
Solyc01g111770.2
Solyc01g111950.2
Solyc01g111990.2
Solyc01g112050.2
Solyc01g112220.2
Solyc02g005320.1
Solyc02g005490.2
Solyc02g014130.1
Solyc02g014380.2
Solyc02g014770.2
Solyc02g020910.2
Solyc02g021010.1
Solyc02g021060.2
Solyc02g021100.2
Solyc02g021420.2
Solyc02g021480.2
Solyc02g021650.2
Solyc02g022830.2
Solyc02g023990.2
Solyc02g030100.2
Solyc02g031840.2
Solyc02g031970.1
Solyc02g032330.2
Solyc02g032920.2
Solyc02g036340.2
Solyc02g038640.1
Solyc02g049070.2
Solyc02g050280.2
Solyc02g061770.2
Solyc02g061810.2
Solyc02g062000.2
Solyc02g062430.2
Solyc02g062620.2
Solyc02g062780.2
Solyc02g062930.2
Solyc02g063040.2
Solyc02g063060.2
Solyc02g063120.1
Solyc02g063190.2
Solyc02g064650.2
Solyc02g064730.2
Solyc02g065110.2
Solyc02g065360.2
Solyc02g065550.2
Solyc02g065790.2
Solyc02g067440.2
Solyc02g067670.2
Solyc02g067780.2
Solyc02g067800.2
Solyc02g068000.2
Solyc02g068120.2
Solyc02g068180.2
Solyc02g068370.2
Solyc02g068480.2
Solyc02g068550.1
Solyc02g068700.2
Solyc02g068720.2
Solyc02g068730.2
Solyc02g068990.2
Solyc02g069010.2
Solyc02g069120.2
Solyc02g069210.2
Solyc02g069440.2
Solyc02g069650.1
Solyc02g069830.2
Solyc02g069880.2
Solyc02g070250.2
Solyc02g070310.2
Solyc02g071040.2
Solyc02g071120.2
Solyc02g071180.2
Solyc02g071190.2
Solyc02g071210.2
Solyc02g071510.2
Solyc02g071570.2
Solyc02g071830.1
Solyc02g072150.2
Solyc02g072190.2
Solyc02g072230.2
Solyc02g072260.2
Solyc02g072450.2
Solyc02g072460.1
Solyc02g076660.2
Solyc02g076720.2
Solyc02g076760.2
Solyc02g077450.2
Solyc02g077560.2
Solyc02g077910.2
Solyc02g078240.2
Solyc02g078270.2
Solyc02g078390.2
Solyc02g078440.2
Solyc02g078780.2
Solyc02g078800.2
Solyc02g079000.2
Solyc02g079640.2
Solyc02g079790.2
Solyc02g079880.2
Solyc02g080070.2
Solyc02g080110.2
Solyc02g080150.1
Solyc02g080370.2
Solyc02g080590.2
Solyc02g080800.2
Solyc02g080890.2
Solyc02g080980.2
Solyc02g081120.2
Solyc02g081650.2
Solyc02g081890.2
Solyc02g081940.2
Solyc02g082030.2
Solyc02g082100.2
Solyc02g082690.2
Solyc02g082710.2
Solyc02g082960.2
Solyc02g083260.2
Solyc02g083510.2
Solyc02g083700.2
Solyc02g083990.2
Solyc02g084660.2
Solyc02g084770.2
Solyc02g085840.2
Solyc02g086200.1
Solyc02g086330.2
Solyc02g086620.2
Solyc02g086650.2
Solyc02g086910.2
Solyc02g086980.2
Solyc02g087140.2
Solyc02g087770.2
Solyc02g087940.2
Solyc02g088330.2
Solyc02g088460.2
Solyc02g088780.2
Solyc02g088920.2
Solyc02g089110.2
Solyc02g089290.2
Solyc02g089520.1
Solyc02g089600.2
Solyc02g089700.2
Solyc02g090090.2
Solyc02g090170.2
Solyc02g090350.2
Solyc02g090580.2
Solyc02g090630.2
Solyc02g090640.2
Solyc02g090670.2
Solyc02g091280.2
Solyc02g091370.2
Solyc02g091410.2
Solyc02g091510.2
Solyc02g091690.2
Solyc02g091830.2
Solyc02g092000.2
Solyc02g092070.2
Solyc02g092340.2
Solyc02g092360.2
Solyc02g092780.1
Solyc02g093110.2
Solyc02g093270.2
Solyc02g093390.2
Solyc02g093480.2
Solyc02g093690.2
Solyc02g093740.2
Solyc02g093770.2
Solyc02g093900.2
Solyc02g093980.2
Solyc02g094140.2
Solyc02g094150.2
Solyc02g094420.2
Solyc02g094610.1
Solyc02g094860.1
Solyc03g005380.2
Solyc03g005630.2
Solyc03g005750.2
Solyc03g005920.2
Solyc03g006170.2
Solyc03g006460.2
Solyc03g006470.2
Solyc03g006830.2
Solyc03g006870.2
Solyc03g007100.2
Solyc03g007260.2
Solyc03g007430.2
Solyc03g007680.2
Solyc03g007740.2
Solyc03g007800.2
Solyc03g019780.2
Solyc03g019960.2
Solyc03g020020.2
Solyc03g020030.2
Solyc03g025310.2
Solyc03g025370.2
Solyc03g025450.2
Solyc03g025470.2
Solyc03g025500.2
Solyc03g025620.2
Solyc03g026150.2
Solyc03g026200.2
Solyc03g031670.2
Solyc03g031820.2
Solyc03g033380.2
Solyc03g033400.2
Solyc03g033420.2
Solyc03g033540.2
Solyc03g034020.2
Solyc03g034060.2
Solyc03g034170.2
Solyc03g043870.2
Solyc03g043940.2
Solyc03g044300.2
Solyc03g044380.2
Solyc03g044430.2
Solyc03g046340.2
Solyc03g046350.2
Solyc03g046570.2
Solyc03g051770.2
Solyc03g051790.2
Solyc03g052980.2
Solyc03g053110.2
Solyc03g059420.2
Solyc03g061600.2
Solyc03g062890.2
Solyc03g063290.2
Solyc03g071560.2
Solyc03g078060.2
Solyc03g078390.2
Solyc03g079870.1
Solyc03g080070.2
Solyc03g080190.2
Solyc03g082400.2
Solyc03g082630.2
Solyc03g082710.2
Solyc03g082880.1
Solyc03g082890.2
Solyc03g083240.2
Solyc03g083250.2
Solyc03g083350.2
Solyc03g083450.1
Solyc03g093490.2
Solyc03g093970.2
Solyc03g093990.2
Solyc03g094060.2
Solyc03g095260.2
Solyc03g095370.2
Solyc03g095410.2
Solyc03g095600.1
Solyc03g095620.2
Solyc03g095760.2
Solyc03g095990.1
Solyc03g096070.2
Solyc03g096290.2
Solyc03g096360.2
Solyc03g096810.2
Solyc03g096820.2
Solyc03g096860.2
Solyc03g096910.2
Solyc03g097090.2
Solyc03g097160.2
Solyc03g097250.2
Solyc03g097270.2
Solyc03g097750.2
Solyc03g097980.2
Solyc03g098320.2
Solyc03g098450.2
Solyc03g098460.2
Solyc03g104790.1
Solyc03g110870.2
Solyc03g111200.2
Solyc03g111260.2
Solyc03g111350.2
Solyc03g111370.2
Solyc03g111580.2
Solyc03g111610.2
Solyc03g111740.2
Solyc03g111790.2
Solyc03g111870.2
Solyc03g112520.2
Solyc03g112620.2
Solyc03g113060.2
Solyc03g113420.2
Solyc03g113500.2
Solyc03g113780.2
Solyc03g114110.2
Solyc03g114470.2
Solyc03g114640.2
Solyc03g114730.2
Solyc03g114740.2
Solyc03g114950.2
Solyc03g114990.2
Solyc03g115370.2
Solyc03g115520.2
Solyc03g115590.2
Solyc03g115760.2
Solyc03g115940.2
Solyc03g116060.2
Solyc03g116340.2
Solyc03g116360.1
Solyc03g116370.2
Solyc03g116550.2
Solyc03g117060.2
Solyc03g117320.2
Solyc03g117680.2
Solyc03g117770.2
Solyc03g117800.2
Solyc03g118280.1
Solyc03g118410.2
Solyc03g118430.2
Solyc03g118530.2
Solyc03g118540.2
Solyc03g118690.2
Solyc03g118750.2
Solyc03g118830.2
Solyc03g118980.2
Solyc03g119380.1
Solyc03g119400.2
Solyc03g119420.2
Solyc03g119490.2
Solyc03g119720.2
Solyc03g119760.2
Solyc03g119840.2
Solyc03g120080.2
Solyc03g120230.2
Solyc03g120760.2
Solyc03g120810.2
Solyc03g120830.2
Solyc03g121030.1
Solyc03g121110.2
Solyc03g121250.2
Solyc03g121350.2
Solyc03g121370.2
Solyc03g121440.2
Solyc03g121670.2
Solyc03g121940.2
Solyc03g122180.2
Solyc03g123790.2
Solyc03g123950.2
Solyc03g123980.2
Solyc03g124040.2
Solyc04g005000.1
Solyc04g005090.2
Solyc04g005160.1
Solyc04g005250.2
Solyc04g005270.1
Solyc04g005280.2
Solyc04g005310.2
Solyc04g005730.2
Solyc04g006930.2
Solyc04g007060.2
Solyc04g007100.2
Solyc04g007110.2
Solyc04g007470.2
Solyc04g007490.2
Solyc04g007540.1
Solyc04g007700.2
Solyc04g007970.2
Solyc04g008010.2
Solyc04g008280.2
Solyc04g008290.2
Solyc04g008560.2
Solyc04g008590.2
Solyc04g008630.2
Solyc04g008660.2
Solyc04g008730.2
Solyc04g008860.2
Solyc04g009220.1
Solyc04g009340.2
Solyc04g009370.2
Solyc04g009430.2
Solyc04g009480.1
Solyc04g009620.2
Solyc04g009650.2
Solyc04g009920.2
Solyc04g010250.2
Solyc04g011510.2
Solyc04g011620.2
Solyc04g014760.2
Solyc04g014910.2
Solyc04g015170.2
Solyc04g015220.2
Solyc04g015340.2
Solyc04g016420.2
Solyc04g017650.2
Solyc04g017750.2
Solyc04g024420.2
Solyc04g024500.2
Solyc04g024530.2
Solyc04g024590.2
Solyc04g025870.2
Solyc04g026220.2
Solyc04g045430.2
Solyc04g049160.2
Solyc04g049410.2
Solyc04g050150.2
Solyc04g050290.1
Solyc04g050490.2
Solyc04g051270.1
Solyc04g051280.2
Solyc04g051670.2
Solyc04g054190.2
Solyc04g054470.2
Solyc04g054490.2
Solyc04g054800.2
Solyc04g055180.2
Solyc04g056340.2
Solyc04g056360.2
Solyc04g056390.2
Solyc04g056540.2
Solyc04g057940.2
Solyc04g058190.2
Solyc04g063360.2
Solyc04g064670.2
Solyc04g064680.2
Solyc04g064740.2
Solyc04g064800.2
Solyc04g064810.2
Solyc04g064930.2
Solyc04g070980.2
Solyc04g071050.2
Solyc04g071150.2
Solyc04g071760.2
Solyc04g072050.2
Solyc04g072290.2
Solyc04g072440.2
Solyc04g072690.2
Solyc04g074290.2
Solyc04g074630.2
Solyc04g074640.2
Solyc04g074690.2
Solyc04g074940.2
Solyc04g076260.1
Solyc04g076310.2
Solyc04g076410.2
Solyc04g077150.2
Solyc04g077430.2
Solyc04g078160.2
Solyc04g078200.2
Solyc04g078910.2
Solyc04g079090.2
Solyc04g079410.2
Solyc04g079750.2
Solyc04g080050.2
Solyc04g080240.2
Solyc04g080460.2
Solyc04g080470.2
Solyc04g080940.2
Solyc04g080950.2
Solyc04g081150.2
Solyc04g081230.2
Solyc04g081300.2
Solyc04g081400.2
Solyc04g081420.2
Solyc04g082130.2
Solyc04g082290.2
Solyc04g082300.2
Solyc04g082320.2
Solyc04g082340.2
Solyc04g082500.2
Solyc04g082620.2
Solyc04g082720.2
Solyc04g082820.2
Solyc04g082830.2
Solyc04g083160.1
Solyc05g005070.2
Solyc05g005590.2
Solyc05g005630.2
Solyc05g005760.2
Solyc05g005770.2
Solyc05g005780.2
Solyc05g006260.1
Solyc05g006940.2
Solyc05g007090.2
Solyc05g007200.2
Solyc05g007260.2
Solyc05g007430.2
Solyc05g007630.2
Solyc05g007800.2
Solyc05g008060.2
Solyc05g008180.2
Solyc05g008270.2
Solyc05g008900.2
Solyc05g009150.2
Solyc05g009190.2
Solyc05g009540.2
Solyc05g009690.2
Solyc05g009940.2
Solyc05g010050.2
Solyc05g010070.2
Solyc05g010160.2
Solyc05g010180.2
Solyc05g010250.1
Solyc05g011830.2
Solyc05g012130.2
Solyc05g012160.2
Solyc05g012260.2
Solyc05g012300.1
Solyc05g012570.2
Solyc05g012690.2
Solyc05g013480.2
Solyc05g014240.2
Solyc05g014260.2
Solyc05g015500.2
Solyc05g015980.2
Solyc05g016060.2
Solyc05g016440.2
Solyc05g016720.2
Solyc05g018130.2
Solyc05g018760.1
Solyc05g021510.1
Solyc05g023680.2
Solyc05g023710.2
Solyc05g023760.2
Solyc05g024120.1
Solyc05g024290.2
Solyc05g025780.2
Solyc05g026560.2
Solyc05g032660.2
Solyc05g044580.2
Solyc05g046120.2
Solyc05g048760.2
Solyc05g050530.2
Solyc05g050580.2
Solyc05g051030.2
Solyc05g051050.2
Solyc05g051060.2
Solyc05g051560.2
Solyc05g051620.2
Solyc05g051700.2
Solyc05g051770.2
Solyc05g051830.2
Solyc05g052170.2
Solyc05g052200.2
Solyc05g052270.1
Solyc05g052510.2
Solyc05g052700.2
Solyc05g052840.1
Solyc05g052880.2
Solyc05g053100.2
Solyc05g053190.2
Solyc05g053410.2
Solyc05g053710.2
Solyc05g054050.2
Solyc05g054230.2
Solyc05g054420.2
Solyc05g054460.2
Solyc05g054520.2
Solyc05g054600.2
Solyc05g054750.2
Solyc05g054810.2
Solyc05g055000.2
Solyc05g055230.1
Solyc05g055280.1
Solyc05g055310.2
Solyc05g055450.2
Solyc05g055600.2
Solyc05g055610.2
Solyc05g055750.2
Solyc05g055890.2
Solyc05g055990.2
Solyc05g056160.2
Solyc05g056420.2
Solyc05g056460.2
Solyc05g056520.2
Solyc05g056620.1
Solyc06g005250.2
Solyc06g007110.2
Solyc06g007320.2
Solyc06g008040.2
Solyc06g008110.2
Solyc06g008160.2
Solyc06g008200.2
Solyc06g008230.2
Solyc06g008340.2
Solyc06g008600.2
Solyc06g009020.2
Solyc06g009090.1
Solyc06g009190.2
Solyc06g009650.2
Solyc06g010010.1
Solyc06g010260.2
Solyc06g011590.1
Solyc06g034100.2
Solyc06g035720.2
Solyc06g043070.2
Solyc06g050310.2
Solyc06g051230.2
Solyc06g051270.2
Solyc06g051390.2
Solyc06g051510.2
Solyc06g051820.2
Solyc06g053390.2
Solyc06g054330.2
Solyc06g054550.2
Solyc06g054580.2
Solyc06g054590.2
Solyc06g059790.2
Solyc06g060140.2
Solyc06g060250.2
Solyc06g060610.2
Solyc06g060850.2
Solyc06g061120.2
Solyc06g061130.2
Solyc06g062480.2
Solyc06g062530.2
Solyc06g062700.2
Solyc06g062750.2
Solyc06g062780.2
Solyc06g062910.2
Solyc06g063050.2
Solyc06g065380.2
Solyc06g065460.2
Solyc06g065490.2
Solyc06g065540.2
Solyc06g065950.2
Solyc06g066050.2
Solyc06g066570.2
Solyc06g067870.2
Solyc06g067920.2
Solyc06g068010.2
Solyc06g068060.2
Solyc06g068110.2
Solyc06g068320.2
Solyc06g068490.2
Solyc06g068570.2
Solyc06g068590.2
Solyc06g068930.1
Solyc06g069270.1
Solyc06g069510.2
Solyc06g069570.2
Solyc06g069670.2
Solyc06g070940.2
Solyc06g071000.2
Solyc06g071200.2
Solyc06g071420.2
Solyc06g071860.2
Solyc06g071870.2
Solyc06g072120.2
Solyc06g072320.2
Solyc06g072660.2
Solyc06g072690.1
Solyc06g072800.2
Solyc06g073150.2
Solyc06g073160.2
Solyc06g073240.2
Solyc06g073280.2
Solyc06g073330.2
Solyc06g073360.2
Solyc06g073420.2
Solyc06g073460.2
Solyc06g073500.2
Solyc06g073870.2
Solyc06g074210.2
Solyc06g074400.2
Solyc06g074960.2
Solyc06g075160.2
Solyc06g075630.2
Solyc06g076270.2
Solyc06g076460.2
Solyc06g076470.2
Solyc06g076650.2
Solyc06g076680.2
Solyc06g076750.2
Solyc06g076830.1
Solyc06g082010.2
Solyc06g082280.2
Solyc06g082390.2
Solyc06g082520.2
Solyc06g082600.2
Solyc06g082830.2
Solyc06g082870.2
Solyc06g082900.2
Solyc06g082930.2
Solyc06g082990.2
Solyc06g083060.2
Solyc06g083410.2
Solyc06g083460.2
Solyc06g083500.2
Solyc06g083670.2
Solyc06g083730.2
Solyc06g083820.2
Solyc06g084230.2
Solyc06g084550.2
Solyc07g005190.2
Solyc07g005400.2
Solyc07g005430.2
Solyc07g005610.2
Solyc07g005700.2
Solyc07g006030.2
Solyc07g006060.2
Solyc07g006520.2
Solyc07g006530.2
Solyc07g006640.2
Solyc07g006810.2
Solyc07g006950.2
Solyc07g007200.2
Solyc07g007300.2
Solyc07g007390.2
Solyc07g008460.2
Solyc07g008720.2
Solyc07g008780.2
Solyc07g008820.2
Solyc07g008900.2
Solyc07g008970.2
Solyc07g009130.2
Solyc07g009220.1
Solyc07g009350.2
Solyc07g009460.2
Solyc07g014590.2
Solyc07g017400.2
Solyc07g018390.1
Solyc07g019530.2
Solyc07g021120.1
Solyc07g021340.2
Solyc07g024020.1
Solyc07g025140.2
Solyc07g025400.2
Solyc07g026650.2
Solyc07g026810.2
Solyc07g032110.2
Solyc07g032510.2
Solyc07g039200.2
Solyc07g041200.2
Solyc07g041340.1
Solyc07g041510.1
Solyc07g041660.2
Solyc07g041780.2
Solyc07g041910.2
Solyc07g042260.2
Solyc07g042460.1
Solyc07g042800.2
Solyc07g042970.2
Solyc07g044840.2
Solyc07g045040.2
Solyc07g045140.2
Solyc07g045170.2
Solyc07g045250.1
Solyc07g045300.2
Solyc07g045330.2
Solyc07g045390.1
Solyc07g047610.2
Solyc07g047690.1
Solyc07g049220.2
Solyc07g049230.1
Solyc07g049500.2
Solyc07g049570.2
Solyc07g049590.2
Solyc07g052320.2
Solyc07g052360.1
Solyc07g052670.2
Solyc07g053190.2
Solyc07g053430.2
Solyc07g053610.2
Solyc07g054150.2
Solyc07g054320.2
Solyc07g054420.2
Solyc07g054490.2
Solyc07g054500.2
Solyc07g054680.2
Solyc07g055150.2
Solyc07g055230.2
Solyc07g055460.2
Solyc07g055530.2
Solyc07g055770.1
Solyc07g055810.2
Solyc07g055930.2
Solyc07g056070.1
Solyc07g056220.2
Solyc07g056350.2
Solyc07g056550.2
Solyc07g062120.2
Solyc07g062180.2
Solyc07g062400.2
Solyc07g062410.2
Solyc07g062530.2
Solyc07g062660.2
Solyc07g062810.2
Solyc07g062920.2
Solyc07g063250.2
Solyc07g063260.2
Solyc07g063430.2
Solyc07g063510.2
Solyc07g063550.2
Solyc07g063800.1
Solyc07g064150.2
Solyc07g064230.2
Solyc07g064490.2
Solyc07g064560.2
Solyc07g064630.2
Solyc07g064810.2
Solyc07g064830.2
Solyc07g064850.2
Solyc07g065020.2
Solyc07g065310.2
Solyc07g065760.1
Solyc07g065800.2
Solyc07g066090.2
Solyc07g066270.2
Solyc07g066450.2
Solyc07g066470.2
Solyc07g066480.2
Solyc07g066530.2
Solyc07g066600.2
Solyc07g066630.2
Solyc07g066670.2
Solyc08g005140.2
Solyc08g005400.2
Solyc08g005430.2
Solyc08g005450.1
Solyc08g005470.2
Solyc08g005860.2
Solyc08g006000.2
Solyc08g006070.2
Solyc08g006120.2
Solyc08g006480.2
Solyc08g006900.2
Solyc08g006910.2
Solyc08g007100.2
Solyc08g007190.2
Solyc08g007250.1
Solyc08g007520.2
Solyc08g007810.2
Solyc08g007910.2
Solyc08g007950.2
Solyc08g008040.2
Solyc08g008350.2
Solyc08g013950.1
Solyc08g014040.2
Solyc08g014060.2
Solyc08g014600.2
Solyc08g016160.2
Solyc08g022120.2
Solyc08g023500.2
Solyc08g043140.2
Solyc08g043180.2
Solyc08g044230.1
Solyc08g060860.2
Solyc08g061220.2
Solyc08g061500.1
Solyc08g061610.2
Solyc08g062770.2
Solyc08g065360.2
Solyc08g065760.2
Solyc08g066020.1
Solyc08g066160.2
Solyc08g066170.2
Solyc08g066360.2
Solyc08g066500.2
Solyc08g066910.1
Solyc08g066950.2
Solyc08g066960.2
Solyc08g066990.2
Solyc08g067040.2
Solyc08g067070.2
Solyc08g067470.2
Solyc08g067780.2
Solyc08g067820.2
Solyc08g067950.2
Solyc08g068270.2
Solyc08g068340.2
Solyc08g068590.2
Solyc08g068820.2
Solyc08g069010.2
Solyc08g074570.1
Solyc08g074760.2
Solyc08g074780.2
Solyc08g074950.1
Solyc08g075010.2
Solyc08g075340.2
Solyc08g075450.2
Solyc08g075470.2
Solyc08g075990.2
Solyc08g076140.2
Solyc08g076200.2
Solyc08g076440.2
Solyc08g076970.2
Solyc08g077980.2
Solyc08g078060.2
Solyc08g078210.2
Solyc08g078460.2
Solyc08g078520.2
Solyc08g078580.1
Solyc08g078630.2
Solyc08g078730.2
Solyc08g079100.2
Solyc08g079110.2
Solyc08g079250.2
Solyc08g079470.2
Solyc08g079490.2
Solyc08g079520.2
Solyc08g079630.2
Solyc08g079720.2
Solyc08g079760.2
Solyc08g079810.2
Solyc08g080000.2
Solyc08g080410.2
Solyc08g080890.2
Solyc08g081000.2
Solyc08g081070.2
Solyc08g081120.2
Solyc08g081360.2
Solyc08g081490.2
Solyc08g081580.2
Solyc08g081750.2
Solyc08g082100.2
Solyc08g082760.2
Solyc08g083070.2
Solyc09g005180.2
Solyc09g005300.2
Solyc09g005320.2
Solyc09g005540.1
Solyc09g007090.2
Solyc09g007240.2
Solyc09g007300.1
Solyc09g007370.2
Solyc09g007520.2
Solyc09g007630.2
Solyc09g007860.2
Solyc09g007990.2
Solyc09g008100.2
Solyc09g008130.2
Solyc09g008190.2
Solyc09g008260.2
Solyc09g008280.1
Solyc09g008310.2
Solyc09g008680.2
Solyc09g008800.2
Solyc09g008920.2
Solyc09g009030.2
Solyc09g009190.2
Solyc09g009340.1
Solyc09g009530.2
Solyc09g009630.2
Solyc09g009670.2
Solyc09g010030.1
Solyc09g010080.2
Solyc09g010130.2
Solyc09g010190.2
Solyc09g010230.1
Solyc09g010300.2
Solyc09g010560.1
Solyc09g011910.2
Solyc09g013140.1
Solyc09g015080.2
Solyc09g015360.2
Solyc09g015530.2
Solyc09g018170.2
Solyc09g025230.2
Solyc09g025250.2
Solyc09g025270.2
Solyc09g030390.2
Solyc09g042700.2
Solyc09g042770.2
Solyc09g047870.2
Solyc09g047910.2
Solyc09g055230.2
Solyc09g056260.2
Solyc09g057710.2
Solyc09g057880.2
Solyc09g057910.2
Solyc09g059250.1
Solyc09g059430.2
Solyc09g059450.2
Solyc09g059510.2
Solyc09g059570.2
Solyc09g061440.2
Solyc09g061890.2
Solyc09g063030.2
Solyc09g064240.2
Solyc09g064450.2
Solyc09g064780.2
Solyc09g064870.2
Solyc09g065630.2
Solyc09g065720.2
Solyc09g065870.2
Solyc09g072830.2
Solyc09g072900.2
Solyc09g074380.2
Solyc09g074410.2
Solyc09g074670.2
Solyc09g074880.2
Solyc09g074950.2
Solyc09g075070.2
Solyc09g075120.2
Solyc09g075200.2
Solyc09g075290.2
Solyc09g082160.2
Solyc09g082210.2
Solyc09g082280.2
Solyc09g082410.1
Solyc09g082580.2
Solyc09g082630.2
Solyc09g082680.2
Solyc09g082940.2
Solyc09g083000.2
Solyc09g083330.2
Solyc09g083400.2
Solyc09g083420.2
Solyc09g089510.2
Solyc09g090630.1
Solyc09g090670.2
Solyc09g090710.2
Solyc09g090870.2
Solyc09g091010.2
Solyc09g091020.2
Solyc09g092030.2
Solyc09g092070.2
Solyc09g092220.2
Solyc09g092240.2
Solyc09g092410.2
Solyc09g097770.2
Solyc09g098040.2
Solyc09g098110.2
Solyc09g098260.1
Solyc09g098340.2
Solyc10g005180.2
Solyc10g005310.2
Solyc10g005490.2
Solyc10g005630.2
Solyc10g005800.2
Solyc10g006140.2
Solyc10g006270.2
Solyc10g006320.2
Solyc10g006990.2
Solyc10g007130.2
Solyc10g007320.2
Solyc10g007730.2
Solyc10g007990.2
Solyc10g008160.2
Solyc10g008210.2
Solyc10g008280.2
Solyc10g008360.2
Solyc10g008630.2
Solyc10g009040.2
Solyc10g009090.2
Solyc10g009100.1
Solyc10g009280.2
Solyc10g011790.2
Solyc10g012160.2
Solyc10g017570.2
Solyc10g017590.2
Solyc10g017620.2
Solyc10g018420.1
Solyc10g044740.1
Solyc10g044840.1
Solyc10g045270.1
Solyc10g045350.1
Solyc10g045380.1
Solyc10g049970.1
Solyc10g051200.1
Solyc10g052650.1
Solyc10g053950.1
Solyc10g054330.1
Solyc10g055450.1
Solyc10g055640.1
Solyc10g055720.1
Solyc10g062220.1
Solyc10g074590.1
Solyc10g074810.1
Solyc10g074910.1
Solyc10g074980.1
Solyc10g077060.1
Solyc10g077070.1
Solyc10g078400.1
Solyc10g078430.1
Solyc10g078620.1
Solyc10g078690.1
Solyc10g078710.1
Solyc10g078860.1
Solyc10g078940.1
Solyc10g079000.1
Solyc10g079080.1
Solyc10g079250.1
Solyc10g079370.1
Solyc10g079640.1
Solyc10g080070.1
Solyc10g080130.1
Solyc10g080320.1
Solyc10g080390.1
Solyc10g080440.1
Solyc10g080490.1
Solyc10g080730.1
Solyc10g081160.1
Solyc10g081280.1
Solyc10g081440.1
Solyc10g081480.1
Solyc10g081770.1
Solyc10g083110.1
Solyc10g083270.1
Solyc10g083280.1
Solyc10g083340.1
Solyc10g083570.1
Solyc10g083630.1
Solyc10g083790.1
Solyc10g083830.1
Solyc10g083970.1
Solyc10g083990.1
Solyc10g084160.1
Solyc10g084610.1
Solyc10g084650.1
Solyc10g085200.1
Solyc10g085380.1
Solyc10g085660.1
Solyc10g085800.1
Solyc10g085810.1
Solyc10g086530.1
Solyc10g086640.1
Solyc10g086760.1
Solyc10g087010.1
Solyc11g005600.1
Solyc11g005650.1
Solyc11g005760.1
Solyc11g005870.1
Solyc11g006020.1
Solyc11g006130.1
Solyc11g006200.1
Solyc11g006320.1
Solyc11g006860.1
Solyc11g006880.1
Solyc11g006890.1
Solyc11g007010.1
Solyc11g007040.1
Solyc11g007270.1
Solyc11g007900.1
Solyc11g007910.1
Solyc11g008340.1
Solyc11g008470.1
Solyc11g008490.1
Solyc11g008740.1
Solyc11g010180.1
Solyc11g010470.1
Solyc11g010950.1
Solyc11g011780.1
Solyc11g011910.1
Solyc11g011990.1
Solyc11g012410.1
Solyc11g012790.1
Solyc11g013020.1
Solyc11g013070.1
Solyc11g013090.1
Solyc11g013270.1
Solyc11g013530.1
Solyc11g013840.1
Solyc11g018550.2
Solyc11g019960.1
Solyc11g020810.1
Solyc11g020910.1
Solyc11g021360.1
Solyc11g022470.1
Solyc11g040120.1
Solyc11g040240.1
Solyc11g042430.1
Solyc11g042920.1
Solyc11g043150.1
Solyc11g044340.1
Solyc11g044470.1
Solyc11g044750.1
Solyc11g045190.1
Solyc11g045270.1
Solyc11g050740.1
Solyc11g056650.1
Solyc11g061960.1
Solyc11g062070.1
Solyc11g062400.1
Solyc11g062430.1
Solyc11g064800.1
Solyc11g064930.1
Solyc11g065080.1
Solyc11g065320.1
Solyc11g065490.1
Solyc11g065620.1
Solyc11g066070.1
Solyc11g066350.1
Solyc11g066470.1
Solyc11g066550.1
Solyc11g066800.1
Solyc11g066960.1
Solyc11g067020.1
Solyc11g067100.1
Solyc11g068670.1
Solyc11g069140.1
Solyc11g069410.1
Solyc11g069520.1
Solyc11g069540.1
Solyc11g069710.1
Solyc11g071230.1
Solyc11g071250.1
Solyc11g071640.1
Solyc11g071820.1
Solyc11g072030.1
Solyc11g072220.1
Solyc11g072540.1
Solyc11g072610.1
Solyc11g072710.1
Solyc11g072800.1
Solyc11g072820.1
Solyc11g073080.1
Solyc12g005590.1
Solyc12g005860.1
Solyc12g005950.1
Solyc12g006030.1
Solyc12g006060.1
Solyc12g006080.1
Solyc12g006160.1
Solyc12g006170.1
Solyc12g006290.1
Solyc12g006350.1
Solyc12g006370.1
Solyc12g006650.1
Solyc12g006880.1
Solyc12g006930.1
Solyc12g007100.1
Solyc12g008450.1
Solyc12g008470.1
Solyc12g008570.1
Solyc12g008630.1
Solyc12g008710.1
Solyc12g009160.1
Solyc12g009250.1
Solyc12g009500.1
Solyc12g009790.1
Solyc12g009970.1
Solyc12g010110.1
Solyc12g010410.1
Solyc12g010640.1
Solyc12g010740.1
Solyc12g010860.1
Solyc12g011290.1
Solyc12g013750.1
Solyc12g013810.1
Solyc12g013980.1
Solyc12g014060.1
Solyc12g014120.1
Solyc12g014150.1
Solyc12g014580.1
Solyc12g014590.1
Solyc12g015650.1
Solyc12g015660.1
Solyc12g015970.1
Solyc12g017280.1
Solyc12g017370.1
Solyc12g017540.1
Solyc12g018990.1
Solyc12g019080.1
Solyc12g019410.1
Solyc12g019620.1
Solyc12g019860.1
Solyc12g021230.1
Solyc12g021340.1
Solyc12g027800.1
Solyc12g038530.1
Solyc12g038570.1
Solyc12g043110.1
Solyc12g044230.1
Solyc12g049310.1
Solyc12g055940.1
Solyc12g056030.1
Solyc12g056100.1
Solyc12g056160.1
Solyc12g056210.1
Solyc12g056520.1
Solyc12g056770.1
Solyc12g056780.1
Solyc12g062250.1
Solyc12g062480.1
Solyc12g062690.1
Solyc12g087810.1
Solyc12g088210.1
Solyc12g088340.1
Solyc12g088920.1
Solyc12g089230.1
Solyc12g089280.1
Solyc12g094430.1
Solyc12g094460.1
Solyc12g094590.1
Solyc12g095800.1
Solyc12g096120.1
Solyc12g096170.1
Solyc12g096220.1
Solyc12g096580.1
Solyc12g096840.1
Solyc12g097070.1
Solyc12g098320.1
Solyc12g098370.1
Solyc12g098390.1
Solyc12g098450.1
Solyc12g098650.1
Solyc12g098670.1
Solyc12g098680.1
Solyc12g098720.1
Solyc12g098820.1
Solyc12g099010.1
Solyc12g099030.1
Solyc12g099230.1
Solyc12g099330.1
Solyc12g099340.1
Solyc12g099400.1
Solyc12g099440.1
Solyc12g100320.1
Solyc00g027770.2
Solyc00g099580.1
Solyc00g179240.1
Solyc00g196060.2
Solyc01g006230.2
Solyc01g006370.2
Solyc01g007060.2
Solyc01g007120.2
Solyc01g008030.2
Solyc01g008480.2
Solyc01g008700.2
Solyc01g008920.2
Solyc01g009480.2
Solyc01g009820.2
Solyc01g010150.2
Solyc01g010270.2
Solyc01g010940.2
Solyc01g014490.2
Solyc01g016410.2
Solyc01g020520.2
Solyc01g028930.2
Solyc01g057020.2
Solyc01g057520.2
Solyc01g058520.2
Solyc01g060050.1
Solyc01g065690.2
Solyc01g066590.2
Solyc01g067490.2
Solyc01g067830.2
Solyc01g068050.2
Solyc01g068070.2
Solyc01g068400.2
Solyc01g068460.2
Solyc01g068480.2
Solyc01g068560.2
Solyc01g079210.2
Solyc01g079260.2
Solyc01g079330.2
Solyc01g079410.2
Solyc01g079420.2
Solyc01g079640.2
Solyc01g079650.2
Solyc01g080840.2
Solyc01g081010.2
Solyc01g081450.2
Solyc01g086750.2
Solyc01g087000.2
Solyc01g087070.2
Solyc01g087260.2
Solyc01g087550.2
Solyc01g087650.2
Solyc01g087680.2
Solyc01g088240.2
Solyc01g090690.2
Solyc01g090990.2
Solyc01g091900.2
Solyc01g094290.2
Solyc01g094820.2
Solyc01g094830.2
Solyc01g094940.2
Solyc01g095090.2
Solyc01g095420.2
Solyc01g095470.2
Solyc01g096530.2
Solyc01g096610.2
Solyc01g097040.2
Solyc01g097810.2
Solyc01g098400.2
Solyc01g098750.2
Solyc01g099460.1
Solyc01g099640.2
Solyc01g099700.2
Solyc01g099710.2
Solyc01g099890.2
Solyc01g100180.2
Solyc01g100370.2
Solyc01g100450.1
Solyc01g101010.2
Solyc01g102350.2
Solyc01g102530.2
Solyc01g102540.2
Solyc01g102680.2
Solyc01g102970.2
Solyc01g103030.2
Solyc01g103100.2
Solyc01g103170.2
Solyc01g103390.2
Solyc01g104140.2
Solyc01g104910.2
Solyc01g104920.2
Solyc01g105180.2
Solyc01g105340.2
Solyc01g106290.2
Solyc01g106440.2
Solyc01g107600.2
Solyc01g108030.2
Solyc01g108150.2
Solyc01g108510.2
Solyc01g108890.2
Solyc01g108920.2
Solyc01g109010.2
Solyc01g109380.2
Solyc01g109530.2
Solyc01g109640.2
Solyc01g109890.2
Solyc01g111150.2
Solyc01g111440.2
Solyc02g005350.2
Solyc02g014150.2
Solyc02g014220.2
Solyc02g021360.2
Solyc02g021620.2
Solyc02g030300.2
Solyc02g031860.2
Solyc02g032300.2
Solyc02g033060.2
Solyc02g036440.2
Solyc02g055460.1
Solyc02g062120.2
Solyc02g064580.2
Solyc02g065700.2
Solyc02g066800.1
Solyc02g067460.2
Solyc02g067760.2
Solyc02g068930.2
Solyc02g069130.2
Solyc02g069150.2
Solyc02g069450.2
Solyc02g069980.2
Solyc02g070030.2
Solyc02g070100.2
Solyc02g070290.2
Solyc02g070560.2
Solyc02g070680.2
Solyc02g070870.2
Solyc02g071780.2
Solyc02g077270.2
Solyc02g077280.2
Solyc02g078460.2
Solyc02g078470.2
Solyc02g078570.2
Solyc02g078810.2
Solyc02g078900.2
Solyc02g078940.2
Solyc02g079270.2
Solyc02g079360.1
Solyc02g079750.2
Solyc02g080940.2
Solyc02g081060.2
Solyc02g081070.2
Solyc02g081250.1
Solyc02g081380.2
Solyc02g081410.2
Solyc02g081420.2
Solyc02g081730.2
Solyc02g082210.2
Solyc02g082640.1
Solyc02g083290.2
Solyc02g083490.2
Solyc02g083900.2
Solyc02g084310.1
Solyc02g084810.2
Solyc02g085080.2
Solyc02g085730.2
Solyc02g085740.2
Solyc02g086050.2
Solyc02g086160.2
Solyc02g086270.2
Solyc02g087250.2
Solyc02g087360.2
Solyc02g088220.2
Solyc02g088770.2
Solyc02g088930.2
Solyc02g088990.1
Solyc02g090650.2
Solyc02g090810.2
Solyc02g090930.2
Solyc02g091170.2
Solyc02g091460.2
Solyc02g092480.2
Solyc02g093160.2
Solyc02g093210.2
Solyc02g093550.2
Solyc02g094120.2
Solyc02g094350.2
Solyc02g094360.2
Solyc02g094400.2
Solyc02g094540.2
Solyc03g005010.2
Solyc03g005110.2
Solyc03g005690.2
Solyc03g005800.2
Solyc03g006370.2
Solyc03g007060.2
Solyc03g007270.2
Solyc03g013240.2
Solyc03g019940.2
Solyc03g025720.2
Solyc03g025970.2
Solyc03g026340.2
Solyc03g033950.2
Solyc03g034250.2
Solyc03g043960.2
Solyc03g046250.1
Solyc03g059160.1
Solyc03g059480.1
Solyc03g063220.1
Solyc03g063340.2
Solyc03g063750.2
Solyc03g078150.2
Solyc03g078230.2
Solyc03g080180.2
Solyc03g081310.2
Solyc03g083000.2
Solyc03g083030.2
Solyc03g083210.2
Solyc03g083330.2
Solyc03g083520.2
Solyc03g083580.2
Solyc03g093290.2
Solyc03g093850.1
Solyc03g094040.2
Solyc03g095250.2
Solyc03g096370.2
Solyc03g096990.2
Solyc03g097490.2
Solyc03g097670.2
Solyc03g098000.2
Solyc03g098110.2
Solyc03g098210.2
Solyc03g098440.2
Solyc03g104810.2
Solyc03g111340.2
Solyc03g111380.2
Solyc03g112290.2
Solyc03g112330.2
Solyc03g112510.1
Solyc03g112810.2
Solyc03g112830.2
Solyc03g113140.2
Solyc03g113220.2
Solyc03g113680.2
Solyc03g113910.2
Solyc03g114400.2
Solyc03g114670.2
Solyc03g114750.2
Solyc03g114960.2
Solyc03g115330.1
Solyc03g115470.2
Solyc03g116380.2
Solyc03g116900.2
Solyc03g116970.1
Solyc03g117040.2
Solyc03g117540.2
Solyc03g117850.2
Solyc03g118020.2
Solyc03g118070.2
Solyc03g118290.2
Solyc03g118920.2
Solyc03g119010.2
Solyc03g119200.2
Solyc03g119340.2
Solyc03g119700.2
Solyc03g120000.2
Solyc03g120350.2
Solyc03g120870.2
Solyc03g120900.1
Solyc03g121310.2
Solyc03g121680.1
Solyc03g121700.2
Solyc03g123700.2
Solyc03g123900.2
Solyc04g005510.2
Solyc04g005820.2
Solyc04g005830.2
Solyc04g007450.2
Solyc04g007860.2
Solyc04g008050.2
Solyc04g009510.2
Solyc04g009730.2
Solyc04g009770.2
Solyc04g011570.2
Solyc04g011670.2
Solyc04g014560.2
Solyc04g014570.2
Solyc04g014700.2
Solyc04g014970.1
Solyc04g015100.2
Solyc04g015950.1
Solyc04g016070.2
Solyc04g024340.2
Solyc04g024840.2
Solyc04g025200.2
Solyc04g045590.2
Solyc04g049150.1
Solyc04g049380.2
Solyc04g049630.2
Solyc04g049710.2
Solyc04g049800.2
Solyc04g049840.2
Solyc04g050040.2
Solyc04g054330.2
Solyc04g054700.2
Solyc04g055190.2
Solyc04g056530.1
Solyc04g057960.2
Solyc04g057970.2
Solyc04g058090.2
Solyc04g058130.2
Solyc04g058150.2
Solyc04g064750.1
Solyc04g071280.1
Solyc04g071320.2
Solyc04g071700.2
Solyc04g071730.2
Solyc04g071880.2
Solyc04g072720.2
Solyc04g074220.2
Solyc04g074510.2
Solyc04g076100.2
Solyc04g076230.2
Solyc04g076250.2
Solyc04g076380.2
Solyc04g076910.2
Solyc04g077120.2
Solyc04g077420.2
Solyc04g077660.2
Solyc04g078150.2
Solyc04g078760.2
Solyc04g078990.2
Solyc04g080580.2
Solyc04g080700.2
Solyc04g080900.2
Solyc04g081020.2
Solyc04g081340.2
Solyc04g081920.2
Solyc04g081930.2
Solyc04g081950.2
Solyc04g082330.2
Solyc04g082710.2
Solyc04g082880.2
Solyc05g005060.2
Solyc05g005290.2
Solyc05g005580.2
Solyc05g006160.2
Solyc05g006710.2
Solyc05g007460.2
Solyc05g007490.2
Solyc05g008420.2
Solyc05g008530.2
Solyc05g008580.2
Solyc05g008590.2
Solyc05g009050.2
Solyc05g009380.2
Solyc05g009850.2
Solyc05g010140.2
Solyc05g010340.2
Solyc05g010440.1
Solyc05g012460.2
Solyc05g012510.2
Solyc05g012520.2
Solyc05g013210.2
Solyc05g013340.2
Solyc05g013400.2
Solyc05g013740.2
Solyc05g014130.2
Solyc05g014190.2
Solyc05g014310.2
Solyc05g014700.2
Solyc05g015510.2
Solyc05g016180.2
Solyc05g017860.2
Solyc05g018210.2
Solyc05g018520.2
Solyc05g018810.2
Solyc05g024180.2
Solyc05g025740.2
Solyc05g026130.2
Solyc05g026540.2
Solyc05g041340.1
Solyc05g043430.2
Solyc05g046390.2
Solyc05g049950.2
Solyc05g050630.2
Solyc05g051570.2
Solyc05g052020.2
Solyc05g052220.2
Solyc05g052500.2
Solyc05g052910.2
Solyc05g052960.2
Solyc05g054180.2
Solyc05g054190.2
Solyc05g054260.2
Solyc05g054570.2
Solyc05g054630.2
Solyc05g055170.2
Solyc05g055550.2
Solyc05g055640.2
Solyc05g056060.2
Solyc05g056210.2
Solyc05g056220.2
Solyc05g056230.2
Solyc05g056340.2
Solyc05g056400.2
Solyc05g056580.2
Solyc06g005100.2
Solyc06g005380.2
Solyc06g005710.2
Solyc06g005800.2
Solyc06g007570.2
Solyc06g007780.2
Solyc06g008290.2
Solyc06g008330.1
Solyc06g008490.2
Solyc06g008590.2
Solyc06g008780.1
Solyc06g008960.2
Solyc06g009120.2
Solyc06g009210.2
Solyc06g009420.2
Solyc06g009680.2
Solyc06g009790.2
Solyc06g030510.2
Solyc06g034120.2
Solyc06g035450.2
Solyc06g036000.2
Solyc06g036780.2
Solyc06g042950.2
Solyc06g043030.2
Solyc06g048960.2
Solyc06g049070.2
Solyc06g049090.2
Solyc06g050220.2
Solyc06g050710.2
Solyc06g050930.2
Solyc06g051520.2
Solyc06g051650.2
Solyc06g051900.2
Solyc06g053480.2
Solyc06g053860.2
Solyc06g060780.2
Solyc06g063100.2
Solyc06g063220.2
Solyc06g064470.2
Solyc06g064660.2
Solyc06g065230.2
Solyc06g066310.2
Solyc06g066320.2
Solyc06g068560.2
Solyc06g069440.2
Solyc06g069450.2
Solyc06g069470.2
Solyc06g069620.1
Solyc06g069630.2
Solyc06g071050.2
Solyc06g071140.2
Solyc06g071340.1
Solyc06g071500.2
Solyc06g071900.2
Solyc06g071990.2
Solyc06g072080.2
Solyc06g072470.2
Solyc06g073620.2
Solyc06g073680.2
Solyc06g074120.2
Solyc06g074130.2
Solyc06g074670.2
Solyc06g074740.2
Solyc06g075130.2
Solyc06g075400.2
Solyc06g075550.2
Solyc06g083030.2
Solyc06g083530.2
Solyc06g083660.2
Solyc06g083830.2
Solyc06g083870.2
Solyc06g084090.2
Solyc06g084170.2
Solyc06g084570.2
Solyc07g005830.2
Solyc07g005940.2
Solyc07g006000.2
Solyc07g006250.2
Solyc07g006490.2
Solyc07g006730.2
Solyc07g006790.2
Solyc07g006910.2
Solyc07g007220.2
Solyc07g007330.1
Solyc07g007500.2
Solyc07g007930.2
Solyc07g008150.2
Solyc07g008520.2
Solyc07g008670.2
Solyc07g008950.2
Solyc07g009490.2
Solyc07g016170.2
Solyc07g017410.2
Solyc07g017770.2
Solyc07g018040.1
Solyc07g021020.2
Solyc07g040690.2
Solyc07g042680.2
Solyc07g043310.2
Solyc07g045190.1
Solyc07g045200.1
Solyc07g047750.2
Solyc07g047880.2
Solyc07g048080.2
Solyc07g049710.2
Solyc07g049740.2
Solyc07g052470.2
Solyc07g052660.1
Solyc07g052730.2
Solyc07g053470.2
Solyc07g053490.2
Solyc07g053890.2
Solyc07g054000.2
Solyc07g054450.2
Solyc07g054740.2
Solyc07g055060.2
Solyc07g055290.2
Solyc07g055840.2
Solyc07g055870.2
Solyc07g055990.2
Solyc07g056150.2
Solyc07g056230.2
Solyc07g056340.2
Solyc07g062470.2
Solyc07g062570.2
Solyc07g062850.2
Solyc07g062950.2
Solyc07g063120.2
Solyc07g063290.2
Solyc07g064060.2
Solyc07g064550.2
Solyc07g064640.2
Solyc07g064720.2
Solyc07g065270.1
Solyc07g065400.2
Solyc07g065640.2
Solyc07g065710.2
Solyc07g066100.2
Solyc07g066300.2
Solyc07g066620.2
Solyc08g005230.2
Solyc08g005580.2
Solyc08g006050.1
Solyc08g006140.1
Solyc08g006610.2
Solyc08g006860.2
Solyc08g007040.2
Solyc08g007370.2
Solyc08g007380.2
Solyc08g007490.2
Solyc08g007770.2
Solyc08g008260.2
Solyc08g015780.2
Solyc08g016420.2
Solyc08g016550.2
Solyc08g041710.2
Solyc08g044400.1
Solyc08g048540.1
Solyc08g061560.2
Solyc08g063000.2
Solyc08g065260.2
Solyc08g065330.2
Solyc08g065900.2
Solyc08g065990.2
Solyc08g066030.2
Solyc08g066520.2
Solyc08g067180.2
Solyc08g067920.2
Solyc08g074290.2
Solyc08g074610.1
Solyc08g075120.2
Solyc08g075580.1
Solyc08g075700.2
Solyc08g076030.2
Solyc08g076110.2
Solyc08g076450.2
Solyc08g077350.2
Solyc08g077420.2
Solyc08g077680.2
Solyc08g077800.2
Solyc08g077810.1
Solyc08g078480.2
Solyc08g078540.2
Solyc08g078560.2
Solyc08g079170.2
Solyc08g079540.2
Solyc08g079590.1
Solyc08g079710.2
Solyc08g080130.2
Solyc08g080230.1
Solyc08g080240.2
Solyc08g080250.2
Solyc08g080780.2
Solyc08g081130.2
Solyc08g081180.2
Solyc08g081840.2
Solyc08g082450.2
Solyc09g005600.2
Solyc09g005640.2
Solyc09g007160.2
Solyc09g007180.2
Solyc09g007280.2
Solyc09g007330.2
Solyc09g007410.2
Solyc09g007460.2
Solyc09g007550.2
Solyc09g007870.2
Solyc09g008430.2
Solyc09g009120.2
Solyc09g009270.1
Solyc09g009640.2
Solyc09g010690.2
Solyc09g010840.1
Solyc09g010850.2
Solyc09g010870.2
Solyc09g011080.2
Solyc09g011210.2
Solyc09g014530.2
Solyc09g016940.2
Solyc09g018810.1
Solyc09g019970.2
Solyc09g031960.1
Solyc09g042780.2
Solyc09g055310.2
Solyc09g055700.2
Solyc09g057640.2
Solyc09g059620.2
Solyc09g059670.2
Solyc09g064370.2
Solyc09g065210.2
Solyc09g065330.2
Solyc09g065540.2
Solyc09g074100.2
Solyc09g074310.2
Solyc09g074360.2
Solyc09g074400.2
Solyc09g074640.2
Solyc09g074650.2
Solyc09g074920.2
Solyc09g075130.2
Solyc09g075460.2
Solyc09g075770.1
Solyc09g075800.2
Solyc09g075860.2
Solyc09g082140.2
Solyc09g083080.2
Solyc09g089630.2
Solyc09g089660.2
Solyc09g089810.1
Solyc09g089830.2
Solyc09g090190.2
Solyc09g090250.2
Solyc09g090270.2
Solyc09g090330.2
Solyc09g090580.2
Solyc09g090840.2
Solyc09g091080.2
Solyc09g091120.2
Solyc09g091470.2
Solyc09g092040.2
Solyc09g092160.2
Solyc09g092320.2
Solyc09g092420.1
Solyc09g098590.2
Solyc10g005330.2
Solyc10g005850.2
Solyc10g006300.2
Solyc10g006710.2
Solyc10g006740.2
Solyc10g006760.2
Solyc10g007250.1
Solyc10g007470.2
Solyc10g007670.2
Solyc10g007760.2
Solyc10g008010.2
Solyc10g008110.2
Solyc10g008550.2
Solyc10g009020.2
Solyc10g009220.2
Solyc10g021280.1
Solyc10g024410.1
Solyc10g044910.1
Solyc10g046970.1
Solyc10g049850.1
Solyc10g050550.1
Solyc10g050850.1
Solyc10g051140.1
Solyc10g061960.1
Solyc10g074800.1
Solyc10g075150.1
Solyc10g076800.1
Solyc10g078340.1
Solyc10g078480.1
Solyc10g078550.1
Solyc10g078590.1
Solyc10g078630.1
Solyc10g079490.1
Solyc10g080100.1
Solyc10g080280.1
Solyc10g081180.1
Solyc10g081410.1
Solyc10g081700.1
Solyc10g081920.1
Solyc10g083490.1
Solyc10g083870.1
Solyc10g084200.1
Solyc10g085630.1
Solyc10g085930.1
Solyc10g086030.1
Solyc10g086350.1
Solyc10g086480.1
Solyc11g005010.1
Solyc11g005790.1
Solyc11g006080.1
Solyc11g006470.1
Solyc11g006790.1
Solyc11g007140.1
Solyc11g007700.1
Solyc11g007810.1
Solyc11g010240.1
Solyc11g010460.1
Solyc11g010490.1
Solyc11g010560.1
Solyc11g011390.1
Solyc11g012320.1
Solyc11g012680.1
Solyc11g013260.1
Solyc11g013280.1
Solyc11g017140.1
Solyc11g017350.1
Solyc11g019970.1
Solyc11g028020.1
Solyc11g032130.1
Solyc11g040050.1
Solyc11g042810.1
Solyc11g043210.1
Solyc11g044450.1
Solyc11g044460.1
Solyc11g044480.1
Solyc11g045330.1
Solyc11g062260.1
Solyc11g064790.1
Solyc11g065110.1
Solyc11g065240.1
Solyc11g065270.1
Solyc11g065370.1
Solyc11g065820.1
Solyc11g065920.1
Solyc11g066240.1
Solyc11g068420.1
Solyc11g068440.1
Solyc11g068650.1
Solyc11g068760.1
Solyc11g069220.1
Solyc11g069360.1
Solyc11g069400.1
Solyc11g069500.1
Solyc11g069850.1
Solyc11g069950.1
Solyc11g072240.1
Solyc11g072280.1
Solyc11g072630.1
Solyc12g005160.1
Solyc12g006840.1
Solyc12g006940.1
Solyc12g007080.1
Solyc12g007310.1
Solyc12g008330.1
Solyc12g008550.1
Solyc12g008730.1
Solyc12g008840.1
Solyc12g009140.1
Solyc12g009890.1
Solyc12g010510.1
Solyc12g010530.1
Solyc12g010840.1
Solyc12g011070.1
Solyc12g011270.1
Solyc12g014480.1
Solyc12g015870.1
Solyc12g019690.1
Solyc12g036790.1
Solyc12g037970.1
Solyc12g040790.1
Solyc12g042110.1
Solyc12g042540.1
Solyc12g044860.1
Solyc12g049420.1
Solyc12g049630.1
Solyc12g056440.1
Solyc12g056640.1
Solyc12g070120.1
Solyc12g076320.1
Solyc12g087960.1
Solyc12g088030.1
Solyc12g088810.1
Solyc12g095780.1
Solyc12g096970.1
Solyc12g098640.1
Solyc12g098660.1
Solyc12g098690.1
Solyc12g099080.1
Solyc12g099110.1
Solyc12g099800.1
Solyc12g099920.1
Solyc00g009120.2
Solyc01g006000.2
Solyc01g006130.2
Solyc01g006450.2
Solyc01g009070.2
Solyc01g009610.2
Solyc01g010880.2
Solyc01g017860.2
Solyc01g044480.2
Solyc01g056760.2
Solyc01g067120.2
Solyc01g086860.2
Solyc01g086940.2
Solyc01g087330.2
Solyc01g088330.1
Solyc01g090880.2
Solyc01g091620.2
Solyc01g091750.2
Solyc01g091780.2
Solyc01g093970.2
Solyc01g097320.2
Solyc01g097880.2
Solyc01g098160.2
Solyc01g098410.2
Solyc01g100500.2
Solyc01g102370.2
Solyc01g103620.2
Solyc01g103680.2
Solyc01g103800.2
Solyc01g106450.2
Solyc01g107360.2
Solyc01g107450.2
Solyc01g109450.2
Solyc01g109540.2
Solyc01g109720.2
Solyc01g109850.2
Solyc01g110020.2
Solyc01g112140.2
Solyc01g112310.2
Solyc02g014520.2
Solyc02g014530.2
Solyc02g022930.2
Solyc02g024000.2
Solyc02g032850.2
Solyc02g061950.2
Solyc02g065680.2
Solyc02g067900.2
Solyc02g068290.1
Solyc02g068390.2
Solyc02g068590.2
Solyc02g076840.2
Solyc02g078610.2
Solyc02g078660.2
Solyc02g078950.2
Solyc02g079040.2
Solyc02g080130.2
Solyc02g080270.2
Solyc02g080660.2
Solyc02g082340.2
Solyc02g083280.2
Solyc02g083810.2
Solyc02g084550.2
Solyc02g085990.1
Solyc02g086610.2
Solyc02g087150.2
Solyc02g087750.2
Solyc02g088480.2
Solyc02g088570.1
Solyc02g088840.2
Solyc02g088900.2
Solyc02g089890.2
Solyc02g091950.2
Solyc02g093410.2
Solyc02g094100.2
Solyc03g006490.2
Solyc03g031720.2
Solyc03g031880.2
Solyc03g033390.2
Solyc03g033740.2
Solyc03g044080.2
Solyc03g044710.2
Solyc03g063200.2
Solyc03g063350.2
Solyc03g063760.2
Solyc03g065340.2
Solyc03g083020.2
Solyc03g096800.2
Solyc03g098430.2
Solyc03g110880.2
Solyc03g111510.2
Solyc03g112570.2
Solyc03g112640.2
Solyc03g117050.2
Solyc03g117750.2
Solyc03g118150.2
Solyc03g118520.2
Solyc03g118550.2
Solyc03g118570.2
Solyc03g119300.2
Solyc03g119570.1
Solyc03g120130.2
Solyc03g121610.2
Solyc03g121650.2
Solyc03g121800.2
Solyc03g123960.2
Solyc03g124060.2
Solyc04g007120.2
Solyc04g007280.2
Solyc04g010000.2
Solyc04g010110.2
Solyc04g011460.1
Solyc04g012130.1
Solyc04g014400.2
Solyc04g015620.2
Solyc04g049140.2
Solyc04g049910.2
Solyc04g050180.2
Solyc04g051580.2
Solyc04g054890.2
Solyc04g057870.2
Solyc04g058200.2
Solyc04g071660.2
Solyc04g074860.2
Solyc04g077560.2
Solyc04g079810.1
Solyc04g081610.1
Solyc04g081720.1
Solyc04g082400.2
Solyc04g082440.2
Solyc04g082680.2
Solyc05g005160.2
Solyc05g005870.2
Solyc05g006100.2
Solyc05g006200.2
Solyc05g006870.2
Solyc05g008910.2
Solyc05g009270.2
Solyc05g009630.2
Solyc05g013240.2
Solyc05g013660.2
Solyc05g013770.2
Solyc05g015710.2
Solyc05g017890.2
Solyc05g018620.2
Solyc05g018750.2
Solyc05g026070.1
Solyc05g032680.2
Solyc05g041420.2
Solyc05g045660.2
Solyc05g047610.2
Solyc05g050770.2
Solyc05g051430.2
Solyc05g051680.2
Solyc05g052540.1
Solyc05g052690.2
Solyc05g052780.2
Solyc05g053590.2
Solyc05g053950.2
Solyc05g054130.2
Solyc05g054730.2
Solyc05g055830.2
Solyc05g056280.2
Solyc06g005290.2
Solyc06g005450.1
Solyc06g005470.2
Solyc06g005600.2
Solyc06g007310.2
Solyc06g007680.1
Solyc06g007800.2
Solyc06g009160.2
Solyc06g009530.2
Solyc06g048510.2
Solyc06g050730.2
Solyc06g050880.2
Solyc06g051210.2
Solyc06g051780.2
Solyc06g054650.2
Solyc06g060350.2
Solyc06g062440.2
Solyc06g063020.2
Solyc06g065100.2
Solyc06g065390.2
Solyc06g066090.2
Solyc06g066580.2
Solyc06g066760.2
Solyc06g068130.2
Solyc06g069030.2
Solyc06g069890.2
Solyc06g070990.2
Solyc06g072400.1
Solyc06g072820.2
Solyc06g073400.2
Solyc06g074690.2
Solyc06g075510.2
Solyc06g082380.2
Solyc06g082890.2
Solyc06g083310.2
Solyc06g084160.2
Solyc07g005360.2
Solyc07g006120.2
Solyc07g007940.2
Solyc07g008860.2
Solyc07g009150.2
Solyc07g014740.2
Solyc07g018100.2
Solyc07g019670.2
Solyc07g022920.2
Solyc07g044830.2
Solyc07g053670.2
Solyc07g054820.2
Solyc07g055860.2
Solyc07g062190.2
Solyc07g062430.2
Solyc07g062520.2
Solyc07g063520.2
Solyc07g063540.2
Solyc07g063590.2
Solyc07g064940.2
Solyc07g065550.2
Solyc07g065590.2
Solyc08g005010.2
Solyc08g005990.2
Solyc08g014300.2
Solyc08g015860.2
Solyc08g029120.1
Solyc08g075030.2
Solyc08g077830.1
Solyc08g082980.2
Solyc08g083370.2
Solyc09g005660.2
Solyc09g007260.2
Solyc09g007450.2
Solyc09g009990.2
Solyc09g010380.2
Solyc09g010460.2
Solyc09g013090.2
Solyc09g013130.2
Solyc09g015420.2
Solyc09g018510.2
Solyc09g018790.2
Solyc09g019980.2
Solyc09g030360.1
Solyc09g059020.2
Solyc09g061270.2
Solyc09g064930.2
Solyc09g065990.2
Solyc09g066440.2
Solyc09g072680.1
Solyc09g082650.2
Solyc09g091050.2
Solyc09g092110.2
Solyc10g005030.2
Solyc10g005500.2
Solyc10g005690.2
Solyc10g006650.2
Solyc10g007050.2
Solyc10g007340.2
Solyc10g007350.2
Solyc10g008130.2
Solyc10g008560.2
Solyc10g012080.2
Solyc10g017880.1
Solyc10g018530.1
Solyc10g018850.1
Solyc10g024360.1
Solyc10g038000.1
Solyc10g039380.1
Solyc10g053970.1
Solyc10g054130.1
Solyc10g055710.1
Solyc10g061970.1
Solyc10g074650.1
Solyc10g076350.1
Solyc10g078600.1
Solyc10g078750.1
Solyc10g079120.1
Solyc10g079140.1
Solyc10g080150.1
Solyc10g080480.1
Solyc10g080720.1
Solyc10g083120.1
Solyc10g084370.1
Solyc10g086090.1
Solyc10g086300.1
Solyc11g005000.1
Solyc11g005220.1
Solyc11g005940.1
Solyc11g006510.1
Solyc11g008000.1
Solyc11g008270.1
Solyc11g008360.1
Solyc11g008450.1
Solyc11g008550.1
Solyc11g010450.1
Solyc11g011970.1
Solyc11g012930.1
Solyc11g013370.1
Solyc11g013810.1
Solyc11g016970.1
Solyc11g017440.1
Solyc11g017460.1
Solyc11g022600.1
Solyc11g033270.1
Solyc11g042620.1
Solyc11g044280.1
Solyc11g045480.1
Solyc11g069050.1
Solyc11g070190.1
Solyc11g071890.1
Solyc11g071950.1
Solyc11g072460.1
Solyc11g072550.1
Solyc11g073220.1
Solyc11g073240.1
Solyc12g005110.1
Solyc12g005770.1
Solyc12g005870.1
Solyc12g005910.1
Solyc12g005990.1
Solyc12g007030.1
Solyc12g011340.1
Solyc12g013500.1
Solyc12g013550.1
Solyc12g013920.1
Solyc12g014360.1
Solyc12g014560.1
Solyc12g036250.1
Solyc12g038340.1
Solyc12g039180.1
Solyc12g040390.1
Solyc12g042570.1
Solyc12g042900.1
Solyc12g044610.1
Solyc12g044730.1
Solyc12g056420.1
Solyc12g056960.1
Solyc12g088070.1
Solyc12g088250.1
Solyc12g088910.1
Solyc12g095920.1
Solyc12g096420.1
Solyc12g098380.1
Solyc12g098430.1
Solyc12g099180.1
Solyc12g099560.1
Solyc12g099600.1
Solyc12g099660.1
Solyc12g099930.1
Solyc12g099940.1
Solyc12g100310.1
Solyc00g006830.2
Solyc00g009080.2
Solyc00g075040.1
Solyc00g127660.2
Solyc00g201160.2
Solyc01g005510.2
Solyc01g005560.2
Solyc01g005580.2
Solyc01g005690.2
Solyc01g005760.2
Solyc01g005870.1
Solyc01g005900.2
Solyc01g005910.2
Solyc01g005930.2
Solyc01g005960.2
Solyc01g006160.2
Solyc01g006510.2
Solyc01g007110.2
Solyc01g007320.2
Solyc01g007550.1
Solyc01g007690.2
Solyc01g007700.2
Solyc01g008080.2
Solyc01g008220.2
Solyc01g008240.2
Solyc01g008320.2
Solyc01g009430.2
Solyc01g009570.2
Solyc01g010440.2
Solyc01g010780.2
Solyc01g014140.2
Solyc01g014180.2
Solyc01g014230.2
Solyc01g015250.1
Solyc01g018010.1
Solyc01g028830.2
Solyc01g028860.2
Solyc01g044340.2
Solyc01g050040.2
Solyc01g056720.2
Solyc01g057200.2
Solyc01g057840.2
Solyc01g058720.2
Solyc01g059870.2
Solyc01g060250.2
Solyc01g065490.2
Solyc01g066340.2
Solyc01g066560.2
Solyc01g066870.2
Solyc01g066880.2
Solyc01g067090.2
Solyc01g067280.2
Solyc01g067480.2
Solyc01g067500.2
Solyc01g067550.2
Solyc01g067590.2
Solyc01g067890.2
Solyc01g079150.2
Solyc01g079320.2
Solyc01g079860.2
Solyc01g079960.2
Solyc01g080070.2
Solyc01g080080.2
Solyc01g080150.2
Solyc01g080170.2
Solyc01g080220.2
Solyc01g080230.2
Solyc01g080410.2
Solyc01g080500.2
Solyc01g080510.2
Solyc01g080880.2
Solyc01g081230.2
Solyc01g081310.2
Solyc01g081340.2
Solyc01g081570.2
Solyc01g086640.2
Solyc01g086980.2
Solyc01g087420.2
Solyc01g087740.1
Solyc01g087830.1
Solyc01g087890.2
Solyc01g088560.2
Solyc01g088660.2
Solyc01g088730.2
Solyc01g088770.2
Solyc01g090630.2
Solyc01g091730.2
Solyc01g091860.2
Solyc01g094170.2
Solyc01g094770.2
Solyc01g095230.2
Solyc01g095320.2
Solyc01g095700.2
Solyc01g096050.2
Solyc01g096370.2
Solyc01g096700.2
Solyc01g097450.2
Solyc01g097650.2
Solyc01g097730.2
Solyc01g097820.2
Solyc01g098120.2
Solyc01g098250.2
Solyc01g098570.2
Solyc01g098840.2
Solyc01g099220.2
Solyc01g099400.2
Solyc01g100170.2
Solyc01g100460.2
Solyc01g101220.1
Solyc01g102290.2
Solyc01g102310.2
Solyc01g103180.2
Solyc01g103240.2
Solyc01g103350.2
Solyc01g103370.2
Solyc01g103780.2
Solyc01g104170.2
Solyc01g104270.2
Solyc01g104700.2
Solyc01g104950.2
Solyc01g105030.2
Solyc01g105070.2
Solyc01g105540.2
Solyc01g105570.2
Solyc01g106500.2
Solyc01g107040.2
Solyc01g107190.2
Solyc01g107210.2
Solyc01g107470.2
Solyc01g107900.2
Solyc01g107910.2
Solyc01g108130.2
Solyc01g108550.1
Solyc01g108640.1
Solyc01g108970.2
Solyc01g109360.2
Solyc01g110180.2
Solyc01g111040.2
Solyc01g111300.2
Solyc01g111380.2
Solyc01g111630.2
Solyc01g111650.2
Solyc01g111840.2
Solyc01g112100.2
Solyc02g005200.2
Solyc02g014860.2
Solyc02g022870.2
Solyc02g030230.2
Solyc02g032200.2
Solyc02g062280.2
Solyc02g063150.2
Solyc02g063420.2
Solyc02g064680.2
Solyc02g064740.2
Solyc02g065190.2
Solyc02g065690.2
Solyc02g066990.2
Solyc02g067210.2
Solyc02g067220.2
Solyc02g067310.2
Solyc02g067370.2
Solyc02g067510.2
Solyc02g067690.2
Solyc02g067740.2
Solyc02g067980.2
Solyc02g068440.2
Solyc02g068790.2
Solyc02g068820.1
Solyc02g069220.1
Solyc02g069490.2
Solyc02g069800.1
Solyc02g069930.1
Solyc02g070000.2
Solyc02g070480.2
Solyc02g070520.2
Solyc02g071170.2
Solyc02g071220.2
Solyc02g071410.2
Solyc02g071700.2
Solyc02g072300.2
Solyc02g072540.2
Solyc02g076740.1
Solyc02g076750.1
Solyc02g077080.2
Solyc02g077100.2
Solyc02g077490.2
Solyc02g077670.2
Solyc02g077950.1
Solyc02g078000.2
Solyc02g078140.2
Solyc02g078260.2
Solyc02g078360.2
Solyc02g078650.2
Solyc02g079230.2
Solyc02g079760.2
Solyc02g080410.2
Solyc02g080480.2
Solyc02g080530.2
Solyc02g080970.2
Solyc02g081030.2
Solyc02g081290.2
Solyc02g081490.2
Solyc02g081880.2
Solyc02g081980.2
Solyc02g082920.2
Solyc02g083250.2
Solyc02g083540.2
Solyc02g084240.2
Solyc02g084590.2
Solyc02g084720.2
Solyc02g084790.2
Solyc02g084840.2
Solyc02g084950.2
Solyc02g085490.1
Solyc02g085580.2
Solyc02g085670.2
Solyc02g086730.1
Solyc02g086750.1
Solyc02g086890.2
Solyc02g087060.2
Solyc02g087950.2
Solyc02g087970.1
Solyc02g088100.2
Solyc02g088340.2
Solyc02g088390.2
Solyc02g088400.2
Solyc02g088510.2
Solyc02g088550.2
Solyc02g088560.2
Solyc02g088690.2
Solyc02g088800.1
Solyc02g088950.1
Solyc02g089020.1
Solyc02g089040.2
Solyc02g089090.2
Solyc02g089240.2
Solyc02g089250.2
Solyc02g089260.2
Solyc02g089270.1
Solyc02g089350.2
Solyc02g089620.2
Solyc02g089750.2
Solyc02g089900.1
Solyc02g090130.2
Solyc02g090390.2
Solyc02g090620.2
Solyc02g091430.2
Solyc02g091580.2
Solyc02g091710.2
Solyc02g091840.2
Solyc02g091960.2
Solyc02g092230.2
Solyc02g092440.2
Solyc02g092460.2
Solyc02g092550.2
Solyc02g092620.2
Solyc02g092670.1
Solyc02g092940.2
Solyc02g093050.2
Solyc02g093130.1
Solyc02g093630.2
Solyc02g093700.2
Solyc02g094220.1
Solyc02g094300.2
Solyc02g094440.2
Solyc03g005230.2
Solyc03g005260.2
Solyc03g005350.2
Solyc03g005390.2
Solyc03g005900.2
Solyc03g006050.2
Solyc03g006100.2
Solyc03g006110.2
Solyc03g006180.2
Solyc03g006560.2
Solyc03g006860.2
Solyc03g006960.2
Solyc03g007280.2
Solyc03g007370.2
Solyc03g007500.2
Solyc03g007810.2
Solyc03g007870.2
Solyc03g007950.2
Solyc03g013280.1
Solyc03g019800.2
Solyc03g019930.2
Solyc03g025750.2
Solyc03g025800.2
Solyc03g026000.2
Solyc03g026220.2
Solyc03g031920.2
Solyc03g033330.2
Solyc03g033340.2
Solyc03g033360.1
Solyc03g033620.2
Solyc03g033630.2
Solyc03g043720.2
Solyc03g044580.1
Solyc03g058430.1
Solyc03g058860.2
Solyc03g058930.2
Solyc03g063030.2
Solyc03g063880.2
Solyc03g078090.2
Solyc03g078490.2
Solyc03g079920.2
Solyc03g079930.2
Solyc03g079940.2
Solyc03g080020.2
Solyc03g081300.2
Solyc03g082540.2
Solyc03g082620.2
Solyc03g082740.2
Solyc03g082870.2
Solyc03g082920.2
Solyc03g083410.2
Solyc03g083430.2
Solyc03g093330.2
Solyc03g095310.2
Solyc03g095610.2
Solyc03g096080.2
Solyc03g096540.2
Solyc03g096920.2
Solyc03g097010.2
Solyc03g097200.2
Solyc03g097350.2
Solyc03g097360.2
Solyc03g097680.2
Solyc03g098070.2
Solyc03g098150.2
Solyc03g098710.1
Solyc03g110930.2
Solyc03g110960.2
Solyc03g111410.2
Solyc03g111650.2
Solyc03g111810.2
Solyc03g111930.2
Solyc03g112230.2
Solyc03g112300.2
Solyc03g112660.2
Solyc03g112720.2
Solyc03g112820.2
Solyc03g112870.2
Solyc03g113620.2
Solyc03g114830.2
Solyc03g115240.2
Solyc03g115500.2
Solyc03g115820.2
Solyc03g115920.2
Solyc03g116560.1
Solyc03g116630.2
Solyc03g116670.2
Solyc03g117010.2
Solyc03g117020.2
Solyc03g117030.1
Solyc03g117110.2
Solyc03g117120.2
Solyc03g117200.2
Solyc03g117440.2
Solyc03g117590.2
Solyc03g117670.2
Solyc03g117810.2
Solyc03g118470.2
Solyc03g118670.2
Solyc03g118880.2
Solyc03g119020.2
Solyc03g119030.2
Solyc03g119080.2
Solyc03g119160.2
Solyc03g119460.2
Solyc03g119520.2
Solyc03g119530.2
Solyc03g119890.2
Solyc03g120050.2
Solyc03g120190.2
Solyc03g120390.2
Solyc03g120550.2
Solyc03g120560.2
Solyc03g120710.2
Solyc03g120730.2
Solyc03g120910.2
Solyc03g121180.2
Solyc03g121300.2
Solyc03g121480.2
Solyc03g123400.1
Solyc03g123630.2
Solyc03g123730.2
Solyc03g123840.2
Solyc03g123920.2
Solyc03g124000.1
Solyc04g005490.2
Solyc04g005530.2
Solyc04g005670.1
Solyc04g005700.2
Solyc04g007030.2
Solyc04g007150.2
Solyc04g007370.2
Solyc04g008110.2
Solyc04g008210.1
Solyc04g008550.2
Solyc04g009380.1
Solyc04g009740.2
Solyc04g009950.2
Solyc04g010050.2
Solyc04g010310.2
Solyc04g014390.2
Solyc04g014510.2
Solyc04g014730.2
Solyc04g014820.2
Solyc04g015190.2
Solyc04g015740.2
Solyc04g016260.2
Solyc04g016410.2
Solyc04g024430.2
Solyc04g040180.2
Solyc04g040190.1
Solyc04g040200.2
Solyc04g045480.2
Solyc04g049120.2
Solyc04g049940.2
Solyc04g051120.2
Solyc04g051370.2
Solyc04g054960.1
Solyc04g055260.2
Solyc04g057890.2
Solyc04g058100.2
Solyc04g063350.2
Solyc04g071570.2
Solyc04g071610.2
Solyc04g072200.1
Solyc04g072240.2
Solyc04g072630.2
Solyc04g072780.2
Solyc04g072800.2
Solyc04g072830.2
Solyc04g074580.1
Solyc04g074890.2
Solyc04g076150.2
Solyc04g076560.2
Solyc04g076620.2
Solyc04g076850.2
Solyc04g076870.2
Solyc04g076920.2
Solyc04g076940.2
Solyc04g077010.2
Solyc04g077030.2
Solyc04g077350.1
Solyc04g077440.2
Solyc04g077610.2
Solyc04g077770.2
Solyc04g077920.2
Solyc04g078740.2
Solyc04g078880.2
Solyc04g079030.2
Solyc04g079270.2
Solyc04g079310.2
Solyc04g079430.2
Solyc04g079550.2
Solyc04g079560.2
Solyc04g079640.2
Solyc04g079720.2
Solyc04g079960.1
Solyc04g080040.2
Solyc04g080350.2
Solyc04g080560.2
Solyc04g080590.2
Solyc04g081430.2
Solyc04g081490.2
Solyc04g081580.2
Solyc04g081730.2
Solyc04g082010.1
Solyc04g082050.2
Solyc04g082070.2
Solyc04g082120.2
Solyc04g082700.2
Solyc04g082800.2
Solyc05g005080.2
Solyc05g005570.2
Solyc05g005730.2
Solyc05g005890.2
Solyc05g005990.2
Solyc05g006030.2
Solyc05g006520.2
Solyc05g006980.2
Solyc05g007080.2
Solyc05g007220.2
Solyc05g007470.2
Solyc05g007590.2
Solyc05g007770.2
Solyc05g007900.2
Solyc05g008090.2
Solyc05g008110.2
Solyc05g008430.2
Solyc05g008630.2
Solyc05g008760.2
Solyc05g009570.2
Solyc05g009660.2
Solyc05g009920.2
Solyc05g010080.2
Solyc05g011990.2
Solyc05g012450.2
Solyc05g012580.1
Solyc05g012850.2
Solyc05g013070.2
Solyc05g013570.2
Solyc05g013810.2
Solyc05g013940.2
Solyc05g014000.2
Solyc05g014030.2
Solyc05g014790.2
Solyc05g015530.2
Solyc05g015950.2
Solyc05g017950.2
Solyc05g018500.2
Solyc05g018600.2
Solyc05g018610.1
Solyc05g021100.2
Solyc05g025900.2
Solyc05g026240.1
Solyc05g032880.2
Solyc05g041770.1
Solyc05g047520.2
Solyc05g049900.2
Solyc05g050230.2
Solyc05g050320.2
Solyc05g050370.1
Solyc05g050940.2
Solyc05g050970.2
Solyc05g052140.2
Solyc05g052320.2
Solyc05g052470.2
Solyc05g052990.2
Solyc05g053240.2
Solyc05g053260.2
Solyc05g053330.2
Solyc05g053440.2
Solyc05g053650.2
Solyc05g053760.2
Solyc05g053930.2
Solyc05g054170.2
Solyc05g054210.2
Solyc05g054300.2
Solyc05g054330.2
Solyc05g054390.2
Solyc05g054480.2
Solyc05g054560.2
Solyc05g054640.2
Solyc05g054700.2
Solyc05g055070.2
Solyc05g055300.1
Solyc05g055530.2
Solyc05g055710.2
Solyc05g055860.2
Solyc05g056250.2
Solyc05g056370.2
Solyc06g005160.2
Solyc06g005310.2
Solyc06g005330.2
Solyc06g005360.2
Solyc06g005420.1
Solyc06g007340.2
Solyc06g007470.2
Solyc06g007930.2
Solyc06g009260.2
Solyc06g009350.2
Solyc06g009380.2
Solyc06g018100.2
Solyc06g030490.2
Solyc06g031680.2
Solyc06g034290.2
Solyc06g035970.2
Solyc06g036290.2
Solyc06g036580.2
Solyc06g049060.2
Solyc06g050500.2
Solyc06g050760.1
Solyc06g050980.2
Solyc06g051020.2
Solyc06g051260.2
Solyc06g051410.2
Solyc06g051960.2
Solyc06g052030.2
Solyc06g053160.2
Solyc06g053210.2
Solyc06g053450.2
Solyc06g053760.2
Solyc06g053960.2
Solyc06g054400.2
Solyc06g054530.2
Solyc06g059740.2
Solyc06g060090.2
Solyc06g060130.2
Solyc06g060460.2
Solyc06g060540.2
Solyc06g060640.1
Solyc06g060730.2
Solyc06g060760.2
Solyc06g060790.1
Solyc06g061020.2
Solyc06g061070.2
Solyc06g061230.2
Solyc06g061250.1
Solyc06g062310.2
Solyc06g062430.2
Solyc06g062770.2
Solyc06g063010.2
Solyc06g063070.2
Solyc06g063320.2
Solyc06g064450.2
Solyc06g064960.2
Solyc06g065340.1
Solyc06g065940.2
Solyc06g066290.2
Solyc06g066370.2
Solyc06g067910.2
Solyc06g067980.2
Solyc06g068410.2
Solyc06g068600.2
Solyc06g068620.2
Solyc06g068920.2
Solyc06g068940.2
Solyc06g068980.2
Solyc06g069520.2
Solyc06g071090.1
Solyc06g071160.2
Solyc06g071210.2
Solyc06g071410.2
Solyc06g071530.2
Solyc06g071790.2
Solyc06g071800.2
Solyc06g072790.2
Solyc06g073120.2
Solyc06g073190.2
Solyc06g073320.2
Solyc06g073450.2
Solyc06g073960.2
Solyc06g074220.2
Solyc06g074440.2
Solyc06g074810.2
Solyc06g076090.2
Solyc06g076120.2
Solyc06g076400.2
Solyc06g076510.2
Solyc06g076880.2
Solyc06g076950.2
Solyc06g082800.2
Solyc06g082940.2
Solyc06g082950.2
Solyc06g083390.2
Solyc06g083900.2
Solyc06g084020.2
Solyc06g084150.2
Solyc06g084200.1
Solyc06g084410.2
Solyc06g084500.2
Solyc07g005660.2
Solyc07g006070.1
Solyc07g006510.2
Solyc07g006550.2
Solyc07g006630.2
Solyc07g006760.2
Solyc07g007020.2
Solyc07g007120.2
Solyc07g007730.2
Solyc07g007950.1
Solyc07g008070.1
Solyc07g008170.2
Solyc07g008560.2
Solyc07g008700.2
Solyc07g017960.2
Solyc07g018140.2
Solyc07g018270.2
Solyc07g032380.2
Solyc07g032730.2
Solyc07g039380.2
Solyc07g040880.2
Solyc07g041150.2
Solyc07g041840.1
Solyc07g041870.2
Solyc07g041930.2
Solyc07g042170.2
Solyc07g042190.2
Solyc07g042250.2
Solyc07g042620.2
Solyc07g043580.2
Solyc07g044780.2
Solyc07g047740.2
Solyc07g047770.2
Solyc07g049550.2
Solyc07g049690.2
Solyc07g052060.2
Solyc07g052690.2
Solyc07g053030.2
Solyc07g053120.2
Solyc07g053160.2
Solyc07g053410.2
Solyc07g053440.2
Solyc07g053800.2
Solyc07g053990.2
Solyc07g054080.1
Solyc07g054190.2
Solyc07g054460.2
Solyc07g055140.2
Solyc07g055640.1
Solyc07g056470.2
Solyc07g056640.1
Solyc07g061950.2
Solyc07g062600.2
Solyc07g062700.2
Solyc07g063000.2
Solyc07g063340.2
Solyc07g063480.2
Solyc07g063680.2
Solyc07g063930.2
Solyc07g064160.2
Solyc07g064270.2
Solyc07g064450.2
Solyc07g064620.1
Solyc07g065010.2
Solyc07g065320.2
Solyc07g065490.2
Solyc07g065520.2
Solyc07g065960.1
Solyc07g066120.2
Solyc07g066170.2
Solyc07g066200.2
Solyc07g066210.2
Solyc08g005000.2
Solyc08g005300.1
Solyc08g005350.2
Solyc08g005570.2
Solyc08g006270.1
Solyc08g006300.2
Solyc08g006440.2
Solyc08g006880.2
Solyc08g007110.2
Solyc08g007620.1
Solyc08g007790.2
Solyc08g008290.2
Solyc08g008410.2
Solyc08g008420.2
Solyc08g008550.2
Solyc08g008640.2
Solyc08g013690.1
Solyc08g013910.2
Solyc08g016050.2
Solyc08g016210.2
Solyc08g016750.2
Solyc08g023270.2
Solyc08g029240.2
Solyc08g042130.2
Solyc08g044260.2
Solyc08g045780.2
Solyc08g048370.2
Solyc08g048430.2
Solyc08g059660.1
Solyc08g060940.1
Solyc08g061260.2
Solyc08g061850.2
Solyc08g061970.2
Solyc08g061980.2
Solyc08g062650.2
Solyc08g062690.2
Solyc08g062860.2
Solyc08g062920.2
Solyc08g065980.2
Solyc08g066120.2
Solyc08g066670.2
Solyc08g066940.2
Solyc08g067030.2
Solyc08g067260.2
Solyc08g067410.1
Solyc08g068920.2
Solyc08g069030.2
Solyc08g074680.2
Solyc08g075280.2
Solyc08g075690.2
Solyc08g075720.1
Solyc08g075970.2
Solyc08g076060.2
Solyc08g076830.1
Solyc08g076860.2
Solyc08g076880.2
Solyc08g077120.2
Solyc08g077180.2
Solyc08g077330.2
Solyc08g077480.2
Solyc08g078250.2
Solyc08g078380.2
Solyc08g078510.2
Solyc08g078670.2
Solyc08g078780.2
Solyc08g078800.1
Solyc08g079240.2
Solyc08g079670.2
Solyc08g079790.1
Solyc08g080030.2
Solyc08g080040.2
Solyc08g080590.2
Solyc08g080720.2
Solyc08g081420.2
Solyc08g082120.2
Solyc08g082750.2
Solyc08g083210.2
Solyc08g083250.2
Solyc08g083260.2
Solyc08g083290.2
Solyc08g083400.2
Solyc09g005580.2
Solyc09g005620.2
Solyc09g005690.2
Solyc09g006010.2
Solyc09g007100.2
Solyc09g007210.2
Solyc09g007390.2
Solyc09g007760.2
Solyc09g007810.2
Solyc09g008830.2
Solyc09g008940.2
Solyc09g009650.2
Solyc09g009870.2
Solyc09g010360.2
Solyc09g010410.2
Solyc09g010640.2
Solyc09g010800.2
Solyc09g011020.2
Solyc09g011170.2
Solyc09g011390.2
Solyc09g011620.1
Solyc09g011690.2
Solyc09g011920.2
Solyc09g013070.2
Solyc09g014410.2
Solyc09g014510.2
Solyc09g014520.2
Solyc09g014820.2
Solyc09g015000.2
Solyc09g015840.2
Solyc09g018310.2
Solyc09g018960.2
Solyc09g025260.2
Solyc09g042660.2
Solyc09g042750.2
Solyc09g048970.1
Solyc09g055890.2
Solyc09g057570.2
Solyc09g059030.2
Solyc09g059290.2
Solyc09g059540.1
Solyc09g060080.2
Solyc09g061820.2
Solyc09g065020.2
Solyc09g065130.2
Solyc09g065240.2
Solyc09g065380.1
Solyc09g065600.2
Solyc09g072750.2
Solyc09g074480.1
Solyc09g074660.2
Solyc09g075210.2
Solyc09g075420.2
Solyc09g075430.2
Solyc09g075640.2
Solyc09g075660.2
Solyc09g075890.2
Solyc09g082050.2
Solyc09g082150.1
Solyc09g082470.2
Solyc09g082690.2
Solyc09g083240.2
Solyc09g084440.2
Solyc09g089740.2
Solyc09g090040.2
Solyc09g090050.2
Solyc09g090520.2
Solyc09g091170.2
Solyc09g091250.2
Solyc09g091260.2
Solyc09g091740.2
Solyc09g091990.2
Solyc09g092020.2
Solyc09g092260.2
Solyc09g092670.2
Solyc09g092740.2
Solyc09g097800.2
Solyc09g097960.2
Solyc09g098100.2
Solyc10g005000.2
Solyc10g005100.2
Solyc10g005130.2
Solyc10g005220.2
Solyc10g005620.2
Solyc10g005700.2
Solyc10g006230.2
Solyc10g006750.2
Solyc10g006890.2
Solyc10g006900.2
Solyc10g007270.2
Solyc10g008480.2
Solyc10g008880.2
Solyc10g011670.2
Solyc10g012420.2
Solyc10g019040.1
Solyc10g039290.1
Solyc10g044960.1
Solyc10g045490.1
Solyc10g046930.1
Solyc10g047220.1
Solyc10g050060.1
Solyc10g050170.1
Solyc10g050230.1
Solyc10g051340.1
Solyc10g054050.1
Solyc10g055410.1
Solyc10g074690.1
Solyc10g075040.1
Solyc10g076320.1
Solyc10g076450.1
Solyc10g076710.1
Solyc10g076900.1
Solyc10g076930.1
Solyc10g078150.1
Solyc10g078310.1
Solyc10g078520.1
Solyc10g078900.1
Solyc10g078910.1
Solyc10g079770.1
Solyc10g079780.1
Solyc10g079990.1
Solyc10g080250.1
Solyc10g080670.1
Solyc10g080940.1
Solyc10g081070.1
Solyc10g081240.1
Solyc10g081270.1
Solyc10g083160.1
Solyc10g083190.1
Solyc10g084530.1
Solyc10g085220.1
Solyc10g085280.1
Solyc10g085290.1
Solyc10g085460.1
Solyc10g085570.1
Solyc10g085830.1
Solyc10g085910.1
Solyc10g086080.1
Solyc10g086570.2
Solyc10g086580.1
Solyc10g086740.1
Solyc11g005330.1
Solyc11g005380.1
Solyc11g005450.1
Solyc11g006660.1
Solyc11g008150.1
Solyc11g008200.1
Solyc11g008380.1
Solyc11g008390.1
Solyc11g008570.1
Solyc11g008590.1
Solyc11g008770.1
Solyc11g008800.1
Solyc11g008870.1
Solyc11g008880.1
Solyc11g010550.1
Solyc11g010610.1
Solyc11g011330.1
Solyc11g011460.1
Solyc11g011880.1
Solyc11g012080.1
Solyc11g012550.1
Solyc11g012700.1
Solyc11g012730.1
Solyc11g012780.1
Solyc11g012830.1
Solyc11g012860.1
Solyc11g012940.1
Solyc11g013230.1
Solyc11g013750.1
Solyc11g013770.1
Solyc11g017010.1
Solyc11g020280.1
Solyc11g020960.1
Solyc11g022380.1
Solyc11g030710.1
Solyc11g042930.1
Solyc11g045120.1
Solyc11g045350.1
Solyc11g056670.1
Solyc11g065750.1
Solyc11g065930.1
Solyc11g066060.1
Solyc11g066250.1
Solyc11g066480.1
Solyc11g066760.1
Solyc11g066780.1
Solyc11g066820.1
Solyc11g069270.1
Solyc11g069370.1
Solyc11g069430.1
Solyc11g071340.1
Solyc11g072000.1
Solyc11g072120.1
Solyc11g072190.1
Solyc11g072810.1
Solyc11g072940.1
Solyc11g073130.1
Solyc12g005760.1
Solyc12g005940.1
Solyc12g006570.1
Solyc12g006900.1
Solyc12g007230.1
Solyc12g008370.1
Solyc12g008640.1
Solyc12g008790.1
Solyc12g008800.1
Solyc12g008870.1
Solyc12g008910.1
Solyc12g009220.1
Solyc12g009550.1
Solyc12g009930.1
Solyc12g010520.1
Solyc12g011160.1
Solyc12g011350.1
Solyc12g014040.1
Solyc12g014210.1
Solyc12g014460.1
Solyc12g014630.1
Solyc12g017240.1
Solyc12g017260.1
Solyc12g017570.1
Solyc12g019490.1
Solyc12g027740.1
Solyc12g035430.1
Solyc12g039080.1
Solyc12g040680.1
Solyc12g042060.1
Solyc12g042170.1
Solyc12g042740.1
Solyc12g042770.1
Solyc12g043030.1
Solyc12g043160.1
Solyc12g044370.1
Solyc12g044630.1
Solyc12g044950.1
Solyc12g055830.1
Solyc12g056560.1
Solyc12g056630.1
Solyc12g056980.1
Solyc12g062280.1
Solyc12g062920.1
Solyc12g077380.1
Solyc12g087890.1
Solyc12g088360.1
Solyc12g088950.1
Solyc12g089140.1
Solyc12g089320.1
Solyc12g095910.1
Solyc12g096300.1
Solyc12g096500.1
Solyc12g096550.1
Solyc12g096690.1
Solyc12g098470.1
Solyc12g098700.1
Solyc12g099160.1
Solyc12g099200.1
Solyc12g099270.1
Solyc12g100040.1
Solyc12g100190.1
Solyc03g113560.2
Solyc02g082430.2
Solyc07g043570.2
Solyc10g051120.1
Solyc03g123760.2
Solyc05g023740.2
Solyc04g071110.1
Solyc00g009020.2
Solyc01g006040.2
Solyc01g006970.2
Solyc01g008600.2
Solyc01g028900.2
Solyc01g066310.2
Solyc01g067100.2
Solyc01g068500.2
Solyc01g080280.2
Solyc01g080860.2
Solyc01g081330.2
Solyc01g094960.2
Solyc01g095010.2
Solyc01g095210.2
Solyc01g096500.2
Solyc01g096540.2
Solyc01g096600.2
Solyc01g096730.2
Solyc01g098080.2
Solyc01g099100.2
Solyc01g100330.2
Solyc01g100820.2
Solyc01g101020.2
Solyc01g104130.2
Solyc01g104880.2
Solyc01g105460.2
Solyc01g106740.2
Solyc01g106770.2
Solyc01g108660.2
Solyc01g109350.2
Solyc02g021590.2
Solyc02g030130.2
Solyc02g031760.1
Solyc02g062950.2
Solyc02g064630.2
Solyc02g067040.2
Solyc02g067170.1
Solyc02g067570.2
Solyc02g068780.2
Solyc02g069290.2
Solyc02g071200.2
Solyc02g071880.2
Solyc02g078020.2
Solyc02g078520.2
Solyc02g079030.2
Solyc02g080430.2
Solyc02g082110.2
Solyc02g086670.2
Solyc02g089410.2
Solyc02g090760.2
Solyc02g091730.1
Solyc02g093030.2
Solyc02g093430.2
Solyc02g093490.2
Solyc03g007120.2
Solyc03g007480.2
Solyc03g007490.2
Solyc03g031970.2
Solyc03g033650.2
Solyc03g034270.2
Solyc03g043760.2
Solyc03g052990.2
Solyc03g053010.2
Solyc03g062900.2
Solyc03g063240.2
Solyc03g063320.2
Solyc03g071720.2
Solyc03g081260.2
Solyc03g094030.2
Solyc03g095240.2
Solyc03g096090.2
Solyc03g097000.2
Solyc03g097120.2
Solyc03g097130.2
Solyc03g111660.2
Solyc03g112730.2
Solyc03g113700.2
Solyc03g114280.2
Solyc03g118030.2
Solyc03g118640.2
Solyc03g119280.2
Solyc03g121050.2
Solyc04g005100.2
Solyc04g008270.2
Solyc04g008700.2
Solyc04g009940.2
Solyc04g015270.2
Solyc04g015500.2
Solyc04g025560.2
Solyc04g045470.2
Solyc04g049350.2
Solyc04g054140.2
Solyc04g064560.2
Solyc04g064820.2
Solyc04g070990.2
Solyc04g071540.2
Solyc04g072600.1
Solyc04g074160.1
Solyc04g074500.2
Solyc04g076540.2
Solyc04g076890.2
Solyc04g079060.2
Solyc04g080030.2
Solyc04g081000.2
Solyc04g081700.2
Solyc05g005740.2
Solyc05g006640.2
Solyc05g007030.2
Solyc05g008750.2
Solyc05g010240.2
Solyc05g012790.2
Solyc05g013160.2
Solyc05g016330.2
Solyc05g023750.2
Solyc05g026380.1
Solyc05g043340.2
Solyc05g048750.2
Solyc05g050680.2
Solyc05g052800.2
Solyc05g055360.2
Solyc05g056570.2
Solyc06g007700.2
Solyc06g007870.2
Solyc06g008820.2
Solyc06g019170.2
Solyc06g035940.2
Solyc06g036300.2
Solyc06g050210.2
Solyc06g053170.2
Solyc06g063240.2
Solyc06g065650.2
Solyc06g068120.2
Solyc06g068840.2
Solyc06g069370.2
Solyc06g071470.2
Solyc06g072160.2
Solyc06g072500.2
Solyc06g073540.2
Solyc06g074650.2
Solyc07g005880.2
Solyc07g006780.2
Solyc07g008000.2
Solyc07g008310.2
Solyc07g008320.2
Solyc07g009410.2
Solyc07g039510.2
Solyc07g040980.2
Solyc07g041010.2
Solyc07g042080.2
Solyc07g052110.2
Solyc07g053860.2
Solyc07g055700.2
Solyc07g056630.2
Solyc07g056660.2
Solyc07g062580.2
Solyc07g062760.1
Solyc07g065700.2
Solyc07g066650.2
Solyc08g005240.1
Solyc08g005560.2
Solyc08g005970.2
Solyc08g007160.2
Solyc08g008490.2
Solyc08g042140.2
Solyc08g065790.2
Solyc08g066970.2
Solyc08g074280.2
Solyc08g074440.2
Solyc08g075460.2
Solyc08g077770.2
Solyc08g078750.2
Solyc08g079530.2
Solyc08g079830.2
Solyc09g005900.2
Solyc09g007080.2
Solyc09g007290.2
Solyc09g007730.2
Solyc09g008350.2
Solyc09g008700.1
Solyc09g009780.2
Solyc09g010420.2
Solyc09g011730.2
Solyc09g031580.2
Solyc09g031680.1
Solyc09g055340.2
Solyc09g074970.2
Solyc09g075390.2
Solyc09g082500.2
Solyc09g092140.2
Solyc09g098600.2
Solyc10g005590.2
Solyc10g006110.2
Solyc10g007260.2
Solyc10g007980.2
Solyc10g024370.1
Solyc10g050360.1
Solyc10g054080.1
Solyc10g081610.1
Solyc10g084400.1
Solyc10g084930.1
Solyc10g085620.1
Solyc10g086400.1
Solyc11g005110.1
Solyc11g005580.1
Solyc11g007960.1
Solyc11g008310.1
Solyc11g008350.1
Solyc11g008440.1
Solyc11g013490.1
Solyc11g028010.1
Solyc11g040390.1
Solyc11g044230.1
Solyc11g044740.1
Solyc11g045050.1
Solyc11g064950.1
Solyc11g065870.1
Solyc11g065960.1
Solyc11g066590.1
Solyc11g068980.1
Solyc11g069000.1
Solyc11g071460.1
Solyc11g072170.1
Solyc11g072330.1
Solyc11g072390.1
Solyc11g072530.1
Solyc12g005100.1
Solyc12g005980.1
Solyc12g006340.1
Solyc12g008360.1
Solyc12g013860.1
Solyc12g015710.1
Solyc12g017410.1
Solyc12g019560.1
Solyc12g035470.1
Solyc12g038600.1
Solyc12g049370.1
Solyc12g089090.1
Solyc12g095750.1
Solyc12g095770.1
Solyc12g099470.1
Solyc01g005110.2
Solyc01g005480.2
Solyc01g006830.2
Solyc01g006960.2
Solyc01g009110.2
Solyc01g010750.2
Solyc01g049960.2
Solyc01g067270.2
Solyc01g073960.2
Solyc01g081440.2
Solyc01g088140.2
Solyc01g090280.2
Solyc01g098700.2
Solyc01g102760.2
Solyc01g106420.2
Solyc01g107150.2
Solyc01g109860.2
Solyc01g110410.2
Solyc01g111190.2
Solyc02g069380.2
Solyc02g070550.2
Solyc02g070670.2
Solyc02g076820.2
Solyc02g078210.2
Solyc02g079250.2
Solyc02g079730.2
Solyc02g081520.2
Solyc02g082650.2
Solyc02g082840.2
Solyc02g083150.2
Solyc02g085290.2
Solyc02g085430.2
Solyc02g087130.2
Solyc02g088010.2
Solyc02g090430.2
Solyc02g091720.1
Solyc02g094570.2
Solyc03g019730.2
Solyc03g019810.2
Solyc03g034200.2
Solyc03g043750.2
Solyc03g058910.2
Solyc03g062790.2
Solyc03g078080.2
Solyc03g083090.2
Solyc03g093450.2
Solyc03g097790.2
Solyc03g097830.2
Solyc03g098330.2
Solyc03g098720.2
Solyc03g116640.2
Solyc03g118350.2
Solyc03g122310.2
Solyc04g014410.2
Solyc04g040210.2
Solyc04g045630.2
Solyc04g053120.2
Solyc04g054400.2
Solyc04g071970.2
Solyc04g072460.2
Solyc04g074960.2
Solyc04g077400.2
Solyc04g078090.2
Solyc04g079070.2
Solyc04g081060.2
Solyc04g082920.2
Solyc05g015210.2
Solyc05g018180.2
Solyc05g018700.2
Solyc05g042120.2
Solyc05g051710.2
Solyc05g055340.2
Solyc05g056240.2
Solyc06g007350.2
Solyc06g048470.2
Solyc06g053470.2
Solyc06g060670.2
Solyc06g063310.1
Solyc06g065520.2
Solyc06g071190.2
Solyc06g073130.2
Solyc06g075080.2
Solyc06g084180.2
Solyc07g005050.2
Solyc07g005790.2
Solyc07g005890.2
Solyc07g006270.2
Solyc07g006340.2
Solyc07g008190.2
Solyc07g025160.2
Solyc07g044990.2
Solyc07g045480.2
Solyc07g049180.2
Solyc07g049310.2
Solyc07g061780.2
Solyc07g062640.2
Solyc07g063300.2
Solyc07g064300.2
Solyc07g066280.2
Solyc07g066430.2
Solyc07g066520.2
Solyc08g007730.2
Solyc08g013920.2
Solyc08g029230.2
Solyc08g043170.2
Solyc08g063050.2
Solyc08g075530.2
Solyc08g075750.2
Solyc08g075910.1
Solyc08g078530.2
Solyc08g078610.2
Solyc08g080940.2
Solyc08g082280.2
Solyc08g083080.2
Solyc09g005910.2
Solyc09g016950.2
Solyc09g064850.2
Solyc09g076020.2
Solyc09g090570.2
Solyc09g090640.2
Solyc09g091570.2
Solyc10g080080.1
Solyc10g083360.1
Solyc10g083800.1
Solyc10g085980.1
Solyc11g009060.1
Solyc11g010650.2
Solyc11g012740.1
Solyc11g012770.1
Solyc11g062220.1
Solyc11g066610.1
Solyc11g067230.1
Solyc11g069690.1
Solyc11g071690.1
Solyc11g072490.1
Solyc12g005470.1
Solyc12g006990.1
Solyc12g009080.1
Solyc12g010870.1
Solyc12g096230.1
Solyc12g098160.1
Solyc01g067360.2
Solyc01g097200.1
Solyc01g098610.2
Solyc01g102820.2
Solyc01g109080.2
Solyc01g109410.2
Solyc01g112290.2
Solyc02g085820.2
Solyc02g089340.2
Solyc02g094640.2
Solyc03g025280.2
Solyc03g025400.2
Solyc03g026300.2
Solyc03g044370.2
Solyc03g093520.2
Solyc03g116330.2
Solyc03g116500.2
Solyc04g009470.2
Solyc04g015680.2
Solyc04g076700.2
Solyc05g012400.2
Solyc05g051280.2
Solyc05g056150.2
Solyc05g056590.2
Solyc06g005940.2
Solyc06g048610.2
Solyc06g069020.2
Solyc06g071580.2
Solyc07g065130.2
Solyc08g062670.2
Solyc08g066180.2
Solyc08g081760.1
Solyc09g055260.2
Solyc09g097820.2
Solyc10g006090.2
Solyc10g007020.1
Solyc11g013400.1
Solyc12g005880.1
Solyc12g010450.1
Solyc12g096330.1
Solyc00g007070.2
Solyc00g007100.2
Solyc00g009110.2
Solyc01g006870.2
Solyc01g011100.2
Solyc01g065700.2
Solyc01g068370.2
Solyc01g079340.2
Solyc01g091260.2
Solyc01g095970.2
Solyc01g099940.2
Solyc01g099960.2
Solyc01g101140.2
Solyc01g103860.2
Solyc01g104040.2
Solyc01g104710.2
Solyc01g105150.2
Solyc01g109600.2
Solyc01g111240.2
Solyc01g111530.2
Solyc02g005180.2
Solyc02g062110.2
Solyc02g069520.2
Solyc02g086790.2
Solyc02g087620.2
Solyc02g087730.2
Solyc02g092870.1
Solyc03g007760.2
Solyc03g013250.2
Solyc03g019650.2
Solyc03g026120.2
Solyc03g034440.2
Solyc03g044470.2
Solyc03g080090.2
Solyc03g082850.2
Solyc03g083960.2
Solyc03g118500.2
Solyc03g119440.2
Solyc04g006970.2
Solyc04g011360.2
Solyc04g045600.2
Solyc04g050760.2
Solyc04g064520.2
Solyc04g064570.2
Solyc04g076210.2
Solyc04g079130.2
Solyc04g080390.2
Solyc04g081440.2
Solyc05g008920.2
Solyc05g013300.1
Solyc05g016230.2
Solyc05g050500.1
Solyc05g055430.2
Solyc06g009110.2
Solyc06g053560.2
Solyc06g061150.2
Solyc06g063410.2
Solyc06g065330.2
Solyc06g067960.2
Solyc06g074330.2
Solyc06g083580.2
Solyc07g005000.2
Solyc07g005810.2
Solyc07g006110.2
Solyc07g006820.2
Solyc07g007030.1
Solyc07g007780.2
Solyc07g015860.2
Solyc07g022900.2
Solyc07g042020.2
Solyc07g042890.2
Solyc07g049290.2
Solyc07g054210.2
Solyc07g062560.2
Solyc08g016010.2
Solyc08g048240.2
Solyc08g066820.2
Solyc08g066870.2
Solyc08g069180.2
Solyc08g078960.2
Solyc08g080900.2
Solyc09g009910.2
Solyc09g014980.2
Solyc09g066140.2
Solyc09g098090.2
Solyc10g006450.2
Solyc10g006470.2
Solyc10g008070.2
Solyc10g008640.2
Solyc10g038120.1
Solyc10g047140.1
Solyc10g055800.1
Solyc10g076300.1
Solyc10g079910.1
Solyc10g080520.1
Solyc10g086660.1
Solyc11g005670.1
Solyc11g005680.1
Solyc11g005920.1
Solyc11g009090.1
Solyc11g044880.1
Solyc11g069080.1
Solyc11g073300.1
Solyc12g005030.1
Solyc12g006420.1
Solyc12g010060.1
Solyc12g044190.1
Solyc12g056590.1
Solyc12g094490.1
Solyc12g096000.1
Solyc12g096150.1
Solyc12g099320.1
Solyc00g168200.1
Solyc01g005640.2
Solyc01g008440.2
Solyc01g008890.2
Solyc01g008960.2
Solyc01g056340.2
Solyc01g068290.2
Solyc01g073690.2
Solyc01g079490.2
Solyc01g079820.2
Solyc01g080850.2
Solyc01g088700.2
Solyc01g091020.2
Solyc01g091320.2
Solyc01g094030.2
Solyc01g096090.2
Solyc01g096170.2
Solyc01g096850.2
Solyc01g096890.2
Solyc01g099190.2
Solyc01g099350.2
Solyc01g105670.2
Solyc01g107380.2
Solyc01g109300.2
Solyc01g111510.2
Solyc01g111880.2
Solyc01g112180.2
Solyc01g112350.2
Solyc02g014310.2
Solyc02g021340.2
Solyc02g032960.2
Solyc02g062520.2
Solyc02g070220.2
Solyc02g071270.1
Solyc02g077440.2
Solyc02g077750.2
Solyc02g078910.2
Solyc02g080420.2
Solyc02g080630.2
Solyc02g085360.2
Solyc02g087340.2
Solyc02g093460.2
Solyc02g094200.2
Solyc03g005730.2
Solyc03g025420.2
Solyc03g026260.2
Solyc03g032120.2
Solyc03g059100.1
Solyc03g079850.2
Solyc03g093210.2
Solyc03g112600.2
Solyc03g112900.2
Solyc03g114170.2
Solyc03g114930.2
Solyc03g118390.2
Solyc03g120490.2
Solyc03g121120.2
Solyc04g009350.2
Solyc04g015210.2
Solyc04g017700.2
Solyc04g054820.2
Solyc04g071140.2
Solyc04g071350.2
Solyc04g076390.2
Solyc04g076690.2
Solyc04g078680.2
Solyc04g080930.2
Solyc05g006090.2
Solyc05g006440.2
Solyc05g006470.2
Solyc05g007290.1
Solyc05g007500.2
Solyc05g009330.2
Solyc05g009760.1
Solyc05g015840.2
Solyc05g018300.2
Solyc06g005580.2
Solyc06g008520.2
Solyc06g009200.2
Solyc06g054140.2
Solyc06g060420.2
Solyc06g068480.2
Solyc06g071170.2
Solyc06g071600.2
Solyc06g074300.2
Solyc06g074490.1
Solyc06g074700.2
Solyc06g075390.2
Solyc06g083710.1
Solyc07g008080.2
Solyc07g008130.2
Solyc07g008750.2
Solyc07g039500.2
Solyc07g052570.2
Solyc07g054830.2
Solyc07g055320.2
Solyc07g056260.2
Solyc08g006170.1
Solyc08g008210.2
Solyc08g023470.2
Solyc08g065430.2
Solyc08g067100.2
Solyc08g069060.2
Solyc08g076410.2
Solyc08g077230.2
Solyc08g082390.2
Solyc08g083300.2
Solyc09g009690.2
Solyc09g009960.2
Solyc09g010150.2
Solyc09g011880.2
Solyc09g014760.2
Solyc09g031780.2
Solyc09g064810.2
Solyc09g065200.2
Solyc09g072970.2
Solyc09g090510.2
Solyc10g007680.2
Solyc10g008870.2
Solyc10g017530.2
Solyc10g044890.1
Solyc10g047290.1
Solyc10g054880.1
Solyc10g077080.1
Solyc10g078170.1
Solyc10g078650.1
Solyc10g080560.1
Solyc10g081620.1
Solyc10g084990.1
Solyc11g013460.1
Solyc11g018740.1
Solyc11g020590.1
Solyc11g044900.1
Solyc11g045370.1
Solyc11g062370.1
Solyc11g065030.1
Solyc11g068610.1
Solyc11g069230.1
Solyc12g005220.1
Solyc12g006310.1
Solyc12g008770.1
Solyc12g014100.1
Solyc12g017420.1
Solyc12g032950.1
Solyc12g035360.1
Solyc12g039120.1
Solyc12g056840.1
Solyc12g094410.1
Solyc01g005240.2
Solyc01g007790.2
Solyc01g009670.2
Solyc01g090450.2
Solyc01g091080.2
Solyc01g091720.2
Solyc01g094150.2
Solyc01g094330.2
Solyc01g094340.2
Solyc01g100810.2
Solyc01g103410.2
Solyc01g109930.2
Solyc01g111270.2
Solyc02g014720.2
Solyc02g069410.2
Solyc02g078230.1
Solyc02g082290.2
Solyc02g092270.2
Solyc02g094320.2
Solyc03g007900.2
Solyc03g032240.2
Solyc03g095500.2
Solyc03g115150.2
Solyc03g119630.2
Solyc03g120200.1
Solyc03g120580.2
Solyc04g050510.2
Solyc04g076090.2
Solyc04g076510.2
Solyc04g077500.2
Solyc04g078190.2
Solyc04g080610.2
Solyc04g082600.2
Solyc05g046300.2
Solyc06g008730.2
Solyc06g009130.2
Solyc06g054540.2
Solyc06g060060.2
Solyc06g065840.2
Solyc06g069190.2
Solyc06g083190.2
Solyc07g005580.2
Solyc07g007040.2
Solyc07g007430.2
Solyc07g026770.2
Solyc07g041760.2
Solyc07g053980.2
Solyc07g055050.2
Solyc07g055920.2
Solyc08g005780.2
Solyc08g007330.2
Solyc08g048550.2
Solyc08g067850.2
Solyc08g080260.2
Solyc08g081920.2
Solyc09g011790.2
Solyc09g014300.2
Solyc09g018690.2
Solyc09g055350.2
Solyc09g065010.2
Solyc09g066420.2
Solyc09g083070.2
Solyc09g090460.2
Solyc10g008990.2
Solyc10g062340.1
Solyc10g078420.1
Solyc10g081660.1
Solyc10g085340.1
Solyc11g065690.1
Solyc11g071540.1
Solyc12g036300.1
Solyc12g056350.1
Solyc12g094450.1
Solyc01g006350.2
Solyc01g006880.2
Solyc01g097770.2
Solyc02g082590.2
Solyc02g082730.2
Solyc03g033640.2
Solyc03g044740.2
Solyc03g098160.2
Solyc04g048900.2
Solyc04g049180.2
Solyc04g072140.2
Solyc04g076110.2
Solyc05g012290.2
Solyc05g015750.2
Solyc05g052260.2
Solyc07g032240.2
Solyc07g049360.2
Solyc08g076430.2
Solyc09g018720.2
Solyc10g045540.1
Solyc10g081400.1
Solyc11g011070.1
Solyc12g036170.1
Solyc01g010480.2
Solyc01g073870.2
Solyc01g086970.2
Solyc01g087560.2
Solyc01g088170.2
Solyc01g094570.2
Solyc01g096620.2
Solyc01g097360.2
Solyc01g098830.2
Solyc01g104100.2
Solyc01g104240.2
Solyc01g104650.2
Solyc01g106010.2
Solyc01g107930.2
Solyc01g109560.2
Solyc01g109770.2
Solyc01g109990.2
Solyc02g062290.2
Solyc02g071250.2
Solyc02g082570.1
Solyc03g005090.2
Solyc03g032050.2
Solyc03g033320.2
Solyc03g097070.2
Solyc03g098280.2
Solyc03g111310.2
Solyc03g113000.2
Solyc03g121660.2
Solyc03g121710.2
Solyc04g009010.1
Solyc04g012170.2
Solyc04g047770.2
Solyc04g072910.2
Solyc04g073970.2
Solyc04g074230.2
Solyc04g081570.2
Solyc05g005190.2
Solyc05g005490.2
Solyc05g007150.2
Solyc05g007670.2
Solyc05g009360.2
Solyc05g012330.2
Solyc05g013440.2
Solyc05g014050.2
Solyc05g015070.2
Solyc05g016260.2
Solyc05g052640.2
Solyc05g054720.2
Solyc06g005910.2
Solyc06g011570.2
Solyc06g054480.2
Solyc06g066620.2
Solyc06g083800.2
Solyc07g006160.2
Solyc07g006350.2
Solyc07g039330.2
Solyc07g043390.2
Solyc07g052920.2
Solyc07g062160.2
Solyc07g066030.2
Solyc08g006700.2
Solyc08g007340.2
Solyc08g016180.2
Solyc08g021910.1
Solyc08g063090.2
Solyc08g066580.2
Solyc08g075710.2
Solyc08g079510.2
Solyc09g010770.2
Solyc09g015820.2
Solyc09g065650.2
Solyc09g074050.2
Solyc09g074110.2
Solyc09g074320.2
Solyc09g098540.2
Solyc10g006540.2
Solyc10g006780.2
Solyc10g054420.1
Solyc10g076990.1
Solyc10g080500.1
Solyc10g081420.1
Solyc11g007250.1
Solyc11g010440.1
Solyc11g044560.1
Solyc11g065700.1
Solyc12g063050.1
Solyc12g098960.1
Solyc01g050070.2
Solyc01g090250.2
Solyc01g091290.2
Solyc01g096990.2
Solyc01g106030.2
Solyc02g030080.2
Solyc02g050140.2
Solyc02g063130.2
Solyc02g066830.2
Solyc02g082270.2
Solyc02g086550.2
Solyc03g007920.2
Solyc03g053080.1
Solyc03g080010.2
Solyc03g114580.2
Solyc03g120880.2
Solyc04g010220.2
Solyc04g025450.1
Solyc04g025540.2
Solyc04g071750.2
Solyc05g013720.2
Solyc06g005630.1
Solyc06g062500.2
Solyc06g063030.2
Solyc06g070920.2
Solyc06g071430.2
Solyc06g083640.2
Solyc07g008760.2
Solyc08g065780.1
Solyc08g068370.2
Solyc09g065690.2
Solyc09g074420.2
Solyc09g082380.2
Solyc10g006820.2
Solyc10g009000.2
Solyc10g012430.2
Solyc11g010730.1
Solyc11g044870.1
Solyc11g045510.1
Solyc11g069810.1
Solyc11g070100.1
Solyc12g010200.1
Solyc12g014570.1
Solyc12g021360.1
Solyc02g014350.2
Solyc02g032820.2
Solyc02g068280.2
Solyc02g068360.2
Solyc02g077730.2
Solyc02g081330.2
Solyc03g043950.2
Solyc03g115840.2
Solyc03g118620.2
Solyc04g009580.2
Solyc04g014710.2
Solyc04g055250.2
Solyc04g064480.2
Solyc04g076710.2
Solyc05g005840.2
Solyc07g007840.1
Solyc07g065820.2
Solyc09g005270.2
Solyc09g008650.2
Solyc09g065290.2
Solyc09g090860.2
Solyc10g012060.2
Solyc10g083350.1
Solyc10g086000.1
Solyc11g005020.1
Solyc12g008970.1
Solyc12g014220.1
Solyc12g055720.1
Solyc12g088740.1
Solyc12g095820.1
Solyc12g099910.1
Solyc03g119290.2
Solyc04g039620.2
Solyc04g080440.2
Solyc05g008780.2
Solyc06g034030.2
Solyc06g060380.2
Solyc06g073230.2
Solyc08g048450.2
Solyc09g007190.2
Solyc09g008210.1
Solyc09g098520.2
Solyc11g072970.1
Solyc12g035670.1
Solyc01g073930.2
Solyc01g088640.2
Solyc02g005510.2
Solyc02g062020.2
Solyc02g082460.2
Solyc02g091190.2
Solyc03g025150.2
Solyc03g096930.2
Solyc03g097140.2
Solyc03g115510.1
Solyc04g072740.2
Solyc05g009600.2
Solyc05g012780.2
Solyc06g005070.1
Solyc06g073080.2
Solyc06g084100.2
Solyc07g008850.2
Solyc07g040940.2
Solyc07g043680.2
Solyc08g007440.1
Solyc08g076680.1
Solyc08g080690.2
Solyc09g010090.2
Solyc09g090160.2
Solyc10g085430.1
Solyc11g064890.1
Solyc12g014110.1
Solyc12g049540.1
Solyc00g071180.2
Solyc01g006860.2
Solyc01g056980.2
Solyc01g090050.2
Solyc01g091010.2
Solyc01g097860.2
Solyc01g105140.2
Solyc01g105480.2
Solyc01g109980.2
Solyc02g020890.2
Solyc02g021020.2
Solyc02g062360.2
Solyc02g067520.2
Solyc02g079020.2
Solyc02g082230.2
Solyc02g085140.2
Solyc03g005120.2
Solyc03g043660.2
Solyc03g044620.2
Solyc03g082670.2
Solyc03g095300.2
Solyc03g123910.2
Solyc04g064500.2
Solyc04g071990.2
Solyc04g082480.2
Solyc05g006320.2
Solyc05g006630.2
Solyc05g012310.2
Solyc05g025510.2
Solyc05g025920.2
Solyc05g041830.2
Solyc05g052070.2
Solyc05g054220.2
Solyc05g054910.2
Solyc05g055110.2
Solyc06g007200.2
Solyc06g034160.2
Solyc06g036060.2
Solyc06g036640.2
Solyc06g048810.2
Solyc06g050550.2
Solyc06g063350.1
Solyc06g069380.2
Solyc06g075540.2
Solyc06g084460.2
Solyc06g084520.2
Solyc07g007140.2
Solyc08g007400.2
Solyc08g013730.2
Solyc08g076580.2
Solyc08g078240.2
Solyc08g079500.2
Solyc09g005280.2
Solyc09g005730.2
Solyc09g009080.2
Solyc09g020190.2
Solyc09g064200.2
Solyc09g065120.2
Solyc09g091820.2
Solyc09g098070.2
Solyc10g005930.1
Solyc10g007650.2
Solyc10g049920.1
Solyc10g051270.1
Solyc10g076870.1
Solyc10g079720.1
Solyc10g081140.1
Solyc10g084770.1
Solyc11g007720.1
Solyc11g008010.1
Solyc11g045130.1
Solyc11g069780.1
Solyc12g006470.1
Solyc12g007280.1
Solyc12g008650.1
Solyc12g009010.1
Solyc12g049270.1
Solyc12g098910.1
Solyc01g008270.2
Solyc01g008310.2
Solyc01g057340.2
Solyc01g073660.2
Solyc01g079540.2
Solyc01g098460.2
Solyc01g099260.2
Solyc01g099300.2
Solyc01g099750.2
Solyc01g100350.2
Solyc02g063240.2
Solyc02g069990.1
Solyc02g078670.2
Solyc02g084640.2
Solyc02g089400.2
Solyc02g092560.2
Solyc03g019770.2
Solyc03g025890.1
Solyc03g083610.2
Solyc03g095490.2
Solyc03g112350.2
Solyc03g118890.2
Solyc03g120240.2
Solyc04g008690.2
Solyc04g012160.2
Solyc04g015130.2
Solyc04g050730.2
Solyc04g074050.2
Solyc05g005030.2
Solyc05g010280.2
Solyc05g023800.2
Solyc06g053350.2
Solyc06g054510.2
Solyc06g059750.2
Solyc06g066010.2
Solyc06g066330.2
Solyc06g072590.2
Solyc06g083790.2
Solyc07g007830.2
Solyc07g042440.2
Solyc07g045420.2
Solyc07g053180.2
Solyc07g062310.2
Solyc08g006330.2
Solyc08g066540.2
Solyc08g077250.2
Solyc08g081210.2
Solyc08g082340.2
Solyc09g015670.2
Solyc09g059040.2
Solyc09g065520.2
Solyc09g074750.2
Solyc09g090020.2
Solyc10g005730.2
Solyc10g005810.2
Solyc10g011660.2
Solyc10g049270.1
Solyc11g006300.1
Solyc11g010870.1
Solyc11g039880.1
Solyc11g065090.1
Solyc11g065100.1
Solyc12g008390.1
Solyc12g049570.1
Solyc12g055780.1
Solyc12g096130.1
Solyc12g096630.1
Solyc02g093880.2
Solyc03g007230.2
Solyc03g032130.2
Solyc03g034220.2
Solyc03g046450.2
Solyc03g082820.2
Solyc03g083360.2
Solyc03g120430.2
Solyc03g122040.2
Solyc04g009060.2
Solyc04g072880.2
Solyc05g053230.2
Solyc06g053770.2
Solyc06g063060.2
Solyc07g042900.2
Solyc07g062080.2
Solyc08g048390.1
Solyc08g080110.2
Solyc09g009180.2
Solyc10g007140.2
Solyc10g080660.1
Solyc10g085490.1
Solyc11g008210.1
Solyc12g009920.1
Solyc12g042070.1
Solyc01g005470.2
Solyc01g007490.2
Solyc01g008010.2
Solyc01g008850.2
Solyc01g009860.2
Solyc01g011390.2
Solyc01g058280.2
Solyc01g068100.2
Solyc01g068630.2
Solyc01g079840.2
Solyc01g080520.2
Solyc01g086870.2
Solyc01g095070.2
Solyc01g095990.2
Solyc01g096180.2
Solyc01g097230.2
Solyc01g097720.1
Solyc01g100200.2
Solyc01g100380.2
Solyc01g106280.2
Solyc01g106570.2
Solyc01g110480.2
Solyc01g110510.2
Solyc01g111500.2
Solyc02g014840.2
Solyc02g021000.2
Solyc02g032120.2
Solyc02g036350.2
Solyc02g069940.2
Solyc02g071620.2
Solyc02g072130.2
Solyc02g077880.2
Solyc02g081170.2
Solyc02g081620.2
Solyc02g082120.2
Solyc02g083420.2
Solyc02g091660.2
Solyc02g091900.2
Solyc02g091930.2
Solyc02g092240.2
Solyc02g092530.2
Solyc02g092810.2
Solyc02g093180.2
Solyc02g093830.2
Solyc02g093860.2
Solyc03g032140.2
Solyc03g033500.2
Solyc03g044150.2
Solyc03g053020.2
Solyc03g080140.2
Solyc03g096380.2
Solyc03g113440.2
Solyc03g114720.2
Solyc03g120040.2
Solyc03g121090.2
Solyc03g121330.2
Solyc03g121910.1
Solyc03g122240.2
Solyc03g123520.2
Solyc04g005540.2
Solyc04g007050.2
Solyc04g007950.2
Solyc04g008300.1
Solyc04g011400.2
Solyc04g011730.2
Solyc04g015020.2
Solyc04g015460.2
Solyc04g016220.2
Solyc04g025520.1
Solyc04g054980.2
Solyc04g057990.2
Solyc04g064880.2
Solyc04g071100.1
Solyc04g071620.2
Solyc04g074240.2
Solyc04g074340.2
Solyc04g074480.2
Solyc04g076780.2
Solyc04g077820.2
Solyc04g078550.2
Solyc05g007570.2
Solyc05g007780.2
Solyc05g007980.2
Solyc05g008810.2
Solyc05g015610.2
Solyc05g015650.2
Solyc05g017990.2
Solyc05g052010.2
Solyc06g005670.2
Solyc06g005750.2
Solyc06g009140.2
Solyc06g009550.2
Solyc06g051920.2
Solyc06g053220.2
Solyc06g060230.2
Solyc06g061200.1
Solyc06g061240.2
Solyc06g064440.2
Solyc06g066790.2
Solyc06g068800.2
Solyc06g071230.2
Solyc06g071830.2
Solyc06g072020.1
Solyc06g072980.2
Solyc06g073600.2
Solyc06g073950.2
Solyc06g083540.2
Solyc07g007160.2
Solyc07g007230.2
Solyc07g032180.2
Solyc07g055660.2
Solyc07g056240.2
Solyc07g056520.2
Solyc07g056670.2
Solyc07g061920.2
Solyc07g063740.2
Solyc07g064900.2
Solyc08g005050.2
Solyc08g007750.2
Solyc08g015870.2
Solyc08g042050.2
Solyc08g060970.2
Solyc08g065610.2
Solyc08g076180.2
Solyc08g078950.2
Solyc08g079310.2
Solyc08g079750.2
Solyc08g080090.2
Solyc08g080360.2
Solyc08g080650.1
Solyc08g081480.2
Solyc08g081930.2
Solyc09g005260.2
Solyc09g008200.2
Solyc09g008780.2
Solyc09g009020.2
Solyc09g009130.2
Solyc09g010020.2
Solyc09g011740.2
Solyc09g064470.2
Solyc09g065850.2
Solyc09g066100.2
Solyc09g075440.2
Solyc09g090480.2
Solyc09g092490.2
Solyc09g092710.2
Solyc10g005990.2
Solyc10g006170.2
Solyc10g006610.2
Solyc10g012240.2
Solyc10g017850.2
Solyc10g044470.1
Solyc10g054660.1
Solyc10g079600.1
Solyc10g080510.1
Solyc10g080890.1
Solyc10g081200.1
Solyc10g081570.1
Solyc10g083920.1
Solyc10g085450.1
Solyc10g086360.1
Solyc11g006740.1
Solyc11g008890.1
Solyc11g017470.1
Solyc11g065800.1
Solyc11g069090.1
Solyc11g071920.1
Solyc11g071930.1
Solyc12g006050.1
Solyc12g006180.1
Solyc12g011030.1
Solyc12g014290.1
Solyc12g035420.1
Solyc12g045030.1
Solyc12g056280.1
Solyc12g094610.1
Solyc12g095790.1
Solyc12g095950.1
Solyc12g096020.1
Solyc12g096400.1
Solyc07g066000.2
Solyc01g006200.2
Solyc01g065720.2
Solyc01g067740.2
Solyc01g068060.2
Solyc01g080200.2
Solyc01g080270.2
Solyc01g080400.2
Solyc01g094860.2
Solyc01g096870.2
Solyc01g102300.2
Solyc01g103010.2
Solyc01g103300.1
Solyc01g104030.2
Solyc01g111860.2
Solyc02g068420.2
Solyc02g068450.2
Solyc02g070780.2
Solyc02g083650.2
Solyc02g089160.2
Solyc02g090260.1
Solyc02g094550.2
Solyc03g006070.2
Solyc03g063360.2
Solyc03g082960.2
Solyc03g098240.2
Solyc03g111700.2
Solyc03g112140.2
Solyc03g114460.2
Solyc03g115060.2
Solyc03g117000.2
Solyc03g117950.2
Solyc03g119710.2
Solyc03g120480.2
Solyc04g007690.2
Solyc04g049330.2
Solyc04g049490.2
Solyc04g049580.2
Solyc04g051710.1
Solyc04g072010.2
Solyc04g072770.2
Solyc04g078610.2
Solyc04g080170.2
Solyc04g080360.2
Solyc04g081540.2
Solyc04g082490.2
Solyc05g008440.1
Solyc05g008560.1
Solyc05g013030.1
Solyc05g013790.2
Solyc05g015160.2
Solyc05g048770.2
Solyc05g056350.2
Solyc06g007640.2
Solyc06g008700.2
Solyc06g011560.2
Solyc06g036540.1
Solyc06g050700.2
Solyc06g051080.2
Solyc06g051620.2
Solyc06g052040.2
Solyc06g054410.2
Solyc06g060290.2
Solyc06g065640.2
Solyc06g068030.2
Solyc06g069090.2
Solyc06g071880.2
Solyc06g073010.2
Solyc06g075310.2
Solyc06g076350.2
Solyc06g083570.2
Solyc06g083960.1
Solyc07g005240.2
Solyc07g006690.2
Solyc07g007260.2
Solyc07g052420.2
Solyc07g054300.2
Solyc07g056330.2
Solyc07g056540.2
Solyc07g063240.2
Solyc08g005920.2
Solyc08g013880.2
Solyc08g014440.2
Solyc08g044510.2
Solyc08g048250.2
Solyc08g067060.1
Solyc08g067760.2
Solyc09g009940.2
Solyc09g011310.2
Solyc09g059600.2
Solyc09g075830.2
Solyc09g090700.1
Solyc09g091440.2
Solyc09g097880.2
Solyc10g008890.2
Solyc10g008980.2
Solyc10g076860.1
Solyc11g012970.1
Solyc11g044320.1
Solyc11g068660.1
Solyc12g019470.1
Solyc12g026400.1
Solyc12g035230.1
Solyc12g070200.1
Solyc12g097030.1
Solyc12g098940.1
Solyc12g099540.1
Solyc01g095490.2
Solyc01g098870.2
Solyc02g069610.2
Solyc02g089320.2
Solyc03g096390.2
Solyc05g050850.2
Solyc05g054920.2
Solyc06g008090.2
Solyc06g048890.2
Solyc06g064640.2
Solyc07g017990.2
Solyc08g081330.2
Solyc09g066460.2
Solyc10g044450.1
Solyc11g065000.1
Solyc12g009810.1
Solyc12g038430.1
Solyc01g103940.2
Solyc06g030570.2
Solyc06g069130.2
Solyc01g057760.2
Solyc01g087240.2
Solyc01g102480.2
Solyc01g106950.2
Solyc02g021440.2
Solyc02g061980.2
Solyc02g078400.2
Solyc02g091490.2
Solyc06g082490.2
Solyc07g006970.2
Solyc08g067840.2
Solyc09g065860.2
Solyc10g009140.2
Solyc12g044600.2
Solyc12g094680.1
Solyc01g080890.2
Solyc01g105830.2
Solyc03g005340.2
Solyc03g006610.2
Solyc03g093440.2
Solyc03g098250.2
Solyc03g123890.2
Solyc04g072450.2
Solyc05g007190.2
Solyc05g009220.2
Solyc06g060390.2
Solyc06g069310.2
Solyc07g045290.2
Solyc08g023460.2
Solyc09g065160.2
Solyc11g018670.1
Solyc11g045100.1
Solyc11g070120.1
Solyc02g080780.2
Solyc03g115390.2
Solyc03g119780.2
Solyc04g005420.2
Solyc07g008240.2
Solyc08g041890.2
Solyc11g066310.1
Solyc12g043060.1
Solyc05g050380.2
Solyc09g061860.2
Solyc01g088020.2
Solyc04g076530.2
Solyc04g080290.2
Solyc04g083010.2
Solyc05g050810.2
Solyc06g009170.2
Solyc10g062180.1
Solyc12g096640.1
Solyc01g089980.2
Solyc03g116820.2
Solyc04g005520.2
Solyc07g032080.2
Solyc07g062940.2
Solyc07g066070.2
Solyc09g011160.2
Solyc10g045400.1
Solyc02g091290.2
Solyc04g009570.2
Solyc03g034240.2
Solyc04g074670.2
Solyc09g010280.2
Solyc12g087830.1
Solyc01g060080.2
Solyc01g103890.2
Solyc02g092660.2
Solyc05g009070.2
Solyc06g073700.2
Solyc08g008380.2
Solyc08g074910.2
Solyc08g079820.2
Solyc09g064430.2
Solyc09g074690.2
Solyc12g010050.1
Solyc01g006900.2
Solyc02g063170.2
Solyc02g091880.2
Solyc02g092010.2
Solyc04g007520.2
Solyc04g054320.2
Solyc04g064510.2
Solyc04g072930.1
Solyc04g079770.2
Solyc06g071130.2
Solyc07g017290.2
Solyc12g100120.1
Solyc05g018650.2
Solyc07g017520.2
Solyc00g020840.2
Solyc01g094680.2
Solyc01g101250.2
Solyc01g104640.2
Solyc02g061960.2
Solyc02g077510.2
Solyc02g082350.2
Solyc02g083680.1
Solyc03g019860.2
Solyc03g031600.2
Solyc03g123570.2
Solyc04g015450.2
Solyc05g050390.2
Solyc06g008660.2
Solyc06g063170.2
Solyc06g074430.2
Solyc06g083440.2
Solyc07g005140.2
Solyc07g005990.2
Solyc07g064910.2
Solyc08g006320.2
Solyc08g006430.2
Solyc08g062290.2
Solyc08g075310.2
Solyc09g064840.2
Solyc09g065640.2
Solyc10g006770.2
Solyc10g047930.1
Solyc10g052750.1
Solyc10g074580.1
Solyc10g075130.1
Solyc10g081460.1
Solyc10g084850.1
Solyc10g086710.1
Solyc11g007830.1
Solyc11g016930.1
Solyc11g068810.1
Solyc12g016210.1
Solyc12g019700.1
Solyc12g094650.1
Solyc01g010830.2
Solyc01g095050.2
Solyc01g101090.2
Solyc02g064700.2
Solyc02g065080.2
Solyc02g068770.2
Solyc02g068900.2
Solyc02g085920.2
Solyc02g088200.2
Solyc02g089370.2
Solyc03g110940.2
Solyc04g064590.1
Solyc05g042050.2
Solyc05g047450.1
Solyc06g065730.2
Solyc07g014730.2
Solyc07g021650.1
Solyc07g045310.2
Solyc08g077520.2
Solyc08g078220.2
Solyc09g005340.2
Solyc09g007680.2
Solyc12g088050.1
Solyc01g091280.2
Solyc01g098920.2
Solyc02g070260.2
Solyc02g082220.2
Solyc02g087430.2
Solyc02g090020.2
Solyc03g096900.2
Solyc04g016050.2
Solyc04g050470.2
Solyc06g053790.2
Solyc07g017900.2
Solyc09g008010.2
Solyc09g091100.2
Solyc09g091850.2
Solyc10g081580.1
Solyc11g065070.1
Solyc12g009570.1
Solyc12g077440.1
Solyc01g044360.2
Solyc04g016130.2
Solyc04g050560.2
Solyc04g072230.2
Solyc05g025910.2
Solyc06g036430.2
Solyc10g050840.1
Solyc01g005810.2
Solyc01g081030.2
Solyc01g090610.2
Solyc01g099980.2
Solyc02g022880.1
Solyc02g063030.2
Solyc02g067890.2
Solyc02g078980.2
Solyc03g098590.2
Solyc04g010070.2
Solyc04g049360.2
Solyc07g062550.2
Solyc08g074580.2
Solyc09g010940.2
Solyc09g055760.2
Solyc11g008900.1
Solyc01g005020.2
Solyc01g007150.2
Solyc01g008120.2
Solyc02g091340.2
Solyc03g006190.2
Solyc04g049540.2
Solyc06g043250.2
Solyc07g064080.2
Solyc10g006390.2
Solyc01g074010.2
Solyc01g091120.2
Solyc01g097120.2
Solyc01g102950.2
Solyc02g062390.2
Solyc02g088430.1
Solyc03g025980.2
Solyc03g058890.2
Solyc03g113020.2
Solyc03g116810.2
Solyc03g117360.2
Solyc03g123530.2
Solyc04g007220.2
Solyc04g072510.2
Solyc05g012610.2
Solyc05g013050.2
Solyc05g013560.2
Solyc05g051040.2
Solyc05g054100.2
Solyc06g054350.2
Solyc06g066060.2
Solyc06g076430.2
Solyc07g007060.1
Solyc07g022910.2
Solyc07g047950.1
Solyc08g068010.1
Solyc08g083330.2
Solyc09g015140.2
Solyc09g074860.2
Solyc10g037900.1
Solyc11g005250.1
Solyc11g012460.1
Solyc12g015730.1
Solyc12g038920.1
Solyc12g042720.1
Solyc12g043000.1
Solyc12g056930.1
Solyc06g009340.2
Solyc02g091780.1
Solyc04g026280.2
Solyc05g054150.2
Solyc06g084380.2
Solyc07g048030.2
Solyc08g006720.2
Solyc12g044300.1
Solyc02g068380.2
Solyc04g049760.2
Solyc06g065270.2
Solyc07g026670.2
Solyc11g072420.1
Solyc00g006810.2
Solyc02g005290.2
Solyc04g016550.2
Solyc08g081770.2
Solyc01g106350.2
Solyc06g008130.2
Solyc01g087030.2
Solyc01g094580.2
Solyc03g093510.2
Solyc01g094880.2
Solyc01g095730.2
Solyc01g111760.2
Solyc02g085000.2
Solyc02g090860.2
Solyc03g005450.2
Solyc03g005600.2
Solyc03g059030.2
Solyc04g054480.2
Solyc05g015860.2
Solyc06g008350.2
Solyc06g071850.2
Solyc07g017610.2
Solyc12g013840.1
Solyc12g019960.1
Solyc01g006110.2
Solyc03g114070.2
Solyc06g007670.2
Solyc10g007410.2
Solyc12g040810.1
Solyc01g106900.2
Solyc03g006500.2
Solyc01g104680.2
Solyc01g105770.2
Solyc02g070340.2
Solyc02g077540.2
Solyc02g082800.2
Solyc03g005870.2
Solyc03g096550.2
Solyc03g098130.2
Solyc03g121210.2
Solyc04g007750.2
Solyc04g051340.2
Solyc05g053780.2
Solyc06g053570.2
Solyc06g065440.1
Solyc07g055560.2
Solyc08g005800.2
Solyc08g081820.2
Solyc09g018540.1
Solyc09g020010.1
Solyc09g064890.2
Solyc09g076000.2
Solyc10g074750.1
Solyc10g075110.1
Solyc10g076200.1
Solyc12g009650.1
Solyc01g098710.2
Solyc07g045350.2
Solyc08g078370.2
Solyc12g008490.1
Solyc12g019750.1
Solyc01g073750.2
Solyc05g055940.2
Solyc09g015930.2
Solyc11g020950.1
Solyc12g027580.1
Solyc01g066830.2
Solyc02g063250.2
Solyc02g077680.2
Solyc03g111060.2
Solyc05g032750.2
Solyc05g054710.2
Solyc06g005570.2
Solyc11g039910.1
Solyc12g008810.1
Solyc12g008900.1
Solyc12g056130.1
Solyc03g059180.2
Solyc06g073860.1
Solyc10g076740.1
Solyc12g099830.1
Solyc02g091530.2
Solyc04g076810.2
Solyc06g074320.2
Solyc11g062020.1
Solyc01g087910.2
Solyc01g099720.2
Solyc12g014350.1
Solyc01g094560.2
Solyc02g036380.2
Solyc02g069580.2
Solyc03g006520.2
Solyc03g044050.1
Solyc10g044780.1
Solyc12g088900.1
Solyc02g089980.2
Solyc02g091120.2
Solyc03g031990.2
Solyc08g066680.2
Solyc11g068370.1
Solyc12g096280.1
Solyc12g098830.1
Solyc05g054310.2
Solyc06g062450.2
Solyc11g064830.1
Solyc01g080040.2
Solyc04g025730.1
Solyc03g019910.2
Solyc09g011470.2
Solyc02g082470.2
Solyc03g098230.2
Solyc04g007020.2
Solyc06g061030.2
Solyc07g053970.2
Solyc08g068070.2
Solyc07g062910.2
Solyc10g074990.1
Solyc01g011510.2
Solyc03g083200.2
Solyc04g076790.2
Solyc04g076980.2
Solyc07g045240.2
Solyc11g039950.1
Solyc11g072600.1
Solyc02g071320.2
Solyc02g083310.2
Solyc03g116750.2
Solyc05g015050.2
Solyc06g007660.1
Solyc08g061000.2
Solyc08g077510.2
Solyc09g010970.2
Solyc09g089870.2
Solyc12g006920.1
Solyc12g010230.1
Solyc01g005440.2
Solyc02g067090.2
Solyc02g079060.2
Solyc02g092150.2
Solyc03g034230.2
Solyc04g017720.2
Solyc05g005000.2
Solyc05g026140.2
Solyc11g062130.1
Solyc05g007960.2
Solyc05g056120.2
Solyc06g074010.2
Solyc07g008450.2
Solyc11g011920.1
Solyc00g026160.2
Solyc01g005080.2
Solyc01g010200.2
Solyc01g090680.2
Solyc01g103670.2
Solyc01g111680.2
Solyc01g111730.2
Solyc02g067120.2
Solyc02g071860.2
Solyc03g044260.2
Solyc03g111330.2
Solyc04g015830.2
Solyc04g048950.2
Solyc05g005020.2
Solyc05g012380.2
Solyc06g059800.2
Solyc07g006830.2
Solyc07g014700.2
Solyc07g026620.2
Solyc07g043130.2
Solyc07g043260.2
Solyc07g052140.2
Solyc07g053760.2
Solyc07g066260.2
Solyc08g061480.2
Solyc08g075560.1
Solyc08g077380.2
Solyc09g064860.2
Solyc10g008570.2
Solyc10g083730.1
Solyc11g007170.1
Solyc12g009680.1
Solyc12g013800.1
Solyc12g099170.1
Solyc01g079390.2
Solyc01g090720.2
Solyc01g097920.2
Solyc01g111780.2
Solyc02g093820.2
Solyc03g062830.2
Solyc03g097630.2
Solyc03g118180.2
Solyc05g018590.2
Solyc06g082200.2
Solyc07g064340.2
Solyc08g081410.2
Solyc09g092380.2
Solyc12g033130.1
Solyc10g005900.2
Solyc10g038130.1
Solyc10g085160.1
Solyc11g069530.1
Solyc01g067750.2
Solyc07g039340.2
Solyc01g010430.2
Solyc01g074030.2
Solyc01g101060.2
Solyc01g108300.2
Solyc02g091560.2
Solyc03g025920.2
Solyc03g082560.2
Solyc05g015170.2
Solyc05g054590.2
Solyc06g062590.2
Solyc07g026960.2
Solyc07g062250.2
Solyc09g009430.2
Solyc09g060090.2
Solyc09g066470.2
Solyc09g098440.2
Solyc11g066830.1
Solyc12g007000.1
Solyc12g015900.1
Solyc12g100360.1
Solyc01g090940.2
Solyc04g051310.2
Solyc06g065480.2
Solyc07g053250.2
Solyc08g014120.2
Solyc10g039280.1
Solyc07g040660.2
Solyc09g031970.2
Solyc02g071820.2
Solyc02g086680.2
Solyc04g009530.2
Solyc09g064790.2
Solyc12g027880.1
Solyc01g014480.2
Solyc01g095590.2
Solyc01g096580.2
Solyc01g104350.2
Solyc01g104410.2
Solyc01g104560.2
Solyc01g111350.2
Solyc02g077090.2
Solyc02g088600.2
Solyc03g082660.2
Solyc03g097930.2
Solyc03g097940.2
Solyc04g074040.2
Solyc04g074140.2
Solyc04g076340.2
Solyc04g078460.2
Solyc05g009500.2
Solyc05g054970.2
Solyc06g008910.2
Solyc06g068670.2
Solyc06g074200.2
Solyc07g005040.2
Solyc07g008570.2
Solyc07g027020.2
Solyc07g064600.2
Solyc08g007240.2
Solyc08g016090.2
Solyc09g005200.2
Solyc09g009890.2
Solyc10g011690.2
Solyc10g079820.1
Solyc10g084740.1
Solyc11g008540.1
Solyc11g071330.1
Solyc12g009020.1
Solyc12g010150.1
Solyc12g088190.1
Solyc01g005120.2
Solyc01g073900.2
Solyc01g109660.2
Solyc02g067080.2
Solyc02g077410.2
Solyc03g025510.2
Solyc03g031420.1
Solyc03g116850.2
Solyc04g054810.2
Solyc05g005200.2
Solyc05g013530.2
Solyc05g014470.2
Solyc05g051230.2
Solyc05g053720.2
Solyc06g062360.2
Solyc06g074820.2
Solyc06g082470.2
Solyc06g082920.2
Solyc07g044860.2
Solyc09g059270.2
Solyc09g063080.1
Solyc10g012070.2
Solyc10g086560.1
Solyc11g007340.1
Solyc11g011530.1
Solyc11g020180.1
Solyc12g088830.1
Solyc01g090420.2
Solyc02g005110.2
Solyc02g085570.2
Solyc03g083010.2
Solyc04g028440.1
Solyc04g076880.2
Solyc05g054980.2
Solyc06g084360.2
Solyc08g007630.1
Solyc08g062960.2
Solyc09g005480.2
Solyc09g091030.2
Solyc10g074560.1
Solyc10g077110.1
Solyc11g008050.1
Solyc12g077590.1
Solyc01g065840.2
Solyc01g067570.2
Solyc01g103990.2
Solyc01g104500.2
Solyc01g105970.2
Solyc01g108680.2
Solyc02g030170.2
Solyc02g063270.2
Solyc02g071440.2
Solyc02g072160.2
Solyc02g081960.2
Solyc02g083180.2
Solyc02g090530.2
Solyc03g026020.2
Solyc03g112530.2
Solyc03g113250.2
Solyc03g114890.2
Solyc03g118040.2
Solyc04g007960.2
Solyc04g008040.2
Solyc04g014320.1
Solyc04g054910.2
Solyc05g007180.2
Solyc06g062790.2
Solyc06g071780.2
Solyc06g082480.2
Solyc07g019460.2
Solyc07g041900.2
Solyc07g056030.2
Solyc07g061940.2
Solyc07g062040.2
Solyc08g063070.2
Solyc10g008670.2
Solyc10g011810.2
Solyc10g045150.1
Solyc10g055770.1
Solyc11g068430.1
Solyc12g009610.1
Solyc12g099780.1
Solyc01g005050.2
Solyc01g081540.2
Solyc01g097440.2
Solyc01g098980.2
Solyc01g100260.2
Solyc01g100640.2
Solyc01g103430.2
Solyc01g105230.2
Solyc02g068050.2
Solyc02g088350.2
Solyc05g006170.2
Solyc06g005080.2
Solyc06g083300.2
Solyc07g048090.1
Solyc08g014450.2
Solyc10g005260.2
Solyc10g007550.2
Solyc10g045190.1
Solyc10g050860.1
Solyc10g083200.1
Solyc11g006460.1
Solyc11g008730.1
Solyc12g009280.1
Solyc12g009640.1
Solyc12g009980.1
Solyc12g010930.1
Solyc12g021170.1
Solyc12g056340.1
Solyc02g094250.2
Solyc03g058400.2
Solyc04g076200.2
Solyc04g080850.2
Solyc05g006240.2
Solyc07g005450.2
Solyc07g019440.2
Solyc08g067930.2
Solyc12g027760.1
Solyc07g063650.2
Solyc01g106190.2
Solyc04g082160.2
Solyc10g044630.1
Solyc11g071860.1
Solyc01g005090.2
Solyc02g088590.2
Solyc03g121980.2
Solyc07g042830.2
Solyc09g056350.2
Solyc02g066950.2
Solyc12g007010.1
Solyc07g007630.2
Solyc10g006930.2
Solyc09g098220.2
Solyc08g067420.2
Solyc02g086870.2
Solyc11g012910.1
Solyc12g009230.1
Solyc12g038400.1
Solyc01g104840.2
Solyc04g005500.2
Solyc07g014610.2
Solyc07g053580.1
Solyc11g065550.1
Solyc08g077710.2
Solyc12g017860.1
Solyc01g057770.2
Solyc03g033470.2
Solyc03g113100.2
Solyc11g066840.1
Solyc04g050050.2
Solyc06g007510.2
Solyc07g014640.2
Solyc07g040990.2
Solyc09g074900.2
Solyc10g049800.1
Solyc11g017040.1
Solyc11g071700.1
Solyc12g010830.1
Solyc06g072420.2
Solyc07g017430.2
Solyc07g063870.2
Solyc03g118140.2
Solyc03g019850.2
Solyc07g007810.2
Solyc00g007090.2
Solyc11g011930.1
Solyc12g056900.1
Solyc01g011340.2
Solyc01g088720.2
Solyc01g090220.2
Solyc03g059010.2
Solyc06g043170.2
Solyc09g010350.2
Solyc05g055010.2
Solyc09g008520.2
Solyc09g083250.2
Solyc02g067260.1
Solyc02g071870.2
Solyc04g007710.2
Solyc05g050280.2
Solyc11g006490.1
Solyc04g056650.2
Solyc07g006190.2
Solyc06g083630.2
Solyc02g020980.2
Solyc12g098740.1
Solyc08g014010.2
Solyc11g069610.1
Solyc06g084610.2
Solyc03g111570.2
Solyc02g084380.2
Solyc11g065890.1
Solyc06g007980.2
Solyc06g068230.2
Solyc08g067230.2
Solyc01g100120.2
Solyc04g055200.2
Solyc02g031980.2
Solyc07g007210.2
Solyc09g063020.2
Solyc11g011130.1
Solyc06g083920.2
Solyc10g009400.2
Solyc01g098190.2
Solyc05g056320.2
Solyc09g031750.2
Solyc06g053660.2
Solyc07g040920.2
Solyc09g031650.2
Solyc09g092250.2
Solyc05g056040.2
Solyc07g042550.2
Solyc01g079250.2
Solyc01g107070.2
Solyc02g083380.2
Solyc02g089610.1
Solyc02g093370.2
Solyc06g017850.1
Solyc06g075790.2
Solyc07g022830.2
Solyc07g047800.2
Solyc12g100000.1
Solyc01g058140.2
Solyc01g079630.2
Solyc03g007040.2
Solyc04g074770.2
Solyc05g014200.2
Solyc07g045230.2
Solyc08g042030.1
Solyc09g010330.2
Solyc10g050540.1
Solyc11g007320.1
Solyc12g013580.1
Solyc03g118660.2
Solyc04g082970.2
Solyc10g044670.1
Solyc10g053900.1
Solyc07g064110.2
Solyc09g061290.2
Solyc01g068210.2
Solyc02g043810.2
Solyc06g036720.2
Solyc11g066110.1
Solyc04g081170.2
Solyc06g064840.2
Solyc06g068220.2
Solyc07g051850.2
Solyc01g090200.2
Solyc09g047900.1
Solyc11g073190.1
Solyc01g096160.2
Solyc06g067890.2
Solyc09g083010.2
Solyc04g025880.2
Solyc02g071800.2
Solyc09g074510.2
Solyc01g087470.2
Solyc01g109870.2
Solyc09g098550.2
Solyc02g067420.2
Solyc02g079350.2
Solyc08g077440.2
Solyc03g118850.2
Solyc06g076410.2
Solyc03g114680.2
Solyc06g048730.2
Solyc10g080970.1
Solyc01g079680.2
Solyc04g049130.2
Solyc06g066730.2
Solyc06g074720.2
Solyc12g009300.1
Solyc09g091840.2
Solyc03g113640.2
Solyc06g010200.2
Solyc01g034150.2
Solyc12g021180.1
Solyc03g112450.2
Solyc12g098980.1
Solyc07g064250.2
Solyc07g064510.2
Solyc01g108410.1
Solyc02g078500.2
Solyc06g073840.2
Solyc09g011320.2
Solyc08g076130.2
Solyc00g008680.2
Solyc08g074360.2
Solyc07g018340.2
Solyc12g008410.1
Solyc12g088230.1
Solyc07g049720.2
Solyc01g006800.2
Solyc04g007840.2
Solyc04g074850.2
Solyc09g055910.2
Solyc01g079090.2
Solyc11g069490.1
Solyc10g076260.1
Solyc12g035500.1
Solyc04g080300.2
Solyc05g014210.2
Solyc03g122090.2
Solyc09g010370.2
Solyc01g087390.2
Solyc03g007240.2
Solyc03g115410.2
Solyc12g006670.1
Solyc12g049620.1
Solyc09g074370.2
Solyc01g109700.2
Solyc03g034080.2
Solyc02g055550.2
Solyc01g056520.2
Solyc10g079710.1
Solyc01g081050.2
Solyc12g009960.1
Solyc02g071280.2
Solyc03g093640.2
Solyc12g017910.1
Solyc05g054740.2
Solyc01g094630.2
Solyc09g061420.2
Solyc05g020020.2
Solyc10g061950.1
Solyc02g092910.2
Solyc03g083420.2
Solyc11g045210.1
Solyc11g007200.1
Solyc02g089200.2
Solyc08g060840.1
Solyc09g008730.2
Solyc07g032260.2
Solyc08g006760.2
Solyc02g088300.2
Solyc03g119750.2
Solyc04g070970.2
Solyc01g103020.2
Solyc02g086930.2
Solyc06g076140.2
Solyc11g072340.1
Solyc04g009500.2
Solyc06g051430.2
Solyc09g092120.2
Solyc01g089890.2
Solyc06g084530.2
Solyc07g016150.2
Solyc00g085070.2
Solyc01g112060.2
Solyc09g005980.2
Solyc09g065620.2
Solyc09g074870.2
Solyc11g069380.1
Solyc04g055010.2
Solyc01g060470.2
Solyc01g096710.2
Solyc03g033600.2
Solyc04g009860.2
Solyc04g025290.2
Solyc04g081880.2
Solyc08g022070.2
Solyc11g042940.1
Solyc02g084700.2
Solyc04g072540.2
Solyc10g078300.1
Solyc12g056650.1
Solyc02g090110.2
Solyc07g045380.2
Solyc10g012370.2
Solyc07g044980.2
Solyc02g077920.2
Solyc03g098620.2
Solyc03g121730.2
Solyc05g007810.2
Solyc06g084270.2
Solyc07g016220.2
Solyc07g052510.2
Solyc08g066200.2
Solyc01g108040.1
Solyc02g069100.2
Solyc04g079320.2
Solyc04g077930.2
Solyc04g072190.2
Solyc11g069310.1
Solyc03g097060.2
Solyc12g010010.1
Solyc01g102990.2
Solyc05g007820.2
Solyc06g071290.2
Solyc03g115170.1
Solyc07g042180.2
Solyc04g077340.2
Solyc10g051390.1
Solyc12g017440.1
Solyc09g072620.2
Solyc02g064800.2
Solyc04g049670.2
Solyc05g006760.2
Solyc12g042990.1
Solyc02g092920.2
Solyc05g013490.2
Solyc05g032670.1
Solyc03g025530.2
Solyc03g117650.2
Solyc06g073630.2
Solyc10g005340.2
Solyc12g005290.1
Solyc01g104300.2
Solyc03g098500.2
Solyc08g005270.2
Solyc02g068240.2
Solyc02g086880.2
Solyc03g005000.2
Solyc05g008350.2
Solyc06g050170.2
Solyc08g014340.2
Solyc08g067610.2
Solyc08g081250.2
Solyc08g082610.2
Solyc10g012030.2
Solyc10g079110.1
Solyc10g080630.1
Solyc12g096340.1
Solyc02g093440.2
Solyc04g082000.2
Solyc12g089340.1
Solyc01g081520.2
Solyc08g067960.2
Solyc08g082990.2
Solyc09g092520.2
Solyc10g051380.1
Solyc12g044400.1
Solyc06g062900.2
Solyc07g066580.2
Solyc08g077370.2
Solyc00g273110.1
Solyc01g006430.2
Solyc02g089840.2
Solyc03g097240.2
Solyc03g114860.2
Solyc04g072810.2
Solyc04g082980.1
Solyc05g016240.2
Solyc06g068380.2
Solyc06g071820.2
Solyc10g081650.1
Solyc01g111890.2
Solyc02g094500.2
Solyc03g113270.2
Solyc03g120470.2
Solyc05g010420.1
Solyc06g069690.2
Solyc07g064200.2
Solyc08g006780.2
Solyc08g081190.2
Solyc09g074820.2
Solyc04g064620.2
Solyc12g019060.1
Solyc01g010130.2
Solyc01g102280.2
Solyc01g103190.2
Solyc01g108900.2
Solyc02g081390.2
Solyc02g082700.2
Solyc05g018230.2
Solyc05g050090.2
Solyc06g050720.2
Solyc08g029000.2
Solyc08g076890.2
Solyc08g080380.2
Solyc08g080630.2
Solyc11g045460.1
Solyc11g071410.1
Solyc12g007170.1
Solyc12g089110.1
Solyc02g086460.2
Solyc03g078520.2
Solyc06g048920.2
Solyc09g008490.2
Solyc01g067720.2
Solyc03g033560.2
Solyc04g015970.2
Solyc12g044920.1
Solyc04g056270.2
Solyc06g005190.2
Solyc02g078820.2
Solyc03g078260.2
Solyc02g090690.1
Solyc05g053210.2
Solyc01g087990.2
Solyc05g051630.2
Solyc08g067430.2
Solyc01g080240.2
Solyc01g104060.2
Solyc02g062810.2
Solyc02g093140.2
Solyc10g047130.1
Solyc12g021130.1
Solyc07g040740.2
Solyc06g005150.2
Solyc03g019680.2
Solyc06g051730.2
Solyc07g017640.2
Solyc07g061960.2
Solyc10g078180.1
Solyc03g082490.2
Solyc04g007880.2
Solyc12g027870.1
Solyc01g087290.2
Solyc04g074970.2
Solyc12g096010.1
Solyc12g099090.1
Solyc09g011140.2
Solyc03g019950.2
Solyc05g011960.2
Solyc07g032740.2
Solyc01g100720.2
Solyc10g047650.1
Solyc10g075030.1
Solyc06g073350.2
Solyc07g022780.2
Solyc08g081640.2
Solyc09g008000.2
Solyc02g062330.1
Solyc04g008340.2
Solyc01g107750.2
Solyc02g069860.2
Solyc01g103420.2
Solyc02g037510.2
Solyc02g072530.1
Solyc08g082410.2
Solyc03g123500.2
Solyc06g066550.2
Solyc08g041780.2
Solyc08g078490.2
Solyc02g076950.2
Solyc04g011900.2
Solyc12g019010.1
Solyc12g014380.1
Solyc03g078020.2
Solyc03g123610.2
Solyc10g080190.1
Solyc01g066810.2
Solyc10g083370.1
Solyc03g044200.2
Solyc05g055800.2
Solyc11g071620.1
Solyc01g080670.2
Solyc01g079230.2
Solyc02g069780.2
Solyc01g106060.2
Solyc04g025990.2
Solyc10g007070.2
Solyc12g098710.1
Solyc03g095360.2
Solyc10g009330.2
Solyc01g096390.2
Solyc03g119060.2
Solyc09g065560.2
Solyc10g006250.2
Solyc01g100650.2
Solyc11g040180.1
Solyc01g103690.2
Solyc02g089530.2
Solyc07g008260.2
Solyc05g052920.2
Solyc01g066990.1
Solyc03g007320.2
Solyc04g015580.2
Solyc08g065320.2
Solyc01g099820.2
Solyc01g091950.2
Solyc02g086440.2
Solyc06g062860.2
Solyc09g057870.2
Solyc11g070130.1
Solyc12g017840.1
Solyc07g066220.2
Solyc07g022860.2
Solyc03g098020.2
Solyc01g087620.2
Solyc01g079450.2
Solyc01g098090.2
Solyc01g103250.2
Solyc10g008470.2
Solyc02g068640.2
Solyc07g066660.2
Solyc11g066990.1
Solyc07g044850.2
Solyc05g009980.2
Solyc06g083810.2
Solyc01g106360.2
Solyc09g010320.2
Solyc06g071100.2
Solyc01g101000.2
Solyc05g005210.2
Solyc03g113770.2
Solyc03g098630.2
Solyc03g005080.2
Solyc12g089220.1
Solyc04g005690.2
Solyc04g005190.2
Solyc10g074940.1
Solyc03g121000.2
Solyc10g006600.2
Solyc01g108160.2
Solyc01g103970.2
Solyc12g096670.1
Solyc12g042800.1
Solyc03g113430.2
Solyc05g016250.2
Solyc05g007990.2
Solyc08g076090.2
Solyc06g007590.2
Solyc10g006190.2
Solyc07g055830.2
Solyc08g048500.2
Solyc08g080420.2
Solyc06g062820.2
Solyc09g018630.2
Solyc06g082650.2
Solyc03g025600.2
Solyc06g076670.2
Solyc03g123640.2
Solyc11g066560.1
Solyc12g049230.1
Solyc02g081080.2
Solyc03g096840.2
Solyc10g055620.1
Solyc06g066610.2
Solyc10g078950.1
Solyc02g083450.2
Solyc04g039950.2
Solyc01g009450.2
Solyc03g121820.2
Solyc01g095460.2
Solyc12g100270.1
Solyc10g006880.2
Solyc02g070320.2
Solyc02g093200.2
Solyc02g087310.2
Solyc06g053740.2
Solyc05g010260.2
Solyc10g084760.1
Solyc01g109900.2
Solyc07g043270.2
Solyc04g080550.2
Solyc11g010850.1
Solyc05g041570.1
Solyc02g061840.2
Solyc06g062660.2
Solyc03g114840.2
Solyc02g093080.2
Solyc09g013080.2
Solyc02g067860.2
Solyc06g064910.2
Solyc05g041530.2
Solyc08g077220.2
Solyc01g088760.2
Solyc04g050250.1
Solyc00g030510.2
Solyc01g066740.2
Solyc02g079190.2
Solyc08g077470.2
Solyc08g082250.2
Solyc10g049280.1
Solyc12g041880.1
Solyc01g015020.2
Solyc06g048410.2
Solyc08g081980.2
Solyc01g104430.1
Solyc02g090850.2
Solyc03g053040.1
Solyc03g120010.2
Solyc06g076230.1
Solyc12g088670.1
Solyc12g042240.1
Solyc08g006600.2
Solyc03g116460.2
Solyc10g083610.1
Solyc04g005130.2
Solyc06g008020.2
Solyc07g005420.1
Solyc01g008970.2
Solyc06g076250.2
Solyc01g107300.2
Solyc02g081190.2
Solyc02g086820.2
Solyc09g008020.2
Solyc05g014380.2
Solyc03g031440.2
Solyc07g062890.2
Solyc08g006770.2
Solyc10g081510.1
Solyc02g067450.2
Solyc04g078510.2
Solyc07g054250.2
Solyc08g079020.2
Solyc09g018830.2
Solyc01g005850.1
Solyc02g030220.1
Solyc07g016210.1
Solyc07g043420.2
Solyc08g083060.2
Solyc01g102490.2
Solyc02g094090.2
Solyc06g082150.2
Solyc02g086340.2
Solyc01g008990.2
Solyc01g094640.2
Solyc06g084010.2
Solyc01g100970.2
Solyc12g068060.1
Solyc06g005590.2
Solyc01g080540.2
Solyc02g093220.2
Solyc11g005980.1
Solyc03g026210.2
Solyc07g032480.2
Solyc10g083710.1
Solyc07g049150.2
Solyc01g100110.2
Solyc11g005200.1
Solyc02g014450.1
Solyc06g052060.2
Solyc10g006440.2
Solyc03g006130.2
Solyc05g012200.2
Solyc02g082660.2
Solyc03g082380.2
Solyc02g085810.2
Solyc04g005860.2
Solyc03g065200.2
Solyc08g014150.2
Solyc02g071890.2
Solyc11g045310.1
Solyc04g072670.2
Solyc01g095020.2
Solyc02g086100.2
Solyc04g007610.2
Solyc02g087300.1
Solyc05g009710.2
Solyc06g008720.2
Solyc08g082170.2
Solyc12g095890.1
Solyc05g044610.1
Solyc11g072590.1
Solyc08g076360.2
Solyc02g085130.2
Solyc12g014240.1
Solyc01g103140.2
Solyc09g014770.2
Solyc02g094430.2
Solyc03g119650.2
Solyc05g053360.2
Solyc01g106330.2
Solyc09g010830.2
Solyc04g045340.2
Solyc01g103950.2
Solyc09g074840.2
Solyc12g096610.1
Solyc04g005030.2
Solyc09g089560.2
Solyc06g050230.2
Solyc01g100690.2
Solyc01g091070.2
Solyc06g083760.2
Solyc11g010600.1
Solyc01g099840.2
Solyc09g075090.1
Solyc06g066030.2
Solyc10g054670.1
Solyc12g070270.1
Solyc02g093120.2
Solyc01g100960.2
Solyc12g015770.1
Solyc08g066620.2
Solyc07g022760.2
Solyc03g123580.2
Solyc03g062730.2
Solyc08g076470.2
Solyc04g071330.2
Solyc08g066800.2
Solyc10g083640.1
Solyc07g063390.2
Solyc01g067600.2
Solyc11g005030.1
Solyc03g097260.2
Solyc01g104770.2
Solyc03g097710.2
Solyc06g053620.2
Solyc05g053130.2
Solyc04g039670.2
Solyc11g005060.1
Solyc09g010110.2
Solyc09g065820.2
Solyc11g067260.1
Solyc04g082770.2
Solyc02g088320.2
Solyc01g101240.2
Solyc03g063600.2
Solyc03g112160.2
Solyc08g008520.2
Solyc01g088470.2
Solyc08g065310.2
Solyc11g013190.1
Solyc03g121920.2
Solyc06g059970.2
Solyc07g008340.2
Solyc09g075760.2
Solyc03g083910.2
Solyc12g056290.1
Solyc03g007960.2
Solyc10g079970.1
Solyc02g090890.2
Solyc08g065350.2
Solyc04g017690.2
Solyc09g018750.2
Solyc01g090860.2
Solyc08g068430.2
Solyc07g043460.2
Solyc11g010270.1
Solyc10g006480.1
Solyc08g005490.2
Solyc11g005150.1
Solyc11g021060.1
Solyc12g098760.1
Solyc03g082790.2
Solyc02g086110.2
Solyc08g074500.2
Solyc08g041870.2
Solyc11g069160.1
Solyc01g104750.2
Solyc06g068760.2
Solyc02g081640.2
Solyc02g068910.2
Solyc04g025400.2
Solyc06g065700.2
Solyc02g075610.2
Solyc10g079200.1
Solyc02g021410.2
Solyc04g047720.2
Solyc02g081840.2
Solyc01g060240.2
Solyc12g040800.1
Solyc07g041750.2
Solyc11g008780.1
Solyc02g079100.2
Solyc03g113600.2
Solyc10g076590.1
Solyc12g044220.1
Solyc01g097150.2
Solyc12g020000.1
Solyc03g117760.2
Solyc08g022080.2
Solyc08g077060.2
Solyc03g117890.2
Solyc12g036470.1
Solyc03g026310.2
Solyc09g072710.2
Solyc08g067090.2
Solyc04g014460.2
Solyc01g058260.2
Solyc12g006450.1
Solyc09g018670.2
Solyc08g005070.2
Solyc06g068090.2
Solyc11g062010.1
Solyc01g088100.2
Solyc01g100860.2
Solyc04g082170.2
Solyc06g050510.2
Solyc03g013310.2
Solyc01g098990.2
Solyc03g119140.2
Solyc03g095290.2
Solyc01g090290.2
Solyc01g006680.2
Solyc09g011580.2
Solyc02g086690.2
Solyc06g075590.2
Solyc11g065340.1
Solyc12g026420.1
Solyc05g018340.2
Solyc02g062640.2
Solyc10g055650.1
Solyc02g094030.2
Solyc11g006550.1
Solyc02g085420.2
Solyc04g051860.2
Solyc10g006830.2
Solyc09g091150.2
Solyc01g080970.2
Solyc11g007690.1
Solyc11g069350.1
Solyc01g079880.2
Solyc09g055550.2
Solyc03g026240.2
Solyc06g009060.2
Solyc08g077310.2
Solyc01g066380.2
Solyc05g050120.2
Solyc01g112240.2
Solyc08g006420.2
Solyc02g084490.1
Solyc06g069430.2
Solyc09g020140.2
Solyc01g044240.2
Solyc03g115680.2
Solyc12g062870.1
Solyc05g051750.2
Solyc06g061000.2
Solyc08g013860.2
Solyc03g065250.2
Solyc03g033450.2
Solyc12g005320.1
Solyc11g012900.1
Solyc09g009770.2
Solyc02g083570.2
Solyc02g087180.2
Solyc06g062370.2
Solyc04g080280.2
Solyc05g047550.2
Solyc01g086890.2
Solyc04g080380.2
Solyc09g064590.2
Solyc01g087450.2
Solyc09g014620.2
Solyc08g080520.2
Solyc06g071030.2
Solyc02g088110.2
Solyc01g103540.2
Solyc10g051110.1
Solyc12g095960.1
Solyc03g114300.2
Solyc04g049690.2
Solyc04g017610.2
Solyc03g120270.2
Solyc09g011930.2
Solyc05g012590.2
Solyc01g106170.2
Solyc09g075990.2
Solyc10g039430.1
Solyc06g050320.2
Solyc12g014070.1
Solyc03g124030.2
Solyc02g071730.2
Solyc03g033310.2
Solyc02g084630.2
Solyc05g014970.2
Solyc03g097550.2
Solyc01g103650.2
Solyc12g014440.1
Solyc03g123560.2
Solyc04g005650.1
Solyc06g034330.2
Solyc03g097460.2
Solyc04g011720.2
Solyc10g008300.2
Solyc01g106050.2
Solyc07g055020.2
Solyc02g082540.2
Solyc03g096450.1
Solyc05g052000.2
Solyc02g021560.2
Solyc04g064550.1
Solyc02g082770.2
Solyc04g063210.2
Solyc06g066470.2
Solyc12g043090.1
Solyc11g005590.1
Solyc04g072890.2
Solyc01g049680.2
Solyc06g069400.2
Solyc01g106000.2
Solyc08g065480.2
Solyc10g083760.1
Solyc04g071070.2
Solyc02g071430.2
Solyc09g098510.2
Solyc03g006310.2
Solyc09g018370.2
Solyc01g094950.2
Solyc12g011180.1
Solyc11g042460.1
Solyc12g035130.1
Solyc06g082220.2
Solyc06g060810.2
Solyc02g091520.2
Solyc12g035520.1
Solyc12g100140.1
Solyc12g042500.1
Solyc01g098110.2
Solyc04g007600.2
Solyc07g064590.2
Solyc09g089580.2
Solyc05g006650.2
Solyc07g042710.2
Solyc01g105510.2
Solyc01g107510.2
Solyc12g099510.1
Solyc10g007590.2
Solyc03g083140.2
Solyc02g014490.2
Solyc02g077460.1
Solyc03g078000.2
Solyc04g076830.2
Solyc08g075520.2
Solyc09g065950.2
Solyc02g085320.1
Solyc11g042860.1
Solyc05g006850.2
Solyc06g008030.2
Solyc09g009100.2
Solyc04g071090.2
Solyc04g078750.2
Solyc06g070980.2
Solyc03g114340.2
Solyc01g104320.2
Solyc01g099930.2
Solyc06g006080.2
Solyc03g112910.2
Solyc06g065020.2
Solyc03g083400.2
Solyc03g117420.2
Solyc01g060170.2
Solyc06g011530.2
Solyc02g063450.2
Solyc03g114780.2
Solyc10g054100.1
Solyc01g005860.2
