# Supplementary material for: Evolution of Alternative Splicing in Eudicots
Source: Front Plant Sci. 2019 Jun 12;10:707. doi: 10.3389/fpls.2019.00707 (PMC6581728; doi:10.3389/fpls.2019.00707)
Supplement: Supplementary file 7 [file Data_Sheet_3.zip › AdditionalData/GenesListWithAS/Exgene_with_AS/Arabidopsis_thaliana_genes_with_AS.txt]

AT5G06220
AT5G04360
AT1G78680
AT2G26280
AT1G11170
AT1G02960
AT4G32440
AT5G50950
AT1G32070
AT1G68870
AT5G22920
AT4G33000
AT1G77800
AT3G52340
AT2G42240
AT1G28100
AT3G01540
AT3G05050
AT5G09330
AT3G49550
AT1G05830
AT1G24260
AT4G12720
AT1G03090
AT5G60570
AT1G05870
AT1G13609
AT1G19530
AT5G14740
AT5G49730
AT2G27380
AT1G23310
AT2G19250
AT5G61170
AT1G27921
AT4G12460
AT1G53780
AT2G33051
AT1G55310
AT1G04080
AT1G79830
AT1G32230
AT2G41430
AT3G42052
AT1G53160
AT2G30600
AT4G20320
AT4G19420
AT5G35210
AT2G25590
AT1G60200
AT5G63370
AT3G55770
AT2G25930
AT2G02570
AT4G09680
AT2G01460
AT3G61010
AT1G26440
AT3G27340
AT4G11830
AT5G43403
AT4G24230
AT4G36980
AT2G16940
AT3G62750
AT3G59320
AT1G35320
AT5G37370
AT3G26890
AT3G47675
AT1G66730
AT1G51110
AT1G26230
AT2G26030
AT3G61420
AT1G16040
AT1G77080
AT4G35785
AT5G24620
AT3G29390
AT1G64720
AT4G05320
AT3G09260
AT5G02810
AT3G56130
AT1G78000
AT4G22540
AT4G21400
AT5G43990
AT5G65050
AT1G20020
AT3G56160
AT2G45380
AT5G18240
AT4G13495
AT4G30690
AT1G33050
AT5G09880
AT1G52510
AT5G22620
AT2G48110
AT3G57470
AT1G61680
AT1G80370
AT4G02120
AT2G22990
AT2G43150
AT5G53460
AT3G54500
AT1G21310
AT1G02850
AT1G70610
AT4G07507.1
AT4G16990
AT4G32850
AT5G18245
AT1G01050
AT1G01130
AT1G01170
AT1G01290
AT1G01640
AT1G01690
AT1G01960
AT1G02090
AT1G02280
AT1G02310
AT1G02500
AT1G02580
AT1G02660
AT1G02670
AT1G02680
AT1G02890
AT1G02990
AT1G03030
AT1G03040
AT1G03180
AT1G03190
AT1G03330
AT1G03457
AT1G03470
AT1G03680
AT1G03770
AT1G03880
AT1G03930
AT1G04020
AT1G04190
AT1G04230
AT1G04280
AT1G04420
AT1G04510
AT1G04560
AT1G04580
AT1G04620
AT1G04670
AT1G04970
AT1G05170
AT1G05180
AT1G05190
AT1G05430
AT1G05670
AT1G05910
AT1G05970
AT1G06130
AT1G06150
AT1G06200
AT1G06240
AT1G06515
AT1G06590
AT1G06840
AT1G06910
AT1G07010
AT1G07200
AT1G07220
AT1G07290
AT1G07380
AT1G07420
AT1G07440
AT1G07540
AT1G07570
AT1G07770
AT1G07910
AT1G07950
AT1G08010
AT1G08140
AT1G08200
AT1G08210
AT1G08220
AT1G08400
AT1G08420
AT1G08465
AT1G08470
AT1G08630
AT1G08830
AT1G08845
AT1G08900
AT1G08980
AT1G09130
AT1G09290
AT1G09330
AT1G09920
AT1G09995
AT1G10417
AT1G10470
AT1G10490
AT1G10500
AT1G10740
AT1G10940
AT1G11160
AT1G11400
AT1G11740
AT1G11880
AT1G11990
AT1G12370
AT1G12650
AT1G12790
AT1G12840
AT1G13120
AT1G13880
AT1G13950
AT1G13980
AT1G14140
AT1G14180
AT1G14240
AT1G14420
AT1G14440
AT1G14520
AT1G14660
AT1G14700
AT1G15125
AT1G15165
AT1G15215
AT1G15400
AT1G15772
AT1G15790
AT1G15810
AT1G15930
AT1G16010
AT1G16240
AT1G16260
AT1G16330
AT1G16445
AT1G16670
AT1G16750
AT1G16820
AT1G16916
AT1G17090
AT1G17200
AT1G17220
AT1G17270
AT1G17290
AT1G17455
AT1G17500
AT1G17550
AT1G17640
AT1G17880
AT1G17890
AT1G17930
AT1G17940
AT1G17960
AT1G18150
AT1G18170
AT1G18190
AT1G18460
AT1G18630
AT1G18700
AT1G18773
AT1G18800
AT1G18910
AT1G19080
AT1G19270
AT1G19450
AT1G19750
AT1G19860
AT1G19880
AT1G20010
AT1G20160
AT1G20225
AT1G20670
AT1G20720
AT1G20770
AT1G20950
AT1G21090
AT1G21380
AT1G21600
AT1G21640
AT1G22070
AT1G22460
AT1G22620
AT1G22790
AT1G22850
AT1G22910
AT1G22960
AT1G23230
AT1G23380
AT1G23860
AT1G23890
AT1G23935
AT1G23960
AT1G24180
AT1G24440
AT1G24470
AT1G25280
AT1G25290
AT1G25310
AT1G25375
AT1G25472
AT1G26100
AT1G26110
AT1G26120
AT1G26160
AT1G26560
AT1G27300
AT1G27350
AT1G27430
AT1G27450
AT1G27510
AT1G28210
AT1G28240
AT1G28260
AT1G28490
AT1G28530
AT1G28700
AT1G29060
AT1G29170
AT1G29280
AT1G29320
AT1G29395
AT1G29690
AT1G29810
AT1G29830
AT1G30130
AT1G30500
AT1G30510
AT1G30540
AT1G31050
AT1G31410
AT1G31670
AT1G31720
AT1G31830
AT1G31860
AT1G31930
AT1G32090
AT1G32220
AT1G32490
AT1G32700
AT1G32750
AT1G33060
AT1G33250
AT1G33260
AT1G34042
AT1G34120
AT1G34210
AT1G34270
AT1G34550
AT1G34640
AT1G35350
AT1G35420
AT1G42430
AT1G42480
AT1G43590.1
AT1G43886.1
AT1G44770
AT1G44920
AT1G45207
AT1G45231
AT1G47128
AT1G47230
AT1G47270
AT1G47278
AT1G47900
AT1G47980
AT1G48405
AT1G48510
AT1G48830
AT1G48840
AT1G48860
AT1G48900
AT1G49300
AT1G49510
AT1G49540
AT1G49580
AT1G49740
AT1G50030
AT1G50620
AT1G50840
AT1G51160
AT1G51310
AT1G51520
AT1G51600
AT1G51730
AT1G51800
AT1G51802
AT1G51940
AT1G51980
AT1G52280
AT1G52450
AT1G52630
AT1G52870
AT1G53100
AT1G53180
AT1G53320
AT1G53460
AT1G53520
AT1G53560
AT1G54080
AT1G54180
AT1G54380
AT1G54460
AT1G54610
AT1G54680
AT1G54830
AT1G55010
AT1G55540
AT1G56090
AT1G56200
AT1G56340
AT1G56440
AT1G56590
AT1G56720
AT1G57590
AT1G57800
AT1G57870
AT1G59580
AT1G59600
AT1G59610
AT1G59820
AT1G60230
AT1G60600
AT1G60610
AT1G60640
AT1G60710
AT1G60740
AT1G60850
AT1G60890
AT1G60995
AT1G61080
AT1G61100
AT1G61360
AT1G61450
AT1G61800
AT1G61810
AT1G62040
AT1G62350
AT1G62610
AT1G62780
AT1G62880
AT1G63220
AT1G63250
AT1G63490
AT1G63630
AT1G63680
AT1G63770
AT1G64060
AT1G64230
AT1G64600
AT1G64760
AT1G64790
AT1G65150
AT1G65430
AT1G65845
AT1G66270
AT1G66940
AT1G67040
AT1G67120
AT1G67190
AT1G67320
AT1G67350
AT1G67490
AT1G67630
AT1G67785
AT1G67840
AT1G67890
AT1G67900
AT1G67950
AT1G68160
AT1G68570
AT1G69070
AT1G69370
AT1G69400
AT1G69510
AT1G69526
AT1G69610
AT1G69830
AT1G70280
AT1G70590
AT1G70740
AT1G70760
AT1G71080
AT1G71240
AT1G71480
AT1G71528
AT1G71830
AT1G72210
AT1G72250
AT1G72260
AT1G72280
AT1G72370
AT1G72390
AT1G72440
AT1G72500
AT1G72960
AT1G73177
AT1G73180
AT1G73210
AT1G73530
AT1G73660
AT1G73950
AT1G74040
AT1G74180
AT1G74390
AT1G74420
AT1G74920
AT1G75060
AT1G75100
AT1G75760
AT1G75790
AT1G76040
AT1G76150
AT1G76170
AT1G76440
AT1G76470
AT1G76540
AT1G76740
AT1G77260
AT1G77350
AT1G77580
AT1G77855
AT1G77980
AT1G77990
AT1G78010
AT1G78160
AT1G78510
AT1G78770
AT1G78882
AT1G78915
AT1G78920
AT1G78955
AT1G79440
AT1G79520
AT1G79560
AT1G79810
AT1G79860
AT1G79930
AT1G80160
AT1G80470
AT1G80745
AT1G80910
AT2G01100
AT2G01120
AT2G01260
AT2G01430
AT2G01818
AT2G02240
AT2G02480
AT2G02500
AT2G02540
AT2G02560
AT2G02730
AT2G02860
AT2G03070
AT2G03240
AT2G03250
AT2G03470
AT2G03710
AT2G03800
AT2G03870
AT2G04025
AT2G04030
AT2G04080
AT2G04340
AT2G04560
AT2G04842
AT2G05220
AT2G05580
AT2G05830
AT2G05910
AT2G05990
AT2G12646
AT2G13290
AT2G13440
AT2G14050
AT2G14110
AT2G14620
AT2G14900
AT2G15010
AT2G15030
AT2G16070
AT2G16310
AT2G16400
AT2G16405
AT2G16530
AT2G16700
AT2G16710
AT2G16970
AT2G17190
AT2G17220
AT2G17250
AT2G17510
AT2G17695
AT2G17820
AT2G18100
AT2G18710
AT2G18740
AT2G18876
AT2G18950
AT2G19160
AT2G19400
AT2G19430
AT2G19620
AT2G20142
AT2G20210
AT2G20490
AT2G20770
AT2G20790
AT2G21300
AT2G21580
AT2G21630
AT2G22190
AT2G22400
AT2G22425
AT2G22490
AT2G22540
AT2G22620
AT2G23090
AT2G23370
AT2G23380
AT2G23470
AT2G23580
AT2G23910
AT2G24020
AT2G24140
AT2G24390
AT2G24765
AT2G25070
AT2G25100
AT2G25290
AT2G25430
AT2G25620
AT2G25830
AT2G25950
AT2G26000
AT2G26170
AT2G26190
AT2G26200
AT2G26260
AT2G26470
AT2G26850
AT2G26970
AT2G27000
AT2G27450
AT2G27460
AT2G27920
AT2G27960
AT2G28110
AT2G28130
AT2G28305
AT2G28370
AT2G28430
AT2G28910
AT2G29080
AT2G29640
AT2G29690
AT2G29960
AT2G29970
AT2G29995
AT2G30390
AT2G30650
AT2G30710
AT2G31010
AT2G31020
AT2G31190
AT2G31280
AT2G31610
AT2G31625
AT2G31660
AT2G31725
AT2G32000
AT2G32530
AT2G32540
AT2G32650
AT2G32760
AT2G32970
AT2G32980
AT2G33070
AT2G33210
AT2G33330
AT2G33430
AT2G33440
AT2G33470
AT2G33490
AT2G33500
AT2G33560
AT2G33585
AT2G33740
AT2G33800
AT2G33840
AT2G34050
AT2G34090
AT2G34470
AT2G34630
AT2G35500
AT2G35658
AT2G35660
AT2G35800
AT2G35900
AT2G35950
AT2G36010
AT2G36070
AT2G36230
AT2G36310
AT2G36380
AT2G36490
AT2G36960
AT2G36990
AT2G37120
AT2G37390
AT2G37460
AT2G37480
AT2G37540
AT2G37660
AT2G37680
AT2G37690
AT2G37890
AT2G38020
AT2G38060
AT2G38130
AT2G38160
AT2G38185
AT2G38410
AT2G38570
AT2G38720
AT2G38920
AT2G39000
AT2G39190
AT2G39630
AT2G39690
AT2G39805
AT2G39900
AT2G39920
AT2G40010
AT2G40130
AT2G40205
AT2G40300
AT2G40360
AT2G40600
AT2G40700
AT2G40900
AT2G41240
AT2G41290
AT2G41342
AT2G41390
AT2G41500
AT2G41550
AT2G41870
AT2G41980
AT2G42160
AT2G42170
AT2G42560
AT2G42580
AT2G42610
AT2G42640
AT2G42710
AT2G42910
AT2G42960
AT2G43180
AT2G43190
AT2G43350
AT2G43850
AT2G44050
AT2G44150
AT2G44270
AT2G44280
AT2G44520
AT2G44525
AT2G44860
AT2G45030
AT2G45460
AT2G45700
AT2G45740
AT2G45790
AT2G46060
AT2G46130
AT2G46180
AT2G46200
AT2G46225
AT2G46290
AT2G46495
AT2G46640
AT2G46680
AT2G46710
AT2G46730
AT2G46780
AT2G46980
AT2G47300
AT2G47710
AT2G47850
AT2G47970
AT2G48140
AT2G48160
AT3G01085
AT3G01175
AT3G01260
AT3G01330
AT3G01390
AT3G01550
AT3G01590
AT3G01710
AT3G01720
AT3G01780
AT3G01960
AT3G02020
AT3G02180
AT3G02410
AT3G02450
AT3G02510
AT3G02570
AT3G02810
AT3G02900
AT3G02980
AT3G03070
AT3G03250
AT3G03270
AT3G03330
AT3G03420
AT3G03520
AT3G03630
AT3G03790
AT3G03890
AT3G03920
AT3G03950
AT3G03960
AT3G04240
AT3G04370
AT3G04380
AT3G04460
AT3G04520
AT3G04630
AT3G04820
AT3G04870
AT3G04950
AT3G05090
AT3G05280
AT3G05570
AT3G05680
AT3G05710
AT3G05760
AT3G05840
AT3G06040
AT3G06110
AT3G06340
AT3G06440
AT3G06540
AT3G06778
AT3G06910
AT3G06930
AT3G07010
AT3G07090
AT3G07140
AT3G07160
AT3G07310
AT3G07400
AT3G07520
AT3G07700
AT3G07750
AT3G07810
AT3G07890
AT3G07940
AT3G08000
AT3G08020
AT3G08650
AT3G08760
AT3G08850
AT3G08890
AT3G08990
AT3G09160
AT3G09370
AT3G09540
AT3G09560
AT3G09750
AT3G09830
AT3G09910
AT3G09940
AT3G09960
AT3G10070
AT3G10180
AT3G10340
AT3G10440
AT3G10480
AT3G10540
AT3G10550
AT3G10690
AT3G10700
AT3G10810
AT3G10815
AT3G11200
AT3G11320
AT3G11450
AT3G11670
AT3G11710
AT3G11720
AT3G12070
AT3G12080
AT3G12150
AT3G12210
AT3G12280
AT3G12560
AT3G12620
AT3G12760
AT3G12980
AT3G12990
AT3G13070
AT3G13180
AT3G13190
AT3G13235
AT3G13330
AT3G13530
AT3G13710
AT3G14075
AT3G14110
AT3G14270
AT3G14400
AT3G14610
AT3G14740
AT3G14800.2
AT3G14910
AT3G15610
AT3G15620
AT3G15640
AT3G16170
AT3G16200
AT3G16250
AT3G16310
AT3G16320
AT3G16650
AT3G16920
AT3G17030
AT3G17365
AT3G17430
AT3G17465
AT3G17510
AT3G17600
AT3G17609
AT3G17750
AT3G17830
AT3G17970
AT3G18050
AT3G18640
AT3G18760
AT3G18890
AT3G18990
AT3G19080
AT3G19180
AT3G19290
AT3G19480
AT3G19650
AT3G19790
AT3G19910
AT3G20190
AT3G20270
AT3G20320
AT3G20650
AT3G20740
AT3G20780
AT3G20920
AT3G21100
AT3G21140
AT3G21351
AT3G21465
AT3G21500
AT3G21610
AT3G21660
AT3G21810
AT3G22320
AT3G22480
AT3G22790
AT3G22950
AT3G23167
AT3G23200
AT3G23660
AT3G23760
AT3G23870
AT3G23940
AT3G24530
AT3G24650
AT3G25150
AT3G25190
AT3G25410
AT3G25440
AT3G25480
AT3G25500
AT3G25510
AT3G25560
AT3G25680
AT3G25805
AT3G26060
AT3G26115
AT3G26360
AT3G26430
AT3G26744
AT3G26790
AT3G26910
AT3G26920
AT3G26934
AT3G27530
AT3G27670
AT3G27820
AT3G27925
AT3G28070
AT3G28155
AT3G28670
AT3G28760
AT3G29130
AT3G29200
AT3G29260
AT3G29350
AT3G29575
AT3G30300
AT3G30380
AT3G30842
AT3G42050
AT3G42170
AT3G43920
AT3G44010
AT3G44250
AT3G44290
AT3G44340
AT3G44370
AT3G44480
AT3G44510
AT3G44540
AT3G44590
AT3G44765
AT3G45770
AT3G45890
AT3G46220
AT3G46370
AT3G46500
AT3G46668
AT3G46880
AT3G47060
AT3G47200
AT3G47210
AT3G47250
AT3G47370
AT3G47750
AT3G47810
AT3G48040
AT3G48100
AT3G48380
AT3G48710
AT3G48760
AT3G48980
AT3G49060
AT3G49210
AT3G49490
AT3G49680
AT3G51100
AT3G51360
AT3G51770
AT3G51810
AT3G51850
AT3G51895
AT3G51940
AT3G51960
AT3G52140
AT3G52170
AT3G52390
AT3G52840
AT3G52920
AT3G53120
AT3G53340
AT3G53680
AT3G54010
AT3G54020
AT3G54030
AT3G54100
AT3G54250
AT3G54300
AT3G54540
AT3G54640
AT3G54650
AT3G54660
AT3G55000
AT3G55040
AT3G55470
AT3G55660
AT3G55750
AT3G56110
AT3G56190
AT3G56310
AT3G56340
AT3G56480
AT3G56510
AT3G56650
AT3G57020
AT3G57230
AT3G57280
AT3G57650
AT3G57870
AT3G58010
AT3G58050
AT3G58170
AT3G58270
AT3G58460
AT3G58790
AT3G58840
AT3G58940
AT3G59040
AT3G59280
AT3G59410
AT3G59470
AT3G59630
AT3G59765
AT3G59800
AT3G59810
AT3G59830
AT3G59870
AT3G60160
AT3G60370
AT3G60880
AT3G61113
AT3G61320
AT3G61410
AT3G61570
AT3G61890
AT3G61960
AT3G62030
AT3G62260
AT3G62770
AT3G62840
AT3G62870
AT3G62880
AT3G62920
AT3G62940
AT3G62970
AT3G63130
AT3G63220
AT3G63270
AT3G63280
AT3G63400
AT4G00335
AT4G00355
AT4G00460
AT4G00800
AT4G00840
AT4G01280
AT4G01560
AT4G01900
AT4G02030
AT4G02075
AT4G02195
AT4G02390
AT4G02400
AT4G02560
AT4G02740
AT4G02830
AT4G02840
AT4G02880
AT4G02920
AT4G02990
AT4G03050
AT4G03230
AT4G03250
AT4G03390
AT4G03935
AT4G04315
AT4G04320
AT4G04470
AT4G04670
AT4G04720
AT4G04870
AT4G04910
AT4G04955
AT4G04980
AT4G05590
AT4G08590
AT4G08685
AT4G08690
AT4G09012
AT4G09040
AT4G09644
AT4G09965
AT4G10030
AT4G10050
AT4G10115
AT4G10480
AT4G10710
AT4G10940
AT4G11260
AT4G11610
AT4G11655
AT4G11820
AT4G11850
AT4G11980
AT4G12030
AT4G12040
AT4G12120
AT4G12130
AT4G12610
AT4G12650
AT4G12680
AT4G12770
AT4G13235
AT4G13250
AT4G13440
AT4G13460
AT4G13530
AT4G13800
AT4G14000
AT4G14070
AT4G14210
AT4G14305
AT4G14360
AT4G14570
AT4G14713
AT4G14780
AT4G14790
AT4G15010
AT4G15270
AT4G15430
AT4G15570
AT4G15780
AT4G16130
AT4G16155
AT4G16620
AT4G17370
AT4G17620
AT4G17640
AT4G17718
AT4G17790
AT4G18040
AT4G18580
AT4G19185
AT4G19210
AT4G19640
AT4G19920
AT4G20130
AT4G20160
AT4G20400
AT4G20760
AT4G21470
AT4G21720
AT4G21750
AT4G21770
AT4G21860
AT4G22100
AT4G22212
AT4G22320
AT4G22340
AT4G23050
AT4G23493
AT4G23800
AT4G24090
AT4G24180
AT4G24220
AT4G24270
AT4G24280
AT4G24490
AT4G24560
AT4G24590
AT4G24900
AT4G24970
AT4G25030
AT4G25070
AT4G25180
AT4G25280
AT4G25350
AT4G25434
AT4G25440
AT4G25515
AT4G25540
AT4G25650
AT4G25700
AT4G25940
AT4G26110
AT4G26210
AT4G26230
AT4G26260
AT4G26420
AT4G26760
AT4G26900
AT4G27080
AT4G27100
AT4G27250
AT4G27270
AT4G27480
AT4G27500
AT4G27600
AT4G27640
AT4G27760
AT4G28150
AT4G28397
AT4G28470
AT4G28610
AT4G28640
AT4G28820
AT4G29170
AT4G29180
AT4G29220
AT4G29380
AT4G29410
AT4G29440
AT4G29490
AT4G29540
AT4G29590
AT4G29800
AT4G29810
AT4G29900
AT4G29920
AT4G30060
AT4G30120
AT4G30480
AT4G30620
AT4G30950
AT4G31115
AT4G31120
AT4G31270
AT4G31340
AT4G31390
AT4G31530
AT4G31780
AT4G31880
AT4G32140
AT4G32272
AT4G32520
AT4G32620
AT4G32630
AT4G32760
AT4G32820
AT4G32840
AT4G32910
AT4G32915
AT4G33010
AT4G33210
AT4G33280
AT4G33360
AT4G33380
AT4G33467
AT4G33500
AT4G33540
AT4G33580
AT4G33630
AT4G33865
AT4G33945
AT4G34070
AT4G34270
AT4G34412
AT4G34460
AT4G34490
AT4G34580
AT4G34660
AT4G34830
AT4G34850
AT4G34900
AT4G35060
AT4G35140
AT4G35220
AT4G35250
AT4G35310
AT4G35360
AT4G35380
AT4G35560
AT4G35740
AT4G35760
AT4G35910
AT4G35940
AT4G36080
AT4G36210
AT4G36360
AT4G36490
AT4G36580
AT4G36640
AT4G36730
AT4G37020
AT4G37080
AT4G37200
AT4G37330
AT4G37630
AT4G37940
AT4G38200
AT4G38280
AT4G38650
AT4G38800
AT4G38900
AT4G38910
AT4G39100
AT4G39180
AT4G39200
AT4G39300
AT4G39770
AT4G39850
AT4G39860
AT4G39970
AT5G01180
AT5G01230
AT5G01670
AT5G01770
AT5G02040
AT5G02100
AT5G02410
AT5G02520
AT5G02530
AT5G03030
AT5G03220
AT5G03480
AT5G03530
AT5G03540
AT5G03850
AT5G03910
AT5G03970
AT5G04000
AT5G04020
AT5G04040
AT5G04060
AT5G04130
AT5G04140
AT5G04380
AT5G04620
AT5G04740
AT5G04800
AT5G04920
AT5G05140
AT5G05360
AT5G05660
AT5G05920
AT5G05970
AT5G06050
AT5G06140
AT5G06160
AT5G06210
AT5G06310
AT5G06510
AT5G06530
AT5G06580
AT5G06590
AT5G06670
AT5G06750
AT5G06839
AT5G06850
AT5G07210
AT5G07550
AT5G07810
AT5G07910
AT5G07920
AT5G08000
AT5G08080
AT5G08270
AT5G08415
AT5G08740
AT5G09380
AT5G09390
AT5G09400
AT5G09640
AT5G09770
AT5G09820
AT5G09860
AT5G10320
AT5G10330
AT5G10460
AT5G10560
AT5G10650
AT5G10870
AT5G11060
AT5G11270
AT5G11380
AT5G11470
AT5G11500
AT5G11510
AT5G11600
AT5G11870
AT5G12420
AT5G12920
AT5G13000
AT5G13280
AT5G13290
AT5G13410
AT5G13450
AT5G13630
AT5G13640
AT5G13660
AT5G13750
AT5G13760
AT5G13790
AT5G13810
AT5G14020
AT5G14100
AT5G14170
AT5G14320
AT5G14420
AT5G14440
AT5G14690
AT5G15030
AT5G15050
AT5G15190
AT5G15400
AT5G15570
AT5G15700
AT5G15860
AT5G16140
AT5G16190
AT5G16290
AT5G16620
AT5G16750
AT5G16770
AT5G16930
AT5G16940
AT5G17270
AT5G17400
AT5G17420
AT5G17460
AT5G17520
AT5G17620
AT5G17690
AT5G17770
AT5G17780
AT5G18280
AT5G18460
AT5G18540
AT5G19040
AT5G19070
AT5G19150
AT5G19485
AT5G19590
AT5G19670
AT5G19850
AT5G19855
AT5G19860
AT5G20170
AT5G20240
AT5G20280
AT5G20950
AT5G21060
AT5G21160
AT5G21326
AT5G21970
AT5G22110
AT5G22400
AT5G22460
AT5G22470
AT5G22480
AT5G22740
AT5G22940
AT5G23060
AT5G23200
AT5G23260
AT5G23390
AT5G23405
AT5G23590
AT5G23630
AT5G23700
AT5G23720
AT5G23750
AT5G23880
AT5G23900
AT5G24030
AT5G24150
AT5G24155
AT5G24170
AT5G24205
AT5G24290
AT5G24340
AT5G24430
AT5G24520
AT5G24950
AT5G24970
AT5G25080
AT5G25360
AT5G25980
AT5G26740
AT5G26742
AT5G26820
AT5G26880
AT5G26910
AT5G27270
AT5G27390
AT5G27720
AT5G28237
AT5G28262
AT5G28442
AT5G28530
AT5G30500
AT5G35410
AT5G35450
AT5G35570
AT5G35590
AT5G35680
AT5G35750
AT5G35970
AT5G36100
AT5G36890
AT5G36930
AT5G36940
AT5G37180
AT5G37290
AT5G37530
AT5G37710
AT5G38060
AT5G38380
AT5G38720
AT5G38895
AT5G38900
AT5G39160
AT5G39510
AT5G40440
AT5G40450
AT5G40550
AT5G40600
AT5G40700
AT5G40840
AT5G41000
AT5G41120
AT5G41240
AT5G41520
AT5G41560
AT5G41580
AT5G41690
AT5G41880
AT5G41960
AT5G42030
AT5G42170
AT5G42230
AT5G42270
AT5G42320
AT5G42420
AT5G42470
AT5G42520
AT5G42670
AT5G42690
AT5G42900
AT5G43470
AT5G43500
AT5G43725
AT5G43750
AT5G44150
AT5G44240
AT5G44635
AT5G44710
AT5G44740
AT5G45030
AT5G45160
AT5G45475
AT5G45610
AT5G45670
AT5G45690
AT5G45780
AT5G45800
AT5G46060
AT5G46160
AT5G46490
AT5G46560
AT5G47100
AT5G47400
AT5G47480
AT5G47540
AT5G47700
AT5G47930
AT5G47970
AT5G48230
AT5G48330
AT5G48450
AT5G48520
AT5G48870
AT5G48950
AT5G49020
AT5G49210
AT5G49230
AT5G49650
AT5G49760
AT5G49960
AT5G50012
AT5G50430
AT5G50750
AT5G50810
AT5G50840
AT5G50870
AT5G50920
AT5G51050
AT5G51080
AT5G51460
AT5G51510
AT5G51820
AT5G51930
AT5G52270
AT5G52370
AT5G52410
AT5G52540
AT5G52580
AT5G52660
AT5G52880
AT5G53048
AT5G53170
AT5G53486
AT5G53500
AT5G53620
AT5G54170
AT5G54250
AT5G54260
AT5G54280
AT5G54290
AT5G54520
AT5G54900
AT5G54930
AT5G54980
AT5G55260
AT5G55450
AT5G55480
AT5G55630
AT5G55660
AT5G56240
AT5G56260
AT5G56890
AT5G56900
AT5G57000
AT5G57015
AT5G57110
AT5G57250
AT5G57270
AT5G57330
AT5G57350
AT5G57580
AT5G57590
AT5G57940
AT5G58160
AT5G58220
AT5G58270
AT5G58330
AT5G58640
AT5G58700
AT5G58870
AT5G58950
AT5G59130
AT5G59210
AT5G59440
AT5G60210
AT5G60340
AT5G60550
AT5G60590
AT5G60870
AT5G60980
AT5G61140
AT5G61210
AT5G61230
AT5G61455
AT5G61560
AT5G61570
AT5G61770
AT5G61790
AT5G61850
AT5G62290
AT5G62300
AT5G62540
AT5G62640
AT5G62810
AT5G62890
AT5G63220
AT5G63400
AT5G63440
AT5G63550
AT5G63670
AT5G63870
AT5G63910
AT5G63980
AT5G64130
AT5G64250
AT5G64552
AT5G64760
AT5G65290
AT5G65430
AT5G65450
AT5G65520
AT5G65560
AT5G65640
AT5G65760
AT5G66090
AT5G66130
AT5G66140
AT5G66190
AT5G66310
AT5G66470
AT5G66530
AT5G66850
AT5G66880
AT5G66960
AT5G67240
AT5G67540
AT5G67570
AT1G01190
AT1G01220
AT1G01370
AT1G01830
AT1G02350
AT1G03070
AT1G03310
AT1G04160
AT1G04310
AT1G04790
AT1G04910
AT1G05030
AT1G05380
AT1G05520
AT1G05580
AT1G05810
AT1G05950
AT1G06010
AT1G06060
AT1G06070
AT1G06430
AT1G06645
AT1G06690
AT1G07310
AT1G07470
AT1G07640
AT1G08125
AT1G08580
AT1G08710
AT1G08890
AT1G09090
AT1G09530
AT1G09800
AT1G10030
AT1G10060
AT1G10430
AT1G10730
AT1G10840
AT1G11100
AT1G11180
AT1G11430
AT1G11730
AT1G11750
AT1G11910
AT1G12010
AT1G12200
AT1G12290
AT1G12400
AT1G12880
AT1G13000
AT1G13460
AT1G13570
AT1G14290
AT1G14310
AT1G14350
AT1G15410
AT1G15440
AT1G15490
AT1G15730
AT1G16270
AT1G16300
AT1G16800
AT1G17470
AT1G18030
AT1G18100
AT1G18690
AT1G19110
AT1G19600
AT1G19700
AT1G20132
AT1G20810
AT1G20830
AT1G20910
AT1G21190
AT1G21360
AT1G21440
AT1G21590
AT1G22040
AT1G22300
AT1G22890
AT1G23080
AT1G23140
AT1G23280
AT1G23400
AT1G23560
AT1G23610
AT1G23660
AT1G23700
AT1G23790
AT1G23950
AT1G23970
AT1G24030
AT1G24240
AT1G24360
AT1G24490
AT1G24735
AT1G25500
AT1G26090
AT1G26130
AT1G26460
AT1G26730
AT1G26850
AT1G27330
AT1G27850
AT1G27900
AT1G28640
AT1G29560
AT1G29890
AT1G30550
AT1G30690
AT1G30825
AT1G31300
AT1G31310
AT1G31550
AT1G31970
AT1G32190
AT1G32200
AT1G32550
AT1G32740
AT1G32900
AT1G33040
AT1G42540
AT1G47420
AT1G47520.1
AT1G47570
AT1G47720
AT1G48210
AT1G48315
AT1G48450
AT1G49710
AT1G49832
AT1G50450
AT1G50490
AT1G50575
AT1G50920
AT1G51055
AT1G51370
AT1G51470
AT1G52370
AT1G52750
AT1G53040
AT1G53200
AT1G53210
AT1G53230
AT1G53233
AT1G53290
AT1G53300
AT1G53380
AT1G53390
AT1G53530
AT1G53590
AT1G54240
AT1G54310
AT1G54490
AT1G54630
AT1G54860
AT1G54870
AT1G55170
AT1G55325
AT1G55490
AT1G55730
AT1G55900
AT1G56050
AT1G56350
AT1G57540
AT1G58520
AT1G58590
AT1G59740
AT1G59890
AT1G59900
AT1G60670
AT1G60690
AT1G61097
AT1G61420
AT1G61630
AT1G61770
AT1G62620
AT1G62920
AT1G63150
AT1G63460
AT1G64150
AT1G64561
AT1G64610
AT1G65220
AT1G65410
AT1G65580
AT1G65620
AT1G65660
AT1G66410
AT1G67195
AT1G67310
AT1G67370
AT1G67410
AT1G68060
AT1G68100
AT1G68150
AT1G68710
AT1G68790
AT1G68800
AT1G69010
AT1G70160
AT1G70580
AT1G70680
AT1G70980
AT1G71310
AT1G71710
AT1G71790
AT1G72175
AT1G72530
AT1G72740
AT1G72840
AT1G73080
AT1G73130
AT1G73170
AT1G73790
AT1G73875
AT1G74130
AT1G74160
AT1G74230
AT1G74458
AT1G74530
AT1G74700
AT1G74750
AT1G75330
AT1G76020
AT1G76050
AT1G76270
AT1G76510
AT1G77140
AT1G77300
AT1G77490
AT1G77880
AT1G78180
AT1G78790
AT1G78800
AT1G78810
AT1G78980
AT1G79190
AT1G79530
AT1G80190
AT1G80610
AT1G80660
AT1G80690
AT1G80860
AT1G80970
AT2G01090
AT2G01180
AT2G01275
AT2G01980
AT2G02380
AT2G02780
AT2G02810
AT2G02910
AT2G03150
AT2G04350
AT2G04790
AT2G06983
AT2G15000
AT2G16640
AT2G17480
AT2G17970
AT2G18196
AT2G18245
AT2G18890
AT2G19080
AT2G19180
AT2G19490
AT2G19690
AT2G19790
AT2G20010
AT2G20570
AT2G20980
AT2G21280
AT2G21380
AT2G21620
AT2G21710
AT2G21720
AT2G23420
AT2G23930
AT2G25170
AT2G25350
AT2G25660
AT2G26670
AT2G27040
AT2G27170
AT2G27210
AT2G27230
AT2G27490
AT2G27880
AT2G28000
AT2G28760
AT2G28930
AT2G29020
AT2G30070
AT2G30530
AT2G30580
AT2G30942
AT2G31870
AT2G32060
AT2G32235
AT2G32500
AT2G33170
AT2G33240
AT2G34170
AT2G34450
AT2G34640
AT2G34660
AT2G34900
AT2G34940
AT2G35020
AT2G35550
AT2G35640
AT2G35840
AT2G36000
AT2G36580
AT2G37150
AT2G38180
AT2G38870
AT2G38900
AT2G38960
AT2G39110
AT2G39725
AT2G40316
AT2G40830
AT2G40935
AT2G41040
AT2G41440
AT2G41670
AT2G41790
AT2G41830
AT2G42000
AT2G42410
AT2G42570
AT2G43070
AT2G43320
AT2G43370
AT2G43810
AT2G45280
AT2G45500
AT2G45690
AT2G45870
AT2G46250
AT2G46370
AT2G46570
AT2G46700
AT2G46790
AT2G46810
AT2G47000
AT2G47630
AT2G47690
AT3G01090
AT3G01320
AT3G01340
AT3G01610
AT3G01920
AT3G02090
AT3G02710
AT3G02780
AT3G02950
AT3G03140
AT3G03710
AT3G03720
AT3G03800
AT3G04480
AT3G04600
AT3G04910
AT3G05165
AT3G05380
AT3G05410
AT3G05590
AT3G05625
AT3G05640
AT3G06330
AT3G06610
AT3G06660
AT3G06770
AT3G06950
AT3G06980
AT3G07170
AT3G07330
AT3G07510
AT3G07620
AT3G07780
AT3G08620
AT3G08690
AT3G08710
AT3G09500
AT3G09660
AT3G09730
AT3G10130
AT3G10140
AT3G10200
AT3G10740
AT3G10820
AT3G11040
AT3G12120
AT3G12350
AT3G12587
AT3G12670
AT3G13120
AT3G13360
AT3G14170
AT3G14330
AT3G14410
AT3G14415
AT3G14595
AT3G14840
AT3G15380
AT3G15710
AT3G16040
AT3G16260
AT3G16520
AT3G16540
AT3G16640
AT3G16690
AT3G16850
AT3G16857
AT3G16940
AT3G17340
AT3G17360
AT3G17450
AT3G17910
AT3G18145
AT3G18520
AT3G18770
AT3G18900
AT3G19280
AT3G19340
AT3G19460
AT3G19630
AT3G19840
AT3G20200
AT3G20390
AT3G20550
AT3G20910
AT3G20930
AT3G21110
AT3G21175
AT3G21215
AT3G21300
AT3G21380
AT3G22290
AT3G22900
AT3G23340
AT3G23540
AT3G23780
AT3G24190
AT3G24440
AT3G24520
AT3G24570
AT3G24590
AT3G24640
AT3G24760
AT3G25430
AT3G26090
AT3G26612
AT3G26700
AT3G26840
AT3G26950
AT3G27000
AT3G27050
AT3G27090
AT3G27660
AT3G27810
AT3G27890
AT3G28730
AT3G28740
AT3G29644
AT3G30350
AT3G30737.1
AT3G30841
AT3G32920
AT3G44280
AT3G44680
AT3G44730
AT3G45010
AT3G45310
AT3G45620
AT3G45850
AT3G46460
AT3G46490
AT3G46640
AT3G46830
AT3G47450
AT3G47590
AT3G48090
AT3G48140
AT3G48195
AT3G48425
AT3G49100
AT3G49410
AT3G49645
AT3G49840
AT3G49900
AT3G50100
AT3G51120
AT3G52030
AT3G52780
AT3G52850
AT3G53180
AT3G53750
AT3G53760
AT3G54680
AT3G54860
AT3G55390
AT3G55520
AT3G56080
AT3G56275
AT3G56730
AT3G56820
AT3G58020
AT3G59380
AT3G59390
AT3G59640
AT3G60245
AT3G60410
AT3G60520
AT3G60600
AT3G60740
AT3G61240
AT3G61370
AT3G62620
AT3G62900
AT3G63070
AT4G00280
AT4G00730
AT4G01100
AT4G01320
AT4G01850
AT4G01915
AT4G02280
AT4G02680
AT4G02850
AT4G03610
AT4G04760
AT4G05000
AT4G08540
AT4G08930
AT4G09180
AT4G09300
AT4G09510
AT4G09640
AT4G09830
AT4G10090
AT4G10360
AT4G10690.1
AT4G11060
AT4G11160
AT4G11330
AT4G11960
AT4G12590
AT4G14276
AT4G14750
AT4G14910
AT4G14950
AT4G15790
AT4G16144
AT4G16180
AT4G16350
AT4G17140
AT4G17486
AT4G17540
AT4G17560
AT4G17570
AT4G19020
AT4G19540
AT4G20235
AT4G20340
AT4G20410
AT4G20870
AT4G21585
AT4G21600
AT4G22260
AT4G22270
AT4G24440
AT4G24550
AT4G24580
AT4G24960
AT4G25600
AT4G25880
AT4G26070
AT4G26220
AT4G26255
AT4G26965
AT4G26990
AT4G27090
AT4G27430
AT4G27710
AT4G28000
AT4G28025
AT4G28280
AT4G28690
AT4G28790
AT4G29480
AT4G29940
AT4G29990
AT4G30470
AT4G30490
AT4G30510
AT4G31180
AT4G31200
AT4G31450
AT4G31490
AT4G31650
AT4G31870
AT4G32160
AT4G32300
AT4G32730
AT4G32770
AT4G32900
AT4G32920
AT4G33050
AT4G33350
AT4G33950
AT4G34840
AT4G34860
AT4G34880
AT4G34960
AT4G35440
AT4G35450
AT4G36440
AT4G36760
AT4G37280
AT4G37750
AT4G37830
AT4G38500
AT4G39050
AT4G39160
AT4G39370
AT4G39390
AT4G39990
AT5G01030
AT5G01240
AT5G01260
AT5G01400
AT5G01510
AT5G02470
AT5G03180
AT5G03660
AT5G03670
AT5G03690
AT5G04220
AT5G04240
AT5G04520
AT5G04750
AT5G05270
AT5G05570
AT5G05980
AT5G06110
AT5G06340
AT5G06350
AT5G06710
AT5G07410
AT5G07680
AT5G07790
AT5G07830
AT5G08530
AT5G08630
AT5G08660
AT5G08760
AT5G09220
AT5G09790
AT5G09910
AT5G10278
AT5G10510
AT5G10780
AT5G11010
AT5G11840
AT5G11860
AT5G12170
AT5G12470
AT5G12980
AT5G13360
AT5G13680
AT5G13710
AT5G13740
AT5G14460
AT5G14590
AT5G14670
AT5G14920
AT5G15510
AT5G15780
AT5G16110
AT5G16650
AT5G16890
AT5G16910
AT5G16980
AT5G17250
AT5G17260
AT5G17370
AT5G17560
AT5G17660
AT5G17890
AT5G18120
AT5G18360
AT5G18800
AT5G18840
AT5G18900
AT5G18910
AT5G19520
AT5G19730
AT5G20020
AT5G20040
AT5G20300
AT5G20350
AT5G20470
AT5G20520
AT5G20635
AT5G22830
AT5G22875
AT5G23410
AT5G23540
AT5G23550
AT5G23690
AT5G24000
AT5G24300
AT5G24314
AT5G25475
AT5G25490
AT5G25800
AT5G26040
AT5G26150
AT5G26667
AT5G27540
AT5G27630
AT5G27710
AT5G27770
AT5G34850
AT5G35630
AT5G36250
AT5G36880
AT5G38005
AT5G38280
AT5G38350
AT5G38590
AT5G38660
AT5G38890
AT5G39040
AT5G39870
AT5G39970
AT5G40810
AT5G41060
AT5G41100
AT5G41110
AT5G41140
AT5G41760
AT5G42350
AT5G42660
AT5G42700
AT5G42740
AT5G42920
AT5G43210
AT5G43300
AT5G43810
AT5G43940
AT5G44090
AT5G44574
AT5G45170
AT5G45276
AT5G45680
AT5G45830
AT5G45840
AT5G46420
AT5G46800
AT5G47040
AT5G47110
AT5G47570
AT5G47620
AT5G47650
AT5G47830
AT5G48030
AT5G49015
AT5G49390
AT5G49400
AT5G49500
AT5G49770
AT5G49950
AT5G50030
AT5G50320
AT5G51010
AT5G51170
AT5G51450
AT5G51540
AT5G51730
AT5G52190
AT5G52230
AT5G52790
AT5G52920
AT5G53130
AT5G53360
AT5G53470
AT5G54590
AT5G54855
AT5G54920
AT5G55170
AT5G55470
AT5G56500
AT5G57060
AT5G57360
AT5G57630
AT5G57870
AT5G57930
AT5G58000
AT5G58060
AT5G58070
AT5G58940
AT5G58990
AT5G59430
AT5G59660
AT5G60360
AT5G60690
AT5G61030
AT5G61150
AT5G61220
AT5G61260
AT5G61270
AT5G61330
AT5G61610
AT5G61820
AT5G61920
AT5G61980
AT5G62260
AT5G62600
AT5G62610
AT5G63000
AT5G63060
AT5G63090
AT5G63700
AT5G63710
AT5G63960
AT5G64343
AT5G64500
AT5G64560
AT5G64730
AT5G64880
AT5G64910
AT5G64930
AT5G66050
AT5G66100
AT5G66610
AT1G01340
AT1G03365
AT1G03905
AT1G04490
AT1G04985
AT1G05000
AT1G05070
AT1G05320
AT1G07170
AT1G07705
AT1G07940
AT1G08820
AT1G11190
AT1G13820
AT1G16020
AT1G17370
AT1G19120
AT1G21720
AT1G22180
AT1G28395
AT1G28815
AT1G29030
AT1G30620
AT1G30660
AT1G33265
AT1G44542
AT1G45249
AT1G49160
AT1G49980
AT1G50950
AT1G54110
AT1G54220
AT1G55140
AT1G56300
AT1G61010
AT1G62290
AT1G65080
AT1G65090
AT1G65985
AT1G67500
AT1G68000
AT1G68310
AT1G69460
AT1G69587
AT1G70490
AT1G71190
AT1G72050
AT1G75510
AT1G75560
AT1G78560
AT1G78580
AT1G79250
AT2G16380
AT2G18180
AT2G19480
AT2G20080
AT2G20530
AT2G20585
AT2G21590
AT2G26150
AT2G26810
AT2G30700
AT2G31590
AT2G35360
AT2G36630
AT2G38550
AT2G38695
AT2G43745
AT2G44065
AT2G46915
AT3G01650
AT3G02990
AT3G03180
AT3G04040
AT3G04605.1
AT3G05030
AT3G11950
AT3G12130
AT3G12700
AT3G13440
AT3G14100
AT3G15070
AT3G15390
AT3G18140
AT3G22425
AT3G23460
AT3G28490
AT3G28900
AT3G28956
AT3G42150
AT3G44150
AT3G51610
AT3G52750
AT3G54340
AT3G55260
AT3G58500
AT3G60130
AT3G61680
AT4G00560
AT4G01897
AT4G04190
AT4G04750
AT4G05400
AT4G07990
AT4G08280
AT4G11410
AT4G16730
AT4G19550
AT4G22300
AT4G23660
AT4G25315
AT4G26310
AT4G26480
AT4G27870
AT4G28540
AT4G28760
AT4G33060
AT4G34570
AT4G37680
AT4G38330
AT5G04260
AT5G05560
AT5G08535
AT5G10490
AT5G10630
AT5G12240
AT5G17300
AT5G21170
AT5G24280
AT5G25470
AT5G26110
AT5G26680
AT5G27620
AT5G42250
AT5G45190
AT5G45410
AT5G47430
AT5G48335
AT5G51100
AT5G52070
AT5G56140
AT5G59460
AT5G59610
AT5G60910
AT5G62760
AT5G65080
AT5G65685
AT5G67550
AT1G01160
AT1G01210
AT1G01300
AT1G01430
AT1G01470
AT1G01490
AT1G01510
AT1G01860
AT1G01970
AT1G02160
AT1G02190
AT1G02300
AT1G02430
AT1G02750
AT1G03130
AT1G03545
AT1G03590
AT1G04295
AT1G04350
AT1G04410
AT1G04480
AT1G04660
AT1G04990
AT1G05010
AT1G05360
AT1G05410
AT1G05540
AT1G05750
AT1G05850
AT1G06040
AT1G06360
AT1G06620
AT1G06780
AT1G06850
AT1G06890
AT1G07610
AT1G07728
AT1G07810
AT1G07820
AT1G07830
AT1G07990
AT1G08230
AT1G08270
AT1G08280
AT1G08500
AT1G08510
AT1G08520
AT1G08880
AT1G09270
AT1G09500
AT1G09540
AT1G09620
AT1G09640
AT1G09660
AT1G09750
AT1G10580
AT1G10990
AT1G11260
AT1G11280
AT1G11580
AT1G11850
AT1G11930
AT1G12080
AT1G12240
AT1G12450
AT1G12780
AT1G12810
AT1G13080
AT1G13110
AT1G13150
AT1G13580
AT1G13650
AT1G13700
AT1G13920
AT1G14170
AT1G14205
AT1G14210
AT1G14280
AT1G14530
AT1G14650
AT1G14685
AT1G14900
AT1G15030
AT1G15040
AT1G15340
AT1G15360
AT1G15820
AT1G15860
AT1G15910
AT1G16720
AT1G16890
AT1G16960
AT1G17100
AT1G17232
AT1G17285
AT1G17745
AT1G18610
AT1G18620
AT1G18720
AT1G19180
AT1G19360
AT1G19380
AT1G19850
AT1G19910
AT1G20120
AT1G20130
AT1G20190
AT1G20300
AT1G20440
AT1G20450
AT1G20480
AT1G20650
AT1G20960
AT1G20970
AT1G21000
AT1G21100
AT1G21110
AT1G21130
AT1G21150
AT1G21460
AT1G21580
AT1G21630
AT1G21750
AT1G21770
AT1G22030
AT1G22060
AT1G22140
AT1G22310
AT1G22403
AT1G23000
AT1G23260
AT1G24020
AT1G24190
AT1G25230
AT1G25440
AT1G26650
AT1G26720
AT1G27170
AT1G27540
AT1G27695
AT1G27750
AT1G27770
AT1G27840
AT1G27950
AT1G28060
AT1G28130
AT1G28400
AT1G28610
AT1G28680
AT1G28685
AT1G29465
AT1G30530
AT1G30820
AT1G31175
AT1G31330
AT1G31470
AT1G32130
AT1G33490
AT1G34095
AT1G34300
AT1G34760
AT1G35115.1
AT1G35160
AT1G35260
AT1G35310
AT1G35612.1
AT1G35620
AT1G35710
AT1G35780
AT1G42970
AT1G44100
AT1G44120
AT1G44170
AT1G45170
AT1G46554
AT1G47490
AT1G48110
AT1G48175
AT1G48320
AT1G48350
AT1G48610
AT1G48760
AT1G49010
AT1G49050
AT1G49130
AT1G50020
AT1G50260
AT1G50390
AT1G50410
AT1G50630
AT1G50640
AT1G52565
AT1G52730
AT1G52825
AT1G52827
AT1G53050
AT1G53310
AT1G53500
AT1G53580
AT1G53801
AT1G53990
AT1G54000
AT1G54030
AT1G54100
AT1G54510
AT1G55110
AT1G55180
AT1G55270
AT1G55280
AT1G55370
AT1G55475
AT1G55680
AT1G55990
AT1G56070
AT1G56110
AT1G57560
AT1G57660
AT1G58100
AT1G58150
AT1G58280
AT1G59640
AT1G59840
AT1G59850
AT1G60540
AT1G60545
AT1G60560
AT1G60660
AT1G60680
AT1G60870
AT1G60989
AT1G61070
AT1G61110
AT1G61300
AT1G61590
AT1G61600
AT1G61820
AT1G62360
AT1G62380
AT1G62480
AT1G62560
AT1G62640
AT1G62810
AT1G62960
AT1G63100
AT1G63130
AT1G64142
AT1G64270.1
AT1G64640
AT1G64680
AT1G64770
AT1G64810
AT1G65070
AT1G65280
AT1G65510
AT1G65960
AT1G65980
AT1G66100
AT1G66280
AT1G66540
AT1G66580
AT1G66760
AT1G67580
AT1G67980
AT1G68020
AT1G68490
AT1G68530
AT1G68540
AT1G68680
AT1G68935
AT1G69040
AT1G69120
AT1G69295
AT1G69570
AT1G69572
AT1G69580
AT1G69910
AT1G70180
AT1G70320
AT1G70530
AT1G70710
AT1G70770
AT1G70782
AT1G70850
AT1G71030
AT1G71070
AT1G71695
AT1G71880
AT1G72130
AT1G72410
AT1G72450
AT1G72510
AT1G72600
AT1G72830
AT1G72850
AT1G72855
AT1G72880
AT1G72930
AT1G73020
AT1G73150
AT1G73540
AT1G73655
AT1G73820
AT1G73890
AT1G73930
AT1G73970
AT1G73980
AT1G74410
AT1G74430
AT1G74450
AT1G74470
AT1G74580
AT1G74590
AT1G75190
AT1G75270
AT1G75390
AT1G75540
AT1G75820
AT1G75860
AT1G75910
AT1G76160
AT1G76180
AT1G76240
AT1G76400
AT1G76490
AT1G76680
AT1G76690
AT1G76720
AT1G76850
AT1G76920
AT1G77120
AT1G77131
AT1G77250
AT1G77270
AT1G77710
AT1G77930
AT1G77940
AT1G78040
AT1G78130
AT1G78210
AT1G78240
AT1G78265
AT1G78270
AT1G78380
AT1G78460
AT1G78480
AT1G78490
AT1G78630
AT1G78650
AT1G78895
AT1G78900
AT1G79780
AT1G80210
AT1G80290
AT1G80320
AT1G80550
AT1G80840
AT1G80850
AT1G80930
AT1G80950
AT1G80980
AT2G01060
AT2G01400
AT2G01520
AT2G01530
AT2G01590
AT2G01670
AT2G01850
AT2G02020
AT2G02100
AT2G02360
AT2G02450
AT2G02680
AT2G02870
AT2G03280
AT2G03330
AT2G03420
AT2G03730
AT2G04110
AT2G04170
AT2G04700
AT2G04852
AT2G04880
AT2G05070
AT2G05540
AT2G05620
AT2G06010
AT2G06510
AT2G09795
AT2G11890
AT2G13100
AT2G13665
AT2G13970.1
AT2G13975.2
AT2G14740
AT2G14890
AT2G15390
AT2G15480
AT2G15570
AT2G16630
AT2G16720
AT2G16740
AT2G17360
AT2G17420
AT2G18050
AT2G18440
AT2G19340
AT2G19800
AT2G20140
AT2G20270
AT2G20550
AT2G20670
AT2G20680
AT2G20740
AT2G20760
AT2G20900
AT2G21070
AT2G21330
AT2G21830
AT2G22260
AT2G22300
AT2G22570
AT2G22795
AT2G23030
AT2G23200
AT2G23810
AT2G24170
AT2G24550
AT2G24570
AT2G24590
AT2G24790
AT2G25060
AT2G25710
AT2G25920
AT2G26140
AT2G26180
AT2G26250
AT2G26360
AT2G26550
AT2G26650
AT2G26860
AT2G27060
AT2G27110
AT2G27190
AT2G27310
AT2G27400
AT2G27510
AT2G27840
AT2G28070
AT2G28540
AT2G28950
AT2G28970
AT2G29050
AT2G29320
AT2G29330
AT2G29350
AT2G29400
AT2G29420
AT2G29490
AT2G29630
AT2G29910
AT2G30120
AT2G30370
AT2G30520
AT2G30766
AT2G30990
AT2G31040
AT2G31090
AT2G31150
AT2G31390
AT2G31570
AT2G31585
AT2G32460
AT2G32480
AT2G32560
AT2G32850
AT2G32880
AT2G33120
AT2G33340
AT2G33540
AT2G34420
AT2G34460
AT2G34830
AT2G34930
AT2G34970
AT2G35120
AT2G35330
AT2G35380
AT2G35390
AT2G36460
AT2G36790
AT2G36880
AT2G37035
AT2G37100
AT2G37110
AT2G37220
AT2G37410
AT2G37678
AT2G37860
AT2G37950
AT2G38120
AT2G38170
AT2G38380
AT2G38400
AT2G38460
AT2G38540
AT2G38800
AT2G38820
AT2G38840
AT2G39310
AT2G39340
AT2G39450
AT2G39675
AT2G40610
AT2G41090
AT2G41170
AT2G41250
AT2G41630
AT2G41660
AT2G41750
AT2G42190
AT2G42510
AT2G42540
AT2G42690
AT2G42800
AT2G43020
AT2G43090
AT2G43340
AT2G44160
AT2G44230
AT2G44255
AT2G44260
AT2G44430
AT2G44500
AT2G44670
AT2G44770
AT2G44790
AT2G44900
AT2G45000
AT2G45170
AT2G45315
AT2G45403
AT2G45660
AT2G45850
AT2G45860
AT2G46030
AT2G46220
AT2G46330
AT2G46430
AT2G46500
AT2G46535
AT2G46750
AT2G46830
AT2G47070
AT2G47110
AT2G47470
AT2G47700
AT2G47890
AT3G01050
AT3G01100
AT3G01202
AT3G01210
AT3G01220
AT3G01410
AT3G01420
AT3G01750
AT3G02110
AT3G02130
AT3G02150
AT3G02260
AT3G02390
AT3G02490
AT3G02550
AT3G03320
AT3G03860
AT3G04560
AT3G04570
AT3G04580
AT3G04640
AT3G04790
AT3G04810
AT3G04960
AT3G05250
AT3G05545
AT3G05600
AT3G05820
AT3G05920
AT3G05930
AT3G05970
AT3G06125
AT3G06260
AT3G06350
AT3G06435
AT3G06450
AT3G06620
AT3G06810
AT3G06830
AT3G06990
AT3G07100
AT3G07230
AT3G07860
AT3G08030
AT3G08510
AT3G08520
AT3G08590
AT3G08680
AT3G08940
AT3G09220
AT3G09250
AT3G09740
AT3G09770
AT3G09900
AT3G10160
AT3G10230
AT3G10360
AT3G10390
AT3G10650
AT3G11120
AT3G11280
AT3G11570
AT3G11800
AT3G11810
AT3G11820
AT3G12012
AT3G12050
AT3G12145
AT3G12320
AT3G12480
AT3G12590
AT3G12915
AT3G12950
AT3G13040
AT3G13061
AT3G13220
AT3G13510
AT3G13740
AT3G13790
AT3G13880
AT3G14080
AT3G14185
AT3G14205
AT3G14380
AT3G14720
AT3G14810
AT3G14940
AT3G15190
AT3G15351
AT3G15590
AT3G15790
AT3G16030
AT3G16230
AT3G16270
AT3G16340
AT3G16450
AT3G16750
AT3G16950
AT3G17100
AT3G17160
AT3G17611
AT3G18240
AT3G18290
AT3G18773
AT3G19000
AT3G19020
AT3G19400
AT3G19430
AT3G19770
AT3G19930
AT3G20050
AT3G20130
AT3G20250
AT3G20370
AT3G20470
AT3G20820
AT3G20890
AT3G20898
AT3G21710
AT3G21755
AT3G22060
AT3G22072
AT3G22150
AT3G22210
AT3G22240
AT3G22570
AT3G22600
AT3G22845
AT3G22970
AT3G23030
AT3G23490
AT3G23730
AT3G23810
AT3G24040
AT3G24050
AT3G24080
AT3G24150
AT3G24660
AT3G24740
AT3G24830
AT3G24982
AT3G25040
AT3G25070
AT3G25540
AT3G26180
AT3G26230
AT3G26370
AT3G26470
AT3G26520
AT3G26570
AT3G26650
AT3G27010
AT3G27200
AT3G27310
AT3G27420
AT3G27690
AT3G27770
AT3G27906
AT3G28690
AT3G28780
AT3G28790
AT3G43740
AT3G43860
AT3G43955.1
AT3G44110
AT3G44190
AT3G45050
AT3G45090
AT3G45140
AT3G45443
AT3G45710
AT3G45900
AT3G46040
AT3G46450
AT3G46650
AT3G46690
AT3G46700
AT3G46720
AT3G46930
AT3G46950
AT3G46960
AT3G47295
AT3G47490
AT3G47875.1
AT3G47990
AT3G48000
AT3G48060
AT3G48115
AT3G48290
AT3G48320
AT3G48430
AT3G48560
AT3G48780
AT3G49290
AT3G49590
AT3G49750
AT3G49780
AT3G49940
AT3G50280
AT3G50480
AT3G50550
AT3G50750
AT3G50820
AT3G50930
AT3G50970
AT3G51070
AT3G51075
AT3G51250
AT3G51260
AT3G51330
AT3G51370
AT3G51375
AT3G51580
AT3G51630
AT3G52060
AT3G52110
AT3G52240
AT3G52720
AT3G53250
AT3G53540
AT3G53670
AT3G53970
AT3G53990
AT3G54050
AT3G54430
AT3G54590
AT3G54760
AT3G54920
AT3G55110
AT3G55170
AT3G55220
AT3G55240
AT3G55280
AT3G55320
AT3G56250
AT3G56408
AT3G56450
AT3G56630
AT3G56910
AT3G57300
AT3G57340
AT3G57420
AT3G57430
AT3G57540
AT3G57810
AT3G57930
AT3G58090
AT3G58140
AT3G58220
AT3G59080
AT3G59695
AT3G59910
AT3G60340
AT3G60530
AT3G61170
AT3G61200
AT3G61260
AT3G61415
AT3G61600
AT3G61710
AT3G61850
AT3G61950
AT3G62080
AT3G62290
AT3G62422
AT3G62660
AT3G62700
AT3G62720
AT3G62830
AT3G62860
AT3G63140
AT3G63300
AT3G63310
AT3G63440
AT4G00026
AT4G00380
AT4G00430
AT4G00770
AT4G00780
AT4G00870
AT4G00975
AT4G01020
AT4G01070
AT4G01440
AT4G01940
AT4G02200
AT4G02250
AT4G02350
AT4G02540
AT4G02550
AT4G02600
AT4G02770
AT4G02820
AT4G03190
AT4G03505
AT4G03560
AT4G04200
AT4G04570
AT4G04692
AT4G04925
AT4G04970
AT4G05170
AT4G05190
AT4G06634
AT4G07390
AT4G08150
AT4G09460
AT4G09620
AT4G09720
AT4G10170
AT4G10470
AT4G10570
AT4G10590
AT4G10920
AT4G11220
AT4G11320
AT4G11840
AT4G12080
AT4G12420
AT4G12760
AT4G12800
AT4G13120.1
AT4G13270
AT4G13390
AT4G13500
AT4G13505
AT4G13615
AT4G13918
AT4G13920
AT4G13940
AT4G14030
AT4G14300
AT4G14740
AT4G14960
AT4G14980
AT4G15000
AT4G15260
AT4G15415
AT4G15440
AT4G15475
AT4G15610
AT4G15760
AT4G15802
AT4G16143
AT4G16190
AT4G16370
AT4G16520
AT4G16660
AT4G16680
AT4G16720
AT4G16760
AT4G16850
AT4G16890
AT4G17340
AT4G17810
AT4G17840
AT4G17890
AT4G18380
AT4G18670
AT4G18730
AT4G18950
AT4G19120
AT4G19150
AT4G19370
AT4G19840
AT4G19990
AT4G20360
AT4G20480
AT4G20850
AT4G21110
AT4G21450
AT4G21590
AT4G21620
AT4G21650
AT4G21680
AT4G21760
AT4G21830
AT4G21980
AT4G21990
AT4G22200
AT4G22240
AT4G22350
AT4G22505
AT4G22510
AT4G22530
AT4G22850
AT4G22920
AT4G23290
AT4G23330
AT4G23470
AT4G23570
AT4G23630
AT4G23670
AT4G23740
AT4G23750
AT4G23850
AT4G23890
AT4G24020
AT4G24060
AT4G24130
AT4G24160
AT4G24380
AT4G24750
AT4G24830
AT4G24910
AT4G25520
AT4G25640
AT4G25690
AT4G25720
AT4G25740
AT4G25845
AT4G25870
AT4G26090
AT4G26370
AT4G26470
AT4G26860
AT4G26970
AT4G27230
AT4G27900
AT4G28260
AT4G28300
AT4G28370
AT4G28395
AT4G28400
AT4G28703
AT4G29010
AT4G29020
AT4G29040
AT4G29070
AT4G29160
AT4G30250
AT4G30630
AT4G30850
AT4G30890
AT4G31410
AT4G31460
AT4G32030
AT4G32040
AT4G32250
AT4G32260
AT4G32280
AT4G32285
AT4G32410
AT4G33030
AT4G33150
AT4G33420
AT4G33910
AT4G34000
AT4G34030
AT4G34215
AT4G34240
AT4G34390
AT4G34450
AT4G34510
AT4G34680
AT4G34710
AT4G34750
AT4G35080
AT4G35090
AT4G35410
AT4G35470
AT4G35860
AT4G35890
AT4G36030
AT4G36032
AT4G36530
AT4G36650
AT4G36660
AT4G36800
AT4G37095
AT4G37120
AT4G37210
AT4G37430
AT4G37440
AT4G37460
AT4G37480
AT4G37540
AT4G37610
AT4G37760
AT4G37790
AT4G37980
AT4G38050
AT4G38170
AT4G38420
AT4G38480
AT4G38600
AT4G38670
AT4G38710
AT4G38770
AT4G38890
AT4G38920
AT4G38960
AT4G39560
AT4G39710
AT4G39820
AT4G39840
AT4G39870
AT4G40065
AT5G01090
AT5G01215
AT5G01530
AT5G01750
AT5G01810
AT5G01850
AT5G02020
AT5G02110
AT5G02160
AT5G02370
AT5G02500
AT5G02600
AT5G02820
AT5G03190
AT5G03300
AT5G04830
AT5G04880
AT5G04885
AT5G05610
AT5G05890
AT5G05960
AT5G06100
AT5G06230
AT5G06860
AT5G07090
AT5G07300
AT5G07580
AT5G08100
AT5G08139
AT5G08500
AT5G08690
AT5G08770
AT5G08790
AT5G09480
AT5G09590
AT5G10060
AT5G10610
AT5G10695
AT5G10960
AT5G10980
AT5G11150
AT5G11690
AT5G12150
AT5G12280
AT5G12480
AT5G13030
AT5G13320
AT5G13330
AT5G13380
AT5G14000
AT5G14120
AT5G14510
AT5G14540
AT5G14570
AT5G14730
AT5G14840
AT5G14970
AT5G15260
AT5G15270
AT5G15350
AT5G15580
AT5G15581
AT5G15630
AT5G15790
AT5G15800
AT5G15970
AT5G16180
AT5G16360
AT5G16505.2
AT5G16760
AT5G16960
AT5G17000
AT5G17860
AT5G17920
AT5G18130
AT5G18380
AT5G18470
AT5G18780
AT5G19010
AT5G19180
AT5G19190
AT5G19230
AT5G19240
AT5G19440
AT5G19970
AT5G19980
AT5G20120
AT5G20150
AT5G20190
AT5G20200
AT5G20230
AT5G20360
AT5G20700
AT5G20860
AT5G20900
AT5G21090
AT5G21100
AT5G21150
AT5G21940
AT5G22510
AT5G23235
AT5G23510
AT5G23570
AT5G23810
AT5G23860
AT5G23960
AT5G24165
AT5G24420
AT5G24680
AT5G24930
AT5G25040
AT5G25460
AT5G25540
AT5G25610
AT5G25630
AT5G25640
AT5G26270
AT5G26600
AT5G26751
AT5G26780
AT5G27100
AT5G27280
AT5G27450
AT5G27640
AT5G27670
AT5G28500
AT5G28640
AT5G30510
AT5G32450
AT5G35490
AT5G35935.1
AT5G35995
AT5G37720
AT5G37830
AT5G38200
AT5G38430
AT5G39990
AT5G40170
AT5G40830
AT5G41070
AT5G41210
AT5G41360
AT5G41670
AT5G42092
AT5G42100
AT5G42130
AT5G42140
AT5G42300
AT5G42370
AT5G42620
AT5G42730
AT5G42830
AT5G42890
AT5G42980
AT5G43340
AT5G43440
AT5G43450
AT5G43680
AT5G43920
AT5G44020
AT5G44100
AT5G44190
AT5G44620
AT5G44650
AT5G45070
AT5G45470
AT5G45710
AT5G45750
AT5G45950
AT5G46090
AT5G46290
AT5G46450
AT5G46510
AT5G46710
AT5G47210
AT5G47560
AT5G47730
AT5G47780
AT5G48290
AT5G48560
AT5G48810
AT5G48960
AT5G49000
AT5G49070
AT5G49440
AT5G49970
AT5G50000
AT5G50080
AT5G50130
AT5G50160
AT5G50180
AT5G50370
AT5G50375
AT5G51070
AT5G51180
AT5G51680
AT5G51780
AT5G53320
AT5G53420
AT5G53540
AT5G53560
AT5G53760
AT5G54110
AT5G54569
AT5G54570
AT5G54730
AT5G55540
AT5G55600
AT5G55670
AT5G56170
AT5G56180
AT5G56210
AT5G56220
AT5G56320
AT5G56380
AT5G56650
AT5G56660
AT5G57010
AT5G57120
AT5G57655
AT5G57660
AT5G58230
AT5G58340
AT5G58740
AT5G59070
AT5G59220
AT5G59310
AT5G59320
AT5G59560
AT5G59613
AT5G59732
AT5G59750
AT5G59800
AT5G60022
AT5G60540
AT5G61440
AT5G62480
AT5G62700
AT5G63020
AT5G63195
AT5G63340
AT5G63470
AT5G63530
AT5G63560
AT5G63760
AT5G63800
AT5G63930
AT5G64270
AT5G64390
AT5G64400
AT5G64572
AT5G65660
AT5G65700
AT5G65710
AT5G65720
AT5G65730
AT5G65780
AT5G65870
AT5G65910
AT5G65920
AT5G66040
AT5G66230
AT5G66390
AT5G66480
AT5G66558
AT5G66600
AT5G66900
AT5G66930
AT5G67100
AT5G67420
AT5G67590
AT5G67600
AT2G22980
AT2G05510
AT2G11240.1
AT4G28520
AT1G02475
AT1G03250
AT1G03270
AT1G03280
AT1G03620
AT1G04200
AT1G04400
AT1G07960
AT1G08190
AT1G08490
AT1G10120
AT1G10510
AT1G10950
AT1G11480
AT1G12140
AT1G12470
AT1G12740
AT1G13180
AT1G13730
AT1G14270
AT1G14400
AT1G15350
AT1G15740
AT1G15750
AT1G16780
AT1G17130
AT1G17440
AT1G17460
AT1G17850
AT1G18160
AT1G21350
AT1G21450
AT1G21730
AT1G24290
AT1G25350
AT1G25490
AT1G25520
AT1G27760
AT1G29750
AT1G30610
AT1G30640
AT1G30680
AT1G31360
AT1G31420
AT1G31800
AT1G31870
AT1G42960
AT1G44780
AT1G47290
AT1G47870
AT1G49975
AT1G51500
AT1G52155
AT1G52670
AT1G53760
AT1G55830
AT1G59980
AT1G60130
AT1G60440
AT1G61210
AT1G62790
AT1G64050
AT1G64110
AT1G64300
AT1G64990
AT1G65590
AT1G66070
AT1G67430
AT1G67660
AT1G67850
AT1G68200
AT1G68670
AT1G69540
AT1G69770
AT1G71220
AT1G71860
AT1G72030
AT1G72090
AT1G72420
AT1G73460
AT1G73830
AT1G74910
AT1G75310
AT1G75840
AT1G76580
AT1G77110
AT1G77420
AT1G77810
AT1G79010
AT1G79280
AT1G79350
AT1G80620
AT1G80640
AT2G01200
AT2G01320
AT2G03060
AT2G03667
AT2G03720
AT2G07340
AT2G14750
AT2G15280
AT2G16790
AT2G17442
AT2G18030
AT2G18760
AT2G19600
AT2G19940
AT2G20810
AT2G21240
AT2G22010
AT2G22530
AT2G22650
AT2G23040
AT2G25050
AT2G25280
AT2G25625
AT2G26340
AT2G26780
AT2G26800
AT2G28240
AT2G30260
AT2G30920
AT2G32710
AT2G32900
AT2G32950
AT2G33550
AT2G33820
AT2G33980
AT2G35010
AT2G35110
AT2G37050
AT2G37290
AT2G37500
AT2G37520
AT2G37620
AT2G38580
AT2G38660
AT2G38680
AT2G39130
AT2G40140
AT2G40430
AT2G40770
AT2G40780
AT2G41340
AT2G41350
AT2G42120
AT2G42400
AT2G42770
AT2G43140
AT2G44750
AT2G45670
AT2G46910
AT2G47500
AT2G47760
AT2G47790
AT3G01040
AT3G01120
AT3G02540
AT3G02740
AT3G02860
AT3G02870
AT3G03810
AT3G04970
AT3G05230
AT3G05350
AT3G05420
AT3G06400
AT3G06670
AT3G07030
AT3G07200
AT3G07530
AT3G07650
AT3G09100
AT3G09360
AT3G09405
AT3G10572
AT3G11910
AT3G11964
AT3G13000
AT3G13990
AT3G14570
AT3G14860
AT3G14880
AT3G15080
AT3G15410
AT3G15920
AT3G17980
AT3G18430
AT3G19895
AT3G19900
AT3G21690
AT3G22170
AT3G23430
AT3G23800
AT3G23890
AT3G24180
AT3G24430
AT3G26134
AT3G26330
AT3G27325
AT3G44630
AT3G44960
AT3G46520
AT3G48670
AT3G48920
AT3G49260
AT3G49870
AT3G50370
AT3G50950
AT3G51620
AT3G52630
AT3G54280
AT3G54440
AT3G54750
AT3G54780
AT3G54880
AT3G55510
AT3G55760
AT3G56120
AT3G56210
AT3G56570
AT3G56930
AT3G57630
AT3G58450
AT3G58490
AT3G58620
AT3G58640
AT3G59090
AT3G59100
AT3G59660
AT3G60310
AT3G61220
AT3G61740
AT3G62010
AT3G62120
AT3G62300
AT4G00760
AT4G00990
AT4G02450
AT4G02900
AT4G03960
AT4G05520
AT4G06676
AT4G08180
AT4G08320
AT4G08630
AT4G09020
AT4G13590
AT4G14240
AT4G14710
AT4G16410
AT4G16845
AT4G17360
AT4G17410
AT4G17730
AT4G18240
AT4G18375
AT4G19450
AT4G20310
AT4G21220
AT4G21820
AT4G22214
AT4G22230
AT4G22720
AT4G22990
AT4G24540
AT4G24610
AT4G24840
AT4G25120
AT4G26740
AT4G26870
AT4G26910
AT4G30200
AT4G30340
AT4G30990
AT4G31210
AT4G31430
AT4G32000
AT4G32640
AT4G32650
AT4G33650
AT4G34100
AT4G34430
AT4G34610
AT4G37820
AT4G38260
AT4G39040
AT4G39350
AT5G02150
AT5G02830
AT5G02840
AT5G03415
AT5G03905
AT5G03940
AT5G04110
AT5G04250
AT5G04710
AT5G05435
AT5G06440
AT5G06600
AT5G06960
AT5G07740
AT5G07950
AT5G09250
AT5G10180
AT5G12370
AT5G12850
AT5G13010
AT5G13110
AT5G13300
AT5G13530
AT5G13730
AT5G14250
AT5G14430
AT5G15020
AT5G15740
AT5G15940
AT5G16610
AT5G16810
AT5G16820
AT5G16840
AT5G17450
AT5G17570
AT5G17900
AT5G18420
AT5G19030
AT5G19350
AT5G19400
AT5G19660
AT5G20070
AT5G20590
AT5G22780
AT5G23870
AT5G24320
AT5G24710
AT5G24760
AT5G25220
AT5G26830
AT5G35930
AT5G37130
AT5G37380
AT5G40530
AT5G41220
AT5G46690
AT5G47310
AT5G48090
AT5G48720
AT5G49470
AT5G51140
AT5G51950
AT5G53340
AT5G53350
AT5G53490
AT5G55760
AT5G55810
AT5G55840
AT5G57300
AT5G57410
AT5G58100
AT5G61020
AT5G61970
AT5G62230
AT5G64470
AT5G64600
AT5G65930
AT5G66810
AT1G04170
AT1G07645
AT1G08450
AT1G08600
AT1G08930
AT1G10590
AT1G10900
AT1G11650
AT1G14820
AT1G16610
AT1G17350
AT1G17410
AT1G18260
AT1G22940
AT1G27070
AT1G29310
AT1G30520
AT1G43020
AT1G51590
AT1G53090
AT1G53650
AT1G55500
AT1G55620
AT1G58200
AT1G64960
AT1G64980
AT1G67720
AT1G73960
AT1G76260
AT1G79920
AT2G02760
AT2G03810
AT2G04845
AT2G16650
AT2G19730
AT2G26890
AT2G31740
AT2G31955
AT2G34680
AT2G35450
AT2G35650
AT2G38280
AT2G43330
AT2G45240
AT2G46020
AT2G46420
AT2G47020
AT2G48020
AT2G48060
AT3G01380
AT3G02050
AT3G06190
AT3G07180
AT3G07565
AT3G08790
AT3G10770
AT3G11240
AT3G14960
AT3G16565
AT3G19190
AT3G23480
AT3G23900
AT3G24010
AT3G27220
AT3G29360
AT3G49400
AT3G49500
AT3G51040
AT3G51880
AT3G52535
AT3G52640
AT3G53350
AT3G53890
AT3G57060
AT3G58670
AT3G60260
AT4G00660
AT4G01450
AT4G02480
AT4G04880
AT4G13830
AT4G15940
AT4G17440
AT4G18810
AT4G21150
AT4G23940
AT4G27000
AT4G28600
AT4G33130
AT4G37270
AT4G38970
AT4G39080
AT4G39150
AT4G39170
AT5G01970
AT5G02860
AT5G03420
AT5G03960
AT5G08710
AT5G10030
AT5G10200
AT5G11350
AT5G11580
AT5G14770
AT5G15070
AT5G17310
AT5G17410
AT5G17790
AT5G23150
AT5G23760
AT5G24310
AT5G35330
AT5G38030
AT5G40780
AT5G40870
AT5G45300
AT5G45560
AT5G46250
AT5G46390
AT5G47520
AT5G48160
AT5G51040
AT5G51230
AT5G51660
AT5G53220
AT5G53580
AT5G54430
AT5G54670
AT5G57180
AT5G58005
AT5G59160
AT5G60370
AT5G62790
AT5G63190
AT5G63260
AT1G06710
AT1G08910
AT1G10095
AT1G55840
AT1G73480
AT1G76280
AT2G41490
AT2G45140
AT3G12680
AT3G27110
AT3G54840
AT3G59600
AT4G20930
AT4G26650
AT4G29100
AT5G53850
AT5G53860
AT5G61060
AT1G03630
AT1G05805
AT1G07560
AT1G07590
AT1G10610
AT1G11310
AT1G13970
AT1G14230
AT1G15180
AT1G16489
AT1G17970
AT1G18360
AT1G19660
AT1G20270
AT1G21650
AT1G23510
AT1G28420
AT1G30755
AT1G31600
AT1G32810
AT1G36390
AT1G48550
AT1G49180
AT1G57680
AT1G60140
AT1G65540
AT1G72630
AT1G72710
AT1G75280
AT1G76940
AT1G77090
AT1G79380
AT1G79880
AT2G01250
AT2G20820
AT2G21160
AT2G24040
AT2G25420
AT2G25980
AT2G29310
AT2G32415
AT2G32870
AT2G33255
AT2G33310
AT2G35820
AT2G38140
AT2G38650
AT2G40190
AT2G46090
AT2G47900
AT2G47920
AT3G02680
AT3G02875
AT3G02890
AT3G03770
AT3G04500
AT3G04890
AT3G08580
AT3G09060
AT3G11030
AT3G14980
AT3G19720
AT3G19850
AT3G20010
AT3G25530
AT3G25570
AT3G42806.1
AT3G44670
AT3G45040
AT3G51636
AT3G51920
AT3G53100
AT3G54670
AT3G55250
AT3G55800
AT3G56150
AT3G56580
AT3G57980
AT3G59680
AT3G62499
AT3G63490
AT4G00590
AT4G03110
AT4G03240
AT4G05450
AT4G10950
AT4G12780
AT4G13330
AT4G13630
AT4G15545
AT4G16830
AT4G18140
AT4G18593
AT4G19430
AT4G23270
AT4G27370
AT4G30160
AT4G30560
AT4G31150
AT4G31580
AT4G31860
AT4G34730
AT4G35570
AT4G37180
AT5G02290
AT5G03040
AT5G03730
AT5G05180
AT5G05690
AT5G07270
AT5G08560
AT5G09690
AT5G14910
AT5G16120
AT5G16520
AT5G18760
AT5G19450
AT5G20500
AT5G22440
AT5G23610
AT5G24810
AT5G26850
AT5G38220
AT5G44785
AT5G44930
AT5G45940
AT5G46410
AT5G49360
AT5G50970
AT5G51980
AT5G53020
AT5G57030
AT5G58040
AT5G58240
AT5G59710
AT5G59960
AT5G61500
AT5G65970
AT5G66240
AT1G02880
AT1G04750
AT1G07450
AT1G08840
AT1G09280
AT1G10865
AT1G13320
AT1G14910
AT1G14970
AT1G15175
AT1G16180
AT1G17520
AT1G20060
AT1G23520
AT1G24340
AT1G31020
AT1G31170
AT1G33290
AT1G45160
AT1G47540
AT1G49350
AT1G51340
AT1G53120
AT1G55130
AT1G55150
AT1G55880
AT1G56180
AT1G61850
AT1G62330
AT1G62540
AT1G63610
AT1G67800
AT1G69340
AT1G76140
AT1G80500
AT2G01270
AT2G02410
AT2G05590
AT2G06005
AT2G06990
AT2G14530
AT2G15910
AT2G16430
AT2G20190
AT2G20840
AT2G23840
AT2G25080
AT2G25480
AT2G26590
AT2G32010
AT2G32170
AT2G36895
AT2G38700
AT2G39760
AT2G39770
AT2G40630
AT2G41710
AT2G42500
AT2G43465
AT2G43640
AT2G43780
AT2G44060
AT2G44350
AT2G45880
AT3G02280
AT3G03310
AT3G04340
AT3G04445
AT3G05210
AT3G05520
AT3G05560
AT3G06250
AT3G07590
AT3G10250
AT3G13560
AT3G13690
AT3G14290
AT3G14890
AT3G16000
AT3G17090
AT3G17205
AT3G18380
AT3G19508
AT3G22190
AT3G51270
AT3G54380
AT3G57800
AT3G59490
AT3G63180
AT4G01050
AT4G01430
AT4G01510
AT4G01880
AT4G04350
AT4G05020
AT4G05330
AT4G06748
AT4G09150
AT4G09340
AT4G10970
AT4G12970
AT4G14145
AT4G14605
AT4G14760
AT4G14965
AT4G15900
AT4G17150
AT4G19985
AT4G26570
AT4G26640
AT4G31350
AT4G33080
AT4G35010
AT4G35030
AT4G39120
AT5G01290
AT5G01470
AT5G03440
AT5G04460
AT5G07770
AT5G08480
AT5G13120
AT5G13690
AT5G15490
AT5G15550
AT5G18620
AT5G19130
AT5G19430
AT5G19550
AT5G20920
AT5G27290
AT5G35730
AT5G37360
AT5G37475
AT5G38470
AT5G41480
AT5G43100
AT5G44800
AT5G46020
AT5G46030
AT5G47720
AT5G47860
AT5G48460
AT5G50770
AT5G53530
AT5G54840
AT5G58787
AT5G61880
AT5G63200
AT5G63490
AT5G64070
AT5G64960
AT5G66005
AT5G66380
AT5G66550
AT5G66720
AT1G03890
AT1G03910
AT1G07740
AT1G08040
AT1G08360
AT1G16710
AT1G17110
AT1G20850
AT1G31812
AT1G34010
AT1G50300
AT1G50970
AT1G53000
AT1G58230
AT1G65700
AT1G67700
AT1G68910
AT1G69680
AT1G71270
AT1G74790
AT1G75010
AT1G78910
AT2G20650
AT2G21510
AT2G21960
AT2G23410
AT2G23760
AT2G27980
AT2G28880
AT2G29790
AT2G30480
AT2G30910
AT2G31300
AT2G31370
AT2G32080
AT2G34720
AT2G38330
AT2G38880
AT2G40280
AT2G43430
AT2G43920
AT2G44480
AT2G45320
AT2G46270
AT2G48070
AT3G03350
AT3G03970
AT3G06720
AT3G12200
AT3G13580
AT3G14172
AT3G17300
AT3G18100
AT3G19740
AT3G27470
AT3G28150
AT3G60286
AT4G01230
AT4G03410
AT4G09980
AT4G15230
AT4G17520
AT4G18270
AT4G19003
AT4G25770
AT4G26400
AT4G27620
AT4G32590
AT4G38930
AT5G02650
AT5G04560
AT5G08470
AT5G11040
AT5G13050
AT5G13220
AT5G17070
AT5G19830
AT5G24750
AT5G35400
AT5G38140
AT5G38510
AT5G43880
AT5G48830
AT5G52547
AT5G56250
AT5G56360
AT5G57960
AT5G58410
AT5G59250
AT5G60120
AT5G64440
AT5G66180
AT1G20890
AT1G48130
AT2G36370
AT4G05040
AT4G14385
AT5G06180
AT5G11640
AT5G20680
AT5G37260
AT5G40280
AT5G53180
AT5G54090
AT1G01100
AT1G01725
AT1G09930
AT1G11720
AT1G25570
AT1G30970
AT1G31120
AT1G48230
AT1G49600
AT1G56190
AT1G64530
AT1G70790
AT1G75290
AT1G76320
AT1G76790
AT2G02130
AT2G05840
AT2G17990
AT2G26510
AT2G29340
AT2G31750
AT2G31751
AT2G32430
AT2G38255
AT2G42300
AT2G43710
AT3G01270
AT3G05060
AT3G06850
AT3G09390
AT3G12290
AT3G13445
AT3G15240
AT3G15430
AT3G18035
AT3G18270
AT3G20070
AT3G20080
AT3G26070
AT3G44310
AT3G46440
AT3G50500
AT3G60810
AT3G61898
AT4G02485
AT4G13200
AT4G15210
AT4G15840
AT4G18010
AT4G20440
AT4G27780
AT4G31030
AT4G34640
AT4G36270
AT4G38440
AT4G40050
AT5G01650
AT5G12260
AT5G14800
AT5G18860
AT5G39600
AT5G42940
AT5G43570
AT5G46150
AT5G47020
AT5G52450
AT5G54080
AT5G56190
AT5G56750
AT5G57240
AT5G57290
AT5G57565
AT5G63080
AT5G63595
AT1G06220
AT1G29220
AT1G61030
AT1G73670
AT1G75660
AT2G20000
AT2G20290
AT2G36670
AT2G43680
AT2G44180
AT2G45250
AT3G17590
AT3G27300
AT3G28100
AT3G28970
AT4G08460
AT4G08470
AT4G24100
AT5G03650
AT5G06770
AT5G16260
AT5G16480
AT5G25060
AT5G45350
AT5G55060
AT1G22740
AT2G45640
AT3G03690
AT3G28080
AT4G16695
AT4G17050
AT4G32010
AT5G14710
AT5G61120
AT1G07119
AT2G14285
AT2G21410
AT3G12250
AT4G14520
AT4G21660
AT5G02080
AT5G42770
AT5G55896.1
AT1G02470
AT1G29410
AT1G32150
AT1G69740
AT2G20830
AT2G28550
AT2G34780
AT3G32940
AT3G54800
AT3G57880
AT4G12020
AT4G27610
AT4G27820
AT4G31110
AT5G27840
AT5G44572
AT5G63050
AT5G67140
AT1G01080
AT1G01710
AT1G01820
AT1G03060
AT1G03740
AT1G04440
AT1G05940
AT1G06390
AT1G09160
AT1G13170
AT1G16480
AT1G19130
AT1G20110
AT1G21170
AT1G26630
AT1G27045
AT1G30200
AT1G30900
AT1G31160
AT1G44125
AT1G45474
AT1G48500
AT1G48540
AT1G53430
AT1G56140
AT1G56460
AT1G60070
AT1G61190
AT1G62130
AT1G63800
AT1G64200
AT1G65970
AT1G66680
AT1G73920
AT1G74560
AT1G75850
AT1G76010
AT1G79940
AT2G01070
AT2G01900
AT2G02470
AT2G14170
AT2G17700
AT2G18090
AT2G19830
AT2G19900
AT2G20250
AT2G21370
AT2G21870
AT2G21940
AT2G25964
AT2G26500
AT2G27950
AT2G28940
AT2G34560
AT2G35060
AT2G38860
AT2G39890
AT2G40670
AT2G42590
AT2G42780
AT2G44710
AT2G44970
AT2G45950
AT3G01770
AT3G05330
AT3G07980
AT3G10915
AT3G11230
AT3G13450
AT3G17310
AT3G17900
AT3G18680
AT3G22200
AT3G23830
AT3G24120
AT3G24503
AT3G25030
AT3G26720
AT3G29330
AT3G42630
AT3G49640
AT3G51480
AT3G52660
AT3G53570
AT3G53740
AT3G55270
AT3G56320
AT3G57530
AT3G58710
AT3G59950
AT3G60750
AT3G62800
AT4G00450
AT4G01330
AT4G01590
AT4G02130
AT4G02460
AT4G10890
AT4G11600
AT4G16765
AT4G17480
AT4G18590
AT4G18960
AT4G18970
AT4G21580
AT4G22070
AT4G24480
AT4G24990
AT4G25970
AT4G27960
AT4G29670
AT4G30080
AT4G30760
AT4G30993
AT4G31240
AT4G31550
AT4G32980
AT4G34890
AT4G37432
AT4G38230
AT5G02710
AT5G03900
AT5G04490
AT5G05010
AT5G07940
AT5G08280
AT5G11650
AT5G16210
AT5G17165
AT5G18190
AT5G18260
AT5G23010
AT5G37590
AT5G38410
AT5G44530
AT5G49555
AT5G53050
AT5G55040
AT5G55820
AT5G56760
AT5G64840
AT5G65670
AT5G66290
AT1G01040
AT1G01240
AT1G03000
AT1G06410
AT1G06640
AT1G07020
AT1G08320
AT1G10070
AT1G10720
AT1G11660
AT1G12920
AT1G14380
AT1G14580
AT1G15060
AT1G17590
AT1G18415
AT1G22640
AT1G30270
AT1G30460
AT1G31850
AT1G33120
AT1G33270
AT1G43850
AT1G48360
AT1G54260
AT1G61040
AT1G68190
AT1G70645
AT1G72560
AT1G73750
AT1G76450
AT1G76730
AT1G78140
AT2G17150
AT2G23740
AT2G24150
AT2G30500
AT2G34250
AT2G37585
AT2G40460
AT2G41720
AT2G46580
AT3G01130
AT3G25800
AT3G48420
AT3G53130
AT3G55890
AT3G61490
AT4G01480
AT4G08980
AT4G12850
AT4G14350
AT4G18260
AT4G24015
AT4G24500
AT4G31000
AT4G31820
AT5G01015
AT5G01920
AT5G04420
AT5G05080
AT5G05670
AT5G06865
AT5G07290
AT5G08750
AT5G10350
AT5G11700
AT5G13500
AT5G18940
AT5G41460
AT5G44920
AT5G46180
AT5G48880
AT5G67610
AT1G05220
AT1G07350
AT1G22440
AT1G23730
AT1G49430
AT1G50200
AT1G68580
AT2G27340
AT2G33380
AT3G06480
AT3G06760
AT3G18080
AT3G29100
AT3G47560
AT3G53270
AT3G59300
AT3G62370
AT4G32470
AT4G39680
AT5G19000
AT5G19900
AT5G20165
AT5G39530
AT5G63120
AT1G01550
AT1G01580
AT1G02020
AT1G04945
AT1G09560
AT1G12860
AT1G13140
AT1G13145
AT1G13440
AT1G14071
AT1G15690
AT1G18200
AT1G18650
AT1G19350
AT1G19570
AT1G21840
AT1G22690
AT1G23250
AT1G23490
AT1G27460
AT1G28290
AT1G28580
AT1G28960
AT1G29355
AT1G29670
AT1G29952
AT1G32540
AT1G34370
AT1G47240
AT1G50570
AT1G51745
AT1G52040
AT1G52200
AT1G52230
AT1G54820
AT1G55590
AT1G56612
AT1G57610
AT1G57750
AT1G61890
AT1G62200
AT1G62600
AT1G63850
AT1G63855
AT1G63880
AT1G65930
AT1G66510
AT1G67870
AT1G68290
AT1G68940
AT1G72150
AT1G72160
AT1G72860
AT1G74670
AT1G74840
AT1G75420
AT1G75500
AT1G76520
AT1G76590
AT1G77210
AT1G77330
AT1G77660
AT1G78780
AT1G79090
AT1G79730
AT1G79970
AT1G80780
AT1G80920
AT2G01735
AT2G05100
AT2G05380
AT2G06040
AT2G06850
AT2G11140.1
AT2G15240
AT2G16600
AT2G17710
AT2G18700
AT2G19580
AT2G20260
AT2G23560
AT2G25760
AT2G26740
AT2G28900
AT2G29300
AT2G30620
AT2G30860
AT2G30870
AT2G31360
AT2G32150
AT2G33050
AT2G33150
AT2G33450
AT2G35370
AT2G36120
AT2G37170
AT2G38470
AT2G40160
AT2G40850
AT2G41100
AT2G42840
AT2G43410
AT2G45510
AT2G45770
AT2G47650
AT2G47730
AT3G01930
AT3G03550
AT3G07550
AT3G10760
AT3G11890
AT3G12600
AT3G12940
AT3G13224
AT3G13300
AT3G14310
AT3G14420
AT3G14650
AT3G14680
AT3G15400
AT3G16140
AT3G16240
AT3G16370
AT3G16420
AT3G16430
AT3G16500
AT3G17050.1
AT3G19820
AT3G21510
AT3G22420
AT3G23050
AT3G24160
AT3G25930
AT3G26580
AT3G27210
AT3G28840
AT3G28980
AT3G43610
AT3G43690.1
AT3G48050
AT3G48330
AT3G51420
AT3G52070
AT3G52150
AT3G53420
AT3G53800
AT3G54740
AT3G56410
AT3G58720
AT3G59980
AT3G62040
AT4G00710
AT4G02590
AT4G02890
AT4G03210
AT4G05050
AT4G05150
AT4G06598
AT4G08920
AT4G11270
AT4G15560
AT4G16950
AT4G19500
AT4G19690
AT4G23180
AT4G24770
AT4G25170
AT4G25610
AT4G25710
AT4G26080
AT4G26590
AT4G26690
AT4G27160
AT4G27520
AT4G28900.1
AT4G30270
AT4G32530
AT4G32560
AT4G33180
AT4G34131
AT4G34138
AT4G36960
AT4G37070
AT4G37550
AT5G02670
AT5G02720
AT5G02880
AT5G03080
AT5G03240
AT5G03552
AT5G06278
AT5G06280
AT5G06970
AT5G08640
AT5G08680
AT5G09850
AT5G10550
AT5G13180
AT5G13240
AT5G14210
AT5G16800
AT5G18255
AT5G18850
AT5G22690
AT5G24780
AT5G25210
AT5G27380
AT5G27400
AT5G27750
AT5G33365.1
AT5G35670
AT5G35753
AT5G37740
AT5G40100
AT5G40250
AT5G42050
AT5G43560
AT5G44600
AT5G44630
AT5G46210
AT5G48412
AT5G48770
AT5G49640
AT5G52110
AT5G55970
AT5G58470
AT5G60270
AT5G61380
AT5G62130
AT5G63310
AT5G63600
AT5G63790
AT5G64000
AT5G64100
AT5G64120
AT5G64360
AT5G64570
AT5G65010
AT5G65440
AT5G66210
AT5G66360
AT5G67160
AT1G79245
AT1G01650
AT1G06950
AT1G10050
AT1G10660
AT1G11870
AT1G12250
AT1G12730
AT1G13860
AT1G16810
AT1G17280
AT1G18090
AT1G18270
AT1G23900
AT1G27752
AT1G28320
AT1G32400
AT1G33470
AT1G35190
AT1G49520
AT1G49730
AT1G50500
AT1G50730
AT1G51790
AT1G51965
AT1G56500
AT1G60430
AT1G63980
AT1G67690
AT1G70550
AT1G71696
AT1G72320
AT1G72990
AT1G76630
AT1G78670
AT1G79650
AT2G01470
AT2G12480
AT2G16060
AT2G17130
AT2G17540
AT2G18280
AT2G18290
AT2G19950
AT2G23820
AT2G26240
AT2G26830
AT2G28605
AT2G29210
AT2G29590
AT2G31440
AT2G32040
AT2G37060
AT2G38780
AT2G39250
AT2G40270
AT2G42130
AT2G42210
AT2G43120
AT2G47115
AT2G47510
AT3G02460
AT3G04680
AT3G05270
AT3G06700
AT3G08960
AT3G10220
AT3G11500
AT3G11620
AT3G11930
AT3G11960
AT3G12520
AT3G12550
AT3G13490
AT3G15220
AT3G15750
AT3G17950
AT3G19500
AT3G20870
AT3G22220
AT3G23080
AT3G23640
AT3G23700
AT3G23790
AT3G25690
AT3G27460
AT3G28430
AT3G33520
AT3G46200
AT3G48830
AT3G49720
AT3G50050
AT3G50790
AT3G51310
AT3G51390
AT3G54790
AT3G56840
AT3G57000
AT3G57680
AT3G59020
AT3G60300
AT3G61080
AT3G61480
AT3G63510
AT4G01060
AT4G01710
AT4G09550
AT4G09970
AT4G12870
AT4G13860
AT4G15510
AT4G15563
AT4G16360
AT4G17695
AT4G19670
AT4G20070
AT4G21090
AT4G21215
AT4G22970
AT4G23710
AT4G23860
AT4G25140
AT4G26940
AT4G27580
AT4G28070
AT4G28830
AT4G33200
AT4G33760
AT4G35780
AT5G01300
AT5G01595
AT5G02770
AT5G03406
AT5G03430
AT5G06450
AT5G07350
AT5G07360
AT5G13390
AT5G13650
AT5G14850
AT5G16420
AT5G22210
AT5G27560
AT5G28340
AT5G40480
AT5G45020
AT5G45500
AT5G45760
AT5G46430
AT5G47380
AT5G47690
AT5G47900
AT5G49540
AT5G51710
AT5G53330
AT5G56160
AT5G57860
AT5G58450
AT5G59770
AT5G60100
AT5G60170
AT5G61410
AT5G61580
AT5G62100
AT5G62240
AT5G62880
AT5G64080
AT5G64860
AT5G67170
AT1G06820
AT1G26470
AT1G52410
AT1G53490
AT1G57600
AT1G58250
AT1G62800
AT1G67325
AT1G67550
AT1G80490
AT2G20850
AT2G26350
AT2G44950
AT3G02065
AT3G24840
AT3G53090
AT4G10180
AT4G10730
AT4G15030
AT5G08390
AT5G09225
AT5G16300
AT5G17240
AT5G20720
AT5G28470
AT5G44870
AT5G52530
AT1G58060
AT2G31580
AT3G57550
AT4G00520
AT5G24740
AT5G39940
AT1G01920
AT1G04010
AT1G10320
AT1G19650
AT1G20410
AT1G26180
AT1G31500
AT1G34630
AT1G63830
AT2G23310
AT2G31800
AT3G10490
AT3G13870
AT3G47550
AT4G00670
AT4G13575
AT4G38360
AT5G02250
AT5G27250.1
AT5G35840
AT5G61910
AT1G09980
AT1G12930
AT1G17650
AT1G18950
AT1G48598
AT1G54440
AT1G63640
AT1G70505
AT1G77890
AT2G19470
AT2G20050
AT2G26430
AT2G27530
AT2G31530
AT3G07300
AT3G46980
AT3G62910
AT4G05090
AT4G13670
AT4G14147
AT4G25450
AT4G28030
AT4G38570
AT5G07260
AT5G08440
AT5G09350
AT5G19390
AT5G20140
AT5G22860
AT5G23330
AT5G37020
AT5G49510
AT5G50240
AT5G64050
AT1G10090
AT1G54360
AT1G73990
AT2G13370
AT3G12020
AT3G23980
AT3G50430
AT4G39460
AT5G58510
AT5G59480
AT5G60600
AT1G55750
AT2G21170
AT5G06800
AT1G61740
AT1G63240
AT1G69080
AT2G46340
AT3G14350
AT3G62190
AT4G11970
AT5G19480
AT5G40348
AT5G41150
AT5G66160
AT2G43970
AT4G13020
AT4G31810
AT5G43430
AT5G61830
AT5G13800
AT5G48150
AT4G30820
AT1G16560
AT4G28910
AT5G06120
AT5G26180
AT5G28080
AT1G18660
AT1G22700
AT1G34320
AT1G48490
AT1G58030
AT1G58350
AT1G63290
AT1G79820
AT2G01350
AT2G24650
AT2G25840
AT2G47220
AT3G16840
AT3G18530
AT3G19780
AT3G47000
AT3G47910
AT3G48120
AT3G52380
AT3G53920
AT4G10120
AT4G24350
AT5G04540
AT5G05540
AT5G24450
AT5G27360
AT1G10130
AT1G10390
AT1G24160
AT1G79750
AT2G13790
AT2G18960
AT2G26600
AT2G31902
AT2G35920
AT3G14230
AT3G45600
AT3G53190
AT4G04850
AT4G28880
AT5G18550
AT5G65950
AT2G39780
AT1G07650
AT1G10910
AT1G14560
AT1G15280
AT1G19000
AT1G30300
AT1G48300
AT1G49720
AT1G55260
AT1G55340
AT1G62770
AT1G64750
AT1G65440
AT1G68410
AT1G70290
AT1G76670
AT1G78970
AT1G80040
AT2G03530
AT2G17320
AT2G17975
AT2G25670
AT2G30840
AT2G37270
AT2G37340
AT3G18740
AT3G26450
AT3G46590
AT3G53710
AT3G56590
AT3G58550
AT4G01290
AT4G10060
AT4G19060
AT4G22570
AT4G25570
AT4G29930
AT4G36190
AT4G36850
AT5G10450
AT5G13950
AT5G14270
AT5G15310
AT5G21430
AT5G24800
AT5G43830
AT5G44585
AT5G51300
AT5G52470
AT5G55290
AT5G60450
AT5G66055
AT1G08640
AT1G10760
AT1G14620
AT1G53165
AT1G55930
AT1G72650
AT2G13650
AT2G42670
AT2G47640
AT3G06280
AT3G13420
AT3G15520
AT3G21160
AT3G28030
AT3G55460
AT3G56350
AT3G57570
AT3G61160
AT3G63370
AT3G63530
AT4G04460
AT4G10845
AT4G13730
AT4G24400
AT5G11850
AT5G18590
AT5G19280
AT5G28350
AT5G42080
AT5G56730
AT1G08110
AT1G08550
AT1G17720
AT1G29040
AT2G35880
AT2G43210
AT3G21430
AT5G01950
AT5G12130
AT5G22794
AT5G65250
AT2G15530
AT2G42810
AT1G60550
AT1G73430
AT1G79870
AT2G17530
AT2G26330
AT3G10405
AT3G16800
AT3G25740
AT3G27190
AT4G20300
AT5G10480
AT5G15440
AT5G54130
AT5G64816
AT1G28410
AT1G71340
AT1G78500
AT2G29890
AT2G31170
AT2G35630
AT2G41220
AT3G07670
AT3G13920
AT3G22260
AT3G56180
AT3G59360
AT4G15396
AT4G24620
AT4G30720
AT5G24270
AT5G26240
AT5G48120
AT1G03160
AT1G18750
AT1G18840
AT1G19835
AT1G31230
AT1G47600
AT1G50240
AT1G51200
AT1G51740
AT1G54217
AT1G79570
AT2G07360
AT2G17033
AT2G23140
AT2G24360
AT2G26540
AT2G28320
AT2G31130
AT2G38710
AT2G39930
AT2G45650
AT3G13800
AT3G15352
AT3G24170
AT3G24517
AT3G25585
AT3G46020
AT4G03260
AT4G13400
AT4G16150
AT4G25100
AT4G25230
AT4G30020
AT4G39925
AT5G04550
AT5G06250
AT5G08650
AT5G10605
AT5G19500
AT5G22030
AT5G42870
AT5G45060
AT5G47670
AT5G48655
AT5G49900
AT2G07680
AT1G06470
AT1G53250
AT1G53800
AT1G77220
AT2G16920
AT2G22080
AT2G29390
AT2G35260
AT4G36860
AT5G08230
AT5G22450
AT5G55700
AT1G69210
AT2G22920
AT5G11030
AT2G26770
AT3G05160
AT1G79700
AT5G50330
AT1G07700
AT1G56700
AT2G29190
AT2G45910
AT3G19860
AT4G27700
AT5G08370
AT5G62000
AT5G66060
AT1G08350
AT1G21560
AT1G35510
AT1G65260
AT1G68820
AT4G31877
AT5G16715
AT4G13040
AT1G08570
AT1G16880
AT1G24070
AT1G24706
AT1G66783
AT1G80245
AT1G80940
AT2G02080
AT2G20890
AT2G25450
AT2G33620
AT2G39010
AT2G41600
AT2G44680
AT2G45820
AT3G02730
AT3G04610
AT3G15160
AT3G26400
AT3G29240
AT3G60250
AT4G01935
AT4G08850
AT4G17310
AT4G26450
AT4G38240
AT5G10580
AT5G11420
AT5G25280
AT5G48630
AT1G43190
AT2G32640
AT4G32970
AT3G55920
AT2G28360
AT2G45023
AT5G45600
AT1G04140
AT1G53710
AT5G10710
AT1G19800
AT4G10430
AT5G56150
AT1G07780
AT2G41880
AT3G13240
AT4G02760
AT5G24350
AT3G60910
AT3G02600
AT3G62090
AT4G18070
AT1G11410
AT1G12750
AT1G17680
AT1G19330
AT1G32530
AT1G48090
AT1G53910
AT2G03780
AT2G20180
AT2G22720
AT2G24060
AT2G31970
AT2G34750
AT2G37550
AT2G45580
AT3G16785
AT3G60070
AT3G61990
AT4G02640
AT4G18975
AT4G36940
AT4G38350
AT5G10470
AT5G19460
AT5G23890
AT1G30330
AT1G58025
AT1G79690
AT2G29360
AT3G49010
AT4G31050
AT5G14780
AT5G20990
AT5G40230
AT5G44060
AT3G19980
AT1G02860
AT1G03430
AT1G03520
AT1G08780
AT1G14320
AT1G14710
AT1G21500
AT1G32790
AT1G34418
AT1G41880
AT1G44446
AT1G48030
AT1G53350
AT1G53400
AT1G61340
AT1G66980
AT1G70700
AT1G70830
AT1G72360
AT1G74440
AT1G77180
AT1G78600
AT1G80650
AT2G16370
AT2G21150
AT2G22970
AT2G30570
AT2G36410
AT2G39681
AT2G41540
AT2G45190
AT3G08040
AT3G23590
AT3G26020
AT3G44740
AT3G53470
AT3G55010
AT3G55290
AT3G60290
AT3G63190
AT4G03000
AT4G25910
AT4G26140
AT4G30580
AT4G36520
AT4G38520
AT5G16450
AT5G25265
AT5G27860
AT5G28050
AT5G35560
AT5G37300
AT5G37500
AT5G48790
AT5G59470
AT5G66010
AT1G09210
AT1G34200
AT1G68140
AT1G70250
AT2G05755
AT2G33390
AT3G07360
AT3G61860
AT4G01995
AT4G02530
AT5G47840
AT5G59400
AT4G27745
AT5G05550
AT1G04270
AT1G06265
AT1G13220
AT1G21760
AT1G27290
AT1G47550
AT1G51420
AT1G55000
AT1G67080
AT1G79710
AT2G04900
AT2G15050
AT2G35340
AT2G40490
AT2G43530
AT2G44090
AT3G13340
AT3G18845
AT3G19520
AT3G20110
AT3G25470
AT3G52072
AT3G52590
AT4G04740
AT4G12560
AT4G16590
AT4G37520
AT5G04080
AT5G07370
AT5G19090
AT5G24735
AT5G37690
AT5G51720
AT5G53150
AT5G63460
AT1G05230
AT1G16460
AT1G75180
AT2G29980
AT2G39950
AT4G02005
AT1G17145
AT1G61970
AT2G41560
AT3G12977
AT1G01910
AT1G06560
AT1G10370
AT1G12900
AT1G14070
AT1G16930
AT1G55350
AT1G57860
AT1G60940
AT1G66880
AT1G68590
AT1G68920
AT1G72416
AT2G15580
AT2G23790
AT2G24420
AT2G27385
AT2G28800
AT2G36680
AT2G42260
AT2G42600
AT2G42880
AT2G46920
AT3G02830
AT3G20230
AT3G23690
AT3G25920
AT3G30720
AT3G43720
AT3G50440
AT4G14270
AT4G19880
AT4G20430
AT4G21960
AT4G27440
AT4G33480
AT4G38225
AT5G01270
AT5G08190
AT5G11330
AT5G11710
AT5G12440
AT5G27700
AT5G38420
AT5G44730
AT5G47500
AT5G58790
AT5G63620
AT5G66450
AT1G03210
AT1G10657
AT1G14690
AT1G54385
AT1G67060
AT1G67710
AT1G80030
AT2G27030
AT2G36250
AT2G36792
AT2G39410
AT2G39730
AT2G44490
AT3G03380
AT3G42850
AT4G02380
AT4G17900
AT4G26510
AT4G38090
AT5G39493
AT5G64330
AT5G65460
AT1G54390
AT1G56280
AT1G01620
AT1G01770
AT1G03610
AT1G06670
AT1G14870
AT1G17230
AT1G20100
AT1G26580
AT1G27020
AT1G32120
AT1G51850
AT1G54410
AT1G60000
AT1G61520
AT1G65040
AT1G66200
AT1G67790
AT1G67792
AT1G69750
AT1G71530
AT1G75930
AT1G79040
AT1G79510
AT2G15970
AT2G21195
AT2G24600
AT2G39380
AT2G39580
AT2G42750
AT2G45810
AT2G45960
AT2G45990
AT2G46820
AT3G01290
AT3G13750
AT3G15020
AT3G16460
AT3G22460
AT3G26510
AT3G26730
AT3G26932
AT3G27997
AT3G29035
AT3G45640
AT3G48360
AT3G51720
AT3G57590
AT3G61430
AT4G00030
AT4G01595
AT4G26600
AT4G27450
AT4G31990
AT4G34050
AT4G35100
AT4G35750
AT4G37410
AT4G37560
AT4G38545
AT4G39330
AT5G01600
AT5G07530
AT5G24490
AT5G45472
AT5G45480
AT5G49740
AT5G60640
AT5G66675
AT1G01320
AT1G01790
AT1G04425
AT1G11840
AT1G16570
AT1G16650
AT1G33700
AT1G44790
AT1G55250
AT1G68080
AT1G73060
AT1G73310
AT1G76390
AT1G76460
AT1G77600
AT1G80810
AT2G14045
AT2G14680
AT2G17640
AT2G25870
AT2G26910
AT2G27760
AT2G46320
AT3G07060
AT3G07630
AT3G10380
AT3G17850
AT3G23610
AT3G43220
AT3G48820
AT3G52565
AT3G53930
AT3G59060
AT3G60240
AT3G60500
AT4G00420
AT4G14160
AT4G26180
AT4G26300
AT4G27490
AT4G36050
AT4G36540
AT4G38220
AT4G39140
AT4G40060
AT5G12210
AT5G24060
AT5G24630
AT5G25150
AT5G27820
AT5G42220
AT5G55240
AT1G02145
AT1G55870
AT2G02390
AT2G17790
AT2G47940
AT3G16630
AT3G54350
AT3G56040
AT4G33700
AT4G34090
AT5G07190
AT5G22760
AT5G28020
AT5G43745
AT1G03080
AT1G28090
AT4G31480
AT1G02910
AT1G35580
AT4G04040
AT4G18740
AT5G36170
AT5G58980
AT1G61240
AT1G63110
AT2G17340
AT2G43490
AT3G07760
AT4G08170
AT5G12000
AT5G67320
AT5G67580
AT1G18340
AT5G54440
AT1G49940
AT3G53830
AT5G65070
AT1G29400
AT5G01010
AT4G32420
AT1G04390
AT2G21520
AT3G17650
AT3G49390
AT4G14716
AT5G04810
AT5G21930
AT5G43630
AT5G60580
AT2G27900
AT2G47830
AT5G02940
AT5G54760
AT1G47530
AT1G60990
AT1G65230
AT1G69935
AT2G03390
AT2G25605
AT2G46440
AT2G46550
AT3G12570
AT3G19800
AT3G27260
AT3G29760
AT3G61020
AT4G21910
AT4G26530
AT5G04430
AT5G26000
AT5G26290
AT5G35790
AT5G65380
AT1G01740
AT1G27980
AT1G29850
AT1G30470
AT1G77950
AT2G01130
AT3G58510
AT4G17300
AT4G33240
AT4G38760
AT1G32410
AT2G41700
AT3G01310
AT1G23240
AT2G32250
AT1G09060
AT1G80270
AT2G23390
AT4G04410.1
AT4G14880
AT1G15110
AT1G49040
AT1G63010
AT1G75210
AT3G09800
AT3G18350
AT5G20840
AT5G45430
AT4G24680
AT1G61560
AT2G16365
AT4G13100
AT5G03500
AT4G35830
AT5G10070
AT2G37450
AT3G17020
AT3G26085
AT4G15530
AT5G35530
AT4G17190
AT3G29010
AT3G01850
AT5G10290
AT3G43540
AT4G30100
AT2G30420
AT5G05310
AT5G08430
AT5G11720
AT5G65960
AT1G01260
AT1G74770
AT3G09920
AT4G21560
AT4G26095
AT4G29890
AT5G59090
AT1G48920
AT2G36720
AT5G06265
AT5G59980
AT1G65950
AT2G38995
AT2G20950
AT2G42330
AT3G10350
AT3G50210
AT3G54970
AT3G59210
AT5G43600
AT5G64940
AT1G31950
AT4G10925
AT5G07630
AT5G58800
AT1G08380
AT1G35513
AT1G63480
AT2G04378
AT2G04380
AT2G06950.1
AT2G18300
AT2G23600
AT2G31560
AT2G31900
AT2G45830
AT3G01480
AT3G01490
AT3G48990
AT3G52120
AT4G05180
AT4G15540
AT5G01780
AT5G11200
AT5G15470
AT5G35160
AT5G62720
AT1G08750
AT1G30410
AT1G46768
AT2G23890
AT2G30340
AT2G35620
AT3G47630
AT3G57170
AT5G02310
AT5G10690
AT5G22340
AT1G23570
AT1G34060
AT3G03560
AT5G19840
AT1G01060
AT1G56230
AT1G79000
AT1G01760
AT4G11900
AT5G49840
AT2G27730
AT3G46210
AT4G01040
AT5G17670
AT5G38480
AT1G04950
AT4G19490
AT5G43710
AT2G26300
AT2G31350
AT5G65890
AT5G14060
AT5G35200
AT3G02030
AT3G07215
AT3G26690
AT4G02570
AT4G38270
AT5G09230
AT5G15390
AT1G50670
AT1G79640
AT5G49190
AT1G28710
AT5G25270
AT1G71810
AT2G16900
AT1G30230
AT1G51720
AT1G79270
AT2G41020
AT4G40040
AT5G45140
AT1G06700
AT2G21540
AT3G15354
AT4G31720
AT4G33920
AT2G17560
AT5G14260
AT1G78070
AT3G23090
AT4G04840
AT5G16540
AT3G49430
AT2G44920
AT5G13480
AT4G26630
AT5G43930
AT1G06960
AT3G20810
AT1G34460
AT2G38025
AT2G01420
AT5G10946
AT1G23360
AT2G46610
AT1G30400
AT3G13060
AT1G08660
AT5G47770
AT1G15380
AT1G20696
AT2G21660
AT2G41070
AT3G15450
AT3G16470
AT3G21240
AT4G17460
AT5G18650
AT1G72190
AT3G62360
AT3G12100
AT2G43240
AT4G03200
AT5G48220
AT1G16540
AT5G64170
AT4G10070
AT3G01690
AT5G04440
AT3G25840
AT1G78870
AT3G16700
AT3G22380
AT5G47455
AT1G18070
AT2G34770
AT2G43160
AT2G47240
AT3G29185
AT4G35335
AT5G20370
AT5G21040
AT5G38212
AT1G54020
AT1G79110
AT4G00440
AT4G21280
AT5G19250
AT5G57790
AT5G58720
AT3G01910
AT1G60525
AT3G56940
AT1G33980
AT4G27800
AT2G30695
AT5G25520
AT1G31190
AT2G25730
AT2G28290
AT5G04280
AT5G28400
AT1G44910
AT2G17500
AT2G43010
AT1G11860
AT1G17140
AT1G33240
AT1G56010
AT1G76990
AT2G17840
AT3G05880
AT4G14695
AT4G23510
AT4G30910
AT5G05200
AT5G24770
AT5G28840
AT5G38290
AT5G41080
AT1G79990
AT1G74960
AT3G17240
AT3G60590
AT4G34370
AT5G23450
AT5G53300
AT1G26140
AT3G61110
AT1G52000
AT2G36060
AT5G51630
AT2G37080
AT1G51070
AT1G63690
AT5G11170
AT1G52710
AT2G04360
AT3G07273
AT5G53550
AT1G06630
AT1G24350
AT1G25420
AT3G29290
AT3G46130
AT4G33790
AT5G48610
AT5G53900
AT1G03960
AT2G44650
AT1G19690
AT1G78865
AT1G80050
AT2G38040
AT5G26980
AT5G45040
AT1G01448
AT1G14030
AT1G43670
AT1G60505
AT3G06550
AT5G18640
AT5G27300
AT1G16840
AT1G30380
AT1G69450
AT2G04039
AT2G33830
AT3G06380
AT3G10500
AT3G46600
AT3G53500
AT3G54910
AT3G61690
AT4G13850
AT4G32180
AT5G16150
AT5G55000
AT1G34315
AT1G63260
AT3G55330
AT5G01960
AT5G59950
AT2G14255
AT3G26100
AT1G60530
AT1G65370
AT2G16930
AT4G37300
AT5G05800
AT5G17230
AT5G19140
AT5G67385
AT1G49590
AT2G46800
AT3G11880
AT3G12390
AT3G15395
AT3G27100
AT5G23050
AT1G10200
AT1G25550
AT2G19530
AT2G29060
AT3G26740
AT4G04340
AT4G14930
AT4G33300
AT4G37409
AT4G39090
AT5G06290
AT5G28770
AT5G40850
AT5G42765
AT5G47820
AT5G52240
AT5G57140
AT1G66260
AT3G26680
AT4G09760
AT5G19940
AT5G61530
AT3G23280
AT3G61440
AT5G18230
AT1G21920
AT1G22880
AT1G54650
AT1G79790
AT2G42220
AT3G01140
AT3G02380
AT3G47340
AT4G02520
AT4G37930
AT5G06690
AT5G07140
AT5G10745
AT5G39570
AT5G48110
AT5G60930
AT5G66570
AT1G02080
AT1G05790
AT1G22750
AT1G33360
AT1G67960
AT2G04540
AT3G61700
AT4G08390
AT4G17420
AT5G05740
AT5G09995
AT5G23090
AT5G49710
AT5G51200
AT2G39550
AT5G04895
AT1G14570
AT3G59780
AT3G01790
AT4G33470
AT5G16280
AT1G53570
AT1G54920
AT1G11592
AT1G27595
AT5G19330
AT4G01800
AT4G27650
AT3G26440
AT2G43500
AT1G67480
AT5G43320
AT3G23255
AT3G18500
AT1G21610
AT3G30214
AT3G47390
AT3G47790
AT4G26795
AT1G52030
AT1G19870
AT2G26930
AT2G47410
AT3G03340
AT3G46100
AT5G19620
AT1G15020
AT3G14150
AT1G75920
AT4G34310
AT4G01860
AT5G67030
AT2G45270
AT5G44120
AT5G35180
AT5G11800
AT4G27050
AT5G40490
AT3G21730
AT4G18370
AT5G53010
AT1G70820
AT2G43400
AT1G19715
AT5G51290
AT1G13770
AT3G01150
AT2G28310
AT5G59840
AT3G30122
AT3G16770
AT3G54230
AT3G54480
AT5G18525
AT1G28520
AT4G02430
AT5G36290
AT5G44580
AT5G62165
AT1G26640
AT1G48420
AT3G14930
AT1G73350
AT2G23980
AT4G16380
AT5G26610
AT5G06060
AT3G63520
AT4G34600
AT5G14220
AT5G52040
AT3G50240
AT3G56720
AT5G19740
AT1G02205
AT1G72970
AT1G75300
AT2G28470
AT3G01472
AT4G39270
AT5G54770
AT5G55380
AT5G65740
AT5G67110
AT1G50000
AT3G48870
AT4G34020
AT2G34860
AT2G44470
AT4G19040
AT5G04480
AT4G33740
AT1G73390
AT5G43270
AT2G11000
AT3G12810
AT2G03140
AT1G67420
AT4G00830
AT1G58080
AT1G78690
AT5G39830
AT1G05200
AT3G45300
AT3G48190
AT3G02560
AT4G11670
AT5G10940
AT4G28040
AT1G49950
AT3G03010
AT4G10100
AT3G25013
AT4G33530
AT1G69840
AT1G56170
AT4G24810
AT3G33530
AT1G09570
AT1G33415
AT3G10060
AT1G33430
AT4G27120
AT1G10820
AT3G52260
AT3G13030
AT3G53850
AT4G25050
AT4G36790
AT3G59770
AT4G22120
AT5G17530
AT3G28130
AT1G12360
AT5G14610
AT3G27320
AT4G13150
AT2G16750
AT1G51270
AT5G07100
AT5G15230
AT5G18310
AT5G20090
AT1G58602
AT4G03115
AT5G23020
AT2G14520
AT3G66654
AT4G34265
AT4G25500
AT3G52050
AT1G13450
AT1G55690
AT4G32570
AT2G04270
AT1G59520
AT2G14260
AT3G29160
AT1G12800
AT5G08450
AT1G22430
AT3G12640
AT3G17040
AT5G44480
AT4G30900
AT1G51690
AT1G64860
AT5G18090
AT1G63420
AT1G07320
AT1G08680
AT1G55520
AT2G27710
AT1G80000
AT2G13360
AT3G32980
AT1G70100
AT2G41680
AT4G26700
AT1G69252
AT3G53610
AT5G19210
AT1G01020
AT4G13350
AT4G00810
AT2G18750
AT2G19110
AT1G19400
AT1G66240
AT3G57050
AT1G79630
AT3G09600
AT1G20620
AT5G12840
AT5G01350
AT1G15160
AT1G53510
AT5G13020
AT2G36290
AT1G15290
AT1G52400
AT2G40400
AT2G46560
AT1G17730
AT1G23480
AT2G01830
AT2G24270
AT2G47320
AT3G08770
AT2G37130
AT4G16280
AT3G52180
AT2G01450
AT3G02300
AT1G06680
AT1G25275
AT1G26210
AT3G45290
AT2G22670
AT2G39800
AT3G13570
AT5G56870
AT5G54940
AT1G28330
AT3G13225
AT3G21070
AT3G53460
AT4G01593
AT4G07410
AT4G19510
AT2G47060
AT3G47470
AT4G27850
AT1G18420
AT1G78290
AT5G01930
AT5G40350
AT1G33680
AT1G73300
AT2G30740
AT1G75295
AT2G10940
AT2G24681
AT4G16670
AT4G36648
AT4G38540
AT5G64240
AT3G13460
AT3G49140
AT4G04920
AT5G06980
AT5G14720
AT1G04120
AT1G35220
AT4G21530
AT2G36810
AT1G08030
AT3G28950
AT5G61190
AT2G07050
AT2G24755
AT5G27950
AT3G14010
AT4G22545
AT2G16990
AT2G36360
AT4G13030
AT1G23020
AT4G36690
AT2G45245
AT5G57700
AT3G58030
AT5G32440
AT2G01690
AT1G80555
AT1G04830
AT3G58160
AT1G20540
AT5G53450
AT1G31910
AT1G09840
AT5G13980
AT3G51150
AT1G19394
AT5G45510
AT2G45070
AT5G66030
AT1G54340
AT4G24520
AT2G40640
AT4G14410
AT4G20260
AT3G15950
AT1G32370
AT4G24800
AT5G41370
AT4G19400
AT1G02120
AT4G04620
AT5G13140
AT5G41700
AT1G22630
AT3G61060
AT5G55100
AT1G68660
AT2G42920
AT3G14660
AT4G02260
AT4G12790
AT1G19485
AT4G29850
AT1G20880
AT5G61300
AT3G55080
AT1G60860
AT1G79950
AT3G45100
AT3G11470
AT4G32360
AT1G16690
AT2G29290
AT3G46385
AT2G25910
AT2G17800
AT3G55020
AT5G37340
AT1G73290
AT3G15980
AT4G31170
AT4G09960
AT4G38510
AT5G44510
AT4G15090
AT2G43760
AT1G69620
AT4G13720
AT1G50140
AT2G36390
AT5G04510
AT1G10890
AT1G48430
AT3G01500
AT3G15353
AT1G15200
AT2G47960
AT3G45242
AT1G52360
AT1G06550
AT4G35770
AT4G40030
AT5G17010
AT1G13350
AT5G22720
AT1G80770
AT1G04290
AT3G58760
AT4G19100
AT5G51620
AT2G05210
AT1G64420
AT4G17910
AT5G16880
AT5G13590
AT5G25770
AT5G47080
AT5G09660
AT5G22650
AT3G10260
AT1G07890
AT2G25970
AT1G36070
AT3G61470
AT4G16860
AT4G28750
AT4G37553
AT2G26980
AT5G10860
AT5G58540
AT5G50850
AT1G10670
AT5G61960
AT5G18170
AT3G50670
AT2G05310
AT2G04800
AT2G43910
AT4G37870
AT2G41705
AT1G05710
AT5G14550
AT1G29120
AT5G64460
AT2G29650
AT2G41060
AT5G54270
AT5G64040
AT1G29357
AT1G72770
AT3G54890
AT2G33480
AT3G52560
AT1G67090
AT3G30390
AT5G09410
AT1G73650
AT5G60400
AT1G80830
AT3G62550
AT3G55850
AT3G28940
AT3G04730
AT5G05930
AT1G61150
AT1G28110
AT2G02770
AT5G54500
AT2G40110
AT1G58180
AT2G15890
AT3G01970
AT4G12990
AT3G57970
AT4G38550
AT5G09530
AT5G11670
AT2G05440
AT4G38120
AT5G11790
AT1G07110
AT1G05570
AT4G01690
AT5G21222
AT4G09010
AT1G59750
AT2G31510
AT5G04090
AT4G38470
AT2G01220
AT1G30590
AT1G60260
AT5G08130
AT4G11570
AT1G27520
AT3G11560
AT5G24670
AT4G32330
AT5G62570
AT4G18020
AT4G31570
AT5G58140
AT2G04690
AT1G10570
AT2G32320
AT4G23430
AT3G54620
AT3G03040
AT2G03640
AT2G30170
AT4G08035
AT1G35340
AT5G27970
AT4G28080
AT5G52100
AT1G15240
AT1G03290
AT1G61660
AT1G05900
AT1G73490
AT3G51830
AT4G20380
AT4G36400
AT1G34150
AT5G38210
AT1G76570
AT3G09470
AT3G56860
AT1G09230
AT1G09195
AT3G06080
AT1G68862
AT5G37850
AT1G80260
AT1G18730
AT1G52500
AT2G28060
AT5G18630
AT1G02100
AT5G22640
AT1G79500
AT5G59780
AT4G16710
AT1G45248
AT1G22870
AT5G08185
AT5G43900
AT5G60430
AT2G32700
AT1G43620
AT1G05890
AT5G66250
AT1G06230
AT1G77770
AT3G06500
AT5G20250
AT3G61070
AT1G51430
AT3G16220
AT5G16030
AT4G35300
AT5G44290
AT5G07440
AT3G08840
AT4G32660
AT5G27730
AT4G19110
AT1G65270
AT2G44140
AT5G22050
AT5G26280
AT5G46470
AT5G62950
AT2G25850
AT4G23895
AT2G31810
AT4G24740
AT5G63160
AT4G39260
AT3G14990
AT2G42830
AT3G51950
AT4G34150
AT4G19160
AT1G76930
AT1G42470
AT2G27350
AT5G64520
AT3G04490
AT4G16160
AT3G57410
AT4G26555
AT1G80420
AT4G27040
AT4G28710
AT2G37840
AT3G19670
AT1G49340
AT2G47250
AT1G33615
AT1G27630
AT3G27610
AT5G56850
AT3G15770
AT5G51410
AT3G50380
AT3G55630
AT3G26670
AT3G62310
AT5G58190
AT1G27370
AT3G48110
AT1G68010
AT4G30310
AT2G43560
AT1G33400
AT2G45540
AT1G15960
AT2G39470
AT1G67300
AT4G14290
AT5G60410
AT4G33625
AT1G54730
AT2G02960
AT1G68890
AT4G17330
AT5G48545
AT1G75380
AT1G51830
AT1G69530
AT4G25080
AT3G46780
AT1G54370
AT1G55810
AT1G20920
AT1G71720
AT4G22890
AT1G52220
AT5G51150
AT1G09140
AT5G35170
AT3G13062
AT2G35510
AT1G33970
AT1G34340
AT1G27920
AT2G43080
AT3G25495
AT1G30420
AT5G38360
AT1G67140
AT2G26210
AT1G50440
AT5G18680
AT3G12140
AT4G06701
AT5G40930
AT5G03830
AT5G65940
AT4G00060
AT1G56220
AT5G19220
AT4G38950
AT4G18120
AT1G10870
AT1G20693
AT5G42400
AT3G06510
AT2G02710
AT4G34140
AT3G63445
AT4G28680
AT2G23985
AT4G32060
AT2G34315
AT5G44750
AT3G63340
AT3G63460
AT5G65210
AT1G78960
AT2G06025
AT2G42835
AT2G39280
AT1G72640
AT4G10340
AT2G21385
AT5G17440
AT5G22770
AT1G02840
AT1G11360
AT5G02680
AT1G60900
AT2G38980
AT3G51840
AT3G47350
AT5G46110
AT5G25560
