# Supplementary material for: Evolution of Alternative Splicing in Eudicots
Source: Front Plant Sci. 2019 Jun 12;10:707. doi: 10.3389/fpls.2019.00707 (PMC6581728; doi:10.3389/fpls.2019.00707)
Supplement: Supplementary file 7 [file Data_Sheet_3.zip › AdditionalData/GenesListWithAS/Exgene_with_AS/Soybean_genes_with_AS.txt]

Glyma.05G200000
Glyma.03G060200
Glyma.17G047600
Glyma.11G241700
Glyma.08G214600
Glyma.02G250700
Glyma.14G124300
Glyma.05G196200
Glyma.14G209400
Glyma.14G078300
Glyma.08G091200
Glyma.11G154700
Glyma.19G255500
Glyma.01G217400
Glyma.20G168500
Glyma.05G076800
Glyma.09G123800
Glyma.01G163000
Glyma.19G113400
Glyma.19G064200
Glyma.06G198600
Glyma.13G331400
Glyma.08G362500
Glyma.01G175700
Glyma.04G016800
Glyma.04G165300
Glyma.13G111500
Glyma.05G046000
Glyma.15G261300
Glyma.07G107000
Glyma.07G014500
Glyma.04G255700
Glyma.20G141600
Glyma.02G050600
Glyma.06G089800
Glyma.01G149000
Glyma.04G195600
Glyma.09G079900
Glyma.20G130400
Glyma.07G136500
Glyma.01G018100
Glyma.08G271600
Glyma.16G017400
Glyma.09G092700
Glyma.01G001300
Glyma.01G001900
Glyma.01G002400
Glyma.01G004200
Glyma.01G004500
Glyma.01G005500
Glyma.01G008400
Glyma.01G008500
Glyma.01G008900
Glyma.01G010000
Glyma.01G010800
Glyma.01G020100
Glyma.01G021400
Glyma.01G022500
Glyma.01G022700
Glyma.01G023300
Glyma.01G025200
Glyma.01G030600
Glyma.01G041500
Glyma.01G045300
Glyma.01G051300
Glyma.01G052600
Glyma.01G053300
Glyma.01G055500
Glyma.01G061500
Glyma.01G065400
Glyma.01G069600
Glyma.01G070700
Glyma.01G073400
Glyma.01G077400
Glyma.01G080200
Glyma.01G089500
Glyma.01G092100
Glyma.01G095100
Glyma.01G097100
Glyma.01G097500
Glyma.01G099600
Glyma.01G099700
Glyma.01G100100
Glyma.01G102800
Glyma.01G105600
Glyma.01G109800
Glyma.01G110200
Glyma.01G119500
Glyma.01G121700
Glyma.01G122100
Glyma.01G122300
Glyma.01G124900
Glyma.01G128100
Glyma.01G128500
Glyma.01G141900
Glyma.01G144800
Glyma.01G146100
Glyma.01G149700
Glyma.01G151700
Glyma.01G151800
Glyma.01G152500
Glyma.01G154000
Glyma.01G154200
Glyma.01G154700
Glyma.01G155300
Glyma.01G157700
Glyma.01G157900
Glyma.01G162700
Glyma.01G163300
Glyma.01G167600
Glyma.01G168600
Glyma.01G169100
Glyma.01G170400
Glyma.01G172200
Glyma.01G172400
Glyma.01G176000
Glyma.01G176800
Glyma.01G178200
Glyma.01G178400
Glyma.01G179900
Glyma.01G183600
Glyma.01G184400
Glyma.01G187600
Glyma.01G188000
Glyma.01G189100
Glyma.01G190300
Glyma.01G192900
Glyma.01G194100
Glyma.01G194600
Glyma.01G198100
Glyma.01G202000
Glyma.01G202600
Glyma.01G203100
Glyma.01G205400
Glyma.01G207200
Glyma.01G207500
Glyma.01G209200
Glyma.01G209400
Glyma.01G209800
Glyma.01G213200
Glyma.01G213800
Glyma.01G214700
Glyma.01G215800
Glyma.01G218500
Glyma.01G219100
Glyma.01G222500
Glyma.01G223700
Glyma.01G224700
Glyma.01G227400
Glyma.01G230300
Glyma.01G231800
Glyma.01G235700
Glyma.01G237200
Glyma.01G240700
Glyma.01G243000
Glyma.01G243300
Glyma.01G243600
Glyma.02G000200
Glyma.02G003200
Glyma.02G004200
Glyma.02G006500
Glyma.02G008600
Glyma.02G009600
Glyma.02G012900
Glyma.02G013000
Glyma.02G019900
Glyma.02G022800
Glyma.02G031900
Glyma.02G033300
Glyma.02G035600
Glyma.02G041400
Glyma.02G045000
Glyma.02G045600
Glyma.02G045800
Glyma.02G049600
Glyma.02G051400
Glyma.02G056800
Glyma.02G058800
Glyma.02G060200
Glyma.02G061000
Glyma.02G062800
Glyma.02G066000
Glyma.02G072000
Glyma.02G072700
Glyma.02G073100
Glyma.02G079100
Glyma.02G081000
Glyma.02G083800
Glyma.02G085000
Glyma.02G085200
Glyma.02G085400
Glyma.02G092000
Glyma.02G094100
Glyma.02G094400
Glyma.02G094900
Glyma.02G095400
Glyma.02G095500
Glyma.02G096800
Glyma.02G098100
Glyma.02G098700
Glyma.02G101200
Glyma.02G105500
Glyma.02G107200
Glyma.02G109400
Glyma.02G109800
Glyma.02G111800
Glyma.02G112000
Glyma.02G112200
Glyma.02G112500
Glyma.02G112600
Glyma.02G113700
Glyma.02G115600
Glyma.02G123400
Glyma.02G125000
Glyma.02G128000
Glyma.02G130100
Glyma.02G132400
Glyma.02G133400
Glyma.02G135700
Glyma.02G138800
Glyma.02G139000
Glyma.02G139500
Glyma.02G141600
Glyma.02G144500
Glyma.02G144600
Glyma.02G144900
Glyma.02G145800
Glyma.02G146500
Glyma.02G146900
Glyma.02G149800
Glyma.02G151000
Glyma.02G152100
Glyma.02G152200
Glyma.02G152400
Glyma.02G153700
Glyma.02G155300
Glyma.02G157000
Glyma.02G157700
Glyma.02G160900
Glyma.02G161900
Glyma.02G164300
Glyma.02G169600
Glyma.02G174100
Glyma.02G184600
Glyma.02G186300
Glyma.02G186700
Glyma.02G190700
Glyma.02G191100
Glyma.02G193200
Glyma.02G195000
Glyma.02G195600
Glyma.02G199700
Glyma.02G201600
Glyma.02G202300
Glyma.02G203000
Glyma.02G203200
Glyma.02G203500
Glyma.02G204100
Glyma.02G211700
Glyma.02G216000
Glyma.02G219300
Glyma.02G220000
Glyma.02G220400
Glyma.02G220500
Glyma.02G222900
Glyma.02G223700
Glyma.02G226900
Glyma.02G227700
Glyma.02G227900
Glyma.02G229800
Glyma.02G231800
Glyma.02G237700
Glyma.02G237800
Glyma.02G241100
Glyma.02G241200
Glyma.02G247300
Glyma.02G255500
Glyma.02G255800
Glyma.02G256700
Glyma.02G258100
Glyma.02G258900
Glyma.02G260300
Glyma.02G267300
Glyma.02G269800
Glyma.02G271500
Glyma.02G274100
Glyma.02G274900
Glyma.02G277300
Glyma.02G278600
Glyma.02G279400
Glyma.02G279500
Glyma.02G282000
Glyma.02G282400
Glyma.02G283000
Glyma.02G286000
Glyma.02G287600
Glyma.02G288800
Glyma.02G291000
Glyma.02G291100
Glyma.02G291600
Glyma.02G292300
Glyma.02G297900
Glyma.02G299000
Glyma.02G305000
Glyma.02G305700
Glyma.02G306500
Glyma.02G307100
Glyma.02G308000
Glyma.02G309400
Glyma.02G310400
Glyma.02G311800
Glyma.02G312200
Glyma.02G312300
Glyma.03G000700
Glyma.03G002100
Glyma.03G002500
Glyma.03G004200
Glyma.03G004700
Glyma.03G004900
Glyma.03G005600
Glyma.03G008300
Glyma.03G013600
Glyma.03G014300
Glyma.03G015600
Glyma.03G016700
Glyma.03G017900
Glyma.03G021000
Glyma.03G021900
Glyma.03G022100
Glyma.03G027600
Glyma.03G029300
Glyma.03G031700
Glyma.03G032200
Glyma.03G033200
Glyma.03G049700
Glyma.03G050000
Glyma.03G060000
Glyma.03G061100
Glyma.03G069600
Glyma.03G071600
Glyma.03G073500
Glyma.03G074700
Glyma.03G074900
Glyma.03G089600
Glyma.03G093200
Glyma.03G096400
Glyma.03G096900
Glyma.03G097000
Glyma.03G097100
Glyma.03G097900
Glyma.03G098200
Glyma.03G100700
Glyma.03G109000
Glyma.03G109200
Glyma.03G109400
Glyma.03G114100
Glyma.03G114900
Glyma.03G115100
Glyma.03G117300
Glyma.03G118000
Glyma.03G121500
Glyma.03G122500
Glyma.03G123100
Glyma.03G123600
Glyma.03G126300
Glyma.03G126700
Glyma.03G127600
Glyma.03G134700
Glyma.03G135000
Glyma.03G135100
Glyma.03G139000
Glyma.03G142500
Glyma.03G144200
Glyma.03G144800
Glyma.03G145200
Glyma.03G146200
Glyma.03G150800
Glyma.03G153100
Glyma.03G156400
Glyma.03G156600
Glyma.03G158000
Glyma.03G159100
Glyma.03G159200
Glyma.03G164100
Glyma.03G169500
Glyma.03G170000
Glyma.03G171300
Glyma.03G174100
Glyma.03G178200
Glyma.03G179800
Glyma.03G181800
Glyma.03G184600
Glyma.03G190900
Glyma.03G192100
Glyma.03G192300
Glyma.03G196800
Glyma.03G196900
Glyma.03G198200
Glyma.03G202300
Glyma.03G203700
Glyma.03G203800
Glyma.03G206200
Glyma.03G210100
Glyma.03G211500
Glyma.03G214900
Glyma.03G216600
Glyma.03G217000
Glyma.03G218500
Glyma.03G218700
Glyma.03G219000
Glyma.03G219600
Glyma.03G221200
Glyma.03G221500
Glyma.03G225600
Glyma.03G228100
Glyma.03G231100
Glyma.03G231700
Glyma.03G232700
Glyma.03G233400
Glyma.03G234100
Glyma.03G235000
Glyma.03G239600
Glyma.03G240100
Glyma.03G240700
Glyma.03G241000
Glyma.03G241300
Glyma.03G241600
Glyma.03G242000
Glyma.03G247100
Glyma.03G247600
Glyma.03G249300
Glyma.03G250800
Glyma.03G252200
Glyma.03G252300
Glyma.03G253000
Glyma.03G255600
Glyma.03G258800
Glyma.03G260900
Glyma.03G261300
Glyma.03G262100
Glyma.03G262600
Glyma.03G264600
Glyma.04G000700
Glyma.04G001400
Glyma.04G001600
Glyma.04G003300
Glyma.04G003900
Glyma.04G004700
Glyma.04G005900
Glyma.04G008200
Glyma.04G009600
Glyma.04G009800
Glyma.04G011900
Glyma.04G013800
Glyma.04G015400
Glyma.04G015900
Glyma.04G017900
Glyma.04G018000
Glyma.04G019700
Glyma.04G027000
Glyma.04G032700
Glyma.04G036900
Glyma.04G043500
Glyma.04G045100
Glyma.04G049900
Glyma.04G055800
Glyma.04G055900
Glyma.04G059100
Glyma.04G060400
Glyma.04G061600
Glyma.04G061800
Glyma.04G061900
Glyma.04G062400
Glyma.04G064800
Glyma.04G065100
Glyma.04G066600
Glyma.04G066800
Glyma.04G067000
Glyma.04G069700
Glyma.04G069900
Glyma.04G071500
Glyma.04G072600
Glyma.04G073700
Glyma.04G075000
Glyma.04G081200
Glyma.04G081400
Glyma.04G082700
Glyma.04G085200
Glyma.04G086200
Glyma.04G087100
Glyma.04G090400
Glyma.04G093300
Glyma.04G094200
Glyma.04G094500
Glyma.04G096600
Glyma.04G097000
Glyma.04G097400
Glyma.04G098900
Glyma.04G100600
Glyma.04G104100
Glyma.04G104800
Glyma.04G110500
Glyma.04G111500
Glyma.04G120600
Glyma.04G122300
Glyma.04G123100
Glyma.04G125500
Glyma.04G126100
Glyma.04G129000
Glyma.04G129800
Glyma.04G130200
Glyma.04G135000
Glyma.04G137000
Glyma.04G138500
Glyma.04G145600
Glyma.04G146600
Glyma.04G154100
Glyma.04G156900
Glyma.04G162100
Glyma.04G162600
Glyma.04G164100
Glyma.04G165600
Glyma.04G171400
Glyma.04G177600
Glyma.04G180900
Glyma.04G186400
Glyma.04G187000
Glyma.04G189200
Glyma.04G189300
Glyma.04G189800
Glyma.04G191400
Glyma.04G192600
Glyma.04G194600
Glyma.04G198600
Glyma.04G199200
Glyma.04G199300
Glyma.04G201200
Glyma.04G202400
Glyma.04G203600
Glyma.04G204100
Glyma.04G204900
Glyma.04G209600
Glyma.04G213700
Glyma.04G214500
Glyma.04G215900
Glyma.04G219700
Glyma.04G221200
Glyma.04G223600
Glyma.04G225000
Glyma.04G225700
Glyma.04G228300
Glyma.04G233000
Glyma.04G234000
Glyma.04G235700
Glyma.04G236000
Glyma.04G237100
Glyma.04G237500
Glyma.04G237800
Glyma.04G238800
Glyma.04G242100
Glyma.04G243900
Glyma.04G245400
Glyma.04G246100
Glyma.04G251800
Glyma.04G253800
Glyma.04G254100
Glyma.04G256600
Glyma.04G256800
Glyma.04G257000
Glyma.05G000800
Glyma.05G001000
Glyma.05G003600
Glyma.05G005000
Glyma.05G005500
Glyma.05G006000
Glyma.05G007600
Glyma.05G010200
Glyma.05G010700
Glyma.05G010900
Glyma.05G013900
Glyma.05G015200
Glyma.05G016400
Glyma.05G017800
Glyma.05G019500
Glyma.05G019800
Glyma.05G022300
Glyma.05G022400
Glyma.05G023000
Glyma.05G028600
Glyma.05G029200
Glyma.05G031000
Glyma.05G032000
Glyma.05G032300
Glyma.05G036600
Glyma.05G040200
Glyma.05G043300
Glyma.05G046900
Glyma.05G047300
Glyma.05G047500
Glyma.05G052500
Glyma.05G056800
Glyma.05G058500
Glyma.05G059000
Glyma.05G059900
Glyma.05G061300
Glyma.05G061500
Glyma.05G062000
Glyma.05G063800
Glyma.05G064100
Glyma.05G066700
Glyma.05G067900
Glyma.05G068200
Glyma.05G070600
Glyma.05G072600
Glyma.05G074400
Glyma.05G075600
Glyma.05G079100
Glyma.05G085400
Glyma.05G087400
Glyma.05G089100
Glyma.05G089300
Glyma.05G089900
Glyma.05G096000
Glyma.05G098800
Glyma.05G100500
Glyma.05G104400
Glyma.05G105300
Glyma.05G105500
Glyma.05G105800
Glyma.05G108800
Glyma.05G112200
Glyma.05G117600
Glyma.05G123500
Glyma.05G127900
Glyma.05G129400
Glyma.05G130300
Glyma.05G139500
Glyma.05G141300
Glyma.05G143800
Glyma.05G146600
Glyma.05G150500
Glyma.05G152400
Glyma.05G154000
Glyma.05G156500
Glyma.05G163800
Glyma.05G165500
Glyma.05G166500
Glyma.05G167600
Glyma.05G168900
Glyma.05G169000
Glyma.05G173600
Glyma.05G174600
Glyma.05G175500
Glyma.05G176400
Glyma.05G178200
Glyma.05G180100
Glyma.05G181700
Glyma.05G181800
Glyma.05G183100
Glyma.05G183300
Glyma.05G185000
Glyma.05G190100
Glyma.05G195300
Glyma.05G195400
Glyma.05G195500
Glyma.05G195900
Glyma.05G198400
Glyma.05G199000
Glyma.05G203100
Glyma.05G203800
Glyma.05G204000
Glyma.05G205600
Glyma.05G207000
Glyma.05G207400
Glyma.05G207600
Glyma.05G212000
Glyma.05G213300
Glyma.05G214300
Glyma.05G216400
Glyma.05G218500
Glyma.05G219500
Glyma.05G219600
Glyma.05G220600
Glyma.05G220700
Glyma.05G221100
Glyma.05G221600
Glyma.05G222800
Glyma.05G225200
Glyma.05G225500
Glyma.05G226100
Glyma.05G228500
Glyma.05G233400
Glyma.05G238700
Glyma.05G238800
Glyma.05G240100
Glyma.05G243000
Glyma.05G243600
Glyma.05G244800
Glyma.05G244900
Glyma.05G247700
Glyma.06G000300
Glyma.06G003000
Glyma.06G005500
Glyma.06G010500
Glyma.06G011000
Glyma.06G015900
Glyma.06G016200
Glyma.06G017100
Glyma.06G021200
Glyma.06G023000
Glyma.06G024000
Glyma.06G025800
Glyma.06G028100
Glyma.06G030100
Glyma.06G036100
Glyma.06G038700
Glyma.06G040400
Glyma.06G042900
Glyma.06G048600
Glyma.06G049400
Glyma.06G053800
Glyma.06G055600
Glyma.06G056300
Glyma.06G056500
Glyma.06G057500
Glyma.06G059800
Glyma.06G062800
Glyma.06G062900
Glyma.06G065200
Glyma.06G066500
Glyma.06G068500
Glyma.06G071600
Glyma.06G073200
Glyma.06G073600
Glyma.06G082800
Glyma.06G083000
Glyma.06G083700
Glyma.06G086200
Glyma.06G086800
Glyma.06G087500
Glyma.06G088200
Glyma.06G091700
Glyma.06G092700
Glyma.06G094100
Glyma.06G097400
Glyma.06G097600
Glyma.06G098900
Glyma.06G100600
Glyma.06G106900
Glyma.06G107500
Glyma.06G108100
Glyma.06G108900
Glyma.06G115000
Glyma.06G116000
Glyma.06G116500
Glyma.06G116800
Glyma.06G120200
Glyma.06G120500
Glyma.06G122400
Glyma.06G122700
Glyma.06G122800
Glyma.06G123100
Glyma.06G124600
Glyma.06G127200
Glyma.06G129000
Glyma.06G129100
Glyma.06G130900
Glyma.06G131300
Glyma.06G132900
Glyma.06G133300
Glyma.06G137600
Glyma.06G137800
Glyma.06G139100
Glyma.06G141300
Glyma.06G143800
Glyma.06G146000
Glyma.06G146700
Glyma.06G148600
Glyma.06G150900
Glyma.06G152900
Glyma.06G155900
Glyma.06G156000
Glyma.06G156400
Glyma.06G158400
Glyma.06G161000
Glyma.06G161300
Glyma.06G161800
Glyma.06G166700
Glyma.06G168600
Glyma.06G171500
Glyma.06G177400
Glyma.06G187500
Glyma.06G188800
Glyma.06G192600
Glyma.06G196300
Glyma.06G199000
Glyma.06G199800
Glyma.06G208000
Glyma.06G209600
Glyma.06G210400
Glyma.06G211400
Glyma.06G211500
Glyma.06G216400
Glyma.06G216700
Glyma.06G219400
Glyma.06G223700
Glyma.06G225000
Glyma.06G227200
Glyma.06G229200
Glyma.06G230300
Glyma.06G230400
Glyma.06G232100
Glyma.06G232400
Glyma.06G234300
Glyma.06G235100
Glyma.06G240100
Glyma.06G244300
Glyma.06G249300
Glyma.06G256300
Glyma.06G266800
Glyma.06G285400
Glyma.06G285500
Glyma.06G289300
Glyma.06G289900
Glyma.06G292200
Glyma.06G292500
Glyma.06G301900
Glyma.06G303700
Glyma.06G309100
Glyma.06G311400
Glyma.06G313600
Glyma.06G315000
Glyma.06G315300
Glyma.06G316000
Glyma.06G316500
Glyma.06G317300
Glyma.06G318700
Glyma.06G323700
Glyma.07G001900
Glyma.07G002100
Glyma.07G003900
Glyma.07G008000
Glyma.07G008700
Glyma.07G009200
Glyma.07G018200
Glyma.07G018400
Glyma.07G019700
Glyma.07G019800
Glyma.07G020900
Glyma.07G024100
Glyma.07G024500
Glyma.07G024800
Glyma.07G028300
Glyma.07G029600
Glyma.07G031400
Glyma.07G031600
Glyma.07G036600
Glyma.07G037400
Glyma.07G041000
Glyma.07G041500
Glyma.07G043200
Glyma.07G043700
Glyma.07G043800
Glyma.07G047100
Glyma.07G048300
Glyma.07G049900
Glyma.07G051000
Glyma.07G053500
Glyma.07G053900
Glyma.07G054500
Glyma.07G056000
Glyma.07G059700
Glyma.07G064100
Glyma.07G065600
Glyma.07G075500
Glyma.07G082000
Glyma.07G082900
Glyma.07G085500
Glyma.07G085700
Glyma.07G088900
Glyma.07G092300
Glyma.07G093700
Glyma.07G096500
Glyma.07G097800
Glyma.07G100500
Glyma.07G100600
Glyma.07G104700
Glyma.07G106100
Glyma.07G108700
Glyma.07G111400
Glyma.07G111500
Glyma.07G112600
Glyma.07G114600
Glyma.07G115700
Glyma.07G116500
Glyma.07G116900
Glyma.07G119000
Glyma.07G124500
Glyma.07G129200
Glyma.07G129800
Glyma.07G133200
Glyma.07G134800
Glyma.07G137200
Glyma.07G138300
Glyma.07G141300
Glyma.07G144600
Glyma.07G144800
Glyma.07G150300
Glyma.07G150500
Glyma.07G151100
Glyma.07G152300
Glyma.07G157900
Glyma.07G159300
Glyma.07G162900
Glyma.07G167300
Glyma.07G169500
Glyma.07G169900
Glyma.07G170700
Glyma.07G175700
Glyma.07G178700
Glyma.07G182300
Glyma.07G182900
Glyma.07G185000
Glyma.07G186100
Glyma.07G186700
Glyma.07G187300
Glyma.07G189100
Glyma.07G189200
Glyma.07G190200
Glyma.07G191700
Glyma.07G199200
Glyma.07G201200
Glyma.07G202700
Glyma.07G206200
Glyma.07G206300
Glyma.07G206500
Glyma.07G207700
Glyma.07G208400
Glyma.07G209300
Glyma.07G209500
Glyma.07G212800
Glyma.07G213200
Glyma.07G215200
Glyma.07G215700
Glyma.07G217900
Glyma.07G218600
Glyma.07G230100
Glyma.07G232200
Glyma.07G232600
Glyma.07G234300
Glyma.07G235100
Glyma.07G236600
Glyma.07G237000
Glyma.07G237900
Glyma.07G241300
Glyma.07G241500
Glyma.07G242000
Glyma.07G245900
Glyma.07G247100
Glyma.07G247300
Glyma.07G255200
Glyma.07G256500
Glyma.07G258400
Glyma.07G258500
Glyma.07G260400
Glyma.07G261100
Glyma.07G262600
Glyma.07G265100
Glyma.07G267700
Glyma.07G268200
Glyma.07G268700
Glyma.07G270600
Glyma.07G271300
Glyma.07G273500
Glyma.07G273700
Glyma.07G273900
Glyma.08G003300
Glyma.08G004400
Glyma.08G004800
Glyma.08G005000
Glyma.08G005500
Glyma.08G008300
Glyma.08G011100
Glyma.08G012600
Glyma.08G016100
Glyma.08G017300
Glyma.08G018100
Glyma.08G023800
Glyma.08G024100
Glyma.08G025400
Glyma.08G025800
Glyma.08G027200
Glyma.08G028400
Glyma.08G028800
Glyma.08G036400
Glyma.08G041000
Glyma.08G041300
Glyma.08G044600
Glyma.08G044900
Glyma.08G051100
Glyma.08G053000
Glyma.08G055000
Glyma.08G055400
Glyma.08G057200
Glyma.08G060500
Glyma.08G067100
Glyma.08G067600
Glyma.08G073500
Glyma.08G074700
Glyma.08G076900
Glyma.08G078300
Glyma.08G081300
Glyma.08G081500
Glyma.08G082700
Glyma.08G085500
Glyma.08G085800
Glyma.08G086700
Glyma.08G087000
Glyma.08G087500
Glyma.08G087600
Glyma.08G093400
Glyma.08G096800
Glyma.08G099500
Glyma.08G100600
Glyma.08G100800
Glyma.08G102400
Glyma.08G105800
Glyma.08G111000
Glyma.08G113000
Glyma.08G115200
Glyma.08G116700
Glyma.08G117100
Glyma.08G117500
Glyma.08G118400
Glyma.08G120600
Glyma.08G122300
Glyma.08G122700
Glyma.08G123400
Glyma.08G127600
Glyma.08G128300
Glyma.08G130400
Glyma.08G130800
Glyma.08G139500
Glyma.08G140900
Glyma.08G141800
Glyma.08G143000
Glyma.08G148100
Glyma.08G148900
Glyma.08G150700
Glyma.08G151900
Glyma.08G152100
Glyma.08G152700
Glyma.08G155000
Glyma.08G156500
Glyma.08G157500
Glyma.08G159900
Glyma.08G160900
Glyma.08G162300
Glyma.08G163800
Glyma.08G165400
Glyma.08G170200
Glyma.08G173200
Glyma.08G173600
Glyma.08G177400
Glyma.08G177900
Glyma.08G178400
Glyma.08G179900
Glyma.08G180600
Glyma.08G181300
Glyma.08G183900
Glyma.08G184600
Glyma.08G184900
Glyma.08G185200
Glyma.08G186800
Glyma.08G191800
Glyma.08G192200
Glyma.08G194000
Glyma.08G195600
Glyma.08G196200
Glyma.08G197500
Glyma.08G199200
Glyma.08G202800
Glyma.08G204500
Glyma.08G204900
Glyma.08G211300
Glyma.08G211900
Glyma.08G214900
Glyma.08G217500
Glyma.08G217600
Glyma.08G219600
Glyma.08G220500
Glyma.08G221800
Glyma.08G222100
Glyma.08G222200
Glyma.08G222300
Glyma.08G222400
Glyma.08G222900
Glyma.08G223800
Glyma.08G224300
Glyma.08G227600
Glyma.08G231300
Glyma.08G231500
Glyma.08G232500
Glyma.08G240300
Glyma.08G242100
Glyma.08G245200
Glyma.08G247700
Glyma.08G253800
Glyma.08G257400
Glyma.08G259300
Glyma.08G265200
Glyma.08G266500
Glyma.08G268900
Glyma.08G271700
Glyma.08G272800
Glyma.08G273200
Glyma.08G279000
Glyma.08G283400
Glyma.08G285700
Glyma.08G287800
Glyma.08G288900
Glyma.08G291300
Glyma.08G291500
Glyma.08G291600
Glyma.08G293800
Glyma.08G295700
Glyma.08G303200
Glyma.08G304000
Glyma.08G304100
Glyma.08G308200
Glyma.08G311100
Glyma.08G312300
Glyma.08G315200
Glyma.08G315400
Glyma.08G316700
Glyma.08G317200
Glyma.08G318100
Glyma.08G325300
Glyma.08G331200
Glyma.08G336300
Glyma.08G337200
Glyma.08G337400
Glyma.08G337500
Glyma.08G340500
Glyma.08G342500
Glyma.08G345200
Glyma.08G349000
Glyma.08G352000
Glyma.08G352600
Glyma.08G354600
Glyma.08G356000
Glyma.08G357600
Glyma.08G361700
Glyma.08G361800
Glyma.08G363300
Glyma.08G364600
Glyma.09G000500
Glyma.09G001100
Glyma.09G001200
Glyma.09G003900
Glyma.09G007300
Glyma.09G011000
Glyma.09G014800
Glyma.09G016600
Glyma.09G018300
Glyma.09G019700
Glyma.09G019800
Glyma.09G020800
Glyma.09G022100
Glyma.09G024100
Glyma.09G026100
Glyma.09G028400
Glyma.09G028600
Glyma.09G028800
Glyma.09G029200
Glyma.09G029400
Glyma.09G029700
Glyma.09G032300
Glyma.09G041400
Glyma.09G044000
Glyma.09G044100
Glyma.09G044500
Glyma.09G045800
Glyma.09G049900
Glyma.09G051200
Glyma.09G051400
Glyma.09G052700
Glyma.09G053700
Glyma.09G057400
Glyma.09G059600
Glyma.09G060600
Glyma.09G062900
Glyma.09G063400
Glyma.09G066300
Glyma.09G068400
Glyma.09G073600
Glyma.09G074100
Glyma.09G075400
Glyma.09G079100
Glyma.09G080100
Glyma.09G082300
Glyma.09G083800
Glyma.09G088300
Glyma.09G090200
Glyma.09G091100
Glyma.09G095700
Glyma.09G096800
Glyma.09G102900
Glyma.09G103000
Glyma.09G103100
Glyma.09G104000
Glyma.09G105300
Glyma.09G105500
Glyma.09G105600
Glyma.09G116100
Glyma.09G120200
Glyma.09G120400
Glyma.09G127900
Glyma.09G129400
Glyma.09G131900
Glyma.09G133100
Glyma.09G135200
Glyma.09G136400
Glyma.09G137000
Glyma.09G137200
Glyma.09G139000
Glyma.09G143600
Glyma.09G145800
Glyma.09G148700
Glyma.09G151400
Glyma.09G152300
Glyma.09G153900
Glyma.09G160400
Glyma.09G166400
Glyma.09G166500
Glyma.09G171600
Glyma.09G173000
Glyma.09G174700
Glyma.09G183100
Glyma.09G184700
Glyma.09G185000
Glyma.09G187600
Glyma.09G190500
Glyma.09G192100
Glyma.09G193600
Glyma.09G197500
Glyma.09G199000
Glyma.09G199100
Glyma.09G200200
Glyma.09G207900
Glyma.09G208800
Glyma.09G209600
Glyma.09G210300
Glyma.09G212400
Glyma.09G213200
Glyma.09G215800
Glyma.09G216700
Glyma.09G216900
Glyma.09G218500
Glyma.09G218700
Glyma.09G223500
Glyma.09G227900
Glyma.09G228300
Glyma.09G230500
Glyma.09G231100
Glyma.09G232800
Glyma.09G233700
Glyma.09G234500
Glyma.09G240100
Glyma.09G240700
Glyma.09G244200
Glyma.09G244700
Glyma.09G246300
Glyma.09G246500
Glyma.09G247400
Glyma.09G248300
Glyma.09G249200
Glyma.09G256700
Glyma.09G262000
Glyma.09G263900
Glyma.09G264300
Glyma.09G264800
Glyma.09G267500
Glyma.09G268000
Glyma.09G271800
Glyma.09G272300
Glyma.09G272400
Glyma.09G281200
Glyma.09G281300
Glyma.09G283000
Glyma.10G001100
Glyma.10G001600
Glyma.10G003500
Glyma.10G005500
Glyma.10G006000
Glyma.10G007800
Glyma.10G008300
Glyma.10G012200
Glyma.10G014300
Glyma.10G014400
Glyma.10G014500
Glyma.10G017800
Glyma.10G018600
Glyma.10G020700
Glyma.10G022000
Glyma.10G023500
Glyma.10G024200
Glyma.10G027000
Glyma.10G028800
Glyma.10G029100
Glyma.10G029800
Glyma.10G031500
Glyma.10G032400
Glyma.10G034300
Glyma.10G038000
Glyma.10G038400
Glyma.10G041100
Glyma.10G041400
Glyma.10G041900
Glyma.10G045900
Glyma.10G047600
Glyma.10G047700
Glyma.10G049900
Glyma.10G051000
Glyma.10G056700
Glyma.10G060000
Glyma.10G061300
Glyma.10G062500
Glyma.10G065800
Glyma.10G065900
Glyma.10G066400
Glyma.10G069100
Glyma.10G071800
Glyma.10G072200
Glyma.10G077600
Glyma.10G082300
Glyma.10G082600
Glyma.10G082900
Glyma.10G083700
Glyma.10G086800
Glyma.10G087000
Glyma.10G090000
Glyma.10G091600
Glyma.10G096200
Glyma.10G101600
Glyma.10G102100
Glyma.10G103000
Glyma.10G117100
Glyma.10G123100
Glyma.10G124700
Glyma.10G127000
Glyma.10G127400
Glyma.10G133700
Glyma.10G140500
Glyma.10G145500
Glyma.10G146900
Glyma.10G148200
Glyma.10G149000
Glyma.10G150800
Glyma.10G150900
Glyma.10G151500
Glyma.10G153900
Glyma.10G156900
Glyma.10G157700
Glyma.10G162000
Glyma.10G163600
Glyma.10G168300
Glyma.10G168700
Glyma.10G169000
Glyma.10G170500
Glyma.10G173100
Glyma.10G175200
Glyma.10G176200
Glyma.10G176800
Glyma.10G177900
Glyma.10G187200
Glyma.10G189400
Glyma.10G192900
Glyma.10G193500
Glyma.10G198000
Glyma.10G198600
Glyma.10G201200
Glyma.10G203000
Glyma.10G208100
Glyma.10G212300
Glyma.10G212500
Glyma.10G212600
Glyma.10G212700
Glyma.10G212800
Glyma.10G213200
Glyma.10G214800
Glyma.10G216300
Glyma.10G216800
Glyma.10G217200
Glyma.10G221500
Glyma.10G222100
Glyma.10G222400
Glyma.10G224000
Glyma.10G226600
Glyma.10G230700
Glyma.10G232700
Glyma.10G233900
Glyma.10G236200
Glyma.10G238000
Glyma.10G239100
Glyma.10G239500
Glyma.10G243600
Glyma.10G244600
Glyma.10G252200
Glyma.10G257100
Glyma.10G259000
Glyma.10G261100
Glyma.10G264000
Glyma.10G264800
Glyma.10G267000
Glyma.10G268000
Glyma.10G268300
Glyma.10G269200
Glyma.10G270000
Glyma.10G274000
Glyma.10G275400
Glyma.10G275800
Glyma.10G278800
Glyma.10G279400
Glyma.10G280800
Glyma.10G283900
Glyma.10G284000
Glyma.10G289300
Glyma.10G291500
Glyma.10G292400
Glyma.10G292500
Glyma.10G294300
Glyma.10G295500
Glyma.10G297300
Glyma.11G000800
Glyma.11G001200
Glyma.11G001700
Glyma.11G002600
Glyma.11G004000
Glyma.11G009700
Glyma.11G011700
Glyma.11G011800
Glyma.11G012100
Glyma.11G012300
Glyma.11G014400
Glyma.11G014600
Glyma.11G014700
Glyma.11G016200
Glyma.11G019100
Glyma.11G019300
Glyma.11G023500
Glyma.11G024300
Glyma.11G024900
Glyma.11G026800
Glyma.11G027000
Glyma.11G027200
Glyma.11G029600
Glyma.11G034100
Glyma.11G037600
Glyma.11G039100
Glyma.11G040800
Glyma.11G041100
Glyma.11G042800
Glyma.11G045800
Glyma.11G046700
Glyma.11G050100
Glyma.11G050900
Glyma.11G052500
Glyma.11G054700
Glyma.11G058700
Glyma.11G061400
Glyma.11G061700
Glyma.11G063700
Glyma.11G063800
Glyma.11G068600
Glyma.11G072700
Glyma.11G073700
Glyma.11G073900
Glyma.11G075500
Glyma.11G078100
Glyma.11G080500
Glyma.11G082000
Glyma.11G082200
Glyma.11G084000
Glyma.11G087400
Glyma.11G088400
Glyma.11G090100
Glyma.11G090200
Glyma.11G090700
Glyma.11G092300
Glyma.11G094700
Glyma.11G096000
Glyma.11G100400
Glyma.11G100800
Glyma.11G101700
Glyma.11G103500
Glyma.11G103700
Glyma.11G104100
Glyma.11G107900
Glyma.11G108100
Glyma.11G108900
Glyma.11G109100
Glyma.11G109300
Glyma.11G110400
Glyma.11G110800
Glyma.11G112100
Glyma.11G112600
Glyma.11G112900
Glyma.11G113800
Glyma.11G116700
Glyma.11G117900
Glyma.11G119700
Glyma.11G120700
Glyma.11G120800
Glyma.11G121300
Glyma.11G122900
Glyma.11G124000
Glyma.11G126400
Glyma.11G126600
Glyma.11G127300
Glyma.11G128300
Glyma.11G129100
Glyma.11G131200
Glyma.11G137400
Glyma.11G145300
Glyma.11G145700
Glyma.11G148800
Glyma.11G151100
Glyma.11G153500
Glyma.11G155900
Glyma.11G160300
Glyma.11G160400
Glyma.11G166900
Glyma.11G183600
Glyma.11G190500
Glyma.11G191200
Glyma.11G193000
Glyma.11G193100
Glyma.11G196400
Glyma.11G199700
Glyma.11G203600
Glyma.11G206700
Glyma.11G213200
Glyma.11G216100
Glyma.11G219500
Glyma.11G219600
Glyma.11G220200
Glyma.11G222900
Glyma.11G228500
Glyma.11G229800
Glyma.11G231200
Glyma.11G235400
Glyma.11G235600
Glyma.11G237800
Glyma.11G240200
Glyma.11G240900
Glyma.11G241400
Glyma.11G241500
Glyma.11G241800
Glyma.11G254100
Glyma.11G255600
Glyma.11G256100
Glyma.12G002800
Glyma.12G005700
Glyma.12G006700
Glyma.12G013200
Glyma.12G018200
Glyma.12G021100
Glyma.12G021700
Glyma.12G022100
Glyma.12G023400
Glyma.12G023900
Glyma.12G025700
Glyma.12G028100
Glyma.12G028300
Glyma.12G028400
Glyma.12G028500
Glyma.12G029100
Glyma.12G030000
Glyma.12G030100
Glyma.12G032700
Glyma.12G036400
Glyma.12G036700
Glyma.12G039500
Glyma.12G039800
Glyma.12G041300
Glyma.12G042500
Glyma.12G044000
Glyma.12G046000
Glyma.12G046400
Glyma.12G048600
Glyma.12G051900
Glyma.12G052800
Glyma.12G055000
Glyma.12G057800
Glyma.12G059200
Glyma.12G059800
Glyma.12G063400
Glyma.12G071000
Glyma.12G071200
Glyma.12G074300
Glyma.12G074600
Glyma.12G076900
Glyma.12G079700
Glyma.12G079900
Glyma.12G080600
Glyma.12G081000
Glyma.12G083100
Glyma.12G083200
Glyma.12G087100
Glyma.12G089700
Glyma.12G091200
Glyma.12G092200
Glyma.12G095500
Glyma.12G098300
Glyma.12G098400
Glyma.12G098900
Glyma.12G100300
Glyma.12G101500
Glyma.12G102400
Glyma.12G103800
Glyma.12G108200
Glyma.12G113200
Glyma.12G115400
Glyma.12G116000
Glyma.12G116500
Glyma.12G116700
Glyma.12G120500
Glyma.12G120800
Glyma.12G129600
Glyma.12G131700
Glyma.12G136300
Glyma.12G146700
Glyma.12G147000
Glyma.12G151400
Glyma.12G155900
Glyma.12G157600
Glyma.12G159800
Glyma.12G160800
Glyma.12G163500
Glyma.12G165000
Glyma.12G165500
Glyma.12G165600
Glyma.12G165700
Glyma.12G166100
Glyma.12G166900
Glyma.12G167700
Glyma.12G168900
Glyma.12G169700
Glyma.12G169800
Glyma.12G170900
Glyma.12G173200
Glyma.12G173300
Glyma.12G173600
Glyma.12G174200
Glyma.12G177200
Glyma.12G177300
Glyma.12G178800
Glyma.12G179300
Glyma.12G180700
Glyma.12G182000
Glyma.12G183200
Glyma.12G186600
Glyma.12G186900
Glyma.12G189800
Glyma.12G190500
Glyma.12G196000
Glyma.12G205400
Glyma.12G205900
Glyma.12G210400
Glyma.12G212000
Glyma.12G215300
Glyma.12G220900
Glyma.12G222900
Glyma.12G223200
Glyma.12G223300
Glyma.12G226400
Glyma.12G227900
Glyma.12G233900
Glyma.12G234300
Glyma.12G236500
Glyma.12G240700
Glyma.12G241600
Glyma.12G242000
Glyma.12G242300
Glyma.13G001500
Glyma.13G001900
Glyma.13G007800
Glyma.13G008200
Glyma.13G009100
Glyma.13G036600
Glyma.13G038900
Glyma.13G040600
Glyma.13G041700
Glyma.13G049400
Glyma.13G050200
Glyma.13G051400
Glyma.13G052000
Glyma.13G057300
Glyma.13G057800
Glyma.13G058600
Glyma.13G059100
Glyma.13G060300
Glyma.13G063600
Glyma.13G069100
Glyma.13G072900
Glyma.13G076700
Glyma.13G084100
Glyma.13G088400
Glyma.13G091500
Glyma.13G091700
Glyma.13G091800
Glyma.13G093000
Glyma.13G094000
Glyma.13G094500
Glyma.13G094700
Glyma.13G096400
Glyma.13G109500
Glyma.13G110000
Glyma.13G112500
Glyma.13G112600
Glyma.13G114000
Glyma.13G117100
Glyma.13G118200
Glyma.13G119600
Glyma.13G119900
Glyma.13G123300
Glyma.13G125100
Glyma.13G126400
Glyma.13G130000
Glyma.13G130700
Glyma.13G131800
Glyma.13G135400
Glyma.13G135500
Glyma.13G135900
Glyma.13G137200
Glyma.13G137500
Glyma.13G142100
Glyma.13G144800
Glyma.13G149100
Glyma.13G150900
Glyma.13G151600
Glyma.13G153300
Glyma.13G154200
Glyma.13G155900
Glyma.13G156500
Glyma.13G158000
Glyma.13G158800
Glyma.13G159100
Glyma.13G160100
Glyma.13G161100
Glyma.13G161700
Glyma.13G161900
Glyma.13G162900
Glyma.13G164400
Glyma.13G166100
Glyma.13G166300
Glyma.13G169500
Glyma.13G171300
Glyma.13G178100
Glyma.13G179300
Glyma.13G182600
Glyma.13G184200
Glyma.13G186600
Glyma.13G187300
Glyma.13G195100
Glyma.13G197200
Glyma.13G197500
Glyma.13G203300
Glyma.13G207200
Glyma.13G208600
Glyma.13G213400
Glyma.13G215600
Glyma.13G216800
Glyma.13G220000
Glyma.13G222500
Glyma.13G222900
Glyma.13G227600
Glyma.13G232900
Glyma.13G235800
Glyma.13G237000
Glyma.13G239400
Glyma.13G239900
Glyma.13G241300
Glyma.13G241800
Glyma.13G243600
Glyma.13G243700
Glyma.13G249600
Glyma.13G249900
Glyma.13G255200
Glyma.13G256000
Glyma.13G256300
Glyma.13G259100
Glyma.13G259300
Glyma.13G259700
Glyma.13G260700
Glyma.13G262500
Glyma.13G264100
Glyma.13G264600
Glyma.13G265700
Glyma.13G269500
Glyma.13G271800
Glyma.13G272500
Glyma.13G280300
Glyma.13G280900
Glyma.13G281800
Glyma.13G287700
Glyma.13G288000
Glyma.13G288200
Glyma.13G291600
Glyma.13G295500
Glyma.13G300500
Glyma.13G301300
Glyma.13G302900
Glyma.13G305000
Glyma.13G308200
Glyma.13G310600
Glyma.13G310900
Glyma.13G318300
Glyma.13G321500
Glyma.13G326400
Glyma.13G328100
Glyma.13G328200
Glyma.13G330000
Glyma.13G334700
Glyma.13G337900
Glyma.13G340200
Glyma.13G341600
Glyma.13G342800
Glyma.13G343000
Glyma.13G343700
Glyma.13G343900
Glyma.13G346200
Glyma.13G348400
Glyma.13G355900
Glyma.13G356100
Glyma.13G356200
Glyma.13G356500
Glyma.13G357300
Glyma.13G359500
Glyma.13G361000
Glyma.13G363400
Glyma.13G365800
Glyma.13G366300
Glyma.13G371300
Glyma.13G372100
Glyma.14G001500
Glyma.14G001800
Glyma.14G002000
Glyma.14G003600
Glyma.14G004000
Glyma.14G005500
Glyma.14G005700
Glyma.14G006800
Glyma.14G008500
Glyma.14G017600
Glyma.14G022300
Glyma.14G022900
Glyma.14G023300
Glyma.14G025600
Glyma.14G025700
Glyma.14G026100
Glyma.14G027200
Glyma.14G027300
Glyma.14G028100
Glyma.14G028800
Glyma.14G029000
Glyma.14G032100
Glyma.14G033300
Glyma.14G034200
Glyma.14G035400
Glyma.14G037300
Glyma.14G046600
Glyma.14G047100
Glyma.14G049900
Glyma.14G050000
Glyma.14G050200
Glyma.14G050700
Glyma.14G055400
Glyma.14G056500
Glyma.14G065400
Glyma.14G068200
Glyma.14G068600
Glyma.14G070200
Glyma.14G070300
Glyma.14G070700
Glyma.14G075900
Glyma.14G078200
Glyma.14G080400
Glyma.14G081100
Glyma.14G082800
Glyma.14G085200
Glyma.14G086300
Glyma.14G087100
Glyma.14G087700
Glyma.14G090300
Glyma.14G092900
Glyma.14G093600
Glyma.14G093900
Glyma.14G094000
Glyma.14G094400
Glyma.14G105500
Glyma.14G108400
Glyma.14G116100
Glyma.14G127700
Glyma.14G128800
Glyma.14G129700
Glyma.14G131700
Glyma.14G134800
Glyma.14G139700
Glyma.14G145800
Glyma.14G149300
Glyma.14G150900
Glyma.14G152500
Glyma.14G153500
Glyma.14G155900
Glyma.14G164600
Glyma.14G166000
Glyma.14G167400
Glyma.14G168500
Glyma.14G170700
Glyma.14G171600
Glyma.14G172300
Glyma.14G178300
Glyma.14G183000
Glyma.14G187000
Glyma.14G187700
Glyma.14G190400
Glyma.14G192100
Glyma.14G193900
Glyma.14G201500
Glyma.14G205500
Glyma.14G207800
Glyma.14G211600
Glyma.14G211900
Glyma.14G218000
Glyma.14G219000
Glyma.14G219700
Glyma.15G001400
Glyma.15G004400
Glyma.15G004900
Glyma.15G007700
Glyma.15G008100
Glyma.15G008200
Glyma.15G011900
Glyma.15G012300
Glyma.15G012700
Glyma.15G013100
Glyma.15G013200
Glyma.15G013900
Glyma.15G015200
Glyma.15G016900
Glyma.15G019600
Glyma.15G019800
Glyma.15G020900
Glyma.15G022700
Glyma.15G024700
Glyma.15G024900
Glyma.15G027300
Glyma.15G028000
Glyma.15G028500
Glyma.15G029200
Glyma.15G030500
Glyma.15G031200
Glyma.15G031900
Glyma.15G033700
Glyma.15G034700
Glyma.15G037500
Glyma.15G043500
Glyma.15G044500
Glyma.15G047600
Glyma.15G047800
Glyma.15G050000
Glyma.15G053600
Glyma.15G054200
Glyma.15G054900
Glyma.15G055400
Glyma.15G056300
Glyma.15G059500
Glyma.15G061100
Glyma.15G063400
Glyma.15G064300
Glyma.15G064900
Glyma.15G066500
Glyma.15G068200
Glyma.15G070000
Glyma.15G070100
Glyma.15G072900
Glyma.15G073000
Glyma.15G080000
Glyma.15G096200
Glyma.15G098300
Glyma.15G098900
Glyma.15G099400
Glyma.15G101900
Glyma.15G106000
Glyma.15G108200
Glyma.15G110300
Glyma.15G112900
Glyma.15G121100
Glyma.15G121800
Glyma.15G125800
Glyma.15G128700
Glyma.15G135800
Glyma.15G136500
Glyma.15G142700
Glyma.15G146800
Glyma.15G154400
Glyma.15G154900
Glyma.15G156500
Glyma.15G157700
Glyma.15G159300
Glyma.15G165100
Glyma.15G165600
Glyma.15G167500
Glyma.15G170300
Glyma.15G172600
Glyma.15G177500
Glyma.15G183400
Glyma.15G185200
Glyma.15G188800
Glyma.15G189200
Glyma.15G192300
Glyma.15G194900
Glyma.15G197100
Glyma.15G201700
Glyma.15G202200
Glyma.15G204300
Glyma.15G210300
Glyma.15G214100
Glyma.15G224900
Glyma.15G227300
Glyma.15G227600
Glyma.15G232700
Glyma.15G243000
Glyma.15G256700
Glyma.15G256900
Glyma.15G260800
Glyma.15G266100
Glyma.15G267100
Glyma.15G268000
Glyma.15G269700
Glyma.15G269900
Glyma.15G274200
Glyma.16G000200
Glyma.16G000300
Glyma.16G000500
Glyma.16G001300
Glyma.16G002400
Glyma.16G007600
Glyma.16G009100
Glyma.16G009200
Glyma.16G010800
Glyma.16G012300
Glyma.16G013200
Glyma.16G016400
Glyma.16G018100
Glyma.16G020400
Glyma.16G020600
Glyma.16G023300
Glyma.16G025700
Glyma.16G025800
Glyma.16G025900
Glyma.16G026300
Glyma.16G027500
Glyma.16G030200
Glyma.16G031100
Glyma.16G031500
Glyma.16G033100
Glyma.16G036300
Glyma.16G043300
Glyma.16G043400
Glyma.16G044400
Glyma.16G049300
Glyma.16G049500
Glyma.16G049600
Glyma.16G050500
Glyma.16G051100
Glyma.16G056900
Glyma.16G058300
Glyma.16G059800
Glyma.16G067800
Glyma.16G068400
Glyma.16G069000
Glyma.16G069400
Glyma.16G070800
Glyma.16G070900
Glyma.16G072600
Glyma.16G074700
Glyma.16G077900
Glyma.16G080700
Glyma.16G087700
Glyma.16G088700
Glyma.16G091000
Glyma.16G096000
Glyma.16G096700
Glyma.16G097600
Glyma.16G099100
Glyma.16G101500
Glyma.16G101800
Glyma.16G109700
Glyma.16G110400
Glyma.16G112800
Glyma.16G112900
Glyma.16G114700
Glyma.16G116400
Glyma.16G122800
Glyma.16G126400
Glyma.16G128300
Glyma.16G130700
Glyma.16G134900
Glyma.16G138000
Glyma.16G141500
Glyma.16G143500
Glyma.16G148500
Glyma.16G151700
Glyma.16G152200
Glyma.16G158000
Glyma.16G159900
Glyma.16G167800
Glyma.16G168000
Glyma.16G168500
Glyma.16G170200
Glyma.16G177300
Glyma.16G179800
Glyma.16G181500
Glyma.16G182500
Glyma.16G189000
Glyma.16G189700
Glyma.16G195400
Glyma.16G198300
Glyma.16G203900
Glyma.16G210400
Glyma.16G220200
Glyma.16G220500
Glyma.17G001100
Glyma.17G003300
Glyma.17G005500
Glyma.17G014900
Glyma.17G015200
Glyma.17G016300
Glyma.17G020500
Glyma.17G021500
Glyma.17G022900
Glyma.17G026000
Glyma.17G026500
Glyma.17G027200
Glyma.17G028000
Glyma.17G036500
Glyma.17G036600
Glyma.17G038500
Glyma.17G041700
Glyma.17G042900
Glyma.17G047200
Glyma.17G048000
Glyma.17G053100
Glyma.17G055100
Glyma.17G056400
Glyma.17G057700
Glyma.17G058000
Glyma.17G060000
Glyma.17G063600
Glyma.17G064400
Glyma.17G064800
Glyma.17G069700
Glyma.17G071900
Glyma.17G072000
Glyma.17G073500
Glyma.17G073800
Glyma.17G073900
Glyma.17G077400
Glyma.17G080700
Glyma.17G083800
Glyma.17G084300
Glyma.17G087400
Glyma.17G087900
Glyma.17G088900
Glyma.17G093900
Glyma.17G094800
Glyma.17G097800
Glyma.17G098000
Glyma.17G099200
Glyma.17G101600
Glyma.17G101800
Glyma.17G102500
Glyma.17G103100
Glyma.17G106200
Glyma.17G108000
Glyma.17G108300
Glyma.17G109200
Glyma.17G110100
Glyma.17G111500
Glyma.17G112200
Glyma.17G112800
Glyma.17G114000
Glyma.17G114900
Glyma.17G118400
Glyma.17G120000
Glyma.17G120100
Glyma.17G120500
Glyma.17G122200
Glyma.17G123600
Glyma.17G131000
Glyma.17G141100
Glyma.17G143200
Glyma.17G143400
Glyma.17G144900
Glyma.17G145600
Glyma.17G147700
Glyma.17G154800
Glyma.17G159200
Glyma.17G160600
Glyma.17G160700
Glyma.17G161500
Glyma.17G161800
Glyma.17G163700
Glyma.17G166100
Glyma.17G167900
Glyma.17G171400
Glyma.17G175000
Glyma.17G175600
Glyma.17G187500
Glyma.17G188500
Glyma.17G191300
Glyma.17G191900
Glyma.17G192100
Glyma.17G192200
Glyma.17G198800
Glyma.17G200700
Glyma.17G203900
Glyma.17G204300
Glyma.17G205700
Glyma.17G206500
Glyma.17G209600
Glyma.17G212100
Glyma.17G215500
Glyma.17G218800
Glyma.17G221100
Glyma.17G221700
Glyma.17G222200
Glyma.17G223900
Glyma.17G229600
Glyma.17G231300
Glyma.17G233900
Glyma.17G235100
Glyma.17G241000
Glyma.17G242900
Glyma.17G246600
Glyma.17G247200
Glyma.17G248400
Glyma.17G250500
Glyma.17G252200
Glyma.17G256100
Glyma.17G258700
Glyma.18G000800
Glyma.18G002000
Glyma.18G005700
Glyma.18G008900
Glyma.18G009300
Glyma.18G009400
Glyma.18G010500
Glyma.18G021300
Glyma.18G024200
Glyma.18G025900
Glyma.18G031300
Glyma.18G032100
Glyma.18G036100
Glyma.18G040500
Glyma.18G040600
Glyma.18G040800
Glyma.18G041500
Glyma.18G041700
Glyma.18G041900
Glyma.18G043000
Glyma.18G049100
Glyma.18G054700
Glyma.18G055100
Glyma.18G056300
Glyma.18G057700
Glyma.18G060600
Glyma.18G061200
Glyma.18G063500
Glyma.18G067400
Glyma.18G072400
Glyma.18G073400
Glyma.18G073600
Glyma.18G074000
Glyma.18G078700
Glyma.18G090600
Glyma.18G092900
Glyma.18G098400
Glyma.18G098900
Glyma.18G099600
Glyma.18G104200
Glyma.18G105900
Glyma.18G106900
Glyma.18G113700
Glyma.18G118400
Glyma.18G119500
Glyma.18G124100
Glyma.18G126000
Glyma.18G131800
Glyma.18G133000
Glyma.18G139700
Glyma.18G140500
Glyma.18G144100
Glyma.18G147100
Glyma.18G156300
Glyma.18G159000
Glyma.18G159100
Glyma.18G164200
Glyma.18G166400
Glyma.18G167500
Glyma.18G174200
Glyma.18G175300
Glyma.18G176400
Glyma.18G179800
Glyma.18G181200
Glyma.18G182600
Glyma.18G183600
Glyma.18G184100
Glyma.18G184500
Glyma.18G185200
Glyma.18G186900
Glyma.18G188800
Glyma.18G191000
Glyma.18G191600
Glyma.18G200100
Glyma.18G201500
Glyma.18G203900
Glyma.18G206300
Glyma.18G206500
Glyma.18G207500
Glyma.18G208800
Glyma.18G209000
Glyma.18G209600
Glyma.18G213100
Glyma.18G214500
Glyma.18G215700
Glyma.18G216300
Glyma.18G218400
Glyma.18G224500
Glyma.18G224800
Glyma.18G225800
Glyma.18G226700
Glyma.18G229000
Glyma.18G230900
Glyma.18G232000
Glyma.18G234000
Glyma.18G237200
Glyma.18G237600
Glyma.18G240200
Glyma.18G241400
Glyma.18G242600
Glyma.18G243700
Glyma.18G244500
Glyma.18G248200
Glyma.18G249400
Glyma.18G249600
Glyma.18G252100
Glyma.18G253600
Glyma.18G255300
Glyma.18G259100
Glyma.18G260200
Glyma.18G263300
Glyma.18G263900
Glyma.18G265500
Glyma.18G266500
Glyma.18G272000
Glyma.18G280600
Glyma.18G282600
Glyma.18G283100
Glyma.18G285900
Glyma.18G289000
Glyma.18G290200
Glyma.18G290700
Glyma.18G290800
Glyma.18G291100
Glyma.18G291700
Glyma.18G291800
Glyma.18G291900
Glyma.18G296400
Glyma.18G296700
Glyma.18G299500
Glyma.18G299600
Glyma.18G300200
Glyma.18G302100
Glyma.19G001900
Glyma.19G003800
Glyma.19G004600
Glyma.19G004700
Glyma.19G006400
Glyma.19G009100
Glyma.19G009700
Glyma.19G012400
Glyma.19G021600
Glyma.19G022400
Glyma.19G026300
Glyma.19G026800
Glyma.19G027500
Glyma.19G027800
Glyma.19G028600
Glyma.19G029100
Glyma.19G034500
Glyma.19G040800
Glyma.19G045500
Glyma.19G045700
Glyma.19G052200
Glyma.19G056700
Glyma.19G061100
Glyma.19G061200
Glyma.19G077700
Glyma.19G079000
Glyma.19G082000
Glyma.19G099400
Glyma.19G104200
Glyma.19G109000
Glyma.19G111000
Glyma.19G111200
Glyma.19G115100
Glyma.19G116400
Glyma.19G118300
Glyma.19G119400
Glyma.19G121100
Glyma.19G125700
Glyma.19G126700
Glyma.19G129400
Glyma.19G129500
Glyma.19G130800
Glyma.19G133600
Glyma.19G134900
Glyma.19G142400
Glyma.19G143100
Glyma.19G145300
Glyma.19G145900
Glyma.19G148200
Glyma.19G149400
Glyma.19G155500
Glyma.19G158900
Glyma.19G160900
Glyma.19G161300
Glyma.19G165800
Glyma.19G167900
Glyma.19G168300
Glyma.19G168800
Glyma.19G171300
Glyma.19G173900
Glyma.19G174300
Glyma.19G176600
Glyma.19G177600
Glyma.19G184800
Glyma.19G188700
Glyma.19G189100
Glyma.19G191000
Glyma.19G192600
Glyma.19G193200
Glyma.19G195600
Glyma.19G201300
Glyma.19G204000
Glyma.19G204500
Glyma.19G204800
Glyma.19G205100
Glyma.19G206600
Glyma.19G207300
Glyma.19G207800
Glyma.19G211500
Glyma.19G213300
Glyma.19G215900
Glyma.19G218500
Glyma.19G219200
Glyma.19G220100
Glyma.19G220400
Glyma.19G220700
Glyma.19G221400
Glyma.19G222100
Glyma.19G223500
Glyma.19G225400
Glyma.19G226700
Glyma.19G227500
Glyma.19G227700
Glyma.19G231600
Glyma.19G235100
Glyma.19G235400
Glyma.19G236200
Glyma.19G236500
Glyma.19G238600
Glyma.19G241300
Glyma.19G246200
Glyma.19G257500
Glyma.19G261800
Glyma.19G263000
Glyma.20G000500
Glyma.20G005900
Glyma.20G006400
Glyma.20G012300
Glyma.20G014100
Glyma.20G014300
Glyma.20G017400
Glyma.20G019500
Glyma.20G020400
Glyma.20G020800
Glyma.20G024500
Glyma.20G025000
Glyma.20G025700
Glyma.20G031600
Glyma.20G041000
Glyma.20G047400
Glyma.20G055200
Glyma.20G055700
Glyma.20G058500
Glyma.20G059000
Glyma.20G062300
Glyma.20G066600
Glyma.20G067600
Glyma.20G069000
Glyma.20G070600
Glyma.20G072600
Glyma.20G074200
Glyma.20G075000
Glyma.20G077400
Glyma.20G078300
Glyma.20G088200
Glyma.20G088500
Glyma.20G092900
Glyma.20G095000
Glyma.20G099600
Glyma.20G104300
Glyma.20G104900
Glyma.20G105800
Glyma.20G106800
Glyma.20G107700
Glyma.20G109900
Glyma.20G110300
Glyma.20G110400
Glyma.20G112800
Glyma.20G114000
Glyma.20G117600
Glyma.20G122800
Glyma.20G123800
Glyma.20G126000
Glyma.20G131000
Glyma.20G132100
Glyma.20G134200
Glyma.20G137700
Glyma.20G138800
Glyma.20G140800
Glyma.20G141000
Glyma.20G143300
Glyma.20G144400
Glyma.20G146000
Glyma.20G155400
Glyma.20G159300
Glyma.20G164100
Glyma.20G165200
Glyma.20G171100
Glyma.20G172400
Glyma.20G173000
Glyma.20G174000
Glyma.20G177000
Glyma.20G177100
Glyma.20G177400
Glyma.20G178600
Glyma.20G181600
Glyma.20G182800
Glyma.20G187400
Glyma.20G187700
Glyma.20G190400
Glyma.20G193600
Glyma.20G198400
Glyma.20G199000
Glyma.20G199500
Glyma.20G199900
Glyma.20G200300
Glyma.20G200700
Glyma.20G201200
Glyma.20G204200
Glyma.20G205400
Glyma.20G205500
Glyma.20G206900
Glyma.20G207500
Glyma.20G207700
Glyma.20G208500
Glyma.20G208800
Glyma.20G210600
Glyma.20G215000
Glyma.20G215800
Glyma.20G218600
Glyma.20G218800
Glyma.20G221300
Glyma.20G221500
Glyma.20G222700
Glyma.20G223600
Glyma.20G224100
Glyma.20G224700
Glyma.20G229600
Glyma.20G229800
Glyma.20G230200
Glyma.20G230800
Glyma.20G231400
Glyma.20G233900
Glyma.20G234700
Glyma.20G236000
Glyma.20G236700
Glyma.20G237900
Glyma.20G238000
Glyma.20G239100
Glyma.20G239200
Glyma.20G244200
Glyma.20G244300
Glyma.20G245900
Glyma.20G246400
Glyma.20G246900
Glyma.U010500
Glyma.U012000
Glyma.U012400
Glyma.U014900
Glyma.U019800
Glyma.U019900
Glyma.U020700
Glyma.U030200
Glyma.U032300
Glyma.U038800
Glyma.U043500
Glyma.01G007800
Glyma.01G015600
Glyma.01G021600
Glyma.01G033700
Glyma.01G033800
Glyma.01G035000
Glyma.01G038700
Glyma.01G041700
Glyma.01G043600
Glyma.01G043800
Glyma.01G048500
Glyma.01G053700
Glyma.01G055000
Glyma.01G056300
Glyma.01G065500
Glyma.01G070300
Glyma.01G080700
Glyma.01G081500
Glyma.01G092900
Glyma.01G093200
Glyma.01G110600
Glyma.01G118400
Glyma.01G119100
Glyma.01G119400
Glyma.01G122800
Glyma.01G123300
Glyma.01G125100
Glyma.01G129400
Glyma.01G132300
Glyma.01G132600
Glyma.01G143100
Glyma.01G152100
Glyma.01G156400
Glyma.01G158600
Glyma.01G159500
Glyma.01G161600
Glyma.01G162500
Glyma.01G189400
Glyma.01G189800
Glyma.01G190500
Glyma.01G191800
Glyma.01G192200
Glyma.01G194800
Glyma.01G194900
Glyma.01G195900
Glyma.01G196300
Glyma.01G214200
Glyma.01G217200
Glyma.01G221900
Glyma.01G226000
Glyma.01G228200
Glyma.01G231400
Glyma.01G232600
Glyma.01G233000
Glyma.01G235200
Glyma.01G238200
Glyma.01G239000
Glyma.01G241300
Glyma.01G243900
Glyma.02G002000
Glyma.02G003900
Glyma.02G009200
Glyma.02G015600
Glyma.02G027100
Glyma.02G030900
Glyma.02G034500
Glyma.02G037000
Glyma.02G038000
Glyma.02G038300
Glyma.02G038800
Glyma.02G045200
Glyma.02G046300
Glyma.02G059500
Glyma.02G061700
Glyma.02G066100
Glyma.02G070600
Glyma.02G074200
Glyma.02G080100
Glyma.02G093600
Glyma.02G095200
Glyma.02G097600
Glyma.02G099600
Glyma.02G099800
Glyma.02G101000
Glyma.02G102600
Glyma.02G108500
Glyma.02G114000
Glyma.02G116600
Glyma.02G137400
Glyma.02G141200
Glyma.02G142700
Glyma.02G143200
Glyma.02G144000
Glyma.02G147600
Glyma.02G148300
Glyma.02G149600
Glyma.02G153800
Glyma.02G158700
Glyma.02G162700
Glyma.02G165400
Glyma.02G172800
Glyma.02G176800
Glyma.02G180100
Glyma.02G187100
Glyma.02G202400
Glyma.02G209600
Glyma.02G211400
Glyma.02G218300
Glyma.02G226700
Glyma.02G229700
Glyma.02G230500
Glyma.02G233000
Glyma.02G237500
Glyma.02G242000
Glyma.02G242400
Glyma.02G243800
Glyma.02G246000
Glyma.02G247400
Glyma.02G251500
Glyma.02G251600
Glyma.02G256000
Glyma.02G270200
Glyma.02G272700
Glyma.02G276700
Glyma.02G280400
Glyma.02G286800
Glyma.02G287700
Glyma.02G288900
Glyma.02G290600
Glyma.02G296300
Glyma.02G303600
Glyma.02G303800
Glyma.02G305100
Glyma.02G310900
Glyma.03G009200
Glyma.03G011000
Glyma.03G014700
Glyma.03G014900
Glyma.03G015400
Glyma.03G021800
Glyma.03G023500
Glyma.03G049600
Glyma.03G053500
Glyma.03G056400
Glyma.03G058300
Glyma.03G059200
Glyma.03G060100
Glyma.03G063000
Glyma.03G063600
Glyma.03G070600
Glyma.03G081300
Glyma.03G088200
Glyma.03G088400
Glyma.03G094200
Glyma.03G097700
Glyma.03G099900
Glyma.03G101200
Glyma.03G107300
Glyma.03G108200
Glyma.03G108600
Glyma.03G110500
Glyma.03G118700
Glyma.03G119800
Glyma.03G122100
Glyma.03G125200
Glyma.03G128200
Glyma.03G133500
Glyma.03G138000
Glyma.03G146000
Glyma.03G146300
Glyma.03G149300
Glyma.03G153900
Glyma.03G157200
Glyma.03G158500
Glyma.03G158800
Glyma.03G164300
Glyma.03G165000
Glyma.03G169000
Glyma.03G173900
Glyma.03G178800
Glyma.03G188400
Glyma.03G198000
Glyma.03G198300
Glyma.03G199500
Glyma.03G199800
Glyma.03G200600
Glyma.03G202700
Glyma.03G204400
Glyma.03G205000
Glyma.03G205800
Glyma.03G206000
Glyma.03G209400
Glyma.03G217400
Glyma.03G222100
Glyma.03G231500
Glyma.03G232500
Glyma.03G234400
Glyma.03G235500
Glyma.03G238300
Glyma.03G242500
Glyma.03G243200
Glyma.03G245900
Glyma.03G246100
Glyma.03G248200
Glyma.03G249000
Glyma.03G249600
Glyma.03G251500
Glyma.03G254900
Glyma.03G256100
Glyma.03G258300
Glyma.03G262900
Glyma.04G003000
Glyma.04G004500
Glyma.04G008000
Glyma.04G015100
Glyma.04G020900
Glyma.04G025400
Glyma.04G035700
Glyma.04G036000
Glyma.04G050700
Glyma.04G053100
Glyma.04G056400
Glyma.04G062200
Glyma.04G065800
Glyma.04G068500
Glyma.04G070700
Glyma.04G075200
Glyma.04G084800
Glyma.04G088300
Glyma.04G089900
Glyma.04G090500
Glyma.04G092700
Glyma.04G096200
Glyma.04G101000
Glyma.04G104500
Glyma.04G107400
Glyma.04G116900
Glyma.04G119700
Glyma.04G123300
Glyma.04G131700
Glyma.04G138600
Glyma.04G146000
Glyma.04G154300
Glyma.04G154500
Glyma.04G161300
Glyma.04G162800
Glyma.04G163500
Glyma.04G165900
Glyma.04G166300
Glyma.04G178100
Glyma.04G178700
Glyma.04G183400
Glyma.04G191700
Glyma.04G196200
Glyma.04G202500
Glyma.04G202800
Glyma.04G203200
Glyma.04G203400
Glyma.04G205300
Glyma.04G206100
Glyma.04G208700
Glyma.04G217100
Glyma.04G218200
Glyma.04G219000
Glyma.04G220300
Glyma.04G221700
Glyma.04G223500
Glyma.04G226500
Glyma.04G231600
Glyma.04G234500
Glyma.04G235900
Glyma.04G236600
Glyma.04G237300
Glyma.04G247000
Glyma.04G255000
Glyma.04G256400
Glyma.04G257300
Glyma.05G004700
Glyma.05G007400
Glyma.05G012300
Glyma.05G012700
Glyma.05G012800
Glyma.05G012900
Glyma.05G016700
Glyma.05G024200
Glyma.05G027800
Glyma.05G029300
Glyma.05G031600
Glyma.05G033500
Glyma.05G039800
Glyma.05G048200
Glyma.05G053000
Glyma.05G055600
Glyma.05G058300
Glyma.05G058700
Glyma.05G059500
Glyma.05G061200
Glyma.05G063000
Glyma.05G067100
Glyma.05G067300
Glyma.05G070000
Glyma.05G073700
Glyma.05G074800
Glyma.05G078300
Glyma.05G087300
Glyma.05G096900
Glyma.05G105000
Glyma.05G110000
Glyma.05G118100
Glyma.05G118300
Glyma.05G119000
Glyma.05G127300
Glyma.05G135400
Glyma.05G136200
Glyma.05G137300
Glyma.05G137400
Glyma.05G141000
Glyma.05G142800
Glyma.05G148300
Glyma.05G151100
Glyma.05G154600
Glyma.05G155000
Glyma.05G159600
Glyma.05G165800
Glyma.05G167300
Glyma.05G171400
Glyma.05G172400
Glyma.05G175000
Glyma.05G175300
Glyma.05G175900
Glyma.05G176200
Glyma.05G177500
Glyma.05G185700
Glyma.05G187000
Glyma.05G191600
Glyma.05G193000
Glyma.05G194700
Glyma.05G195600
Glyma.05G196800
Glyma.05G202900
Glyma.05G203300
Glyma.05G205200
Glyma.05G205300
Glyma.05G208100
Glyma.05G215400
Glyma.05G217800
Glyma.05G221200
Glyma.05G223700
Glyma.05G229900
Glyma.05G230300
Glyma.05G236000
Glyma.05G237900
Glyma.05G238000
Glyma.05G241600
Glyma.05G245100
Glyma.05G246900
Glyma.06G000700
Glyma.06G007400
Glyma.06G009400
Glyma.06G009500
Glyma.06G010600
Glyma.06G012100
Glyma.06G015000
Glyma.06G015100
Glyma.06G020500
Glyma.06G024900
Glyma.06G029000
Glyma.06G030900
Glyma.06G031300
Glyma.06G039200
Glyma.06G040600
Glyma.06G043800
Glyma.06G048400
Glyma.06G051200
Glyma.06G051500
Glyma.06G056400
Glyma.06G063400
Glyma.06G067200
Glyma.06G068200
Glyma.06G075200
Glyma.06G075300
Glyma.06G078200
Glyma.06G079800
Glyma.06G081100
Glyma.06G082400
Glyma.06G086300
Glyma.06G092100
Glyma.06G094500
Glyma.06G094700
Glyma.06G094900
Glyma.06G096000
Glyma.06G098700
Glyma.06G104800
Glyma.06G105300
Glyma.06G105600
Glyma.06G107400
Glyma.06G109800
Glyma.06G117300
Glyma.06G121500
Glyma.06G124500
Glyma.06G130700
Glyma.06G132800
Glyma.06G133400
Glyma.06G136500
Glyma.06G141100
Glyma.06G141500
Glyma.06G142400
Glyma.06G142700
Glyma.06G144600
Glyma.06G148300
Glyma.06G155700
Glyma.06G156500
Glyma.06G157000
Glyma.06G160400
Glyma.06G162900
Glyma.06G165200
Glyma.06G170200
Glyma.06G172000
Glyma.06G174300
Glyma.06G177900
Glyma.06G178400
Glyma.06G183400
Glyma.06G186000
Glyma.06G188900
Glyma.06G194100
Glyma.06G195800
Glyma.06G196600
Glyma.06G201500
Glyma.06G202200
Glyma.06G203200
Glyma.06G204800
Glyma.06G206000
Glyma.06G217700
Glyma.06G223300
Glyma.06G225100
Glyma.06G225800
Glyma.06G229900
Glyma.06G240600
Glyma.06G262900
Glyma.06G265600
Glyma.06G270200
Glyma.06G275800
Glyma.06G289600
Glyma.06G301300
Glyma.06G308600
Glyma.06G310200
Glyma.06G313500
Glyma.06G314900
Glyma.06G321700
Glyma.06G322100
Glyma.06G322700
Glyma.06G323600
Glyma.07G000300
Glyma.07G000400
Glyma.07G004500
Glyma.07G012000
Glyma.07G019100
Glyma.07G020100
Glyma.07G021700
Glyma.07G023800
Glyma.07G028900
Glyma.07G029500
Glyma.07G032800
Glyma.07G037100
Glyma.07G040600
Glyma.07G057500
Glyma.07G058100
Glyma.07G070700
Glyma.07G070800
Glyma.07G072200
Glyma.07G073800
Glyma.07G080200
Glyma.07G084900
Glyma.07G086500
Glyma.07G087900
Glyma.07G088500
Glyma.07G088700
Glyma.07G089200
Glyma.07G089400
Glyma.07G110200
Glyma.07G118500
Glyma.07G121000
Glyma.07G125400
Glyma.07G130900
Glyma.07G135200
Glyma.07G135300
Glyma.07G142500
Glyma.07G144500
Glyma.07G149400
Glyma.07G150100
Glyma.07G150800
Glyma.07G151800
Glyma.07G152200
Glyma.07G159700
Glyma.07G165800
Glyma.07G170000
Glyma.07G170100
Glyma.07G178600
Glyma.07G185800
Glyma.07G185900
Glyma.07G194000
Glyma.07G194500
Glyma.07G204700
Glyma.07G208000
Glyma.07G210200
Glyma.07G210900
Glyma.07G212900
Glyma.07G213500
Glyma.07G224000
Glyma.07G225500
Glyma.07G241200
Glyma.07G252000
Glyma.07G257300
Glyma.07G259500
Glyma.07G269200
Glyma.07G270400
Glyma.07G272200
Glyma.08G004000
Glyma.08G007200
Glyma.08G007700
Glyma.08G013900
Glyma.08G014300
Glyma.08G015400
Glyma.08G023900
Glyma.08G026700
Glyma.08G027000
Glyma.08G028100
Glyma.08G028200
Glyma.08G033300
Glyma.08G035400
Glyma.08G036900
Glyma.08G040000
Glyma.08G040500
Glyma.08G045500
Glyma.08G047200
Glyma.08G050900
Glyma.08G061900
Glyma.08G062000
Glyma.08G064600
Glyma.08G066600
Glyma.08G072800
Glyma.08G073200
Glyma.08G074900
Glyma.08G077100
Glyma.08G081000
Glyma.08G082100
Glyma.08G084100
Glyma.08G084400
Glyma.08G084800
Glyma.08G085900
Glyma.08G093200
Glyma.08G105600
Glyma.08G111700
Glyma.08G118100
Glyma.08G129400
Glyma.08G133200
Glyma.08G133400
Glyma.08G134600
Glyma.08G137900
Glyma.08G138200
Glyma.08G139100
Glyma.08G139200
Glyma.08G140200
Glyma.08G143100
Glyma.08G144600
Glyma.08G151600
Glyma.08G157700
Glyma.08G157800
Glyma.08G158600
Glyma.08G161400
Glyma.08G163500
Glyma.08G170300
Glyma.08G172100
Glyma.08G175500
Glyma.08G175800
Glyma.08G175900
Glyma.08G181500
Glyma.08G186600
Glyma.08G188700
Glyma.08G194300
Glyma.08G195200
Glyma.08G199700
Glyma.08G207800
Glyma.08G210000
Glyma.08G211100
Glyma.08G213300
Glyma.08G216200
Glyma.08G224400
Glyma.08G226700
Glyma.08G230500
Glyma.08G239000
Glyma.08G239900
Glyma.08G240200
Glyma.08G241400
Glyma.08G241500
Glyma.08G241600
Glyma.08G249600
Glyma.08G250900
Glyma.08G254200
Glyma.08G256100
Glyma.08G257600
Glyma.08G260300
Glyma.08G263300
Glyma.08G264400
Glyma.08G265300
Glyma.08G273000
Glyma.08G274400
Glyma.08G283100
Glyma.08G285600
Glyma.08G288700
Glyma.08G293400
Glyma.08G294700
Glyma.08G302600
Glyma.08G302800
Glyma.08G307800
Glyma.08G311700
Glyma.08G314600
Glyma.08G320500
Glyma.08G321900
Glyma.08G322600
Glyma.08G325100
Glyma.08G326800
Glyma.08G332700
Glyma.08G335200
Glyma.08G340800
Glyma.08G345600
Glyma.08G345900
Glyma.08G346000
Glyma.08G346700
Glyma.08G347800
Glyma.08G348000
Glyma.08G348200
Glyma.08G349700
Glyma.08G351700
Glyma.08G358300
Glyma.08G362400
Glyma.08G362900
Glyma.08G363800
Glyma.08G366200
Glyma.08G366600
Glyma.09G001400
Glyma.09G002100
Glyma.09G007200
Glyma.09G007400
Glyma.09G008800
Glyma.09G009100
Glyma.09G010700
Glyma.09G015400
Glyma.09G015500
Glyma.09G016000
Glyma.09G016200
Glyma.09G019100
Glyma.09G023400
Glyma.09G024500
Glyma.09G030100
Glyma.09G031800
Glyma.09G040700
Glyma.09G041000
Glyma.09G043900
Glyma.09G044600
Glyma.09G046500
Glyma.09G052600
Glyma.09G063500
Glyma.09G068800
Glyma.09G075100
Glyma.09G077400
Glyma.09G077500
Glyma.09G083100
Glyma.09G085300
Glyma.09G086100
Glyma.09G103400
Glyma.09G111100
Glyma.09G112200
Glyma.09G114100
Glyma.09G115600
Glyma.09G117400
Glyma.09G121300
Glyma.09G136700
Glyma.09G136900
Glyma.09G147400
Glyma.09G150200
Glyma.09G154700
Glyma.09G154900
Glyma.09G156900
Glyma.09G164600
Glyma.09G167100
Glyma.09G167900
Glyma.09G174200
Glyma.09G179200
Glyma.09G182000
Glyma.09G187400
Glyma.09G187800
Glyma.09G193300
Glyma.09G195400
Glyma.09G195700
Glyma.09G199600
Glyma.09G203000
Glyma.09G206400
Glyma.09G208700
Glyma.09G211400
Glyma.09G213100
Glyma.09G214900
Glyma.09G215200
Glyma.09G217000
Glyma.09G217100
Glyma.09G222900
Glyma.09G224000
Glyma.09G231000
Glyma.09G236000
Glyma.09G239200
Glyma.09G239600
Glyma.09G240200
Glyma.09G245000
Glyma.09G246600
Glyma.09G247500
Glyma.09G252600
Glyma.09G255800
Glyma.09G263300
Glyma.09G264700
Glyma.09G266200
Glyma.09G271100
Glyma.09G271200
Glyma.09G271600
Glyma.09G273400
Glyma.09G273900
Glyma.09G275000
Glyma.10G004500
Glyma.10G007400
Glyma.10G007700
Glyma.10G009900
Glyma.10G010800
Glyma.10G013500
Glyma.10G016100
Glyma.10G021900
Glyma.10G025400
Glyma.10G026000
Glyma.10G026400
Glyma.10G027100
Glyma.10G027600
Glyma.10G028000
Glyma.10G031000
Glyma.10G032900
Glyma.10G034800
Glyma.10G039500
Glyma.10G039900
Glyma.10G045600
Glyma.10G049100
Glyma.10G049300
Glyma.10G050300
Glyma.10G057800
Glyma.10G058000
Glyma.10G064200
Glyma.10G064800
Glyma.10G065300
Glyma.10G065400
Glyma.10G066700
Glyma.10G072100
Glyma.10G075900
Glyma.10G077900
Glyma.10G078700
Glyma.10G091000
Glyma.10G092100
Glyma.10G093400
Glyma.10G099200
Glyma.10G101400
Glyma.10G105100
Glyma.10G109500
Glyma.10G123400
Glyma.10G127700
Glyma.10G131700
Glyma.10G136100
Glyma.10G136600
Glyma.10G137800
Glyma.10G139200
Glyma.10G141200
Glyma.10G142800
Glyma.10G146100
Glyma.10G147200
Glyma.10G158500
Glyma.10G158700
Glyma.10G164100
Glyma.10G165600
Glyma.10G166000
Glyma.10G170800
Glyma.10G172200
Glyma.10G184900
Glyma.10G187800
Glyma.10G191200
Glyma.10G191400
Glyma.10G196100
Glyma.10G199900
Glyma.10G203600
Glyma.10G206300
Glyma.10G206600
Glyma.10G207500
Glyma.10G210400
Glyma.10G212900
Glyma.10G218100
Glyma.10G218400
Glyma.10G218800
Glyma.10G219700
Glyma.10G220100
Glyma.10G220900
Glyma.10G221700
Glyma.10G223800
Glyma.10G226700
Glyma.10G228700
Glyma.10G234500
Glyma.10G236900
Glyma.10G239600
Glyma.10G242300
Glyma.10G250400
Glyma.10G252400
Glyma.10G255400
Glyma.10G264300
Glyma.10G264400
Glyma.10G265900
Glyma.10G269700
Glyma.10G276200
Glyma.10G277900
Glyma.10G278900
Glyma.10G280500
Glyma.10G282400
Glyma.10G283200
Glyma.10G289800
Glyma.10G292700
Glyma.10G295700
Glyma.10G298000
Glyma.11G004600
Glyma.11G005500
Glyma.11G007300
Glyma.11G010100
Glyma.11G010900
Glyma.11G013300
Glyma.11G017200
Glyma.11G017700
Glyma.11G019900
Glyma.11G020900
Glyma.11G025100
Glyma.11G027800
Glyma.11G028700
Glyma.11G036000
Glyma.11G037900
Glyma.11G042100
Glyma.11G045300
Glyma.11G058000
Glyma.11G059700
Glyma.11G064500
Glyma.11G073600
Glyma.11G078800
Glyma.11G079100
Glyma.11G085100
Glyma.11G085500
Glyma.11G085700
Glyma.11G088000
Glyma.11G088900
Glyma.11G090000
Glyma.11G091000
Glyma.11G094800
Glyma.11G096300
Glyma.11G102200
Glyma.11G103100
Glyma.11G103600
Glyma.11G103900
Glyma.11G106300
Glyma.11G109400
Glyma.11G112000
Glyma.11G113000
Glyma.11G124800
Glyma.11G126100
Glyma.11G130400
Glyma.11G131700
Glyma.11G133200
Glyma.11G141300
Glyma.11G145400
Glyma.11G146800
Glyma.11G147200
Glyma.11G147500
Glyma.11G150100
Glyma.11G153900
Glyma.11G161000
Glyma.11G170300
Glyma.11G173500
Glyma.11G175200
Glyma.11G176800
Glyma.11G183800
Glyma.11G186700
Glyma.11G190100
Glyma.11G190800
Glyma.11G195300
Glyma.11G197900
Glyma.11G200700
Glyma.11G208400
Glyma.11G211500
Glyma.11G216800
Glyma.11G218700
Glyma.11G221400
Glyma.11G226100
Glyma.11G227200
Glyma.11G229500
Glyma.11G232700
Glyma.11G235300
Glyma.11G243600
Glyma.11G244600
Glyma.11G252300
Glyma.11G257000
Glyma.12G000100
Glyma.12G000200
Glyma.12G002300
Glyma.12G008300
Glyma.12G009900
Glyma.12G014900
Glyma.12G017900
Glyma.12G018400
Glyma.12G018500
Glyma.12G018900
Glyma.12G019100
Glyma.12G019700
Glyma.12G024600
Glyma.12G025000
Glyma.12G027600
Glyma.12G029200
Glyma.12G030200
Glyma.12G032900
Glyma.12G042400
Glyma.12G050600
Glyma.12G064600
Glyma.12G071100
Glyma.12G088600
Glyma.12G096100
Glyma.12G099200
Glyma.12G104800
Glyma.12G113900
Glyma.12G122400
Glyma.12G128700
Glyma.12G131900
Glyma.12G135200
Glyma.12G141100
Glyma.12G143500
Glyma.12G147300
Glyma.12G150300
Glyma.12G159300
Glyma.12G160300
Glyma.12G163700
Glyma.12G166500
Glyma.12G168000
Glyma.12G168500
Glyma.12G174800
Glyma.12G175300
Glyma.12G177500
Glyma.12G178600
Glyma.12G183100
Glyma.12G183500
Glyma.12G189700
Glyma.12G190800
Glyma.12G192200
Glyma.12G195700
Glyma.12G202000
Glyma.12G215900
Glyma.12G217900
Glyma.12G219500
Glyma.12G219600
Glyma.12G222300
Glyma.12G225300
Glyma.12G227000
Glyma.12G229800
Glyma.12G233800
Glyma.12G241100
Glyma.13G003700
Glyma.13G007400
Glyma.13G010500
Glyma.13G028100
Glyma.13G034100
Glyma.13G035900
Glyma.13G042100
Glyma.13G043800
Glyma.13G046800
Glyma.13G049700
Glyma.13G051100
Glyma.13G057700
Glyma.13G063100
Glyma.13G063400
Glyma.13G065000
Glyma.13G067800
Glyma.13G070200
Glyma.13G080900
Glyma.13G085100
Glyma.13G087800
Glyma.13G088200
Glyma.13G089600
Glyma.13G089700
Glyma.13G097500
Glyma.13G099500
Glyma.13G103500
Glyma.13G106300
Glyma.13G106800
Glyma.13G107800
Glyma.13G112700
Glyma.13G113300
Glyma.13G113400
Glyma.13G114200
Glyma.13G114900
Glyma.13G116100
Glyma.13G116800
Glyma.13G119100
Glyma.13G119300
Glyma.13G123800
Glyma.13G127400
Glyma.13G128300
Glyma.13G133800
Glyma.13G134900
Glyma.13G135300
Glyma.13G136600
Glyma.13G137400
Glyma.13G141100
Glyma.13G142300
Glyma.13G148200
Glyma.13G153500
Glyma.13G156000
Glyma.13G159400
Glyma.13G159900
Glyma.13G163400
Glyma.13G168700
Glyma.13G172000
Glyma.13G175100
Glyma.13G176800
Glyma.13G177200
Glyma.13G177900
Glyma.13G187100
Glyma.13G189900
Glyma.13G192200
Glyma.13G198700
Glyma.13G200400
Glyma.13G202500
Glyma.13G227200
Glyma.13G229400
Glyma.13G229600
Glyma.13G232600
Glyma.13G234600
Glyma.13G248800
Glyma.13G249800
Glyma.13G250900
Glyma.13G256100
Glyma.13G256600
Glyma.13G261900
Glyma.13G264500
Glyma.13G270400
Glyma.13G270600
Glyma.13G271100
Glyma.13G271200
Glyma.13G271500
Glyma.13G281400
Glyma.13G282700
Glyma.13G285900
Glyma.13G292700
Glyma.13G297500
Glyma.13G300200
Glyma.13G300300
Glyma.13G302200
Glyma.13G310500
Glyma.13G312100
Glyma.13G313000
Glyma.13G314400
Glyma.13G315500
Glyma.13G316400
Glyma.13G316700
Glyma.13G317300
Glyma.13G321400
Glyma.13G322000
Glyma.13G326100
Glyma.13G328000
Glyma.13G330100
Glyma.13G330600
Glyma.13G332300
Glyma.13G333500
Glyma.13G340100
Glyma.13G345400
Glyma.13G345600
Glyma.13G348200
Glyma.13G348300
Glyma.13G349100
Glyma.13G351800
Glyma.13G352400
Glyma.13G353500
Glyma.13G359100
Glyma.13G360400
Glyma.13G361200
Glyma.13G365500
Glyma.13G366800
Glyma.13G368700
Glyma.13G370300
Glyma.13G371100
Glyma.13G371900
Glyma.13G372800
Glyma.13G372900
Glyma.14G001300
Glyma.14G002400
Glyma.14G005800
Glyma.14G005900
Glyma.14G006000
Glyma.14G012200
Glyma.14G018300
Glyma.14G025900
Glyma.14G027900
Glyma.14G033900
Glyma.14G045600
Glyma.14G051300
Glyma.14G053200
Glyma.14G057100
Glyma.14G064600
Glyma.14G068100
Glyma.14G071900
Glyma.14G076700
Glyma.14G082500
Glyma.14G093000
Glyma.14G106700
Glyma.14G107200
Glyma.14G112200
Glyma.14G112600
Glyma.14G113900
Glyma.14G117500
Glyma.14G119200
Glyma.14G119800
Glyma.14G130400
Glyma.14G133600
Glyma.14G135900
Glyma.14G138300
Glyma.14G142100
Glyma.14G147800
Glyma.14G150600
Glyma.14G159000
Glyma.14G162900
Glyma.14G169300
Glyma.14G174500
Glyma.14G179100
Glyma.14G179800
Glyma.14G181600
Glyma.14G182300
Glyma.14G182400
Glyma.14G189400
Glyma.14G192700
Glyma.14G196800
Glyma.14G208100
Glyma.14G209800
Glyma.14G212000
Glyma.14G214000
Glyma.14G217400
Glyma.14G217700
Glyma.14G220300
Glyma.15G000300
Glyma.15G002400
Glyma.15G005300
Glyma.15G008900
Glyma.15G009400
Glyma.15G017400
Glyma.15G018200
Glyma.15G023600
Glyma.15G027900
Glyma.15G028900
Glyma.15G030400
Glyma.15G038100
Glyma.15G040000
Glyma.15G040500
Glyma.15G046200
Glyma.15G048400
Glyma.15G049200
Glyma.15G049600
Glyma.15G050500
Glyma.15G056200
Glyma.15G064500
Glyma.15G069400
Glyma.15G071900
Glyma.15G073700
Glyma.15G078400
Glyma.15G079600
Glyma.15G084400
Glyma.15G086500
Glyma.15G088900
Glyma.15G097000
Glyma.15G098400
Glyma.15G098500
Glyma.15G099500
Glyma.15G118500
Glyma.15G120800
Glyma.15G123700
Glyma.15G124500
Glyma.15G125500
Glyma.15G126200
Glyma.15G128200
Glyma.15G129900
Glyma.15G132500
Glyma.15G133500
Glyma.15G136100
Glyma.15G136900
Glyma.15G140800
Glyma.15G144800
Glyma.15G146400
Glyma.15G163700
Glyma.15G172100
Glyma.15G173200
Glyma.15G176600
Glyma.15G182600
Glyma.15G185800
Glyma.15G186400
Glyma.15G191200
Glyma.15G193200
Glyma.15G193400
Glyma.15G199100
Glyma.15G202300
Glyma.15G207700
Glyma.15G213400
Glyma.15G215600
Glyma.15G216000
Glyma.15G216400
Glyma.15G219200
Glyma.15G221400
Glyma.15G226300
Glyma.15G229400
Glyma.15G230500
Glyma.15G231600
Glyma.15G231900
Glyma.15G240800
Glyma.15G251100
Glyma.15G261600
Glyma.15G268800
Glyma.15G273300
Glyma.15G276800
Glyma.16G002800
Glyma.16G010300
Glyma.16G012100
Glyma.16G014000
Glyma.16G014400
Glyma.16G015300
Glyma.16G021300
Glyma.16G022200
Glyma.16G022600
Glyma.16G024500
Glyma.16G030600
Glyma.16G032800
Glyma.16G036100
Glyma.16G036400
Glyma.16G038800
Glyma.16G039400
Glyma.16G040100
Glyma.16G041500
Glyma.16G050800
Glyma.16G052300
Glyma.16G055600
Glyma.16G062100
Glyma.16G072800
Glyma.16G073200
Glyma.16G076700
Glyma.16G080900
Glyma.16G084000
Glyma.16G087200
Glyma.16G095000
Glyma.16G101000
Glyma.16G101900
Glyma.16G107500
Glyma.16G107600
Glyma.16G112300
Glyma.16G115500
Glyma.16G115800
Glyma.16G116200
Glyma.16G119000
Glyma.16G130900
Glyma.16G140300
Glyma.16G143000
Glyma.16G144000
Glyma.16G155600
Glyma.16G155800
Glyma.16G158400
Glyma.16G161600
Glyma.16G164700
Glyma.16G178700
Glyma.16G182000
Glyma.16G195300
Glyma.16G197900
Glyma.16G198600
Glyma.16G203300
Glyma.16G204300
Glyma.16G207000
Glyma.16G208600
Glyma.16G210900
Glyma.16G216200
Glyma.16G216500
Glyma.16G217100
Glyma.16G219100
Glyma.16G219200
Glyma.17G000800
Glyma.17G002000
Glyma.17G003600
Glyma.17G003700
Glyma.17G005600
Glyma.17G012300
Glyma.17G017700
Glyma.17G019700
Glyma.17G021100
Glyma.17G035800
Glyma.17G037600
Glyma.17G042700
Glyma.17G043700
Glyma.17G044000
Glyma.17G045100
Glyma.17G045300
Glyma.17G048500
Glyma.17G052500
Glyma.17G054500
Glyma.17G059900
Glyma.17G073100
Glyma.17G073700
Glyma.17G075200
Glyma.17G079200
Glyma.17G085300
Glyma.17G089200
Glyma.17G092600
Glyma.17G095800
Glyma.17G096100
Glyma.17G097000
Glyma.17G100600
Glyma.17G104200
Glyma.17G105100
Glyma.17G107800
Glyma.17G109800
Glyma.17G110300
Glyma.17G110600
Glyma.17G112100
Glyma.17G114400
Glyma.17G117400
Glyma.17G120900
Glyma.17G124000
Glyma.17G126600
Glyma.17G129300
Glyma.17G130200
Glyma.17G131400
Glyma.17G134500
Glyma.17G137100
Glyma.17G139200
Glyma.17G140700
Glyma.17G143000
Glyma.17G145000
Glyma.17G149400
Glyma.17G149500
Glyma.17G149800
Glyma.17G153400
Glyma.17G157800
Glyma.17G159300
Glyma.17G161100
Glyma.17G179200
Glyma.17G180500
Glyma.17G194300
Glyma.17G197200
Glyma.17G198700
Glyma.17G199600
Glyma.17G202300
Glyma.17G205100
Glyma.17G211700
Glyma.17G212500
Glyma.17G215300
Glyma.17G216000
Glyma.17G216700
Glyma.17G219500
Glyma.17G220100
Glyma.17G227100
Glyma.17G231800
Glyma.17G238900
Glyma.17G239700
Glyma.17G243300
Glyma.17G249300
Glyma.17G253500
Glyma.17G253700
Glyma.17G254200
Glyma.17G254500
Glyma.17G255400
Glyma.17G257800
Glyma.17G260500
Glyma.17G260600
Glyma.17G262400
Glyma.18G007500
Glyma.18G011200
Glyma.18G011500
Glyma.18G011600
Glyma.18G011700
Glyma.18G017600
Glyma.18G018600
Glyma.18G022100
Glyma.18G024100
Glyma.18G024700
Glyma.18G026400
Glyma.18G027600
Glyma.18G034300
Glyma.18G039100
Glyma.18G042300
Glyma.18G044600
Glyma.18G056100
Glyma.18G062200
Glyma.18G063900
Glyma.18G066200
Glyma.18G066900
Glyma.18G067200
Glyma.18G071900
Glyma.18G074300
Glyma.18G081200
Glyma.18G084800
Glyma.18G092700
Glyma.18G098800
Glyma.18G101700
Glyma.18G102900
Glyma.18G103800
Glyma.18G105500
Glyma.18G106400
Glyma.18G109900
Glyma.18G111600
Glyma.18G124900
Glyma.18G132100
Glyma.18G133200
Glyma.18G148000
Glyma.18G155900
Glyma.18G158100
Glyma.18G171900
Glyma.18G179500
Glyma.18G179600
Glyma.18G186500
Glyma.18G189300
Glyma.18G195700
Glyma.18G206400
Glyma.18G208900
Glyma.18G209800
Glyma.18G215900
Glyma.18G217000
Glyma.18G220900
Glyma.18G224900
Glyma.18G227500
Glyma.18G236700
Glyma.18G240100
Glyma.18G240300
Glyma.18G242500
Glyma.18G243500
Glyma.18G251300
Glyma.18G252600
Glyma.18G253200
Glyma.18G255000
Glyma.18G264200
Glyma.18G264600
Glyma.18G278900
Glyma.18G279400
Glyma.18G281200
Glyma.18G286400
Glyma.18G287400
Glyma.18G295000
Glyma.18G296100
Glyma.18G297900
Glyma.18G298600
Glyma.19G007400
Glyma.19G007900
Glyma.19G010200
Glyma.19G012000
Glyma.19G016000
Glyma.19G022500
Glyma.19G036900
Glyma.19G038400
Glyma.19G040400
Glyma.19G042100
Glyma.19G045800
Glyma.19G047400
Glyma.19G049500
Glyma.19G050100
Glyma.19G054500
Glyma.19G065400
Glyma.19G065600
Glyma.19G071300
Glyma.19G077100
Glyma.19G077800
Glyma.19G084900
Glyma.19G085300
Glyma.19G102500
Glyma.19G103000
Glyma.19G104600
Glyma.19G108800
Glyma.19G113500
Glyma.19G115700
Glyma.19G116000
Glyma.19G116300
Glyma.19G117900
Glyma.19G121000
Glyma.19G122700
Glyma.19G124500
Glyma.19G124600
Glyma.19G134500
Glyma.19G135300
Glyma.19G141700
Glyma.19G144100
Glyma.19G147500
Glyma.19G149600
Glyma.19G149800
Glyma.19G155700
Glyma.19G156200
Glyma.19G158700
Glyma.19G162000
Glyma.19G164500
Glyma.19G165500
Glyma.19G167800
Glyma.19G170300
Glyma.19G178200
Glyma.19G185200
Glyma.19G191900
Glyma.19G195900
Glyma.19G200400
Glyma.19G208600
Glyma.19G217500
Glyma.19G221300
Glyma.19G224800
Glyma.19G226600
Glyma.19G228600
Glyma.19G229400
Glyma.19G233300
Glyma.19G233400
Glyma.19G233600
Glyma.19G235800
Glyma.19G238800
Glyma.19G249000
Glyma.19G251600
Glyma.19G252200
Glyma.19G252700
Glyma.19G253600
Glyma.19G260600
Glyma.19G260700
Glyma.20G001000
Glyma.20G004600
Glyma.20G017500
Glyma.20G017600
Glyma.20G043000
Glyma.20G045800
Glyma.20G050300
Glyma.20G050500
Glyma.20G050800
Glyma.20G053200
Glyma.20G053700
Glyma.20G057600
Glyma.20G059100
Glyma.20G059200
Glyma.20G060900
Glyma.20G077700
Glyma.20G081500
Glyma.20G081800
Glyma.20G083300
Glyma.20G083500
Glyma.20G085400
Glyma.20G087000
Glyma.20G093900
Glyma.20G101000
Glyma.20G102700
Glyma.20G102900
Glyma.20G107600
Glyma.20G113400
Glyma.20G121500
Glyma.20G122300
Glyma.20G122500
Glyma.20G124800
Glyma.20G129600
Glyma.20G130900
Glyma.20G135600
Glyma.20G141300
Glyma.20G145700
Glyma.20G145900
Glyma.20G150800
Glyma.20G151800
Glyma.20G162900
Glyma.20G166900
Glyma.20G171600
Glyma.20G172200
Glyma.20G173300
Glyma.20G177500
Glyma.20G180800
Glyma.20G187000
Glyma.20G197500
Glyma.20G198500
Glyma.20G198900
Glyma.20G202300
Glyma.20G208100
Glyma.20G209800
Glyma.20G212000
Glyma.20G217500
Glyma.20G217700
Glyma.20G218400
Glyma.20G219900
Glyma.20G221100
Glyma.20G226000
Glyma.20G233700
Glyma.20G234500
Glyma.20G235400
Glyma.20G235500
Glyma.20G236800
Glyma.20G238800
Glyma.20G240300
Glyma.20G242400
Glyma.20G249300
Glyma.U008400
Glyma.U012100
Glyma.U016100
Glyma.U018000
Glyma.U022000
Glyma.U027900
Glyma.U031100
Glyma.U031200
Glyma.U031400
Glyma.01G000900
Glyma.01G006100
Glyma.01G006500
Glyma.01G010600
Glyma.01G014100
Glyma.01G028200
Glyma.01G030400
Glyma.01G042800
Glyma.01G050400
Glyma.01G052200
Glyma.01G054000
Glyma.01G074700
Glyma.01G084500
Glyma.01G100600
Glyma.01G106600
Glyma.01G139000
Glyma.01G145400
Glyma.01G146300
Glyma.01G146400
Glyma.01G156200
Glyma.01G175400
Glyma.01G191100
Glyma.01G194700
Glyma.01G206000
Glyma.01G212200
Glyma.01G220600
Glyma.01G220700
Glyma.01G244300
Glyma.02G019500
Glyma.02G035800
Glyma.02G035900
Glyma.02G038100
Glyma.02G050700
Glyma.02G051800
Glyma.02G059900
Glyma.02G068500
Glyma.02G071300
Glyma.02G092400
Glyma.02G098300
Glyma.02G098500
Glyma.02G109200
Glyma.02G124600
Glyma.02G128500
Glyma.02G129200
Glyma.02G137700
Glyma.02G140100
Glyma.02G145600
Glyma.02G147000
Glyma.02G150300
Glyma.02G151400
Glyma.02G155100
Glyma.02G159500
Glyma.02G163300
Glyma.02G168000
Glyma.02G168900
Glyma.02G173900
Glyma.02G178300
Glyma.02G192600
Glyma.02G201100
Glyma.02G207200
Glyma.02G207900
Glyma.02G210000
Glyma.02G217100
Glyma.02G219200
Glyma.02G222100
Glyma.02G238100
Glyma.02G238600
Glyma.02G238700
Glyma.02G253500
Glyma.02G271900
Glyma.02G288500
Glyma.02G294600
Glyma.02G294900
Glyma.02G302700
Glyma.02G306200
Glyma.02G306700
Glyma.02G312000
Glyma.03G001600
Glyma.03G008500
Glyma.03G009500
Glyma.03G021700
Glyma.03G055200
Glyma.03G076500
Glyma.03G081600
Glyma.03G100600
Glyma.03G103600
Glyma.03G131100
Glyma.03G133700
Glyma.03G133900
Glyma.03G136500
Glyma.03G140100
Glyma.03G144300
Glyma.03G152000
Glyma.03G161600
Glyma.03G166400
Glyma.03G167900
Glyma.03G172200
Glyma.03G173400
Glyma.03G179500
Glyma.03G180100
Glyma.03G183400
Glyma.03G195000
Glyma.03G203000
Glyma.03G208700
Glyma.03G209900
Glyma.03G211400
Glyma.03G212300
Glyma.03G213700
Glyma.03G224400
Glyma.03G226300
Glyma.03G241100
Glyma.03G242900
Glyma.03G244500
Glyma.03G245000
Glyma.04G000100
Glyma.04G002700
Glyma.04G013900
Glyma.04G019600
Glyma.04G026100
Glyma.04G030300
Glyma.04G038600
Glyma.04G041400
Glyma.04G046700
Glyma.04G050000
Glyma.04G054300
Glyma.04G058600
Glyma.04G075100
Glyma.04G076700
Glyma.04G078900
Glyma.04G093600
Glyma.04G093800
Glyma.04G111900
Glyma.04G123400
Glyma.04G128800
Glyma.04G132300
Glyma.04G139200
Glyma.04G154000
Glyma.04G165500
Glyma.04G179500
Glyma.04G180100
Glyma.04G189600
Glyma.04G193600
Glyma.04G200000
Glyma.04G202600
Glyma.04G217500
Glyma.04G231700
Glyma.04G239800
Glyma.04G240000
Glyma.04G243000
Glyma.04G254700
Glyma.05G000600
Glyma.05G003400
Glyma.05G006100
Glyma.05G019700
Glyma.05G037000
Glyma.05G045200
Glyma.05G060100
Glyma.05G066800
Glyma.05G079000
Glyma.05G087100
Glyma.05G100400
Glyma.05G104200
Glyma.05G110100
Glyma.05G122400
Glyma.05G126900
Glyma.05G138600
Glyma.05G141400
Glyma.05G148600
Glyma.05G154400
Glyma.05G155800
Glyma.05G157600
Glyma.05G163700
Glyma.05G174700
Glyma.05G177100
Glyma.05G180000
Glyma.05G182600
Glyma.05G184000
Glyma.05G196600
Glyma.05G205500
Glyma.05G212200
Glyma.05G215800
Glyma.05G243300
Glyma.05G245300
Glyma.05G249100
Glyma.06G000500
Glyma.06G001900
Glyma.06G002700
Glyma.06G008500
Glyma.06G018700
Glyma.06G026100
Glyma.06G029700
Glyma.06G031900
Glyma.06G036200
Glyma.06G039600
Glyma.06G044700
Glyma.06G052500
Glyma.06G059000
Glyma.06G059200
Glyma.06G061100
Glyma.06G066200
Glyma.06G078600
Glyma.06G080600
Glyma.06G081000
Glyma.06G081900
Glyma.06G085200
Glyma.06G095700
Glyma.06G109600
Glyma.06G110500
Glyma.06G115200
Glyma.06G122200
Glyma.06G127100
Glyma.06G140400
Glyma.06G158600
Glyma.06G158900
Glyma.06G162200
Glyma.06G170000
Glyma.06G172100
Glyma.06G175900
Glyma.06G179400
Glyma.06G184200
Glyma.06G185600
Glyma.06G191200
Glyma.06G200000
Glyma.06G201700
Glyma.06G202000
Glyma.06G213300
Glyma.06G214700
Glyma.06G215700
Glyma.06G220300
Glyma.06G221300
Glyma.06G226700
Glyma.06G242900
Glyma.06G243100
Glyma.06G246300
Glyma.06G269500
Glyma.06G289500
Glyma.06G294900
Glyma.06G296000
Glyma.06G308700
Glyma.07G007200
Glyma.07G020300
Glyma.07G027400
Glyma.07G062100
Glyma.07G072500
Glyma.07G074700
Glyma.07G075900
Glyma.07G084200
Glyma.07G084500
Glyma.07G084700
Glyma.07G087700
Glyma.07G103200
Glyma.07G107300
Glyma.07G107800
Glyma.07G109900
Glyma.07G110600
Glyma.07G112400
Glyma.07G118800
Glyma.07G120400
Glyma.07G126600
Glyma.07G128900
Glyma.07G136300
Glyma.07G144300
Glyma.07G148500
Glyma.07G153000
Glyma.07G164800
Glyma.07G174600
Glyma.07G175300
Glyma.07G191600
Glyma.07G195200
Glyma.07G195400
Glyma.07G198400
Glyma.07G250000
Glyma.07G253800
Glyma.07G257000
Glyma.07G259000
Glyma.08G000300
Glyma.08G026500
Glyma.08G028600
Glyma.08G029100
Glyma.08G031000
Glyma.08G052700
Glyma.08G053100
Glyma.08G070200
Glyma.08G072000
Glyma.08G075100
Glyma.08G082200
Glyma.08G082600
Glyma.08G086300
Glyma.08G103300
Glyma.08G105200
Glyma.08G112400
Glyma.08G113100
Glyma.08G121100
Glyma.08G137700
Glyma.08G145400
Glyma.08G148300
Glyma.08G161500
Glyma.08G171100
Glyma.08G171800
Glyma.08G179200
Glyma.08G181200
Glyma.08G182200
Glyma.08G193500
Glyma.08G199900
Glyma.08G209500
Glyma.08G209900
Glyma.08G212200
Glyma.08G217900
Glyma.08G220800
Glyma.08G221200
Glyma.08G227000
Glyma.08G230200
Glyma.08G242000
Glyma.08G263700
Glyma.08G263800
Glyma.08G264100
Glyma.08G264800
Glyma.08G267700
Glyma.08G270900
Glyma.08G308800
Glyma.08G311000
Glyma.08G316200
Glyma.08G324600
Glyma.08G324700
Glyma.08G330300
Glyma.08G345300
Glyma.08G348500
Glyma.09G000300
Glyma.09G002600
Glyma.09G021500
Glyma.09G044300
Glyma.09G056800
Glyma.09G064400
Glyma.09G079400
Glyma.09G087200
Glyma.09G097700
Glyma.09G098700
Glyma.09G104600
Glyma.09G111700
Glyma.09G127000
Glyma.09G129500
Glyma.09G131600
Glyma.09G171100
Glyma.09G179300
Glyma.09G179900
Glyma.09G190100
Glyma.09G196800
Glyma.09G249300
Glyma.09G259500
Glyma.09G269900
Glyma.09G285500
Glyma.10G011100
Glyma.10G017700
Glyma.10G020900
Glyma.10G024100
Glyma.10G032100
Glyma.10G042800
Glyma.10G044200
Glyma.10G053500
Glyma.10G062700
Glyma.10G063800
Glyma.10G072700
Glyma.10G084500
Glyma.10G093300
Glyma.10G099700
Glyma.10G104300
Glyma.10G105400
Glyma.10G111800
Glyma.10G118100
Glyma.10G118800
Glyma.10G134600
Glyma.10G175900
Glyma.10G181500
Glyma.10G193000
Glyma.10G194400
Glyma.10G195600
Glyma.10G196400
Glyma.10G197100
Glyma.10G202000
Glyma.10G203200
Glyma.10G203700
Glyma.10G210700
Glyma.10G211600
Glyma.10G221300
Glyma.10G223300
Glyma.10G244800
Glyma.10G277400
Glyma.10G280700
Glyma.10G284900
Glyma.10G289200
Glyma.10G294800
Glyma.10G296700
Glyma.11G013900
Glyma.11G042600
Glyma.11G050300
Glyma.11G054600
Glyma.11G076600
Glyma.11G078700
Glyma.11G080100
Glyma.11G089000
Glyma.11G095600
Glyma.11G095800
Glyma.11G101600
Glyma.11G102900
Glyma.11G104200
Glyma.11G106400
Glyma.11G111600
Glyma.11G112200
Glyma.11G121700
Glyma.11G122300
Glyma.11G128700
Glyma.11G130300
Glyma.11G130800
Glyma.11G132000
Glyma.11G142300
Glyma.11G143500
Glyma.11G146700
Glyma.11G148000
Glyma.11G176200
Glyma.11G188800
Glyma.11G194000
Glyma.11G202700
Glyma.11G209600
Glyma.11G240400
Glyma.11G243700
Glyma.11G247300
Glyma.11G254400
Glyma.12G004000
Glyma.12G005000
Glyma.12G013600
Glyma.12G028200
Glyma.12G032300
Glyma.12G057100
Glyma.12G072200
Glyma.12G073800
Glyma.12G074100
Glyma.12G075000
Glyma.12G076100
Glyma.12G079400
Glyma.12G080000
Glyma.12G083300
Glyma.12G085600
Glyma.12G096800
Glyma.12G112000
Glyma.12G114500
Glyma.12G135100
Glyma.12G150700
Glyma.12G161500
Glyma.12G164800
Glyma.12G165300
Glyma.12G183000
Glyma.12G185400
Glyma.12G194800
Glyma.12G206300
Glyma.12G218100
Glyma.13G000800
Glyma.13G026300
Glyma.13G035200
Glyma.13G041200
Glyma.13G042000
Glyma.13G044800
Glyma.13G047000
Glyma.13G047700
Glyma.13G052500
Glyma.13G057600
Glyma.13G059400
Glyma.13G070100
Glyma.13G075700
Glyma.13G080100
Glyma.13G083100
Glyma.13G087900
Glyma.13G089800
Glyma.13G092800
Glyma.13G099300
Glyma.13G112100
Glyma.13G120000
Glyma.13G124400
Glyma.13G138900
Glyma.13G139200
Glyma.13G154100
Glyma.13G162400
Glyma.13G186300
Glyma.13G196900
Glyma.13G197400
Glyma.13G201500
Glyma.13G207600
Glyma.13G215800
Glyma.13G221700
Glyma.13G223400
Glyma.13G236300
Glyma.13G247700
Glyma.13G265200
Glyma.13G268300
Glyma.13G268800
Glyma.13G269200
Glyma.13G278300
Glyma.13G284900
Glyma.13G295600
Glyma.13G296400
Glyma.13G309500
Glyma.13G321700
Glyma.13G336100
Glyma.13G340500
Glyma.13G357700
Glyma.13G361500
Glyma.13G370200
Glyma.14G004700
Glyma.14G012600
Glyma.14G015900
Glyma.14G032300
Glyma.14G036000
Glyma.14G037200
Glyma.14G040900
Glyma.14G043500
Glyma.14G062000
Glyma.14G065500
Glyma.14G071200
Glyma.14G071700
Glyma.14G079400
Glyma.14G082200
Glyma.14G083400
Glyma.14G096100
Glyma.14G099700
Glyma.14G108900
Glyma.14G116600
Glyma.14G122200
Glyma.14G126600
Glyma.14G127600
Glyma.14G132500
Glyma.14G150200
Glyma.14G157500
Glyma.14G161200
Glyma.14G170900
Glyma.14G187300
Glyma.14G210600
Glyma.14G218500
Glyma.14G218900
Glyma.15G001600
Glyma.15G010900
Glyma.15G034200
Glyma.15G035700
Glyma.15G044400
Glyma.15G048600
Glyma.15G049300
Glyma.15G051100
Glyma.15G053300
Glyma.15G053400
Glyma.15G056800
Glyma.15G068700
Glyma.15G074000
Glyma.15G088500
Glyma.15G095500
Glyma.15G099900
Glyma.15G108900
Glyma.15G111700
Glyma.15G130300
Glyma.15G136300
Glyma.15G150100
Glyma.15G158500
Glyma.15G160300
Glyma.15G163800
Glyma.15G167700
Glyma.15G170700
Glyma.15G179400
Glyma.15G188900
Glyma.15G195700
Glyma.15G206100
Glyma.15G209000
Glyma.15G217400
Glyma.15G217500
Glyma.15G228600
Glyma.15G240700
Glyma.15G243300
Glyma.15G249300
Glyma.15G253100
Glyma.15G255000
Glyma.15G256400
Glyma.15G266600
Glyma.15G271300
Glyma.15G274000
Glyma.15G276700
Glyma.16G003100
Glyma.16G003300
Glyma.16G010400
Glyma.16G011100
Glyma.16G011600
Glyma.16G016200
Glyma.16G035400
Glyma.16G035800
Glyma.16G038900
Glyma.16G068500
Glyma.16G070700
Glyma.16G075800
Glyma.16G106800
Glyma.16G109900
Glyma.16G118100
Glyma.16G142100
Glyma.16G155300
Glyma.16G178900
Glyma.16G198400
Glyma.16G209800
Glyma.16G215600
Glyma.16G219000
Glyma.17G005100
Glyma.17G016000
Glyma.17G016800
Glyma.17G018200
Glyma.17G033700
Glyma.17G037800
Glyma.17G060300
Glyma.17G061300
Glyma.17G066400
Glyma.17G074200
Glyma.17G081200
Glyma.17G083700
Glyma.17G088300
Glyma.17G089700
Glyma.17G105900
Glyma.17G107400
Glyma.17G129100
Glyma.17G132800
Glyma.17G134700
Glyma.17G145500
Glyma.17G146100
Glyma.17G149000
Glyma.17G189500
Glyma.17G190800
Glyma.17G200500
Glyma.17G201700
Glyma.17G202200
Glyma.17G205000
Glyma.17G206600
Glyma.17G211100
Glyma.17G215800
Glyma.17G219600
Glyma.17G222400
Glyma.17G222800
Glyma.17G232200
Glyma.17G245900
Glyma.17G250700
Glyma.17G257200
Glyma.17G259400
Glyma.18G008700
Glyma.18G022300
Glyma.18G022500
Glyma.18G028600
Glyma.18G037900
Glyma.18G039800
Glyma.18G060000
Glyma.18G062900
Glyma.18G067700
Glyma.18G073700
Glyma.18G074600
Glyma.18G076500
Glyma.18G081700
Glyma.18G097000
Glyma.18G116400
Glyma.18G118100
Glyma.18G119000
Glyma.18G139000
Glyma.18G139900
Glyma.18G176700
Glyma.18G195200
Glyma.18G199400
Glyma.18G203400
Glyma.18G207300
Glyma.18G210300
Glyma.18G219500
Glyma.18G229300
Glyma.18G232800
Glyma.18G232900
Glyma.18G234100
Glyma.18G237000
Glyma.18G240700
Glyma.18G241300
Glyma.18G245200
Glyma.18G262900
Glyma.18G275400
Glyma.18G283800
Glyma.18G289300
Glyma.18G293800
Glyma.18G299400
Glyma.19G003900
Glyma.19G004000
Glyma.19G012900
Glyma.19G020400
Glyma.19G022800
Glyma.19G046200
Glyma.19G052100
Glyma.19G055900
Glyma.19G065700
Glyma.19G070700
Glyma.19G072400
Glyma.19G072800
Glyma.19G089100
Glyma.19G091200
Glyma.19G103200
Glyma.19G103500
Glyma.19G107500
Glyma.19G114100
Glyma.19G114500
Glyma.19G132300
Glyma.19G137300
Glyma.19G138700
Glyma.19G141900
Glyma.19G144900
Glyma.19G146400
Glyma.19G158800
Glyma.19G166600
Glyma.19G178500
Glyma.19G190100
Glyma.19G195100
Glyma.19G211200
Glyma.19G222400
Glyma.19G237000
Glyma.19G249500
Glyma.19G263700
Glyma.20G008700
Glyma.20G009400
Glyma.20G020100
Glyma.20G023500
Glyma.20G033000
Glyma.20G055800
Glyma.20G071000
Glyma.20G106500
Glyma.20G107300
Glyma.20G108800
Glyma.20G116400
Glyma.20G130500
Glyma.20G136300
Glyma.20G150500
Glyma.20G151300
Glyma.20G155600
Glyma.20G156200
Glyma.20G162400
Glyma.20G167900
Glyma.20G168400
Glyma.20G170200
Glyma.20G171700
Glyma.20G178400
Glyma.20G179900
Glyma.20G180600
Glyma.20G189100
Glyma.20G206800
Glyma.20G210700
Glyma.20G212100
Glyma.20G213400
Glyma.20G219800
Glyma.20G225400
Glyma.20G242800
Glyma.20G244900
Glyma.20G245600
Glyma.20G247500
Glyma.20G250000
Glyma.U005500
Glyma.U012200
Glyma.U015600
Glyma.U017700
Glyma.U035700
Glyma.01G002900
Glyma.01G004300
Glyma.01G006000
Glyma.01G013900
Glyma.01G017700
Glyma.01G018400
Glyma.01G018700
Glyma.01G019200
Glyma.01G022100
Glyma.01G023000
Glyma.01G025000
Glyma.01G025500
Glyma.01G040400
Glyma.01G042400
Glyma.01G044200
Glyma.01G044600
Glyma.01G045800
Glyma.01G055400
Glyma.01G063000
Glyma.01G067100
Glyma.01G071300
Glyma.01G082400
Glyma.01G086700
Glyma.01G096000
Glyma.01G102600
Glyma.01G108700
Glyma.01G109100
Glyma.01G109700
Glyma.01G115500
Glyma.01G118300
Glyma.01G120400
Glyma.01G125900
Glyma.01G127200
Glyma.01G154900
Glyma.01G159900
Glyma.01G161100
Glyma.01G161200
Glyma.01G166100
Glyma.01G169000
Glyma.01G173200
Glyma.01G176600
Glyma.01G185800
Glyma.01G188900
Glyma.01G191600
Glyma.01G200000
Glyma.01G203800
Glyma.01G205800
Glyma.01G207400
Glyma.01G209500
Glyma.01G212700
Glyma.01G217700
Glyma.01G223600
Glyma.01G228700
Glyma.01G232400
Glyma.01G233700
Glyma.01G235600
Glyma.01G236100
Glyma.01G243400
Glyma.01G243800
Glyma.01G244500
Glyma.01G244900
Glyma.02G009100
Glyma.02G014000
Glyma.02G016100
Glyma.02G017100
Glyma.02G019000
Glyma.02G019200
Glyma.02G019600
Glyma.02G020800
Glyma.02G021400
Glyma.02G036000
Glyma.02G052500
Glyma.02G057600
Glyma.02G064700
Glyma.02G075900
Glyma.02G078600
Glyma.02G080200
Glyma.02G083500
Glyma.02G085500
Glyma.02G086200
Glyma.02G100300
Glyma.02G102400
Glyma.02G103500
Glyma.02G108300
Glyma.02G111300
Glyma.02G119000
Glyma.02G120900
Glyma.02G125600
Glyma.02G129300
Glyma.02G142600
Glyma.02G152000
Glyma.02G159200
Glyma.02G161100
Glyma.02G162600
Glyma.02G168400
Glyma.02G186100
Glyma.02G202700
Glyma.02G203700
Glyma.02G212500
Glyma.02G217900
Glyma.02G232600
Glyma.02G235400
Glyma.02G237100
Glyma.02G238800
Glyma.02G248600
Glyma.02G249600
Glyma.02G260800
Glyma.02G267900
Glyma.02G269700
Glyma.02G270000
Glyma.02G271700
Glyma.02G273700
Glyma.02G276300
Glyma.02G280800
Glyma.02G283400
Glyma.02G287400
Glyma.02G287800
Glyma.02G292100
Glyma.02G295200
Glyma.02G303000
Glyma.02G305400
Glyma.02G308200
Glyma.02G310100
Glyma.03G018900
Glyma.03G025500
Glyma.03G029900
Glyma.03G031800
Glyma.03G035400
Glyma.03G044500
Glyma.03G046400
Glyma.03G069300
Glyma.03G074000
Glyma.03G086200
Glyma.03G109900
Glyma.03G120300
Glyma.03G122000
Glyma.03G126600
Glyma.03G127200
Glyma.03G128800
Glyma.03G134200
Glyma.03G145700
Glyma.03G148100
Glyma.03G154200
Glyma.03G177700
Glyma.03G185200
Glyma.03G191000
Glyma.03G196500
Glyma.03G203600
Glyma.03G206600
Glyma.03G210800
Glyma.03G211200
Glyma.03G212700
Glyma.03G213100
Glyma.03G213600
Glyma.03G217300
Glyma.03G219300
Glyma.03G223000
Glyma.03G223400
Glyma.03G234200
Glyma.03G236600
Glyma.03G239400
Glyma.03G246900
Glyma.03G247200
Glyma.03G253200
Glyma.03G256300
Glyma.03G256500
Glyma.03G259400
Glyma.03G261100
Glyma.03G262300
Glyma.04G001500
Glyma.04G003700
Glyma.04G008900
Glyma.04G009400
Glyma.04G014100
Glyma.04G014500
Glyma.04G017000
Glyma.04G021000
Glyma.04G026400
Glyma.04G034500
Glyma.04G045000
Glyma.04G045600
Glyma.04G053300
Glyma.04G055300
Glyma.04G060700
Glyma.04G063600
Glyma.04G069300
Glyma.04G073900
Glyma.04G083000
Glyma.04G091800
Glyma.04G094300
Glyma.04G094600
Glyma.04G103100
Glyma.04G142300
Glyma.04G147600
Glyma.04G149900
Glyma.04G166100
Glyma.04G177900
Glyma.04G184900
Glyma.04G186300
Glyma.04G190800
Glyma.04G191800
Glyma.04G193800
Glyma.04G194800
Glyma.04G196000
Glyma.04G199700
Glyma.04G202300
Glyma.04G220200
Glyma.04G220900
Glyma.04G222500
Glyma.04G224300
Glyma.04G229900
Glyma.04G230600
Glyma.04G231400
Glyma.04G234400
Glyma.04G235800
Glyma.04G236100
Glyma.04G238600
Glyma.04G238900
Glyma.04G239400
Glyma.04G245700
Glyma.04G247700
Glyma.04G247900
Glyma.04G248400
Glyma.04G249000
Glyma.04G256100
Glyma.05G000700
Glyma.05G001700
Glyma.05G029800
Glyma.05G030600
Glyma.05G034500
Glyma.05G037500
Glyma.05G040900
Glyma.05G047400
Glyma.05G056000
Glyma.05G056200
Glyma.05G056500
Glyma.05G058100
Glyma.05G060400
Glyma.05G079700
Glyma.05G080100
Glyma.05G082400
Glyma.05G103300
Glyma.05G110200
Glyma.05G117500
Glyma.05G123200
Glyma.05G132900
Glyma.05G139400
Glyma.05G144200
Glyma.05G152300
Glyma.05G158800
Glyma.05G166300
Glyma.05G168000
Glyma.05G176300
Glyma.05G178100
Glyma.05G181000
Glyma.05G187300
Glyma.05G194500
Glyma.05G196400
Glyma.05G198700
Glyma.05G200300
Glyma.05G200500
Glyma.05G203700
Glyma.05G204700
Glyma.05G209500
Glyma.05G211600
Glyma.05G211700
Glyma.05G215900
Glyma.05G218000
Glyma.05G221300
Glyma.05G223900
Glyma.05G228800
Glyma.05G237000
Glyma.05G238100
Glyma.05G241700
Glyma.05G241800
Glyma.05G245500
Glyma.05G246300
Glyma.06G010200
Glyma.06G013200
Glyma.06G013300
Glyma.06G027700
Glyma.06G039700
Glyma.06G042700
Glyma.06G044400
Glyma.06G045900
Glyma.06G047700
Glyma.06G052600
Glyma.06G052800
Glyma.06G058700
Glyma.06G061200
Glyma.06G062300
Glyma.06G062600
Glyma.06G068400
Glyma.06G070700
Glyma.06G072000
Glyma.06G074800
Glyma.06G075000
Glyma.06G077400
Glyma.06G077800
Glyma.06G078400
Glyma.06G081400
Glyma.06G083100
Glyma.06G087100
Glyma.06G091900
Glyma.06G093600
Glyma.06G097300
Glyma.06G098800
Glyma.06G100000
Glyma.06G100200
Glyma.06G102700
Glyma.06G106100
Glyma.06G108500
Glyma.06G113100
Glyma.06G114000
Glyma.06G118200
Glyma.06G124900
Glyma.06G126100
Glyma.06G127400
Glyma.06G131700
Glyma.06G138900
Glyma.06G139900
Glyma.06G146500
Glyma.06G154800
Glyma.06G162600
Glyma.06G164900
Glyma.06G165000
Glyma.06G165100
Glyma.06G169200
Glyma.06G170300
Glyma.06G185300
Glyma.06G187000
Glyma.06G187200
Glyma.06G190200
Glyma.06G204500
Glyma.06G205000
Glyma.06G205300
Glyma.06G208900
Glyma.06G223800
Glyma.06G225500
Glyma.06G231000
Glyma.06G259400
Glyma.06G266500
Glyma.06G283400
Glyma.06G285200
Glyma.06G292400
Glyma.06G300200
Glyma.06G301500
Glyma.06G317400
Glyma.06G322000
Glyma.06G324700
Glyma.07G002600
Glyma.07G003400
Glyma.07G006600
Glyma.07G007600
Glyma.07G009900
Glyma.07G011800
Glyma.07G015000
Glyma.07G016500
Glyma.07G019500
Glyma.07G020800
Glyma.07G021300
Glyma.07G021400
Glyma.07G021800
Glyma.07G027200
Glyma.07G039900
Glyma.07G040100
Glyma.07G042800
Glyma.07G043600
Glyma.07G046200
Glyma.07G048200
Glyma.07G050300
Glyma.07G051700
Glyma.07G056900
Glyma.07G060800
Glyma.07G063600
Glyma.07G064400
Glyma.07G079000
Glyma.07G087200
Glyma.07G102900
Glyma.07G104200
Glyma.07G109600
Glyma.07G117300
Glyma.07G127800
Glyma.07G140400
Glyma.07G141000
Glyma.07G154400
Glyma.07G172000
Glyma.07G187500
Glyma.07G189800
Glyma.07G193900
Glyma.07G199500
Glyma.07G209100
Glyma.07G212300
Glyma.07G219500
Glyma.07G221300
Glyma.07G224800
Glyma.07G235900
Glyma.07G237200
Glyma.07G240000
Glyma.07G240800
Glyma.07G243100
Glyma.07G248300
Glyma.07G248700
Glyma.07G252100
Glyma.07G258600
Glyma.07G260300
Glyma.07G265800
Glyma.07G268300
Glyma.07G271900
Glyma.07G273000
Glyma.07G273600
Glyma.08G002300
Glyma.08G008100
Glyma.08G010100
Glyma.08G011400
Glyma.08G013100
Glyma.08G017500
Glyma.08G018500
Glyma.08G032000
Glyma.08G035900
Glyma.08G042700
Glyma.08G044700
Glyma.08G048600
Glyma.08G049200
Glyma.08G053500
Glyma.08G055600
Glyma.08G058500
Glyma.08G059300
Glyma.08G078600
Glyma.08G086600
Glyma.08G090400
Glyma.08G091600
Glyma.08G091700
Glyma.08G098100
Glyma.08G107100
Glyma.08G108800
Glyma.08G110600
Glyma.08G115100
Glyma.08G115300
Glyma.08G124400
Glyma.08G125800
Glyma.08G131700
Glyma.08G133800
Glyma.08G137600
Glyma.08G141300
Glyma.08G150400
Glyma.08G156900
Glyma.08G165700
Glyma.08G171700
Glyma.08G173500
Glyma.08G180000
Glyma.08G187100
Glyma.08G192500
Glyma.08G195000
Glyma.08G195100
Glyma.08G199500
Glyma.08G200100
Glyma.08G201300
Glyma.08G201900
Glyma.08G203800
Glyma.08G207200
Glyma.08G211700
Glyma.08G213400
Glyma.08G213900
Glyma.08G218900
Glyma.08G223500
Glyma.08G224500
Glyma.08G234600
Glyma.08G235900
Glyma.08G238100
Glyma.08G258900
Glyma.08G270700
Glyma.08G271000
Glyma.08G271400
Glyma.08G272000
Glyma.08G281600
Glyma.08G284700
Glyma.08G285100
Glyma.08G285900
Glyma.08G296800
Glyma.08G301700
Glyma.08G312400
Glyma.08G323100
Glyma.08G329300
Glyma.08G333100
Glyma.08G335300
Glyma.08G343000
Glyma.08G343500
Glyma.08G348400
Glyma.08G360200
Glyma.09G009300
Glyma.09G011300
Glyma.09G015800
Glyma.09G017700
Glyma.09G018500
Glyma.09G024600
Glyma.09G031900
Glyma.09G038300
Glyma.09G039600
Glyma.09G042500
Glyma.09G045700
Glyma.09G054200
Glyma.09G056100
Glyma.09G061200
Glyma.09G062600
Glyma.09G065500
Glyma.09G066400
Glyma.09G071600
Glyma.09G079000
Glyma.09G098600
Glyma.09G133600
Glyma.09G146500
Glyma.09G152600
Glyma.09G161300
Glyma.09G164900
Glyma.09G168300
Glyma.09G178100
Glyma.09G183800
Glyma.09G187200
Glyma.09G205300
Glyma.09G207000
Glyma.09G208300
Glyma.09G222100
Glyma.09G224100
Glyma.09G229000
Glyma.09G232900
Glyma.09G233300
Glyma.09G234300
Glyma.09G243200
Glyma.09G244800
Glyma.09G245800
Glyma.09G254300
Glyma.09G260600
Glyma.09G275600
Glyma.09G278600
Glyma.09G279000
Glyma.10G001700
Glyma.10G003900
Glyma.10G018000
Glyma.10G021300
Glyma.10G023900
Glyma.10G024300
Glyma.10G029400
Glyma.10G031800
Glyma.10G035300
Glyma.10G043300
Glyma.10G045800
Glyma.10G051500
Glyma.10G069800
Glyma.10G073300
Glyma.10G079700
Glyma.10G096300
Glyma.10G112500
Glyma.10G116800
Glyma.10G120300
Glyma.10G132300
Glyma.10G141800
Glyma.10G143900
Glyma.10G151300
Glyma.10G152200
Glyma.10G166200
Glyma.10G166900
Glyma.10G171300
Glyma.10G177200
Glyma.10G178100
Glyma.10G178500
Glyma.10G180600
Glyma.10G181400
Glyma.10G183800
Glyma.10G185000
Glyma.10G189500
Glyma.10G189700
Glyma.10G205500
Glyma.10G207200
Glyma.10G211300
Glyma.10G231300
Glyma.10G232300
Glyma.10G242100
Glyma.10G242500
Glyma.10G244100
Glyma.10G258800
Glyma.10G259300
Glyma.10G259800
Glyma.10G261300
Glyma.10G263300
Glyma.10G263500
Glyma.10G271500
Glyma.10G272400
Glyma.10G277800
Glyma.10G281400
Glyma.10G282100
Glyma.10G283100
Glyma.10G288500
Glyma.10G291900
Glyma.11G001500
Glyma.11G003700
Glyma.11G006900
Glyma.11G007900
Glyma.11G009300
Glyma.11G013200
Glyma.11G027400
Glyma.11G030900
Glyma.11G040100
Glyma.11G041600
Glyma.11G042200
Glyma.11G043000
Glyma.11G051300
Glyma.11G054800
Glyma.11G059500
Glyma.11G075700
Glyma.11G081500
Glyma.11G084700
Glyma.11G087100
Glyma.11G092000
Glyma.11G093600
Glyma.11G101500
Glyma.11G105400
Glyma.11G107100
Glyma.11G111100
Glyma.11G122700
Glyma.11G125000
Glyma.11G129500
Glyma.11G133000
Glyma.11G133600
Glyma.11G135900
Glyma.11G141500
Glyma.11G141600
Glyma.11G147400
Glyma.11G151400
Glyma.11G156300
Glyma.11G166100
Glyma.11G185100
Glyma.11G189400
Glyma.11G192300
Glyma.11G194500
Glyma.11G198300
Glyma.11G204100
Glyma.11G204200
Glyma.11G208300
Glyma.11G208700
Glyma.11G209100
Glyma.11G212100
Glyma.11G216900
Glyma.11G228100
Glyma.11G231400
Glyma.11G237400
Glyma.11G239400
Glyma.11G243500
Glyma.11G253900
Glyma.12G003300
Glyma.12G005200
Glyma.12G007200
Glyma.12G007400
Glyma.12G007500
Glyma.12G009700
Glyma.12G010900
Glyma.12G014800
Glyma.12G022800
Glyma.12G030600
Glyma.12G032200
Glyma.12G042800
Glyma.12G045300
Glyma.12G049500
Glyma.12G051500
Glyma.12G054500
Glyma.12G056500
Glyma.12G060600
Glyma.12G064300
Glyma.12G065200
Glyma.12G065600
Glyma.12G074500
Glyma.12G084100
Glyma.12G091600
Glyma.12G092000
Glyma.12G095300
Glyma.12G102300
Glyma.12G104600
Glyma.12G116800
Glyma.12G130200
Glyma.12G132500
Glyma.12G135600
Glyma.12G146600
Glyma.12G149100
Glyma.12G154400
Glyma.12G167400
Glyma.12G169200
Glyma.12G173500
Glyma.12G178000
Glyma.12G181800
Glyma.12G183700
Glyma.12G192600
Glyma.12G195800
Glyma.12G204400
Glyma.12G210000
Glyma.12G217400
Glyma.12G222500
Glyma.12G237300
Glyma.13G002500
Glyma.13G003200
Glyma.13G006800
Glyma.13G012500
Glyma.13G013900
Glyma.13G014200
Glyma.13G014500
Glyma.13G014700
Glyma.13G015500
Glyma.13G015700
Glyma.13G015800
Glyma.13G016000
Glyma.13G016700
Glyma.13G018700
Glyma.13G019900
Glyma.13G029200
Glyma.13G031200
Glyma.13G034200
Glyma.13G035400
Glyma.13G042600
Glyma.13G056500
Glyma.13G058400
Glyma.13G066500
Glyma.13G067700
Glyma.13G070500
Glyma.13G076900
Glyma.13G079000
Glyma.13G079800
Glyma.13G081500
Glyma.13G082200
Glyma.13G087500
Glyma.13G091100
Glyma.13G095000
Glyma.13G095100
Glyma.13G095300
Glyma.13G096500
Glyma.13G109700
Glyma.13G110700
Glyma.13G111600
Glyma.13G125900
Glyma.13G127300
Glyma.13G130800
Glyma.13G131200
Glyma.13G131700
Glyma.13G132100
Glyma.13G134600
Glyma.13G136000
Glyma.13G138600
Glyma.13G141900
Glyma.13G143400
Glyma.13G143600
Glyma.13G146100
Glyma.13G149700
Glyma.13G153600
Glyma.13G158200
Glyma.13G169300
Glyma.13G173500
Glyma.13G176400
Glyma.13G180900
Glyma.13G182100
Glyma.13G188800
Glyma.13G189500
Glyma.13G198000
Glyma.13G205000
Glyma.13G207100
Glyma.13G208500
Glyma.13G215000
Glyma.13G217600
Glyma.13G219000
Glyma.13G219100
Glyma.13G222300
Glyma.13G228800
Glyma.13G238200
Glyma.13G238900
Glyma.13G239300
Glyma.13G245600
Glyma.13G250400
Glyma.13G250700
Glyma.13G251200
Glyma.13G259400
Glyma.13G259500
Glyma.13G261200
Glyma.13G266600
Glyma.13G285300
Glyma.13G286000
Glyma.13G290100
Glyma.13G293000
Glyma.13G294200
Glyma.13G316100
Glyma.13G316200
Glyma.13G320200
Glyma.13G325900
Glyma.13G326800
Glyma.13G329800
Glyma.13G331300
Glyma.13G333000
Glyma.13G333700
Glyma.13G333800
Glyma.13G340900
Glyma.13G355000
Glyma.13G364900
Glyma.13G369800
Glyma.14G000700
Glyma.14G002300
Glyma.14G002500
Glyma.14G002600
Glyma.14G003400
Glyma.14G008000
Glyma.14G010900
Glyma.14G011100
Glyma.14G012900
Glyma.14G020000
Glyma.14G023100
Glyma.14G030400
Glyma.14G041900
Glyma.14G043400
Glyma.14G049600
Glyma.14G050100
Glyma.14G055200
Glyma.14G058300
Glyma.14G065600
Glyma.14G068700
Glyma.14G075200
Glyma.14G078600
Glyma.14G087600
Glyma.14G093200
Glyma.14G098100
Glyma.14G102900
Glyma.14G104900
Glyma.14G134900
Glyma.14G135100
Glyma.14G142500
Glyma.14G152700
Glyma.14G154200
Glyma.14G156100
Glyma.14G171800
Glyma.14G176900
Glyma.14G180800
Glyma.14G200200
Glyma.14G218200
Glyma.14G222000
Glyma.15G003300
Glyma.15G006200
Glyma.15G008300
Glyma.15G016200
Glyma.15G017000
Glyma.15G024400
Glyma.15G026400
Glyma.15G029100
Glyma.15G030100
Glyma.15G033500
Glyma.15G036900
Glyma.15G040200
Glyma.15G040300
Glyma.15G052400
Glyma.15G054800
Glyma.15G056100
Glyma.15G061700
Glyma.15G061900
Glyma.15G062000
Glyma.15G065600
Glyma.15G068400
Glyma.15G072100
Glyma.15G077100
Glyma.15G078300
Glyma.15G078600
Glyma.15G080600
Glyma.15G093100
Glyma.15G099100
Glyma.15G107900
Glyma.15G115100
Glyma.15G122200
Glyma.15G132800
Glyma.15G145000
Glyma.15G147300
Glyma.15G162300
Glyma.15G165000
Glyma.15G166800
Glyma.15G167000
Glyma.15G169100
Glyma.15G173500
Glyma.15G178300
Glyma.15G190200
Glyma.15G194300
Glyma.15G202100
Glyma.15G203900
Glyma.15G211800
Glyma.15G212400
Glyma.15G221700
Glyma.15G234700
Glyma.15G239200
Glyma.15G242900
Glyma.15G248600
Glyma.15G251500
Glyma.15G254100
Glyma.15G263600
Glyma.16G013000
Glyma.16G016100
Glyma.16G017000
Glyma.16G020900
Glyma.16G023700
Glyma.16G033700
Glyma.16G036200
Glyma.16G037900
Glyma.16G039900
Glyma.16G040500
Glyma.16G042000
Glyma.16G045000
Glyma.16G057900
Glyma.16G058500
Glyma.16G062200
Glyma.16G069200
Glyma.16G076800
Glyma.16G083800
Glyma.16G091900
Glyma.16G113000
Glyma.16G116300
Glyma.16G145200
Glyma.16G147800
Glyma.16G165700
Glyma.16G170100
Glyma.16G173100
Glyma.16G175400
Glyma.16G176200
Glyma.16G177900
Glyma.16G196300
Glyma.16G200200
Glyma.16G202500
Glyma.16G209900
Glyma.16G210600
Glyma.16G213500
Glyma.16G218800
Glyma.16G219400
Glyma.16G219500
Glyma.16G220100
Glyma.17G003000
Glyma.17G003900
Glyma.17G011400
Glyma.17G012400
Glyma.17G012500
Glyma.17G017500
Glyma.17G019300
Glyma.17G020600
Glyma.17G021000
Glyma.17G021800
Glyma.17G022300
Glyma.17G022800
Glyma.17G024000
Glyma.17G028600
Glyma.17G032200
Glyma.17G033400
Glyma.17G039100
Glyma.17G050000
Glyma.17G051800
Glyma.17G052000
Glyma.17G055200
Glyma.17G055800
Glyma.17G059100
Glyma.17G065100
Glyma.17G066200
Glyma.17G066600
Glyma.17G068300
Glyma.17G078400
Glyma.17G079700
Glyma.17G095000
Glyma.17G096600
Glyma.17G102400
Glyma.17G105300
Glyma.17G105800
Glyma.17G107600
Glyma.17G112900
Glyma.17G117700
Glyma.17G126500
Glyma.17G129000
Glyma.17G129200
Glyma.17G136600
Glyma.17G138500
Glyma.17G146400
Glyma.17G149900
Glyma.17G153900
Glyma.17G155200
Glyma.17G155900
Glyma.17G162000
Glyma.17G167600
Glyma.17G168900
Glyma.17G169000
Glyma.17G170900
Glyma.17G172900
Glyma.17G186800
Glyma.17G190000
Glyma.17G205300
Glyma.17G206700
Glyma.17G214400
Glyma.17G222300
Glyma.17G222600
Glyma.17G230300
Glyma.17G238700
Glyma.17G240700
Glyma.17G241800
Glyma.17G247300
Glyma.17G255800
Glyma.17G257900
Glyma.17G259300
Glyma.18G000300
Glyma.18G002200
Glyma.18G003000
Glyma.18G005500
Glyma.18G009100
Glyma.18G019400
Glyma.18G019700
Glyma.18G025700
Glyma.18G026500
Glyma.18G029300
Glyma.18G036200
Glyma.18G036400
Glyma.18G045200
Glyma.18G046900
Glyma.18G050200
Glyma.18G050600
Glyma.18G054900
Glyma.18G060200
Glyma.18G065700
Glyma.18G070000
Glyma.18G071400
Glyma.18G076600
Glyma.18G085100
Glyma.18G086600
Glyma.18G090900
Glyma.18G095400
Glyma.18G098700
Glyma.18G109600
Glyma.18G112900
Glyma.18G116700
Glyma.18G124500
Glyma.18G133100
Glyma.18G158700
Glyma.18G166500
Glyma.18G171400
Glyma.18G172100
Glyma.18G174600
Glyma.18G181500
Glyma.18G190100
Glyma.18G204800
Glyma.18G207200
Glyma.18G215600
Glyma.18G216800
Glyma.18G217700
Glyma.18G225900
Glyma.18G226500
Glyma.18G239900
Glyma.18G242300
Glyma.18G244100
Glyma.18G245000
Glyma.18G250700
Glyma.18G253000
Glyma.18G259000
Glyma.18G259300
Glyma.18G259500
Glyma.18G261500
Glyma.18G262500
Glyma.18G273100
Glyma.18G284900
Glyma.18G288400
Glyma.18G294300
Glyma.19G015200
Glyma.19G021400
Glyma.19G022200
Glyma.19G033200
Glyma.19G052400
Glyma.19G055500
Glyma.19G090700
Glyma.19G099000
Glyma.19G100000
Glyma.19G105100
Glyma.19G106700
Glyma.19G114700
Glyma.19G115400
Glyma.19G119800
Glyma.19G124100
Glyma.19G126900
Glyma.19G127800
Glyma.19G131200
Glyma.19G143000
Glyma.19G143600
Glyma.19G145400
Glyma.19G151400
Glyma.19G154900
Glyma.19G166100
Glyma.19G172200
Glyma.19G173400
Glyma.19G177100
Glyma.19G179500
Glyma.19G181000
Glyma.19G181300
Glyma.19G188300
Glyma.19G190800
Glyma.19G197400
Glyma.19G197500
Glyma.19G217300
Glyma.19G220200
Glyma.19G226200
Glyma.19G231800
Glyma.19G231900
Glyma.19G233900
Glyma.19G234100
Glyma.19G240000
Glyma.19G244600
Glyma.19G252400
Glyma.19G253300
Glyma.19G253900
Glyma.19G254600
Glyma.19G254900
Glyma.19G260200
Glyma.19G261400
Glyma.19G261600
Glyma.19G262700
Glyma.19G263100
Glyma.20G022900
Glyma.20G024800
Glyma.20G051700
Glyma.20G062400
Glyma.20G076500
Glyma.20G100600
Glyma.20G105500
Glyma.20G111700
Glyma.20G116100
Glyma.20G126900
Glyma.20G131300
Glyma.20G133500
Glyma.20G137900
Glyma.20G140500
Glyma.20G140600
Glyma.20G142200
Glyma.20G144700
Glyma.20G145800
Glyma.20G147000
Glyma.20G150700
Glyma.20G152100
Glyma.20G156600
Glyma.20G157300
Glyma.20G160400
Glyma.20G166500
Glyma.20G170400
Glyma.20G180100
Glyma.20G188000
Glyma.20G190900
Glyma.20G192300
Glyma.20G195400
Glyma.20G200000
Glyma.20G205300
Glyma.20G205800
Glyma.20G209700
Glyma.20G210400
Glyma.20G211300
Glyma.20G224000
Glyma.20G228000
Glyma.20G230600
Glyma.20G241600
Glyma.20G243500
Glyma.20G247700
Glyma.U009200
Glyma.U013800
Glyma.U017000
Glyma.U020500
Glyma.U034000
Glyma.U038300
Glyma.14G064500
Glyma.04G141400
Glyma.01G008800
Glyma.01G016500
Glyma.01G020200
Glyma.01G023500
Glyma.01G028900
Glyma.01G033300
Glyma.01G087900
Glyma.01G111300
Glyma.01G159400
Glyma.01G162100
Glyma.01G225200
Glyma.01G225300
Glyma.01G226800
Glyma.01G242300
Glyma.02G000900
Glyma.02G007700
Glyma.02G011800
Glyma.02G041500
Glyma.02G068000
Glyma.02G111200
Glyma.02G125400
Glyma.02G138900
Glyma.02G149200
Glyma.02G155600
Glyma.02G223000
Glyma.02G294200
Glyma.02G301900
Glyma.03G013200
Glyma.03G081700
Glyma.03G089300
Glyma.03G100800
Glyma.03G107700
Glyma.03G120900
Glyma.03G131700
Glyma.03G136100
Glyma.03G148200
Glyma.03G159400
Glyma.03G160000
Glyma.03G176600
Glyma.03G184200
Glyma.03G188600
Glyma.03G195400
Glyma.03G199100
Glyma.03G223500
Glyma.03G235800
Glyma.03G256800
Glyma.03G260500
Glyma.04G014300
Glyma.04G014400
Glyma.04G024100
Glyma.04G033600
Glyma.04G033900
Glyma.04G087200
Glyma.04G107100
Glyma.04G122700
Glyma.04G123900
Glyma.04G150900
Glyma.04G170400
Glyma.04G176900
Glyma.04G178300
Glyma.04G215800
Glyma.04G219500
Glyma.04G254600
Glyma.05G016000
Glyma.05G025200
Glyma.05G080400
Glyma.05G084300
Glyma.05G153400
Glyma.05G155100
Glyma.05G185200
Glyma.05G201000
Glyma.05G215600
Glyma.05G235000
Glyma.05G248400
Glyma.06G003400
Glyma.06G014300
Glyma.06G022900
Glyma.06G030000
Glyma.06G030400
Glyma.06G034800
Glyma.06G062400
Glyma.06G066300
Glyma.06G072700
Glyma.06G096300
Glyma.06G097800
Glyma.06G120600
Glyma.06G123400
Glyma.06G125700
Glyma.06G126700
Glyma.06G146400
Glyma.06G155300
Glyma.06G160300
Glyma.06G163100
Glyma.06G170600
Glyma.06G172900
Glyma.06G183700
Glyma.06G218100
Glyma.06G238000
Glyma.06G255000
Glyma.06G271800
Glyma.06G276400
Glyma.06G290300
Glyma.06G323800
Glyma.07G001300
Glyma.07G025000
Glyma.07G035000
Glyma.07G056700
Glyma.07G062500
Glyma.07G073300
Glyma.07G103000
Glyma.07G122000
Glyma.07G151700
Glyma.07G159600
Glyma.07G176700
Glyma.07G221600
Glyma.07G250400
Glyma.07G263100
Glyma.08G001700
Glyma.08G008000
Glyma.08G009300
Glyma.08G012500
Glyma.08G014100
Glyma.08G016300
Glyma.08G022600
Glyma.08G046600
Glyma.08G073300
Glyma.08G081600
Glyma.08G100100
Glyma.08G111100
Glyma.08G111600
Glyma.08G126300
Glyma.08G139400
Glyma.08G148500
Glyma.08G174000
Glyma.08G206900
Glyma.08G211400
Glyma.08G234900
Glyma.08G274300
Glyma.08G292900
Glyma.08G362200
Glyma.09G001600
Glyma.09G013800
Glyma.09G018200
Glyma.09G023600
Glyma.09G024800
Glyma.09G047300
Glyma.09G062700
Glyma.09G066200
Glyma.09G176200
Glyma.09G179500
Glyma.09G194200
Glyma.09G203800
Glyma.09G207800
Glyma.09G229600
Glyma.09G230700
Glyma.09G242200
Glyma.09G247900
Glyma.09G257500
Glyma.09G258500
Glyma.09G261100
Glyma.09G268900
Glyma.09G284800
Glyma.10G012600
Glyma.10G028600
Glyma.10G031400
Glyma.10G041500
Glyma.10G042600
Glyma.10G048500
Glyma.10G070700
Glyma.10G086600
Glyma.10G120900
Glyma.10G128400
Glyma.10G138600
Glyma.10G140700
Glyma.10G159500
Glyma.10G182000
Glyma.10G196600
Glyma.10G229000
Glyma.10G239200
Glyma.10G244400
Glyma.10G271200
Glyma.10G292100
Glyma.11G001400
Glyma.11G009200
Glyma.11G011300
Glyma.11G036300
Glyma.11G039300
Glyma.11G040000
Glyma.11G054000
Glyma.11G054100
Glyma.11G057600
Glyma.11G071300
Glyma.11G074800
Glyma.11G077300
Glyma.11G095300
Glyma.11G111900
Glyma.11G127900
Glyma.11G128000
Glyma.11G133500
Glyma.11G169700
Glyma.11G181400
Glyma.11G188100
Glyma.11G192100
Glyma.11G213700
Glyma.11G225300
Glyma.11G250300
Glyma.11G252900
Glyma.11G256000
Glyma.12G000900
Glyma.12G007800
Glyma.12G055400
Glyma.12G090500
Glyma.12G105000
Glyma.12G106600
Glyma.12G137400
Glyma.12G171000
Glyma.12G184500
Glyma.12G189900
Glyma.12G194500
Glyma.12G210100
Glyma.12G227400
Glyma.12G227600
Glyma.13G028000
Glyma.13G044600
Glyma.13G097900
Glyma.13G100000
Glyma.13G114600
Glyma.13G123400
Glyma.13G128000
Glyma.13G158400
Glyma.13G160600
Glyma.13G169200
Glyma.13G191700
Glyma.13G197000
Glyma.13G224500
Glyma.13G235600
Glyma.13G272800
Glyma.13G274500
Glyma.13G291300
Glyma.13G318100
Glyma.13G319300
Glyma.13G323400
Glyma.13G340300
Glyma.13G341000
Glyma.13G341700
Glyma.13G342400
Glyma.13G346900
Glyma.13G354100
Glyma.13G356900
Glyma.13G367100
Glyma.14G015600
Glyma.14G066000
Glyma.14G068500
Glyma.14G077800
Glyma.14G133000
Glyma.14G145600
Glyma.14G206500
Glyma.15G001800
Glyma.15G005500
Glyma.15G016700
Glyma.15G027500
Glyma.15G034600
Glyma.15G051000
Glyma.15G055000
Glyma.15G092000
Glyma.15G099800
Glyma.15G120400
Glyma.15G126800
Glyma.15G129300
Glyma.15G134500
Glyma.15G167100
Glyma.15G172200
Glyma.15G203100
Glyma.15G230600
Glyma.15G234500
Glyma.15G245800
Glyma.15G248200
Glyma.15G254600
Glyma.15G263300
Glyma.15G273700
Glyma.16G005600
Glyma.16G006500
Glyma.16G006900
Glyma.16G013900
Glyma.16G024600
Glyma.16G051600
Glyma.16G082400
Glyma.16G084200
Glyma.16G093800
Glyma.16G102400
Glyma.16G107900
Glyma.16G116600
Glyma.16G131100
Glyma.16G150700
Glyma.16G194000
Glyma.16G209500
Glyma.16G217700
Glyma.16G218000
Glyma.17G003200
Glyma.17G006300
Glyma.17G015600
Glyma.17G053800
Glyma.17G061900
Glyma.17G072300
Glyma.17G080100
Glyma.17G083400
Glyma.17G088400
Glyma.17G102800
Glyma.17G111200
Glyma.17G131600
Glyma.17G170300
Glyma.17G170400
Glyma.17G176200
Glyma.17G177600
Glyma.17G178800
Glyma.17G196400
Glyma.17G208500
Glyma.17G220200
Glyma.17G222700
Glyma.17G226100
Glyma.17G230100
Glyma.17G239500
Glyma.17G254300
Glyma.18G034600
Glyma.18G055200
Glyma.18G057500
Glyma.18G070900
Glyma.18G071500
Glyma.18G117100
Glyma.18G142500
Glyma.18G205800
Glyma.18G227700
Glyma.18G245900
Glyma.18G246500
Glyma.18G273500
Glyma.19G109500
Glyma.19G142100
Glyma.19G148100
Glyma.19G151500
Glyma.19G154200
Glyma.19G161200
Glyma.19G199500
Glyma.19G208300
Glyma.19G223200
Glyma.19G243900
Glyma.19G249800
Glyma.19G260400
Glyma.20G001300
Glyma.20G023000
Glyma.20G025100
Glyma.20G107100
Glyma.20G113300
Glyma.20G157600
Glyma.20G160800
Glyma.20G164300
Glyma.20G165600
Glyma.20G173600
Glyma.20G184300
Glyma.20G190000
Glyma.20G213000
Glyma.20G217200
Glyma.20G228700
Glyma.20G248500
Glyma.01G026000
Glyma.01G077300
Glyma.01G088500
Glyma.01G164200
Glyma.01G173300
Glyma.01G185300
Glyma.01G199700
Glyma.01G200800
Glyma.01G207700
Glyma.01G228500
Glyma.01G230700
Glyma.02G013600
Glyma.02G048900
Glyma.02G067400
Glyma.02G086600
Glyma.02G087000
Glyma.02G093900
Glyma.02G097200
Glyma.02G143300
Glyma.02G201300
Glyma.02G207800
Glyma.02G236900
Glyma.02G239600
Glyma.02G267800
Glyma.02G302800
Glyma.03G005900
Glyma.03G027700
Glyma.03G028800
Glyma.03G066700
Glyma.03G091500
Glyma.03G097300
Glyma.03G110300
Glyma.03G137400
Glyma.03G181200
Glyma.03G228200
Glyma.03G229300
Glyma.03G242400
Glyma.03G255100
Glyma.04G077900
Glyma.04G080200
Glyma.04G110700
Glyma.04G117400
Glyma.04G122100
Glyma.04G200600
Glyma.04G231800
Glyma.04G248300
Glyma.05G009700
Glyma.05G018300
Glyma.05G018800
Glyma.05G049100
Glyma.05G060300
Glyma.05G114900
Glyma.05G139000
Glyma.05G147300
Glyma.05G192600
Glyma.05G227000
Glyma.05G248600
Glyma.06G017700
Glyma.06G034100
Glyma.06G045500
Glyma.06G053600
Glyma.06G070100
Glyma.06G088600
Glyma.06G105200
Glyma.06G109500
Glyma.06G111200
Glyma.06G132000
Glyma.06G148800
Glyma.06G152800
Glyma.06G166300
Glyma.06G184800
Glyma.06G191600
Glyma.06G193200
Glyma.06G200100
Glyma.06G219600
Glyma.06G255200
Glyma.06G290400
Glyma.07G002800
Glyma.07G009300
Glyma.07G021600
Glyma.07G042100
Glyma.07G068900
Glyma.07G125300
Glyma.07G169700
Glyma.07G201300
Glyma.07G214600
Glyma.07G221200
Glyma.07G221900
Glyma.07G222200
Glyma.07G239600
Glyma.07G261000
Glyma.08G027600
Glyma.08G029300
Glyma.08G051400
Glyma.08G105500
Glyma.08G114000
Glyma.08G127700
Glyma.08G135000
Glyma.08G172900
Glyma.08G219200
Glyma.08G224800
Glyma.08G227300
Glyma.08G257100
Glyma.08G281800
Glyma.08G287600
Glyma.08G311300
Glyma.08G337900
Glyma.08G343200
Glyma.08G359700
Glyma.09G000600
Glyma.09G015600
Glyma.09G102800
Glyma.09G115800
Glyma.09G136800
Glyma.09G155200
Glyma.09G183300
Glyma.09G277200
Glyma.09G279500
Glyma.10G122100
Glyma.10G159100
Glyma.10G162300
Glyma.10G175300
Glyma.10G216700
Glyma.10G298400
Glyma.11G012000
Glyma.11G031200
Glyma.11G033900
Glyma.11G041800
Glyma.11G078300
Glyma.11G079500
Glyma.11G102700
Glyma.11G145600
Glyma.11G187800
Glyma.11G244100
Glyma.12G015900
Glyma.12G027800
Glyma.12G152700
Glyma.12G188200
Glyma.12G191200
Glyma.12G195200
Glyma.12G226300
Glyma.12G236100
Glyma.12G240400
Glyma.13G001100
Glyma.13G003900
Glyma.13G006200
Glyma.13G052700
Glyma.13G062700
Glyma.13G086200
Glyma.13G096800
Glyma.13G100500
Glyma.13G129300
Glyma.13G182900
Glyma.13G207900
Glyma.13G245100
Glyma.13G276700
Glyma.13G314500
Glyma.13G317800
Glyma.13G339500
Glyma.13G372600
Glyma.14G000600
Glyma.14G022100
Glyma.14G056700
Glyma.14G062600
Glyma.14G065200
Glyma.14G098000
Glyma.14G102600
Glyma.14G183800
Glyma.14G190100
Glyma.14G198700
Glyma.14G216700
Glyma.15G140300
Glyma.15G147700
Glyma.15G249000
Glyma.15G253200
Glyma.16G041200
Glyma.16G082700
Glyma.16G138200
Glyma.16G205700
Glyma.16G207600
Glyma.17G010800
Glyma.17G044300
Glyma.17G070200
Glyma.17G093600
Glyma.17G096500
Glyma.17G148800
Glyma.17G176400
Glyma.17G206800
Glyma.18G017300
Glyma.18G032000
Glyma.18G081900
Glyma.18G252000
Glyma.18G265100
Glyma.18G273900
Glyma.18G284300
Glyma.18G288000
Glyma.19G028700
Glyma.19G067800
Glyma.19G082100
Glyma.19G097400
Glyma.19G128600
Glyma.19G142500
Glyma.19G160200
Glyma.19G173600
Glyma.19G177200
Glyma.19G177700
Glyma.19G180000
Glyma.19G188600
Glyma.20G005200
Glyma.20G052500
Glyma.20G146100
Glyma.20G170300
Glyma.20G180300
Glyma.20G190100
Glyma.U018900
Glyma.U031300
Glyma.01G046200
Glyma.01G047700
Glyma.01G053200
Glyma.01G084700
Glyma.01G089900
Glyma.02G021000
Glyma.02G281700
Glyma.03G014600
Glyma.03G021100
Glyma.03G091800
Glyma.03G169900
Glyma.03G214400
Glyma.03G248600
Glyma.04G019500
Glyma.04G056200
Glyma.04G071400
Glyma.04G219100
Glyma.05G004900
Glyma.05G132500
Glyma.05G166100
Glyma.05G188200
Glyma.05G207800
Glyma.05G209200
Glyma.06G082900
Glyma.06G112300
Glyma.06G168700
Glyma.06G174400
Glyma.06G245100
Glyma.06G309900
Glyma.06G313700
Glyma.07G070600
Glyma.07G168100
Glyma.07G184800
Glyma.07G207300
Glyma.07G246800
Glyma.08G038900
Glyma.08G047900
Glyma.08G179400
Glyma.08G202600
Glyma.08G226600
Glyma.08G259700
Glyma.08G310100
Glyma.08G319900
Glyma.08G340000
Glyma.09G031100
Glyma.09G251900
Glyma.09G274300
Glyma.10G102900
Glyma.10G141400
Glyma.10G157000
Glyma.10G188100
Glyma.10G208300
Glyma.10G251100
Glyma.11G017900
Glyma.11G223000
Glyma.12G117500
Glyma.12G214500
Glyma.13G148300
Glyma.13G153700
Glyma.13G156600
Glyma.13G294600
Glyma.14G049700
Glyma.14G211700
Glyma.15G160500
Glyma.15G229600
Glyma.16G007300
Glyma.16G123600
Glyma.16G132600
Glyma.17G102000
Glyma.17G150300
Glyma.17G214600
Glyma.18G037200
Glyma.18G051100
Glyma.18G104600
Glyma.19G026600
Glyma.19G082300
Glyma.19G087600
Glyma.19G110300
Glyma.19G218000
Glyma.20G098400
Glyma.20G159000
Glyma.01G066600
Glyma.01G221400
Glyma.01G242000
Glyma.02G015300
Glyma.02G101700
Glyma.02G113400
Glyma.02G209100
Glyma.02G259600
Glyma.02G279600
Glyma.03G036800
Glyma.03G130000
Glyma.03G225400
Glyma.04G029100
Glyma.04G039800
Glyma.04G080400
Glyma.04G098400
Glyma.04G131100
Glyma.05G020900
Glyma.05G143400
Glyma.05G196900
Glyma.05G209600
Glyma.06G060300
Glyma.06G077200
Glyma.06G105700
Glyma.06G108800
Glyma.06G122500
Glyma.06G123500
Glyma.06G134600
Glyma.06G145700
Glyma.06G152600
Glyma.06G161200
Glyma.06G259800
Glyma.07G020000
Glyma.07G022300
Glyma.07G102600
Glyma.07G130200
Glyma.07G195300
Glyma.07G199800
Glyma.07G220800
Glyma.07G223700
Glyma.07G253100
Glyma.07G255400
Glyma.07G269900
Glyma.08G081700
Glyma.08G104900
Glyma.08G109000
Glyma.08G134200
Glyma.08G173800
Glyma.08G188300
Glyma.08G200500
Glyma.08G205400
Glyma.08G238400
Glyma.08G292000
Glyma.08G331800
Glyma.08G354700
Glyma.09G010000
Glyma.09G010600
Glyma.09G135800
Glyma.09G138100
Glyma.09G251500
Glyma.10G194200
Glyma.10G198300
Glyma.10G276900
Glyma.11G035200
Glyma.11G055500
Glyma.11G113900
Glyma.11G187500
Glyma.11G194700
Glyma.11G246700
Glyma.12G037100
Glyma.12G063600
Glyma.12G064900
Glyma.12G181700
Glyma.12G209700
Glyma.13G030100
Glyma.13G045800
Glyma.13G094800
Glyma.13G275600
Glyma.13G286400
Glyma.13G311200
Glyma.13G326900
Glyma.13G341100
Glyma.13G367400
Glyma.14G029100
Glyma.14G040800
Glyma.14G066400
Glyma.15G006300
Glyma.15G013400
Glyma.15G092200
Glyma.15G121200
Glyma.15G126000
Glyma.15G250800
Glyma.15G272000
Glyma.15G273600
Glyma.16G123400
Glyma.16G160600
Glyma.16G182200
Glyma.17G048100
Glyma.17G099600
Glyma.17G121600
Glyma.17G232000
Glyma.18G002300
Glyma.18G058900
Glyma.18G170600
Glyma.18G278800
Glyma.19G000200
Glyma.19G177400
Glyma.19G229700
Glyma.19G253000
Glyma.19G258500
Glyma.19G259800
Glyma.20G009100
Glyma.20G024400
Glyma.20G098500
Glyma.20G103200
Glyma.20G122600
Glyma.20G135200
Glyma.20G159900
Glyma.20G160500
Glyma.20G238700
Glyma.01G006700
Glyma.01G016400
Glyma.01G019100
Glyma.01G111200
Glyma.01G136500
Glyma.01G148500
Glyma.01G223500
Glyma.01G228900
Glyma.02G002500
Glyma.02G003100
Glyma.02G035000
Glyma.02G039900
Glyma.02G077400
Glyma.02G167900
Glyma.02G205700
Glyma.02G290800
Glyma.02G296800
Glyma.03G013100
Glyma.03G014000
Glyma.03G027900
Glyma.03G076800
Glyma.03G089000
Glyma.03G198100
Glyma.03G206900
Glyma.03G220200
Glyma.03G220900
Glyma.03G229200
Glyma.03G236500
Glyma.04G019000
Glyma.04G088000
Glyma.04G096900
Glyma.04G124300
Glyma.04G185300
Glyma.04G191600
Glyma.04G222600
Glyma.04G227400
Glyma.04G251600
Glyma.05G006700
Glyma.05G015100
Glyma.05G055000
Glyma.05G108600
Glyma.05G132200
Glyma.05G135700
Glyma.05G204100
Glyma.05G205700
Glyma.06G041000
Glyma.06G070400
Glyma.06G072200
Glyma.06G094000
Glyma.06G098300
Glyma.06G173500
Glyma.06G316900
Glyma.07G031100
Glyma.07G071100
Glyma.07G133500
Glyma.07G235800
Glyma.07G245000
Glyma.08G023000
Glyma.08G031200
Glyma.08G074400
Glyma.08G179000
Glyma.08G188200
Glyma.08G208000
Glyma.08G234200
Glyma.08G263000
Glyma.08G326700
Glyma.09G002700
Glyma.09G054300
Glyma.09G054900
Glyma.09G066500
Glyma.09G119700
Glyma.09G170600
Glyma.09G188300
Glyma.09G192500
Glyma.09G230400
Glyma.10G049600
Glyma.10G054000
Glyma.10G139500
Glyma.10G146800
Glyma.10G150500
Glyma.10G163400
Glyma.10G197000
Glyma.10G203800
Glyma.10G232600
Glyma.10G244200
Glyma.10G251800
Glyma.10G266600
Glyma.10G273100
Glyma.10G292900
Glyma.11G004300
Glyma.11G035300
Glyma.11G101400
Glyma.11G104500
Glyma.11G127200
Glyma.11G192700
Glyma.11G213400
Glyma.11G215400
Glyma.11G222700
Glyma.11G251300
Glyma.11G251700
Glyma.12G002200
Glyma.12G006600
Glyma.12G050500
Glyma.12G074700
Glyma.12G101400
Glyma.12G191300
Glyma.12G201900
Glyma.13G032500
Glyma.13G045600
Glyma.13G100200
Glyma.13G109600
Glyma.13G110300
Glyma.13G116000
Glyma.13G117200
Glyma.13G147100
Glyma.13G149600
Glyma.13G174000
Glyma.13G186500
Glyma.13G211800
Glyma.13G222800
Glyma.13G228100
Glyma.13G276500
Glyma.13G291000
Glyma.13G325400
Glyma.13G363100
Glyma.14G003300
Glyma.14G016700
Glyma.14G026300
Glyma.14G026800
Glyma.14G044800
Glyma.14G128300
Glyma.14G156200
Glyma.14G163200
Glyma.14G185400
Glyma.14G201900
Glyma.14G223700
Glyma.15G073500
Glyma.15G089500
Glyma.15G130100
Glyma.15G148900
Glyma.15G163900
Glyma.15G169200
Glyma.15G244300
Glyma.15G269800
Glyma.16G005700
Glyma.16G056400
Glyma.16G114900
Glyma.16G124500
Glyma.16G133900
Glyma.17G001400
Glyma.17G019100
Glyma.17G045800
Glyma.17G057800
Glyma.17G069900
Glyma.17G090400
Glyma.17G109400
Glyma.17G112500
Glyma.17G120800
Glyma.17G128500
Glyma.17G136200
Glyma.17G138600
Glyma.17G150200
Glyma.17G158300
Glyma.17G158400
Glyma.17G164900
Glyma.17G165900
Glyma.17G201400
Glyma.17G257100
Glyma.18G027000
Glyma.18G034700
Glyma.18G058700
Glyma.18G091500
Glyma.18G198400
Glyma.18G199800
Glyma.19G009300
Glyma.19G061900
Glyma.19G076300
Glyma.19G077300
Glyma.19G101100
Glyma.19G125000
Glyma.19G143900
Glyma.19G147400
Glyma.19G161600
Glyma.19G186900
Glyma.19G191200
Glyma.19G192800
Glyma.19G200000
Glyma.19G225500
Glyma.19G230200
Glyma.19G240400
Glyma.20G025400
Glyma.20G056500
Glyma.20G058300
Glyma.20G065200
Glyma.20G149800
Glyma.20G191400
Glyma.U020100
Glyma.01G000200
Glyma.01G138800
Glyma.01G188400
Glyma.01G203000
Glyma.01G218300
Glyma.02G032200
Glyma.02G147400
Glyma.02G164700
Glyma.02G196500
Glyma.02G265100
Glyma.02G269300
Glyma.02G304000
Glyma.03G055500
Glyma.03G122400
Glyma.03G235400
Glyma.04G050200
Glyma.04G056600
Glyma.04G081100
Glyma.04G092400
Glyma.04G122600
Glyma.04G124800
Glyma.04G155000
Glyma.04G211300
Glyma.04G212600
Glyma.05G067400
Glyma.05G067700
Glyma.05G171000
Glyma.05G186200
Glyma.06G038900
Glyma.06G058200
Glyma.06G059700
Glyma.06G062700
Glyma.06G076400
Glyma.06G185500
Glyma.06G204400
Glyma.06G221900
Glyma.06G260100
Glyma.07G059300
Glyma.07G072100
Glyma.07G121900
Glyma.07G124100
Glyma.08G045100
Glyma.08G050700
Glyma.08G068200
Glyma.08G150000
Glyma.08G244900
Glyma.08G302200
Glyma.08G358400
Glyma.08G360000
Glyma.09G004300
Glyma.09G030300
Glyma.09G064000
Glyma.09G111000
Glyma.09G169600
Glyma.09G202700
Glyma.10G129800
Glyma.10G136400
Glyma.10G146000
Glyma.10G179900
Glyma.10G192400
Glyma.10G213300
Glyma.10G284200
Glyma.11G141200
Glyma.11G191100
Glyma.11G255800
Glyma.12G068100
Glyma.12G068500
Glyma.13G025900
Glyma.13G092100
Glyma.13G167200
Glyma.13G201100
Glyma.13G339000
Glyma.13G350800
Glyma.13G369700
Glyma.14G021300
Glyma.14G032400
Glyma.14G070100
Glyma.14G092600
Glyma.14G097400
Glyma.14G156500
Glyma.14G164400
Glyma.15G032100
Glyma.15G065200
Glyma.15G154300
Glyma.15G171100
Glyma.15G260000
Glyma.15G268500
Glyma.16G035500
Glyma.16G114800
Glyma.16G172600
Glyma.17G028800
Glyma.17G132100
Glyma.17G157700
Glyma.17G235000
Glyma.18G045800
Glyma.18G048700
Glyma.18G103700
Glyma.18G132500
Glyma.18G177100
Glyma.18G269100
Glyma.19G079700
Glyma.19G150300
Glyma.19G175100
Glyma.19G179600
Glyma.19G186800
Glyma.19G200700
Glyma.19G236400
Glyma.20G096900
Glyma.20G127500
Glyma.20G184000
Glyma.20G198600
Glyma.20G230500
Glyma.U026800
Glyma.01G042300
Glyma.01G177700
Glyma.01G200200
Glyma.02G000100
Glyma.02G033700
Glyma.02G060500
Glyma.03G050300
Glyma.03G245300
Glyma.04G008700
Glyma.04G074500
Glyma.04G116500
Glyma.04G214200
Glyma.04G250400
Glyma.05G229100
Glyma.07G010800
Glyma.07G136600
Glyma.08G016600
Glyma.08G064900
Glyma.08G230800
Glyma.09G034400
Glyma.09G046800
Glyma.09G090300
Glyma.09G153300
Glyma.09G258100
Glyma.09G285800
Glyma.11G153800
Glyma.12G027500
Glyma.12G077300
Glyma.12G152300
Glyma.13G146600
Glyma.13G225600
Glyma.13G367000
Glyma.13G371600
Glyma.14G084800
Glyma.14G118600
Glyma.14G209700
Glyma.15G006400
Glyma.15G152200
Glyma.15G215900
Glyma.15G240300
Glyma.16G095700
Glyma.16G165000
Glyma.17G109100
Glyma.17G142500
Glyma.18G043800
Glyma.18G048200
Glyma.18G156500
Glyma.19G116700
Glyma.19G120400
Glyma.19G125600
Glyma.19G136200
Glyma.20G207300
Glyma.01G002200
Glyma.01G006400
Glyma.01G019700
Glyma.01G038300
Glyma.01G087700
Glyma.01G114000
Glyma.01G178500
Glyma.01G237900
Glyma.02G019100
Glyma.02G021500
Glyma.02G059200
Glyma.02G205100
Glyma.02G258800
Glyma.03G124700
Glyma.03G161800
Glyma.04G013000
Glyma.04G041700
Glyma.04G085500
Glyma.04G123600
Glyma.04G164500
Glyma.04G233300
Glyma.05G080800
Glyma.05G234600
Glyma.06G044100
Glyma.06G095500
Glyma.06G128700
Glyma.06G186800
Glyma.06G220400
Glyma.07G055500
Glyma.07G234200
Glyma.07G253400
Glyma.07G262500
Glyma.08G061800
Glyma.08G072400
Glyma.08G090800
Glyma.08G100200
Glyma.08G187800
Glyma.08G302400
Glyma.08G309700
Glyma.09G005700
Glyma.09G007700
Glyma.09G023200
Glyma.09G107600
Glyma.09G193900
Glyma.09G225600
Glyma.09G226400
Glyma.09G228200
Glyma.10G064600
Glyma.11G056000
Glyma.11G062200
Glyma.11G069800
Glyma.11G117400
Glyma.12G005300
Glyma.12G024100
Glyma.12G052700
Glyma.12G099800
Glyma.13G106900
Glyma.13G221800
Glyma.13G320800
Glyma.13G329600
Glyma.13G333200
Glyma.13G346400
Glyma.13G354900
Glyma.13G372500
Glyma.14G041200
Glyma.14G048000
Glyma.14G088900
Glyma.15G015800
Glyma.15G102600
Glyma.16G094900
Glyma.16G155700
Glyma.16G179500
Glyma.17G044200
Glyma.17G110800
Glyma.17G120400
Glyma.17G159700
Glyma.17G230800
Glyma.17G236900
Glyma.18G089300
Glyma.18G201100
Glyma.19G024400
Glyma.19G244800
Glyma.19G262000
Glyma.20G124700
Glyma.02G057100
Glyma.02G138000
Glyma.02G292200
Glyma.03G028400
Glyma.03G154800
Glyma.03G169300
Glyma.03G205500
Glyma.03G213800
Glyma.04G087300
Glyma.04G211000
Glyma.04G235600
Glyma.04G241900
Glyma.04G245100
Glyma.04G246200
Glyma.05G061700
Glyma.05G065900
Glyma.05G090900
Glyma.05G153900
Glyma.06G005700
Glyma.06G050600
Glyma.06G095600
Glyma.06G110100
Glyma.06G121300
Glyma.06G126000
Glyma.06G148700
Glyma.06G165500
Glyma.06G312500
Glyma.06G322200
Glyma.07G043900
Glyma.07G099900
Glyma.07G260800
Glyma.08G007500
Glyma.08G214500
Glyma.08G217700
Glyma.08G246600
Glyma.08G276400
Glyma.08G283700
Glyma.09G037900
Glyma.09G044700
Glyma.09G083700
Glyma.09G166000
Glyma.09G202000
Glyma.09G259400
Glyma.10G030900
Glyma.10G039700
Glyma.10G095500
Glyma.10G160200
Glyma.10G160600
Glyma.10G296900
Glyma.11G065000
Glyma.11G070800
Glyma.11G138700
Glyma.12G000500
Glyma.12G021200
Glyma.12G048500
Glyma.12G073300
Glyma.12G157700
Glyma.12G211000
Glyma.12G233000
Glyma.13G072300
Glyma.13G090800
Glyma.13G106100
Glyma.13G138400
Glyma.13G223300
Glyma.13G254200
Glyma.14G188900
Glyma.15G003200
Glyma.15G010400
Glyma.15G017600
Glyma.15G091000
Glyma.15G092500
Glyma.15G093200
Glyma.15G101800
Glyma.15G149200
Glyma.15G211400
Glyma.16G094300
Glyma.16G115700
Glyma.17G032400
Glyma.17G069800
Glyma.17G169500
Glyma.17G187400
Glyma.17G204900
Glyma.18G008200
Glyma.18G016900
Glyma.18G253400
Glyma.19G263600
Glyma.20G114300
Glyma.20G153600
Glyma.20G173100
Glyma.20G181900
Glyma.20G216500
Glyma.20G238600
Glyma.U025600
Glyma.01G140600
Glyma.03G000600
Glyma.03G008400
Glyma.03G066300
Glyma.03G125400
Glyma.04G142800
Glyma.05G112100
Glyma.05G125700
Glyma.06G057700
Glyma.06G159400
Glyma.06G172400
Glyma.06G235500
Glyma.06G323200
Glyma.07G053200
Glyma.07G149300
Glyma.07G266200
Glyma.08G161000
Glyma.08G183500
Glyma.09G248800
Glyma.10G090300
Glyma.10G155500
Glyma.11G002900
Glyma.11G012200
Glyma.11G074300
Glyma.12G001200
Glyma.12G046500
Glyma.13G003400
Glyma.13G114300
Glyma.13G147400
Glyma.13G186400
Glyma.14G044700
Glyma.14G131200
Glyma.14G132800
Glyma.14G182100
Glyma.15G097100
Glyma.15G127600
Glyma.15G130500
Glyma.15G163100
Glyma.15G166700
Glyma.15G262500
Glyma.16G046900
Glyma.17G104500
Glyma.18G000200
Glyma.18G051400
Glyma.18G169600
Glyma.18G280200
Glyma.19G095900
Glyma.19G230700
Glyma.19G255300
Glyma.20G057700
Glyma.20G080900
Glyma.20G160100
Glyma.20G182000
Glyma.20G214600
Glyma.20G248000
Glyma.U025700
Glyma.01G098000
Glyma.02G080500
Glyma.02G099300
Glyma.02G103300
Glyma.02G140200
Glyma.02G272100
Glyma.04G021700
Glyma.05G024500
Glyma.06G159800
Glyma.08G093500
Glyma.08G154600
Glyma.09G170700
Glyma.09G198400
Glyma.09G242400
Glyma.10G260700
Glyma.11G087800
Glyma.11G112700
Glyma.11G124200
Glyma.11G196900
Glyma.12G024800
Glyma.12G062900
Glyma.12G162800
Glyma.12G168200
Glyma.13G074600
Glyma.13G096600
Glyma.13G104000
Glyma.13G162300
Glyma.13G199600
Glyma.13G278800
Glyma.14G155600
Glyma.14G195700
Glyma.15G021000
Glyma.15G029000
Glyma.15G077400
Glyma.15G207200
Glyma.16G092500
Glyma.16G123000
Glyma.17G098700
Glyma.17G244600
Glyma.17G254400
Glyma.18G043200
Glyma.18G114800
Glyma.18G244900
Glyma.19G066800
Glyma.02G113800
Glyma.02G221000
Glyma.02G302400
Glyma.05G042700
Glyma.05G101800
Glyma.05G184100
Glyma.05G224500
Glyma.06G163800
Glyma.06G325300
Glyma.07G041400
Glyma.07G195700
Glyma.07G224100
Glyma.07G272500
Glyma.08G314300
Glyma.09G019200
Glyma.09G070500
Glyma.09G099900
Glyma.09G273200
Glyma.10G158100
Glyma.12G096900
Glyma.12G133700
Glyma.12G192900
Glyma.13G314800
Glyma.14G021200
Glyma.14G119400
Glyma.14G125200
Glyma.15G125300
Glyma.15G136400
Glyma.15G261900
Glyma.16G022300
Glyma.16G034400
Glyma.16G209600
Glyma.18G049000
Glyma.18G059900
Glyma.18G061500
Glyma.19G169000
Glyma.20G127800
Glyma.20G172100
Glyma.20G189900
Glyma.01G044100
Glyma.01G068000
Glyma.01G074000
Glyma.01G079300
Glyma.01G175100
Glyma.01G183100
Glyma.01G191300
Glyma.01G213300
Glyma.02G025200
Glyma.02G057800
Glyma.02G066700
Glyma.02G103900
Glyma.02G107700
Glyma.02G307700
Glyma.02G308900
Glyma.03G070500
Glyma.03G092700
Glyma.03G175600
Glyma.03G190000
Glyma.03G255400
Glyma.03G256600
Glyma.04G003200
Glyma.04G017500
Glyma.04G020800
Glyma.04G036300
Glyma.04G072300
Glyma.04G095700
Glyma.04G194900
Glyma.04G225900
Glyma.04G229600
Glyma.05G011900
Glyma.05G039400
Glyma.05G045000
Glyma.05G089000
Glyma.05G109300
Glyma.05G197400
Glyma.06G011700
Glyma.06G016700
Glyma.06G084100
Glyma.06G138600
Glyma.06G166200
Glyma.06G242600
Glyma.06G256000
Glyma.06G307700
Glyma.07G024000
Glyma.07G044900
Glyma.07G051300
Glyma.07G062900
Glyma.07G170200
Glyma.07G185400
Glyma.07G228300
Glyma.07G243500
Glyma.08G020800
Glyma.08G043000
Glyma.08G062800
Glyma.08G245100
Glyma.08G359900
Glyma.09G011100
Glyma.09G097600
Glyma.09G158200
Glyma.09G165200
Glyma.09G191400
Glyma.10G010700
Glyma.10G024500
Glyma.10G203900
Glyma.10G258400
Glyma.11G031500
Glyma.11G037100
Glyma.11G091900
Glyma.11G200400
Glyma.11G243800
Glyma.11G249700
Glyma.11G255500
Glyma.12G047400
Glyma.12G241700
Glyma.13G060100
Glyma.13G065900
Glyma.13G073200
Glyma.13G101600
Glyma.13G264200
Glyma.13G304400
Glyma.13G369000
Glyma.14G033700
Glyma.14G038500
Glyma.14G186900
Glyma.15G073900
Glyma.15G253500
Glyma.16G006000
Glyma.16G034700
Glyma.16G059500
Glyma.16G083300
Glyma.16G135200
Glyma.16G149500
Glyma.17G092900
Glyma.17G163800
Glyma.18G044000
Glyma.18G067000
Glyma.18G242700
Glyma.18G286500
Glyma.19G003700
Glyma.19G150400
Glyma.19G255100
Glyma.20G109400
Glyma.20G118000
Glyma.20G177200
Glyma.20G178500
Glyma.20G179700
Glyma.20G188600
Glyma.20G218900
Glyma.20G229100
Glyma.U022100
Glyma.U027700
Glyma.01G192500
Glyma.01G204200
Glyma.01G219600
Glyma.02G119600
Glyma.02G211600
Glyma.02G218100
Glyma.02G277600
Glyma.02G305900
Glyma.03G099400
Glyma.03G111200
Glyma.03G149600
Glyma.03G163000
Glyma.04G008100
Glyma.04G016100
Glyma.04G161000
Glyma.04G199400
Glyma.05G120100
Glyma.05G207100
Glyma.06G033400
Glyma.06G074300
Glyma.06G079600
Glyma.06G094300
Glyma.06G119500
Glyma.06G129600
Glyma.07G121300
Glyma.07G190300
Glyma.08G033800
Glyma.08G049300
Glyma.08G124500
Glyma.08G183400
Glyma.09G118800
Glyma.09G160000
Glyma.10G005200
Glyma.10G009700
Glyma.10G060500
Glyma.10G090500
Glyma.10G138800
Glyma.10G187700
Glyma.10G210500
Glyma.10G281600
Glyma.11G053800
Glyma.12G010800
Glyma.12G062100
Glyma.12G122700
Glyma.12G228900
Glyma.13G062200
Glyma.13G239500
Glyma.13G278700
Glyma.13G306700
Glyma.14G053300
Glyma.14G075300
Glyma.14G156600
Glyma.14G161400
Glyma.14G193100
Glyma.14G212900
Glyma.14G220400
Glyma.15G051700
Glyma.15G076900
Glyma.16G073600
Glyma.16G081600
Glyma.16G136400
Glyma.16G205200
Glyma.17G035900
Glyma.17G072400
Glyma.17G138200
Glyma.17G150900
Glyma.17G186600
Glyma.17G245000
Glyma.18G006700
Glyma.18G031100
Glyma.18G181300
Glyma.19G110800
Glyma.19G213200
Glyma.19G261200
Glyma.20G125700
Glyma.20G143800
Glyma.20G183500
Glyma.20G187500
Glyma.20G194200
Glyma.01G113000
Glyma.01G135500
Glyma.01G219400
Glyma.02G178800
Glyma.03G029800
Glyma.04G073100
Glyma.04G156000
Glyma.04G219200
Glyma.05G034600
Glyma.05G106100
Glyma.05G222900
Glyma.05G249000
Glyma.06G116300
Glyma.06G172300
Glyma.06G322300
Glyma.07G078300
Glyma.07G218900
Glyma.08G140100
Glyma.08G153100
Glyma.08G323700
Glyma.08G339700
Glyma.09G170300
Glyma.09G192400
Glyma.09G234000
Glyma.10G257600
Glyma.11G181100
Glyma.11G238200
Glyma.12G091900
Glyma.13G031600
Glyma.13G200800
Glyma.15G048700
Glyma.15G160400
Glyma.15G237900
Glyma.16G151900
Glyma.17G007900
Glyma.17G178700
Glyma.17G191000
Glyma.18G077300
Glyma.18G255200
Glyma.19G147100
Glyma.19G261500
Glyma.01G027500
Glyma.01G036000
Glyma.01G134800
Glyma.01G185900
Glyma.01G193600
Glyma.01G215500
Glyma.01G240300
Glyma.02G010100
Glyma.02G013700
Glyma.02G026700
Glyma.02G037500
Glyma.02G140900
Glyma.02G202500
Glyma.02G206900
Glyma.02G210300
Glyma.02G222300
Glyma.02G228200
Glyma.02G255000
Glyma.02G309500
Glyma.03G066800
Glyma.03G070400
Glyma.03G137900
Glyma.03G140900
Glyma.03G171100
Glyma.03G201900
Glyma.03G227400
Glyma.03G229000
Glyma.03G238800
Glyma.03G248400
Glyma.04G026500
Glyma.04G052000
Glyma.04G055400
Glyma.04G164400
Glyma.04G167900
Glyma.04G208300
Glyma.04G228700
Glyma.04G253700
Glyma.05G026000
Glyma.05G041600
Glyma.05G052400
Glyma.05G054700
Glyma.05G068400
Glyma.05G152100
Glyma.05G166800
Glyma.05G197000
Glyma.05G209900
Glyma.05G219400
Glyma.05G232500
Glyma.05G236300
Glyma.05G241400
Glyma.06G020900
Glyma.06G063300
Glyma.06G067800
Glyma.06G114300
Glyma.06G127600
Glyma.06G130300
Glyma.06G137000
Glyma.06G157400
Glyma.06G191300
Glyma.07G022400
Glyma.07G023300
Glyma.07G073100
Glyma.07G088300
Glyma.07G132900
Glyma.07G142000
Glyma.07G163200
Glyma.07G253900
Glyma.07G257700
Glyma.08G015300
Glyma.08G019300
Glyma.08G021700
Glyma.08G063800
Glyma.08G072600
Glyma.08G083500
Glyma.08G094700
Glyma.08G136200
Glyma.08G137500
Glyma.08G188000
Glyma.08G195900
Glyma.08G242600
Glyma.09G011200
Glyma.09G068000
Glyma.09G091900
Glyma.09G131100
Glyma.09G164000
Glyma.09G188800
Glyma.09G203400
Glyma.09G204800
Glyma.10G002200
Glyma.10G009100
Glyma.10G145300
Glyma.10G186700
Glyma.10G210600
Glyma.10G211000
Glyma.10G230000
Glyma.10G243800
Glyma.10G256400
Glyma.11G053300
Glyma.11G082800
Glyma.11G085300
Glyma.11G090800
Glyma.11G097300
Glyma.11G129700
Glyma.11G190900
Glyma.11G226000
Glyma.11G233100
Glyma.11G241900
Glyma.11G242000
Glyma.11G242200
Glyma.12G010300
Glyma.12G023300
Glyma.12G027400
Glyma.12G028700
Glyma.12G050800
Glyma.12G062700
Glyma.12G073100
Glyma.13G047300
Glyma.13G095200
Glyma.13G134200
Glyma.13G167300
Glyma.13G178700
Glyma.13G183900
Glyma.13G220900
Glyma.13G254500
Glyma.13G311600
Glyma.13G312000
Glyma.13G325200
Glyma.13G332700
Glyma.13G336300
Glyma.13G370100
Glyma.14G038300
Glyma.14G059200
Glyma.14G074700
Glyma.14G092300
Glyma.14G106500
Glyma.14G141000
Glyma.14G195200
Glyma.14G203000
Glyma.15G015100
Glyma.15G115600
Glyma.15G199800
Glyma.15G238600
Glyma.16G038300
Glyma.16G044900
Glyma.16G109300
Glyma.16G136600
Glyma.16G164400
Glyma.16G178000
Glyma.16G178400
Glyma.16G178500
Glyma.17G037400
Glyma.17G049900
Glyma.17G053600
Glyma.17G114700
Glyma.17G119800
Glyma.17G131800
Glyma.17G160200
Glyma.17G180100
Glyma.17G185000
Glyma.17G202700
Glyma.18G014000
Glyma.18G015500
Glyma.18G049400
Glyma.18G057900
Glyma.18G071000
Glyma.18G170900
Glyma.19G016200
Glyma.19G043000
Glyma.19G056300
Glyma.19G074200
Glyma.19G106800
Glyma.19G161000
Glyma.19G164400
Glyma.19G186100
Glyma.19G201000
Glyma.19G220000
Glyma.20G061300
Glyma.20G076400
Glyma.20G091300
Glyma.20G150600
Glyma.20G198000
Glyma.20G211700
Glyma.20G232900
Glyma.20G242100
Glyma.U021900
Glyma.U038600
Glyma.01G014600
Glyma.01G054100
Glyma.01G060900
Glyma.01G068600
Glyma.01G109600
Glyma.01G118900
Glyma.01G165100
Glyma.01G169600
Glyma.01G192000
Glyma.01G205700
Glyma.01G227500
Glyma.01G231700
Glyma.01G242900
Glyma.02G067000
Glyma.02G073000
Glyma.02G081800
Glyma.02G089100
Glyma.02G128300
Glyma.02G141800
Glyma.02G207500
Glyma.02G209000
Glyma.02G231100
Glyma.02G240200
Glyma.02G248300
Glyma.02G291500
Glyma.03G147000
Glyma.03G193000
Glyma.03G196700
Glyma.03G224600
Glyma.03G252100
Glyma.04G001800
Glyma.04G018200
Glyma.04G040700
Glyma.04G074300
Glyma.04G074900
Glyma.04G185600
Glyma.04G192200
Glyma.04G194700
Glyma.04G210100
Glyma.04G238000
Glyma.04G257100
Glyma.05G050700
Glyma.05G146700
Glyma.05G160300
Glyma.05G161000
Glyma.05G230700
Glyma.06G007900
Glyma.06G022600
Glyma.06G087300
Glyma.06G096700
Glyma.06G100700
Glyma.06G114400
Glyma.06G156700
Glyma.06G308900
Glyma.07G035800
Glyma.07G055900
Glyma.07G065800
Glyma.07G080800
Glyma.07G107100
Glyma.07G109200
Glyma.07G196000
Glyma.08G010300
Glyma.08G019800
Glyma.08G076400
Glyma.08G088600
Glyma.08G089600
Glyma.08G226100
Glyma.08G232600
Glyma.09G059300
Glyma.09G063100
Glyma.09G142100
Glyma.09G214400
Glyma.10G018700
Glyma.10G052700
Glyma.10G067800
Glyma.10G089500
Glyma.10G102400
Glyma.10G166500
Glyma.10G233600
Glyma.10G257000
Glyma.10G268700
Glyma.11G010800
Glyma.11G011100
Glyma.11G017800
Glyma.11G021700
Glyma.11G071600
Glyma.11G102600
Glyma.11G121100
Glyma.11G154200
Glyma.11G154400
Glyma.11G175400
Glyma.11G183700
Glyma.12G000700
Glyma.12G026600
Glyma.12G027700
Glyma.12G029500
Glyma.12G109700
Glyma.12G164200
Glyma.12G228800
Glyma.12G230900
Glyma.12G234200
Glyma.13G066800
Glyma.13G138500
Glyma.13G139900
Glyma.13G141800
Glyma.13G157300
Glyma.13G202400
Glyma.13G240400
Glyma.13G270900
Glyma.13G353900
Glyma.13G360800
Glyma.13G365200
Glyma.14G060900
Glyma.14G072400
Glyma.14G079700
Glyma.14G081700
Glyma.14G095000
Glyma.14G134200
Glyma.14G177200
Glyma.14G199000
Glyma.15G052300
Glyma.15G053000
Glyma.15G075500
Glyma.15G102000
Glyma.15G211200
Glyma.16G068300
Glyma.16G088400
Glyma.16G127900
Glyma.16G189300
Glyma.17G002400
Glyma.17G045400
Glyma.17G104100
Glyma.17G104800
Glyma.17G114100
Glyma.17G119500
Glyma.17G135300
Glyma.17G157000
Glyma.17G166800
Glyma.17G197700
Glyma.18G003900
Glyma.18G096500
Glyma.18G154100
Glyma.18G171000
Glyma.18G210900
Glyma.18G235000
Glyma.18G293000
Glyma.19G005900
Glyma.19G011600
Glyma.19G071700
Glyma.19G121800
Glyma.19G122900
Glyma.19G145800
Glyma.19G171200
Glyma.19G176100
Glyma.19G179000
Glyma.19G196700
Glyma.19G218200
Glyma.19G221600
Glyma.19G224500
Glyma.19G232600
Glyma.19G239400
Glyma.20G020300
Glyma.20G150000
Glyma.20G170000
Glyma.20G183600
Glyma.U039300
Glyma.01G026700
Glyma.02G275900
Glyma.03G250000
Glyma.03G260000
Glyma.04G039300
Glyma.05G052900
Glyma.05G070200
Glyma.06G000600
Glyma.06G180700
Glyma.07G102700
Glyma.08G361500
Glyma.09G226700
Glyma.09G234200
Glyma.10G019200
Glyma.10G200500
Glyma.12G029900
Glyma.13G367300
Glyma.17G259200
Glyma.18G017400
Glyma.19G196000
Glyma.19G204400
Glyma.20G215200
Glyma.07G123500
Glyma.08G262900
Glyma.09G184500
Glyma.13G311700
Glyma.16G103500
Glyma.17G229400
Glyma.18G130400
Glyma.19G178700
Glyma.02G119700
Glyma.02G235800
Glyma.03G212900
Glyma.04G049200
Glyma.04G067600
Glyma.08G297100
Glyma.09G070700
Glyma.13G048500
Glyma.20G033900
Glyma.01G001000
Glyma.01G029800
Glyma.01G204000
Glyma.01G221500
Glyma.02G216600
Glyma.03G186300
Glyma.03G192900
Glyma.04G108100
Glyma.06G075900
Glyma.06G149200
Glyma.07G036000
Glyma.08G231900
Glyma.09G114500
Glyma.10G120400
Glyma.14G207600
Glyma.14G210700
Glyma.16G206500
Glyma.17G047000
Glyma.17G163900
Glyma.19G000900
Glyma.19G067100
Glyma.19G096700
Glyma.19G132200
Glyma.20G051200
Glyma.01G079100
Glyma.03G212100
Glyma.08G214000
Glyma.12G028800
Glyma.13G198200
Glyma.15G100900
Glyma.16G047100
Glyma.18G095900
Glyma.19G028100
Glyma.19G217900
Glyma.03G221000
Glyma.07G081200
Glyma.08G042200
Glyma.08G352800
Glyma.13G240200
Glyma.15G027400
Glyma.18G105800
Glyma.19G241200
Glyma.02G091300
Glyma.04G237200
Glyma.12G053200
Glyma.13G181200
Glyma.17G041500
Glyma.17G258200
Glyma.02G298200
Glyma.06G093300
Glyma.10G048700
Glyma.10G221400
Glyma.12G081900
Glyma.13G290000
Glyma.19G006000
Glyma.09G101200
Glyma.09G212100
Glyma.14G058400
Glyma.15G013800
Glyma.19G247100
Glyma.01G145200
Glyma.01G232300
Glyma.02G276900
Glyma.04G117800
Glyma.05G220200
Glyma.06G126400
Glyma.12G023500
Glyma.13G344100
Glyma.14G019300
Glyma.15G165700
Glyma.15G209600
Glyma.18G034400
Glyma.19G113700
Glyma.02G069000
Glyma.07G102300
Glyma.01G051400
Glyma.03G054100
Glyma.04G078300
Glyma.07G028800
Glyma.07G082800
Glyma.16G016700
Glyma.17G035500
Glyma.18G079400
Glyma.18G301600
Glyma.19G193700
Glyma.20G174900
Glyma.01G186600
Glyma.05G041000
Glyma.07G036300
Glyma.09G156500
Glyma.10G155400
Glyma.12G237700
Glyma.15G049500
Glyma.16G074300
Glyma.U018300
Glyma.05G142000
Glyma.09G063200
Glyma.11G085400
Glyma.16G118400
Glyma.19G246000
Glyma.01G014700
Glyma.01G186400
Glyma.03G171000
Glyma.04G014200
Glyma.04G097900
Glyma.05G210900
Glyma.06G036300
Glyma.06G295700
Glyma.07G004900
Glyma.07G025700
Glyma.07G053400
Glyma.08G005900
Glyma.08G015600
Glyma.08G168700
Glyma.08G215500
Glyma.09G014700
Glyma.09G207400
Glyma.10G169600
Glyma.12G038200
Glyma.12G059700
Glyma.13G230500
Glyma.14G021800
Glyma.15G094800
Glyma.15G118400
Glyma.15G227500
Glyma.16G073000
Glyma.17G126400
Glyma.19G136400
Glyma.19G256200
Glyma.20G120000
Glyma.02G267500
Glyma.04G043900
Glyma.04G070200
Glyma.08G107400
Glyma.08G184100
Glyma.09G002300
Glyma.09G025600
Glyma.09G209300
Glyma.09G249500
Glyma.11G237700
Glyma.12G158800
Glyma.13G187200
Glyma.14G044000
Glyma.15G092400
Glyma.15G123100
Glyma.15G125200
Glyma.15G156900
Glyma.20G109000
Glyma.20G219100
Glyma.01G229200
Glyma.02G144300
Glyma.03G142900
Glyma.05G035000
Glyma.05G051800
Glyma.10G249700
Glyma.13G256800
Glyma.13G316900
Glyma.14G002700
Glyma.14G114600
Glyma.15G014700
Glyma.20G027400
Glyma.20G126100
Glyma.03G065400
Glyma.04G001200
Glyma.06G139800
Glyma.07G222900
Glyma.16G123800
Glyma.17G261600
Glyma.05G234000
Glyma.05G236100
Glyma.08G048400
Glyma.09G195100
Glyma.12G059100
Glyma.17G011500
Glyma.17G255600
Glyma.19G012300
Glyma.19G112600
Glyma.20G177700
Glyma.01G062000
Glyma.03G120400
Glyma.04G031900
Glyma.04G125800
Glyma.04G158100
Glyma.10G183200
Glyma.16G023600
Glyma.17G226600
Glyma.01G137300
Glyma.01G149300
Glyma.01G233200
Glyma.02G001000
Glyma.02G154700
Glyma.02G159000
Glyma.02G208700
Glyma.02G212700
Glyma.03G003500
Glyma.03G003600
Glyma.03G116300
Glyma.03G120000
Glyma.04G002200
Glyma.04G026300
Glyma.04G027200
Glyma.04G130500
Glyma.04G181200
Glyma.04G234800
Glyma.04G247500
Glyma.05G243500
Glyma.06G072500
Glyma.06G074400
Glyma.06G102500
Glyma.06G157100
Glyma.06G304200
Glyma.06G316600
Glyma.06G318400
Glyma.06G324500
Glyma.07G049200
Glyma.07G090200
Glyma.07G105900
Glyma.07G208300
Glyma.07G213800
Glyma.07G268100
Glyma.08G049000
Glyma.08G129800
Glyma.08G221000
Glyma.08G355500
Glyma.09G023800
Glyma.09G202600
Glyma.09G215700
Glyma.09G270500
Glyma.09G274900
Glyma.10G002600
Glyma.10G188400
Glyma.10G220000
Glyma.11G005800
Glyma.11G039200
Glyma.11G194300
Glyma.12G020500
Glyma.12G059600
Glyma.13G151500
Glyma.13G241500
Glyma.13G360100
Glyma.13G370500
Glyma.14G039000
Glyma.14G133400
Glyma.15G052200
Glyma.15G100500
Glyma.15G136200
Glyma.16G003000
Glyma.16G043100
Glyma.17G059600
Glyma.17G249800
Glyma.18G004700
Glyma.18G020900
Glyma.18G136900
Glyma.18G234700
Glyma.19G010500
Glyma.19G063600
Glyma.19G130200
Glyma.20G076700
Glyma.20G108700
Glyma.20G149200
Glyma.20G156500
Glyma.20G157200
Glyma.20G188900
Glyma.20G224400
Glyma.01G245100
Glyma.03G083100
Glyma.09G281700
Glyma.15G117500
Glyma.04G103000
Glyma.14G188500
Glyma.15G026500
Glyma.15G118900
Glyma.20G246800
Glyma.05G148700
Glyma.13G188400
Glyma.18G149700
Glyma.19G079100
Glyma.20G017000
Glyma.20G244500
Glyma.01G163200
Glyma.09G039000
Glyma.13G103300
Glyma.15G143800
Glyma.16G154400
Glyma.04G010800
Glyma.06G002000
Glyma.10G078400
Glyma.17G253300
Glyma.01G140000
Glyma.02G250800
Glyma.04G114400
Glyma.04G197300
Glyma.06G307100
Glyma.07G006300
Glyma.08G266700
Glyma.15G115500
Glyma.17G000500
Glyma.17G236600
Glyma.18G077700
Glyma.18G247300
Glyma.03G085700
Glyma.05G224200
Glyma.07G185500
Glyma.10G249300
Glyma.12G033000
Glyma.13G357800
Glyma.14G090000
Glyma.15G006100
Glyma.07G136000
Glyma.13G290400
Glyma.01G207300
Glyma.01G208400
Glyma.02G171100
Glyma.05G175600
Glyma.06G007600
Glyma.06G084300
Glyma.07G175000
Glyma.09G171900
Glyma.10G031900
Glyma.11G069400
Glyma.11G091800
Glyma.11G222300
Glyma.12G009600
Glyma.14G041800
Glyma.15G090300
Glyma.16G207800
Glyma.17G092400
Glyma.18G125300
Glyma.20G064700
Glyma.20G099300
Glyma.20G225900
Glyma.01G177400
Glyma.03G032900
Glyma.04G095300
Glyma.04G096100
Glyma.05G000900
Glyma.09G084300
Glyma.16G042600
Glyma.17G192700
Glyma.01G138300
Glyma.04G200100
Glyma.05G148800
Glyma.12G229200
Glyma.17G016200
Glyma.17G208000
Glyma.18G001800
Glyma.18G273700
Glyma.01G176900
Glyma.04G053700
Glyma.08G051200
Glyma.10G137900
Glyma.14G090500
Glyma.17G036700
Glyma.12G064100
Glyma.08G310400
Glyma.13G289800
Glyma.17G005300
Glyma.17G067400
Glyma.03G255000
Glyma.06G156800
Glyma.13G267900
Glyma.18G248300
Glyma.02G162300
Glyma.07G156500
Glyma.11G233000
Glyma.12G148600
Glyma.13G080300
Glyma.13G283900
Glyma.19G047800
Glyma.20G188400
Glyma.02G086100
Glyma.04G179100
Glyma.06G067600
Glyma.06G163500
Glyma.06G233300
Glyma.10G001200
Glyma.10G181900
Glyma.13G104300
Glyma.13G128500
Glyma.14G126300
Glyma.14G143400
Glyma.19G075200
Glyma.20G065600
Glyma.05G113600
Glyma.10G204900
Glyma.11G062400
Glyma.13G247300
Glyma.15G000100
Glyma.18G196200
Glyma.10G226300
Glyma.13G075200
Glyma.13G224300
Glyma.15G106900
Glyma.20G090300
Glyma.01G212800
Glyma.02G054800
Glyma.07G096600
Glyma.11G255300
Glyma.13G339700
Glyma.17G196800
Glyma.19G215300
Glyma.02G044000
Glyma.02G188600
Glyma.07G091800
Glyma.11G064000
Glyma.11G164700
Glyma.13G329700
Glyma.19G141200
Glyma.07G246900
Glyma.08G284100
Glyma.08G293900
Glyma.10G149600
Glyma.11G087300
Glyma.11G104900
Glyma.14G016600
Glyma.15G057700
Glyma.15G123000
Glyma.15G212800
Glyma.18G001500
Glyma.19G041200
Glyma.19G209800
Glyma.20G223800
Glyma.01G208600
Glyma.04G246800
Glyma.11G237500
Glyma.13G277700
Glyma.14G152100
Glyma.15G038200
Glyma.17G106000
Glyma.U025900
Glyma.05G023700
Glyma.07G056500
Glyma.01G036500
Glyma.01G045100
Glyma.02G029600
Glyma.03G001900
Glyma.03G128300
Glyma.03G167000
Glyma.03G194000
Glyma.03G263700
Glyma.04G072700
Glyma.04G079100
Glyma.05G166600
Glyma.06G052000
Glyma.06G108600
Glyma.07G215400
Glyma.07G241600
Glyma.08G056400
Glyma.09G234800
Glyma.10G043200
Glyma.10G221200
Glyma.12G003500
Glyma.12G181300
Glyma.13G093100
Glyma.13G371800
Glyma.14G112400
Glyma.15G107200
Glyma.15G253800
Glyma.16G198500
Glyma.16G200500
Glyma.17G004300
Glyma.19G170500
Glyma.07G271000
Glyma.11G039000
Glyma.17G006200
Glyma.17G119400
Glyma.20G143500
Glyma.20G249600
Glyma.09G188000
Glyma.10G172100
Glyma.12G131600
Glyma.19G165700
Glyma.04G031800
Glyma.13G372700
Glyma.15G232000
Glyma.18G143900
Glyma.01G037700
Glyma.02G105600
Glyma.03G223600
Glyma.04G050500
Glyma.05G022900
Glyma.05G229500
Glyma.06G162700
Glyma.07G092900
Glyma.07G153700
Glyma.08G091100
Glyma.08G207000
Glyma.09G117100
Glyma.10G009800
Glyma.10G282000
Glyma.11G215500
Glyma.11G216200
Glyma.11G217200
Glyma.12G013100
Glyma.12G050700
Glyma.12G183800
Glyma.13G311000
Glyma.13G369900
Glyma.14G017400
Glyma.14G177300
Glyma.15G035100
Glyma.15G071300
Glyma.15G267000
Glyma.17G035700
Glyma.18G200500
Glyma.18G286100
Glyma.19G085100
Glyma.05G208200
Glyma.06G235900
Glyma.14G142300
Glyma.18G030100
Glyma.08G207400
Glyma.20G036400
Glyma.01G162000
Glyma.02G148400
Glyma.02G241000
Glyma.11G088600
Glyma.13G151200
Glyma.13G347700
Glyma.16G121300
Glyma.17G171100
Glyma.02G008500
Glyma.03G175400
Glyma.04G025100
Glyma.04G066400
Glyma.06G046300
Glyma.06G103200
Glyma.06G119700
Glyma.06G136200
Glyma.06G230600
Glyma.07G153800
Glyma.08G007900
Glyma.08G124600
Glyma.09G083500
Glyma.09G096500
Glyma.09G198500
Glyma.09G225700
Glyma.10G038600
Glyma.10G172700
Glyma.11G209200
Glyma.12G080300
Glyma.13G095400
Glyma.13G293200
Glyma.13G296900
Glyma.13G309800
Glyma.13G334200
Glyma.13G352300
Glyma.14G215100
Glyma.15G007200
Glyma.15G123600
Glyma.15G258500
Glyma.17G092300
Glyma.17G100700
Glyma.17G101700
Glyma.17G250000
Glyma.19G172100
Glyma.20G161800
Glyma.20G200800
Glyma.02G118500
Glyma.03G251600
Glyma.06G049700
Glyma.06G161100
Glyma.06G209000
Glyma.06G320200
Glyma.07G091400
Glyma.07G112000
Glyma.07G198700
Glyma.07G199900
Glyma.08G045700
Glyma.08G218200
Glyma.09G002400
Glyma.09G216800
Glyma.12G190100
Glyma.13G030900
Glyma.13G236700
Glyma.13G268600
Glyma.13G334300
Glyma.15G171000
Glyma.15G221300
Glyma.17G069100
Glyma.17G153200
Glyma.17G214100
Glyma.02G254400
Glyma.02G292900
Glyma.08G142000
Glyma.08G259200
Glyma.10G142500
Glyma.11G081200
Glyma.11G195100
Glyma.12G007600
Glyma.20G056400
Glyma.01G025100
Glyma.01G103500
Glyma.01G132500
Glyma.01G204400
Glyma.02G039700
Glyma.02G078200
Glyma.02G145100
Glyma.02G214300
Glyma.03G247400
Glyma.04G001700
Glyma.04G069500
Glyma.04G077300
Glyma.05G056300
Glyma.05G135900
Glyma.05G196100
Glyma.05G243800
Glyma.06G090100
Glyma.07G127300
Glyma.07G190100
Glyma.08G183000
Glyma.08G311200
Glyma.09G077600
Glyma.09G186500
Glyma.09G188600
Glyma.10G055300
Glyma.11G025700
Glyma.11G038600
Glyma.11G043700
Glyma.11G048300
Glyma.11G098400
Glyma.11G165000
Glyma.12G037400
Glyma.12G073000
Glyma.12G221500
Glyma.13G112000
Glyma.13G255900
Glyma.14G061500
Glyma.15G005000
Glyma.16G045100
Glyma.17G010500
Glyma.18G096400
Glyma.19G047100
Glyma.19G168400
Glyma.20G066100
Glyma.01G030800
Glyma.01G104100
Glyma.01G107900
Glyma.01G161700
Glyma.01G210600
Glyma.01G234200
Glyma.02G119200
Glyma.02G173200
Glyma.03G209200
Glyma.03G251800
Glyma.04G017300
Glyma.04G046100
Glyma.05G243400
Glyma.06G075500
Glyma.06G134300
Glyma.06G263100
Glyma.07G022600
Glyma.07G025200
Glyma.07G032500
Glyma.07G084400
Glyma.07G173700
Glyma.07G259400
Glyma.08G015900
Glyma.08G138800
Glyma.08G225500
Glyma.08G238500
Glyma.09G017400
Glyma.10G173000
Glyma.10G279800
Glyma.11G199100
Glyma.12G046200
Glyma.12G089500
Glyma.12G095900
Glyma.12G100100
Glyma.12G184300
Glyma.12G194400
Glyma.13G136300
Glyma.14G145000
Glyma.14G154900
Glyma.14G223400
Glyma.15G163600
Glyma.16G158700
Glyma.16G221700
Glyma.01G097200
Glyma.02G090100
Glyma.06G161700
Glyma.08G300400
Glyma.13G105000
Glyma.20G237200
Glyma.07G255900
Glyma.14G098400
Glyma.19G009900
Glyma.11G004100
Glyma.12G159600
Glyma.12G189500
Glyma.18G299700
Glyma.05G032600
Glyma.05G228700
Glyma.06G211300
Glyma.07G002000
Glyma.08G334800
Glyma.12G096000
Glyma.13G311800
Glyma.14G127800
Glyma.16G010100
Glyma.17G039800
Glyma.17G157900
Glyma.19G176700
Glyma.20G177900
Glyma.02G087700
Glyma.02G208900
Glyma.03G129900
Glyma.07G036100
Glyma.13G219900
Glyma.20G069800
Glyma.04G155100
Glyma.14G224400
Glyma.01G245200
Glyma.10G296000
Glyma.13G210800
Glyma.13G269900
Glyma.18G106300
Glyma.15G041500
Glyma.09G235400
Glyma.01G058500
Glyma.11G110000
Glyma.12G091700
Glyma.18G138400
Glyma.18G242200
Glyma.09G069500
Glyma.15G192000
Glyma.07G106300
Glyma.08G124200
Glyma.16G043900
Glyma.01G082200
Glyma.02G125200
Glyma.08G264900
Glyma.10G278100
Glyma.13G328300
Glyma.14G223100
Glyma.18G261000
Glyma.20G120300
Glyma.20G119100
Glyma.11G248400
Glyma.13G005300
Glyma.13G105300
Glyma.09G235900
Glyma.11G046900
Glyma.10G109400
Glyma.10G205200
Glyma.14G144100
Glyma.18G284500
Glyma.19G169600
Glyma.12G242500
Glyma.08G296500
Glyma.08G347600
Glyma.15G272400
Glyma.19G045200
Glyma.10G289700
Glyma.13G161600
Glyma.18G004100
Glyma.18G266400
Glyma.08G126000
Glyma.15G237600
Glyma.08G162200
Glyma.15G219300
Glyma.17G000400
Glyma.01G077200
Glyma.U033400
Glyma.04G112500
Glyma.06G075800
Glyma.09G238200
Glyma.02G141000
Glyma.11G037500
Glyma.12G224600
Glyma.18G220400
Glyma.20G211600
Glyma.08G132800
Glyma.11G029300
Glyma.11G106900
Glyma.12G084900
Glyma.12G159000
Glyma.17G254900
Glyma.18G025500
Glyma.18G291500
Glyma.02G088200
Glyma.02G133600
Glyma.02G247800
Glyma.09G081700
Glyma.10G003400
Glyma.11G041300
Glyma.12G075900
Glyma.15G003700
Glyma.17G257300
Glyma.15G042700
Glyma.07G068400
Glyma.02G116300
Glyma.04G180000
Glyma.09G035600
Glyma.17G038100
Glyma.19G116600
Glyma.13G036000
Glyma.18G125700
Glyma.07G261400
Glyma.18G169800
Glyma.06G093100
Glyma.10G255700
Glyma.13G290900
Glyma.15G030700
Glyma.15G108400
Glyma.15G118700
Glyma.04G204300
Glyma.10G270800
Glyma.13G215200
Glyma.17G231700
Glyma.10G143500
Glyma.01G185200
Glyma.07G073500
Glyma.09G043400
Glyma.15G218000
Glyma.16G096600
Glyma.20G213200
Glyma.U029000
Glyma.02G217600
Glyma.05G021500
Glyma.05G031900
Glyma.05G198100
Glyma.08G035700
Glyma.08G300700
Glyma.08G354500
Glyma.11G098300
Glyma.14G020200
Glyma.14G062900
Glyma.14G129200
Glyma.18G227200
Glyma.18G297700
Glyma.19G115800
Glyma.20G093600
Glyma.20G137100
Glyma.20G223200
Glyma.12G235700
Glyma.17G219900
Glyma.05G049300
Glyma.12G032800
Glyma.18G245400
Glyma.16G146100
Glyma.18G130700
Glyma.12G043400
Glyma.07G043000
Glyma.18G279000
Glyma.06G087700
Glyma.02G134800
Glyma.02G147800
Glyma.13G278900
Glyma.05G126500
Glyma.02G184800
Glyma.10G276300
Glyma.13G233500
Glyma.06G240500
Glyma.13G299300
Glyma.16G176100
Glyma.04G216700
Glyma.05G082200
Glyma.01G197900
Glyma.06G224200
Glyma.01G225700
Glyma.05G183600
Glyma.04G086800
Glyma.12G071300
Glyma.20G194500
Glyma.02G037100
Glyma.02G083700
Glyma.08G220000
Glyma.14G130700
Glyma.02G166100
Glyma.08G167600
Glyma.09G053800
Glyma.09G233200
Glyma.17G096900
Glyma.18G292600
Glyma.19G260900
Glyma.18G124600
Glyma.13G259200
Glyma.10G159700
Glyma.07G030900
Glyma.19G210600
Glyma.14G103000
Glyma.07G156100
Glyma.11G168600
Glyma.11G219200
Glyma.06G324400
Glyma.18G243900
Glyma.06G047400
Glyma.04G229300
Glyma.16G009300
Glyma.11G132700
Glyma.07G043100
Glyma.02G109300
Glyma.09G276900
Glyma.16G150400
Glyma.17G250900
Glyma.02G268600
Glyma.10G051200
Glyma.17G001900
Glyma.07G006400
Glyma.02G078500
Glyma.08G046000
Glyma.09G203500
Glyma.11G124900
Glyma.14G031000
Glyma.03G253500
Glyma.08G109600
Glyma.12G009100
Glyma.12G091100
Glyma.16G145700
Glyma.18G063000
Glyma.18G171100
Glyma.18G216000
Glyma.01G073000
Glyma.07G130300
Glyma.03G141700
Glyma.04G235400
Glyma.09G275900
Glyma.14G060200
Glyma.17G075300
Glyma.11G016000
Glyma.03G179300
Glyma.02G304700
Glyma.03G226200
Glyma.04G000200
Glyma.04G016600
Glyma.05G178900
Glyma.08G152600
Glyma.09G161000
Glyma.13G199300
Glyma.19G013000
Glyma.01G013200
Glyma.01G015000
Glyma.02G306300
Glyma.06G268700
Glyma.11G019400
Glyma.15G256000
Glyma.17G251000
Glyma.17G257400
Glyma.20G135800
Glyma.05G131200
Glyma.04G200400
Glyma.06G097900
Glyma.13G144600
Glyma.13G353200
Glyma.19G232400
Glyma.01G200500
Glyma.05G234700
Glyma.07G054800
Glyma.11G173100
Glyma.11G251500
Glyma.14G084500
Glyma.17G087600
Glyma.04G100100
Glyma.07G044300
Glyma.02G061400
Glyma.03G232400
Glyma.05G054200
Glyma.11G119500
Glyma.17G008000
Glyma.17G235300
Glyma.01G023200
Glyma.04G215500
Glyma.08G039800
Glyma.14G159400
Glyma.07G083500
Glyma.01G151600
Glyma.09G184600
Glyma.09G192800
Glyma.01G031400
Glyma.06G204100
Glyma.08G282800
Glyma.18G144900
Glyma.01G019800
Glyma.02G292800
Glyma.08G042900
Glyma.08G146300
Glyma.10G045700
Glyma.10G266900
Glyma.12G053800
Glyma.13G127500
Glyma.15G072400
Glyma.17G065300
Glyma.18G058200
Glyma.18G061100
Glyma.03G193800
Glyma.02G212100
Glyma.14G040200
Glyma.16G128600
Glyma.01G229400
Glyma.03G122300
Glyma.06G012600
Glyma.08G105000
Glyma.09G181400
Glyma.12G066000
Glyma.13G119500
Glyma.16G071500
Glyma.18G065900
Glyma.08G266400
Glyma.13G115500
Glyma.03G114600
Glyma.19G065800
Glyma.07G149600
Glyma.08G171400
Glyma.11G119000
Glyma.18G012000
Glyma.02G253200
Glyma.13G046200
Glyma.13G330400
Glyma.19G046800
Glyma.02G028600
Glyma.02G034300
Glyma.02G158200
Glyma.04G086300
Glyma.05G194200
Glyma.06G087800
Glyma.06G132500
Glyma.06G138100
Glyma.07G151300
Glyma.08G356300
Glyma.09G093000
Glyma.11G096700
Glyma.11G194600
Glyma.12G079500
Glyma.13G088300
Glyma.13G117700
Glyma.13G275800
Glyma.14G215200
Glyma.15G060200
Glyma.15G115000
Glyma.17G042100
Glyma.17G090200
Glyma.17G105600
Glyma.20G206600
Glyma.12G030800
Glyma.01G184600
Glyma.03G068900
Glyma.06G164300
Glyma.07G012500
Glyma.09G217300
Glyma.15G016300
Glyma.19G176200
Glyma.12G088700
Glyma.03G238400
Glyma.09G010500
Glyma.20G079600
Glyma.08G309900
Glyma.02G022000
Glyma.01G229700
Glyma.10G151000
Glyma.17G098200
Glyma.17G173200
Glyma.11G008300
Glyma.04G257200
Glyma.16G005400
Glyma.19G168100
Glyma.19G161500
Glyma.20G004000
Glyma.07G118700
Glyma.18G233000
Glyma.09G255400
Glyma.12G036900
Glyma.13G343500
Glyma.13G121100
Glyma.10G192300
Glyma.11G255000
Glyma.13G035000
Glyma.20G196900
Glyma.02G213700
Glyma.10G033900
Glyma.14G205700
Glyma.09G014200
Glyma.19G255200
Glyma.17G255500
Glyma.07G270300
Glyma.20G246100
Glyma.13G150200
Glyma.14G159800
Glyma.15G008700
Glyma.10G143600
Glyma.13G105600
Glyma.19G007300
Glyma.09G196200
Glyma.17G097500
Glyma.14G009100
Glyma.13G307300
Glyma.11G000300
Glyma.U034500
Glyma.10G235300
Glyma.11G182900
Glyma.06G104200
Glyma.20G198100
Glyma.06G143500
Glyma.19G032000
Glyma.18G099900
Glyma.15G265400
Glyma.11G245000
Glyma.14G007300
Glyma.14G162400
Glyma.20G225000
Glyma.17G014800
Glyma.17G187600
Glyma.14G217100
Glyma.08G218600
Glyma.11G059200
Glyma.11G221000
Glyma.05G091600
Glyma.10G215300
Glyma.11G109800
Glyma.07G222400
Glyma.03G041800
Glyma.09G226600
Glyma.16G046400
Glyma.13G321300
Glyma.05G013400
Glyma.16G138800
Glyma.17G059800
Glyma.07G147000
Glyma.01G147800
Glyma.04G068900
Glyma.13G240600
Glyma.19G242700
Glyma.06G171000
Glyma.04G057500
Glyma.07G270200
Glyma.08G297500
Glyma.10G245400
Glyma.20G094200
Glyma.08G292700
Glyma.08G360600
Glyma.10G025000
Glyma.06G321000
Glyma.10G291400
Glyma.09G238300
Glyma.13G285500
Glyma.05G062900
Glyma.14G075500
Glyma.04G076000
Glyma.06G101800
Glyma.03G172700
Glyma.15G201200
Glyma.05G001900
Glyma.05G007100
Glyma.16G043500
Glyma.08G141400
Glyma.09G196000
Glyma.08G135900
Glyma.04G255100
Glyma.14G172600
Glyma.01G188700
Glyma.17G065500
Glyma.10G153800
Glyma.01G019400
Glyma.02G170300
Glyma.20G022700
Glyma.08G278600
Glyma.16G216100
Glyma.12G229700
Glyma.14G210800
Glyma.10G249800
Glyma.11G074900
Glyma.15G201300
Glyma.08G130900
Glyma.02G220800
Glyma.06G135500
Glyma.15G042000
Glyma.07G015400
Glyma.04G099400
Glyma.14G046700
Glyma.12G047500
Glyma.03G248000
Glyma.01G178800
Glyma.02G061100
Glyma.13G072800
Glyma.01G080600
Glyma.13G302800
Glyma.16G052000
Glyma.20G131500
Glyma.05G029400
Glyma.14G060000
Glyma.06G003300
Glyma.07G261600
Glyma.06G045200
Glyma.16G155000
Glyma.19G127400
Glyma.06G040700
Glyma.06G264800
Glyma.10G250100
Glyma.19G173300
Glyma.11G068000
Glyma.14G075400
Glyma.16G010000
Glyma.16G018500
Glyma.13G205600
Glyma.02G111500
Glyma.05G149900
Glyma.03G078300
Glyma.03G236300
Glyma.17G125500
Glyma.09G206000
Glyma.06G186300
Glyma.07G215300
Glyma.15G121400
Glyma.10G292300
Glyma.20G066800
Glyma.18G243000
Glyma.14G184500
Glyma.02G010500
Glyma.13G138300
Glyma.17G002300
Glyma.05G200800
Glyma.08G139900
Glyma.06G101600
Glyma.19G246600
Glyma.02G168300
Glyma.11G117600
Glyma.15G179600
Glyma.11G063400
Glyma.05G145800
Glyma.05G097100
Glyma.03G167200
Glyma.01G098700
Glyma.07G066500
Glyma.08G335500
Glyma.16G107300
Glyma.19G098500
Glyma.03G185900
Glyma.11G233900
Glyma.16G025500
Glyma.03G017200
Glyma.03G241500
Glyma.06G216800
Glyma.09G218600
Glyma.13G142400
Glyma.13G272000
Glyma.15G091600
Glyma.18G072800
Glyma.20G171300
Glyma.09G132500
Glyma.11G067300
Glyma.04G086500
Glyma.03G260200
Glyma.20G092200
Glyma.07G148100
Glyma.06G309800
Glyma.15G069200
Glyma.18G122000
Glyma.10G020600
Glyma.16G154300
Glyma.10G031200
Glyma.16G102300
Glyma.09G038700
Glyma.02G275400
Glyma.09G050800
Glyma.04G230800
Glyma.08G183100
Glyma.08G097900
Glyma.U017200
Glyma.08G333900
Glyma.14G124500
Glyma.05G235600
Glyma.14G136700
Glyma.10G018400
Glyma.13G244500
Glyma.10G296200
Glyma.08G329100
Glyma.18G115300
Glyma.11G031400
Glyma.02G139900
Glyma.18G248400
Glyma.09G198300
Glyma.14G077500
Glyma.08G255800
Glyma.08G136400
Glyma.11G180700
Glyma.02G222600
Glyma.01G214100
Glyma.14G000800
Glyma.13G336800
Glyma.19G061600
Glyma.13G130100
Glyma.15G190500
Glyma.06G172600
Glyma.19G178900
Glyma.06G324000
Glyma.04G068700
Glyma.19G211100
Glyma.14G091700
Glyma.18G040400
Glyma.08G250700
Glyma.20G018300
Glyma.10G159800
Glyma.10G019000
Glyma.20G221000
Glyma.05G103200
Glyma.12G043000
Glyma.13G097800
Glyma.16G213700
Glyma.08G102600
Glyma.08G345100
Glyma.11G142900
Glyma.13G138700
Glyma.05G129800
Glyma.11G218000
Glyma.13G025700
Glyma.14G215400
Glyma.14G076500
Glyma.09G006600
Glyma.05G201300
Glyma.04G061700
Glyma.04G051900
Glyma.08G115800
Glyma.07G007700
Glyma.04G012700
Glyma.13G148400
Glyma.15G032600
Glyma.14G159100
Glyma.16G012600
Glyma.05G176100
Glyma.03G131900
Glyma.08G045200
Glyma.01G234600
Glyma.11G136000
Glyma.09G223300
Glyma.11G081600
Glyma.18G259400
Glyma.19G148900
Glyma.15G046600
Glyma.18G238700
Glyma.05G025300
Glyma.07G048500
Glyma.15G092700
Glyma.03G144500
Glyma.19G250900
Glyma.16G011400
Glyma.05G247900
Glyma.16G016300
Glyma.03G261800
Glyma.14G179200
Glyma.07G108900
Glyma.19G249200
Glyma.16G094600
Glyma.10G147600
Glyma.02G160500
Glyma.10G248900
Glyma.13G132400
Glyma.17G128200
Glyma.20G201400
Glyma.19G007700
Glyma.07G263300
Glyma.18G202600
Glyma.08G210900
Glyma.19G046600
Glyma.03G202400
Glyma.11G190200
Glyma.07G071300
Glyma.15G089000
Glyma.11G105900
Glyma.19G160800
Glyma.05G212800
Glyma.18G077600
Glyma.14G023900
Glyma.06G069200
Glyma.13G286300
Glyma.10G179700
Glyma.14G178800
Glyma.08G110100
Glyma.18G298500
Glyma.09G217700
Glyma.12G173700
Glyma.02G040000
Glyma.08G282400
Glyma.19G094800
Glyma.07G002500
Glyma.06G050100
Glyma.12G073200
Glyma.18G173400
Glyma.17G047700
Glyma.11G236300
Glyma.10G102200
Glyma.18G216100
Glyma.07G126400
Glyma.01G116000
Glyma.13G100100
Glyma.03G138200
Glyma.17G218700
Glyma.14G109700
Glyma.01G186000
Glyma.20G209000
Glyma.10G169300
Glyma.15G150900
Glyma.06G213600
Glyma.05G235500
Glyma.10G048100
Glyma.17G058600
Glyma.10G066100
Glyma.05G158100
Glyma.08G063400
Glyma.18G261100
Glyma.04G236900
Glyma.11G033600
Glyma.19G122600
Glyma.02G245300
Glyma.11G158200
Glyma.20G062700
Glyma.19G108300
Glyma.18G143600
Glyma.03G107900
Glyma.05G247800
Glyma.01G162200
Glyma.10G158800
Glyma.02G251900
Glyma.18G116200
Glyma.14G064900
Glyma.17G131200
Glyma.05G182300
Glyma.20G065500
Glyma.01G153300
Glyma.04G082900
Glyma.04G226700
Glyma.13G005500
Glyma.12G225500
Glyma.20G144800
Glyma.07G059900
Glyma.17G066300
Glyma.10G214700
Glyma.11G053500
Glyma.09G093400
Glyma.20G226300
Glyma.09G116600
Glyma.04G221600
Glyma.14G014800
Glyma.06G070300
Glyma.07G006500
Glyma.11G117300
Glyma.14G223200
Glyma.10G139400
Glyma.U021800
Glyma.05G173100
Glyma.16G179300
Glyma.10G145100
Glyma.07G236000
Glyma.08G334100
Glyma.09G104200
Glyma.06G118300
Glyma.16G011500
Glyma.09G212900
Glyma.18G023100
Glyma.17G012000
Glyma.10G251900
Glyma.17G021700
Glyma.13G279900
Glyma.13G206500
Glyma.07G049400
Glyma.08G182500
Glyma.06G306400
Glyma.08G351100
Glyma.09G273000
Glyma.18G067300
Glyma.08G186200
Glyma.02G048400
Glyma.10G206900
Glyma.20G167700
Glyma.09G207200
Glyma.05G194100
Glyma.08G038200
Glyma.06G088500
Glyma.01G168500
Glyma.16G039800
