# Supplementary material for: Evolution of Alternative Splicing in Eudicots
Source: Front Plant Sci. 2019 Jun 12;10:707. doi: 10.3389/fpls.2019.00707 (PMC6581728; doi:10.3389/fpls.2019.00707)
Supplement: Supplementary file 7 [file Data_Sheet_3.zip › AdditionalData/GenesListWithAS/All_Expressed_gene/Tomato_expressed_genes.txt]

Solyc00g005000.2
Solyc00g005050.2
Solyc00g005840.2
Solyc00g005860.1
Solyc00g005870.1
Solyc00g006470.1
Solyc00g006490.2
Solyc00g006680.1
Solyc00g006690.2
Solyc00g006800.2
Solyc00g006810.2
Solyc00g006820.2
Solyc00g006830.2
Solyc00g007010.2
Solyc00g007060.2
Solyc00g007070.2
Solyc00g007080.2
Solyc00g007090.2
Solyc00g007100.2
Solyc00g007110.2
Solyc00g007120.2
Solyc00g007130.2
Solyc00g007140.1
Solyc00g007150.2
Solyc00g007190.2
Solyc00g007200.2
Solyc00g007220.2
Solyc00g007260.2
Solyc00g007270.2
Solyc00g007300.2
Solyc00g007310.1
Solyc00g008580.1
Solyc00g008680.2
Solyc00g009020.2
Solyc00g009040.2
Solyc00g009050.1
Solyc00g009060.2
Solyc00g009070.1
Solyc00g009080.2
Solyc00g009090.2
Solyc00g009100.2
Solyc00g009110.2
Solyc00g009120.2
Solyc00g009130.2
Solyc00g009140.2
Solyc00g009760.2
Solyc00g009780.1
Solyc00g009800.1
Solyc00g010530.1
Solyc00g010750.1
Solyc00g010760.1
Solyc00g010770.1
Solyc00g011150.1
Solyc00g011170.1
Solyc00g011660.1
Solyc00g011880.2
Solyc00g011890.2
Solyc00g012430.1
Solyc00g012440.1
Solyc00g013120.2
Solyc00g013140.1
Solyc00g013150.1
Solyc00g013160.1
Solyc00g013170.1
Solyc00g014840.1
Solyc00g014850.1
Solyc00g018970.1
Solyc00g019730.1
Solyc00g019740.1
Solyc00g019750.1
Solyc00g019970.2
Solyc00g019980.2
Solyc00g020010.1
Solyc00g020020.2
Solyc00g020840.2
Solyc00g021630.1
Solyc00g022100.1
Solyc00g022110.2
Solyc00g023600.1
Solyc00g024150.2
Solyc00g025290.1
Solyc00g026160.2
Solyc00g027770.2
Solyc00g028420.1
Solyc00g028960.1
Solyc00g029190.2
Solyc00g030000.1
Solyc00g030100.1
Solyc00g030510.2
Solyc00g030520.2
Solyc00g033460.2
Solyc00g034810.1
Solyc00g039990.2
Solyc00g042840.1
Solyc00g044350.2
Solyc00g047200.1
Solyc00g047700.2
Solyc00g047810.1
Solyc00g048510.2
Solyc00g049520.2
Solyc00g050130.1
Solyc00g050430.2
Solyc00g052940.2
Solyc00g053440.2
Solyc00g056680.1
Solyc00g057880.2
Solyc00g058890.1
Solyc00g059100.2
Solyc00g059500.1
Solyc00g063110.2
Solyc00g068970.2
Solyc00g068980.1
Solyc00g071180.2
Solyc00g072100.2
Solyc00g072400.2
Solyc00g075030.2
Solyc00g075040.1
Solyc00g075440.1
Solyc00g075450.2
Solyc00g080750.2
Solyc00g082150.2
Solyc00g082550.1
Solyc00g085070.2
Solyc00g090860.1
Solyc00g090870.2
Solyc00g091170.2
Solyc00g094520.1
Solyc00g094530.1
Solyc00g094540.1
Solyc00g095860.1
Solyc00g096460.1
Solyc00g097960.1
Solyc00g098560.2
Solyc00g099160.1
Solyc00g102000.1
Solyc00g102400.2
Solyc00g106650.1
Solyc00g110870.2
Solyc00g112930.2
Solyc00g117450.2
Solyc00g118680.2
Solyc00g121730.1
Solyc00g125980.1
Solyc00g125990.1
Solyc00g127660.2
Solyc00g127670.1
Solyc00g127870.2
Solyc00g128870.2
Solyc00g131710.1
Solyc00g136260.1
Solyc00g136560.2
Solyc00g138060.2
Solyc00g140060.2
Solyc00g141360.1
Solyc00g141560.1
Solyc00g142160.1
Solyc00g142170.2
Solyc00g145170.1
Solyc00g147770.1
Solyc00g149970.2
Solyc00g156980.2
Solyc00g157080.1
Solyc00g160780.2
Solyc00g164680.1
Solyc00g170200.1
Solyc00g170210.2
Solyc00g171710.1
Solyc00g171810.2
Solyc00g174330.2
Solyc00g174340.1
Solyc00g178340.1
Solyc00g179240.1
Solyc00g184350.2
Solyc00g186050.1
Solyc00g187050.2
Solyc00g188250.1
Solyc00g196060.2
Solyc00g201160.2
Solyc00g206460.1
Solyc00g217960.1
Solyc00g222460.1
Solyc00g227860.1
Solyc00g230070.1
Solyc00g230080.1
Solyc00g233480.1
Solyc00g240580.1
Solyc00g244290.1
Solyc00g244300.1
Solyc00g247300.2
Solyc00g249900.2
Solyc00g256710.1
Solyc00g257110.2
Solyc00g265510.1
Solyc00g272810.1
Solyc00g277510.1
Solyc00g282510.1
Solyc00g289230.1
Solyc00g294230.1
Solyc00g311230.2
Solyc00g313930.1
Solyc00g316530.1
Solyc00g323130.2
Solyc01g005000.2
Solyc01g005010.2
Solyc01g005020.2
Solyc01g005030.2
Solyc01g005040.2
Solyc01g005050.2
Solyc01g005060.2
Solyc01g005070.2
Solyc01g005080.2
Solyc01g005090.2
Solyc01g005100.2
Solyc01g005110.2
Solyc01g005120.2
Solyc01g005130.2
Solyc01g005140.2
Solyc01g005150.2
Solyc01g005180.1
Solyc01g005210.2
Solyc01g005220.2
Solyc01g005230.2
Solyc01g005240.2
Solyc01g005250.2
Solyc01g005260.2
Solyc01g005270.2
Solyc01g005280.2
Solyc01g005290.2
Solyc01g005300.2
Solyc01g005310.2
Solyc01g005320.2
Solyc01g005330.2
Solyc01g005340.2
Solyc01g005350.2
Solyc01g005370.2
Solyc01g005380.2
Solyc01g005390.2
Solyc01g005400.2
Solyc01g005410.2
Solyc01g005420.2
Solyc01g005430.2
Solyc01g005440.2
Solyc01g005450.2
Solyc01g005460.2
Solyc01g005470.2
Solyc01g005480.2
Solyc01g005490.2
Solyc01g005500.2
Solyc01g005510.2
Solyc01g005520.2
Solyc01g005530.2
Solyc01g005540.2
Solyc01g005550.2
Solyc01g005560.2
Solyc01g005570.2
Solyc01g005580.2
Solyc01g005590.2
Solyc01g005600.2
Solyc01g005620.2
Solyc01g005630.1
Solyc01g005640.2
Solyc01g005670.2
Solyc01g005680.2
Solyc01g005690.2
Solyc01g005700.2
Solyc01g005710.2
Solyc01g005720.2
Solyc01g005730.2
Solyc01g005740.2
Solyc01g005760.2
Solyc01g005770.2
Solyc01g005780.1
Solyc01g005790.1
Solyc01g005800.2
Solyc01g005810.2
Solyc01g005820.2
Solyc01g005830.2
Solyc01g005840.2
Solyc01g005850.1
Solyc01g005860.2
Solyc01g005870.1
Solyc01g005880.1
Solyc01g005890.1
Solyc01g005900.2
Solyc01g005910.2
Solyc01g005920.2
Solyc01g005930.2
Solyc01g005950.2
Solyc01g005960.2
Solyc01g005970.2
Solyc01g005980.2
Solyc01g005990.2
Solyc01g006000.2
Solyc01g006010.2
Solyc01g006020.2
Solyc01g006030.2
Solyc01g006040.2
Solyc01g006050.2
Solyc01g006060.2
Solyc01g006090.2
Solyc01g006100.2
Solyc01g006110.2
Solyc01g006120.2
Solyc01g006130.2
Solyc01g006140.2
Solyc01g006150.2
Solyc01g006160.2
Solyc01g006170.2
Solyc01g006180.2
Solyc01g006190.2
Solyc01g006200.2
Solyc01g006210.2
Solyc01g006220.2
Solyc01g006230.2
Solyc01g006240.2
Solyc01g006250.1
Solyc01g006260.2
Solyc01g006280.2
Solyc01g006290.2
Solyc01g006300.2
Solyc01g006310.2
Solyc01g006320.2
Solyc01g006330.2
Solyc01g006340.2
Solyc01g006350.2
Solyc01g006360.2
Solyc01g006370.2
Solyc01g006380.2
Solyc01g006390.2
Solyc01g006400.2
Solyc01g006420.2
Solyc01g006430.2
Solyc01g006450.2
Solyc01g006480.2
Solyc01g006490.2
Solyc01g006500.2
Solyc01g006510.2
Solyc01g006520.2
Solyc01g006530.1
Solyc01g006540.2
Solyc01g006550.2
Solyc01g006560.2
Solyc01g006580.2
Solyc01g006630.2
Solyc01g006650.1
Solyc01g006660.1
Solyc01g006670.2
Solyc01g006680.2
Solyc01g006690.2
Solyc01g006700.2
Solyc01g006710.2
Solyc01g006720.2
Solyc01g006730.2
Solyc01g006740.2
Solyc01g006750.2
Solyc01g006760.2
Solyc01g006780.2
Solyc01g006790.2
Solyc01g006800.2
Solyc01g006810.2
Solyc01g006820.2
Solyc01g006830.2
Solyc01g006840.2
Solyc01g006850.1
Solyc01g006860.2
Solyc01g006870.2
Solyc01g006880.2
Solyc01g006890.2
Solyc01g006900.2
Solyc01g006910.2
Solyc01g006930.2
Solyc01g006940.2
Solyc01g006950.2
Solyc01g006960.2
Solyc01g006970.2
Solyc01g006980.2
Solyc01g006990.2
Solyc01g007000.2
Solyc01g007010.2
Solyc01g007020.2
Solyc01g007030.2
Solyc01g007040.2
Solyc01g007060.2
Solyc01g007070.2
Solyc01g007080.2
Solyc01g007090.1
Solyc01g007100.2
Solyc01g007110.2
Solyc01g007120.2
Solyc01g007130.2
Solyc01g007140.2
Solyc01g007150.2
Solyc01g007160.2
Solyc01g007170.2
Solyc01g007180.2
Solyc01g007190.2
Solyc01g007200.2
Solyc01g007210.2
Solyc01g007220.2
Solyc01g007230.2
Solyc01g007240.2
Solyc01g007250.2
Solyc01g007260.2
Solyc01g007280.2
Solyc01g007290.1
Solyc01g007300.1
Solyc01g007310.2
Solyc01g007320.2
Solyc01g007330.2
Solyc01g007340.2
Solyc01g007350.2
Solyc01g007360.2
Solyc01g007370.2
Solyc01g007380.1
Solyc01g007430.2
Solyc01g007450.1
Solyc01g007460.2
Solyc01g007470.1
Solyc01g007480.1
Solyc01g007490.2
Solyc01g007500.2
Solyc01g007520.2
Solyc01g007530.2
Solyc01g007540.2
Solyc01g007560.2
Solyc01g007570.2
Solyc01g007580.2
Solyc01g007600.2
Solyc01g007610.2
Solyc01g007630.2
Solyc01g007660.2
Solyc01g007670.2
Solyc01g007690.2
Solyc01g007700.2
Solyc01g007710.2
Solyc01g007720.2
Solyc01g007730.2
Solyc01g007740.2
Solyc01g007750.2
Solyc01g007760.2
Solyc01g007770.2
Solyc01g007780.2
Solyc01g007790.2
Solyc01g007800.2
Solyc01g007810.1
Solyc01g007830.1
Solyc01g007840.2
Solyc01g007850.2
Solyc01g007860.2
Solyc01g007870.2
Solyc01g007880.2
Solyc01g007890.1
Solyc01g007900.2
Solyc01g007910.2
Solyc01g007920.2
Solyc01g007930.2
Solyc01g007950.2
Solyc01g007960.2
Solyc01g007970.1
Solyc01g007980.2
Solyc01g007990.2
Solyc01g008000.2
Solyc01g008010.2
Solyc01g008020.2
Solyc01g008030.2
Solyc01g008040.1
Solyc01g008050.2
Solyc01g008060.2
Solyc01g008070.2
Solyc01g008080.2
Solyc01g008090.2
Solyc01g008100.2
Solyc01g008110.2
Solyc01g008120.2
Solyc01g008130.2
Solyc01g008140.2
Solyc01g008160.2
Solyc01g008170.2
Solyc01g008180.2
Solyc01g008190.2
Solyc01g008200.2
Solyc01g008210.2
Solyc01g008220.2
Solyc01g008230.2
Solyc01g008240.2
Solyc01g008250.2
Solyc01g008260.2
Solyc01g008270.2
Solyc01g008280.2
Solyc01g008290.2
Solyc01g008300.1
Solyc01g008310.2
Solyc01g008320.2
Solyc01g008330.2
Solyc01g008340.2
Solyc01g008360.2
Solyc01g008370.2
Solyc01g008390.1
Solyc01g008400.2
Solyc01g008410.1
Solyc01g008420.2
Solyc01g008440.2
Solyc01g008460.2
Solyc01g008470.2
Solyc01g008480.2
Solyc01g008490.2
Solyc01g008520.2
Solyc01g008530.2
Solyc01g008550.2
Solyc01g008560.2
Solyc01g008600.2
Solyc01g008610.2
Solyc01g008620.2
Solyc01g008640.2
Solyc01g008650.2
Solyc01g008660.2
Solyc01g008670.2
Solyc01g008680.2
Solyc01g008690.2
Solyc01g008700.2
Solyc01g008730.2
Solyc01g008740.1
Solyc01g008760.2
Solyc01g008770.2
Solyc01g008780.2
Solyc01g008790.2
Solyc01g008800.1
Solyc01g008810.2
Solyc01g008820.2
Solyc01g008830.1
Solyc01g008840.2
Solyc01g008850.2
Solyc01g008890.2
Solyc01g008900.2
Solyc01g008910.2
Solyc01g008920.2
Solyc01g008930.2
Solyc01g008940.2
Solyc01g008950.2
Solyc01g008960.2
Solyc01g008970.2
Solyc01g008980.2
Solyc01g008990.2
Solyc01g009000.2
Solyc01g009010.2
Solyc01g009020.2
Solyc01g009030.2
Solyc01g009040.2
Solyc01g009050.2
Solyc01g009060.2
Solyc01g009070.2
Solyc01g009080.2
Solyc01g009090.2
Solyc01g009100.2
Solyc01g009110.2
Solyc01g009120.2
Solyc01g009150.2
Solyc01g009160.2
Solyc01g009170.2
Solyc01g009180.2
Solyc01g009200.2
Solyc01g009220.2
Solyc01g009230.2
Solyc01g009240.2
Solyc01g009250.2
Solyc01g009260.1
Solyc01g009280.2
Solyc01g009290.2
Solyc01g009300.2
Solyc01g009310.2
Solyc01g009330.1
Solyc01g009340.2
Solyc01g009370.1
Solyc01g009380.2
Solyc01g009390.2
Solyc01g009400.2
Solyc01g009410.2
Solyc01g009420.2
Solyc01g009430.2
Solyc01g009450.2
Solyc01g009480.2
Solyc01g009500.2
Solyc01g009520.2
Solyc01g009550.1
Solyc01g009570.2
Solyc01g009600.2
Solyc01g009610.2
Solyc01g009620.2
Solyc01g009630.2
Solyc01g009650.1
Solyc01g009670.2
Solyc01g009690.1
Solyc01g009700.1
Solyc01g009710.1
Solyc01g009720.1
Solyc01g009750.2
Solyc01g009760.2
Solyc01g009770.2
Solyc01g009780.2
Solyc01g009810.2
Solyc01g009820.2
Solyc01g009850.2
Solyc01g009860.2
Solyc01g009870.2
Solyc01g009880.2
Solyc01g009900.2
Solyc01g009970.2
Solyc01g009990.2
Solyc01g010000.2
Solyc01g010010.1
Solyc01g010020.2
Solyc01g010030.2
Solyc01g010050.2
Solyc01g010060.2
Solyc01g010080.2
Solyc01g010130.2
Solyc01g010150.2
Solyc01g010180.2
Solyc01g010190.2
Solyc01g010200.2
Solyc01g010220.2
Solyc01g010230.2
Solyc01g010250.2
Solyc01g010270.2
Solyc01g010280.2
Solyc01g010290.2
Solyc01g010310.2
Solyc01g010340.1
Solyc01g010350.2
Solyc01g010360.2
Solyc01g010370.2
Solyc01g010380.2
Solyc01g010390.2
Solyc01g010420.2
Solyc01g010430.2
Solyc01g010440.2
Solyc01g010460.2
Solyc01g010470.2
Solyc01g010480.2
Solyc01g010510.2
Solyc01g010520.2
Solyc01g010540.2
Solyc01g010570.2
Solyc01g010580.2
Solyc01g010590.2
Solyc01g010600.2
Solyc01g010640.2
Solyc01g010650.2
Solyc01g010660.2
Solyc01g010700.2
Solyc01g010710.2
Solyc01g010720.2
Solyc01g010730.1
Solyc01g010740.2
Solyc01g010750.2
Solyc01g010760.2
Solyc01g010770.2
Solyc01g010780.2
Solyc01g010810.2
Solyc01g010820.2
Solyc01g010830.2
Solyc01g010860.2
Solyc01g010870.2
Solyc01g010880.2
Solyc01g010890.2
Solyc01g010920.1
Solyc01g010930.2
Solyc01g010940.2
Solyc01g010950.2
Solyc01g010970.2
Solyc01g010990.2
Solyc01g011000.2
Solyc01g011010.2
Solyc01g011030.2
Solyc01g011040.2
Solyc01g011050.2
Solyc01g011080.2
Solyc01g011090.2
Solyc01g011100.2
Solyc01g011220.1
Solyc01g011230.2
Solyc01g011340.2
Solyc01g011350.2
Solyc01g011390.2
Solyc01g011410.1
Solyc01g011430.2
Solyc01g011480.1
Solyc01g011510.2
Solyc01g014100.2
Solyc01g014110.2
Solyc01g014120.2
Solyc01g014140.2
Solyc01g014150.1
Solyc01g014180.2
Solyc01g014200.1
Solyc01g014230.2
Solyc01g014250.2
Solyc01g014270.2
Solyc01g014320.2
Solyc01g014330.2
Solyc01g014380.2
Solyc01g014470.1
Solyc01g014480.2
Solyc01g014490.2
Solyc01g014500.1
Solyc01g014530.2
Solyc01g014560.2
Solyc01g014620.1
Solyc01g014700.2
Solyc01g014830.1
Solyc01g014840.2
Solyc01g014850.2
Solyc01g014860.2
Solyc01g014880.2
Solyc01g014980.2
Solyc01g014990.1
Solyc01g015020.2
Solyc01g015080.2
Solyc01g015090.1
Solyc01g015240.1
Solyc01g015250.1
Solyc01g016330.1
Solyc01g016340.1
Solyc01g016380.2
Solyc01g016390.2
Solyc01g016410.2
Solyc01g016470.2
Solyc01g016550.1
Solyc01g016560.1
Solyc01g016570.1
Solyc01g016710.1
Solyc01g016720.2
Solyc01g016780.1
Solyc01g016950.1
Solyc01g016970.1
Solyc01g017090.2
Solyc01g017100.1
Solyc01g017220.1
Solyc01g017490.1
Solyc01g017530.1
Solyc01g017560.1
Solyc01g017600.2
Solyc01g017860.2
Solyc01g018020.1
Solyc01g018090.1
Solyc01g020130.2
Solyc01g020140.2
Solyc01g020190.2
Solyc01g020230.2
Solyc01g020240.2
Solyc01g020250.1
Solyc01g020320.2
Solyc01g020440.2
Solyc01g020520.2
Solyc01g021600.2
Solyc01g021640.2
Solyc01g021670.2
Solyc01g022740.2
Solyc01g022750.2
Solyc01g022780.1
Solyc01g028800.1
Solyc01g028810.2
Solyc01g028830.2
Solyc01g028860.2
Solyc01g028870.2
Solyc01g028900.2
Solyc01g028930.2
Solyc01g033980.2
Solyc01g034020.2
Solyc01g034080.1
Solyc01g034150.2
Solyc01g034160.1
Solyc01g044240.2
Solyc01g044250.1
Solyc01g044270.2
Solyc01g044340.2
Solyc01g044350.2
Solyc01g044360.2
Solyc01g044370.1
Solyc01g044420.2
Solyc01g044480.2
Solyc01g044490.2
Solyc01g048590.1
Solyc01g049650.2
Solyc01g049680.2
Solyc01g049690.2
Solyc01g049770.2
Solyc01g049880.2
Solyc01g049890.2
Solyc01g049900.2
Solyc01g049920.1
Solyc01g049930.2
Solyc01g049960.2
Solyc01g049980.2
Solyc01g050000.2
Solyc01g050010.2
Solyc01g050040.2
Solyc01g050070.2
Solyc01g055160.1
Solyc01g056220.2
Solyc01g056310.2
Solyc01g056340.2
Solyc01g056350.1
Solyc01g056360.2
Solyc01g056370.2
Solyc01g056480.2
Solyc01g056520.2
Solyc01g056570.2
Solyc01g056580.2
Solyc01g056600.2
Solyc01g056610.1
Solyc01g056620.2
Solyc01g056690.2
Solyc01g056720.2
Solyc01g056730.1
Solyc01g056740.1
Solyc01g056750.1
Solyc01g056760.2
Solyc01g056770.1
Solyc01g056780.2
Solyc01g056800.1
Solyc01g056810.2
Solyc01g056830.2
Solyc01g056850.2
Solyc01g056860.1
Solyc01g056910.1
Solyc01g056940.2
Solyc01g056980.2
Solyc01g056990.2
Solyc01g057000.2
Solyc01g057020.2
Solyc01g057030.1
Solyc01g057040.2
Solyc01g057060.1
Solyc01g057080.1
Solyc01g057090.2
Solyc01g057200.2
Solyc01g057210.2
Solyc01g057220.2
Solyc01g057260.2
Solyc01g057270.2
Solyc01g057310.2
Solyc01g057320.1
Solyc01g057340.2
Solyc01g057440.2
Solyc01g057460.2
Solyc01g057490.2
Solyc01g057520.2
Solyc01g057570.2
Solyc01g057680.2
Solyc01g057760.2
Solyc01g057770.2
Solyc01g057780.2
Solyc01g057830.2
Solyc01g057840.2
Solyc01g057850.2
Solyc01g057900.2
Solyc01g057910.2
Solyc01g057980.2
Solyc01g058000.2
Solyc01g058010.2
Solyc01g058020.2
Solyc01g058030.1
Solyc01g058100.2
Solyc01g058140.2
Solyc01g058160.2
Solyc01g058170.2
Solyc01g058190.2
Solyc01g058200.2
Solyc01g058210.1
Solyc01g058250.1
Solyc01g058260.2
Solyc01g058270.2
Solyc01g058280.2
Solyc01g058320.2
Solyc01g058330.1
Solyc01g058390.2
Solyc01g058400.1
Solyc01g058430.1
Solyc01g058450.2
Solyc01g058500.2
Solyc01g058520.2
Solyc01g058530.2
Solyc01g058670.2
Solyc01g058720.2
Solyc01g058730.2
Solyc01g059830.2
Solyc01g059860.2
Solyc01g059870.2
Solyc01g059880.2
Solyc01g059900.2
Solyc01g059910.2
Solyc01g059920.2
Solyc01g059930.2
Solyc01g059940.2
Solyc01g059950.1
Solyc01g059980.2
Solyc01g060010.1
Solyc01g060020.2
Solyc01g060030.2
Solyc01g060040.2
Solyc01g060050.1
Solyc01g060070.2
Solyc01g060080.2
Solyc01g060090.1
Solyc01g060100.2
Solyc01g060110.1
Solyc01g060130.2
Solyc01g060140.2
Solyc01g060150.2
Solyc01g060170.2
Solyc01g060180.2
Solyc01g060210.2
Solyc01g060240.2
Solyc01g060250.2
Solyc01g060260.2
Solyc01g060280.2
Solyc01g060350.1
Solyc01g060370.1
Solyc01g060390.1
Solyc01g060410.2
Solyc01g060450.2
Solyc01g060470.2
Solyc01g065490.2
Solyc01g065500.2
Solyc01g065510.2
Solyc01g065530.2
Solyc01g065540.2
Solyc01g065550.2
Solyc01g065560.2
Solyc01g065570.2
Solyc01g065580.2
Solyc01g065610.1
Solyc01g065620.1
Solyc01g065680.2
Solyc01g065690.2
Solyc01g065700.2
Solyc01g065710.2
Solyc01g065720.2
Solyc01g065740.2
Solyc01g065750.2
Solyc01g065790.1
Solyc01g065840.2
Solyc01g065980.2
Solyc01g066040.2
Solyc01g066050.2
Solyc01g066060.2
Solyc01g066070.2
Solyc01g066160.1
Solyc01g066190.1
Solyc01g066200.1
Solyc01g066260.2
Solyc01g066270.2
Solyc01g066290.2
Solyc01g066310.2
Solyc01g066340.2
Solyc01g066360.2
Solyc01g066370.2
Solyc01g066380.2
Solyc01g066400.1
Solyc01g066410.1
Solyc01g066420.2
Solyc01g066430.2
Solyc01g066440.2
Solyc01g066450.2
Solyc01g066460.2
Solyc01g066470.2
Solyc01g066480.2
Solyc01g066520.2
Solyc01g066560.2
Solyc01g066570.2
Solyc01g066590.2
Solyc01g066610.2
Solyc01g066620.2
Solyc01g066640.2
Solyc01g066680.2
Solyc01g066690.2
Solyc01g066700.2
Solyc01g066710.2
Solyc01g066720.2
Solyc01g066730.2
Solyc01g066740.2
Solyc01g066760.2
Solyc01g066770.2
Solyc01g066810.2
Solyc01g066820.2
Solyc01g066830.2
Solyc01g066840.2
Solyc01g066850.2
Solyc01g066860.2
Solyc01g066870.2
Solyc01g066880.2
Solyc01g066900.2
Solyc01g066910.2
Solyc01g066940.2
Solyc01g066970.2
Solyc01g066980.2
Solyc01g067000.2
Solyc01g067010.2
Solyc01g067020.2
Solyc01g067030.2
Solyc01g067070.2
Solyc01g067080.2
Solyc01g067090.2
Solyc01g067100.2
Solyc01g067120.2
Solyc01g067180.2
Solyc01g067210.2
Solyc01g067230.2
Solyc01g067240.2
Solyc01g067260.2
Solyc01g067270.2
Solyc01g067280.2
Solyc01g067290.2
Solyc01g067300.2
Solyc01g067330.2
Solyc01g067360.2
Solyc01g067370.2
Solyc01g067380.2
Solyc01g067390.2
Solyc01g067400.2
Solyc01g067420.2
Solyc01g067440.2
Solyc01g067460.1
Solyc01g067480.2
Solyc01g067490.2
Solyc01g067500.2
Solyc01g067510.2
Solyc01g067520.2
Solyc01g067530.2
Solyc01g067540.1
Solyc01g067550.2
Solyc01g067560.2
Solyc01g067570.2
Solyc01g067580.2
Solyc01g067590.2
Solyc01g067600.2
Solyc01g067610.2
Solyc01g067620.2
Solyc01g067630.2
Solyc01g067640.2
Solyc01g067660.2
Solyc01g067670.2
Solyc01g067680.2
Solyc01g067690.2
Solyc01g067700.2
Solyc01g067710.2
Solyc01g067720.2
Solyc01g067730.2
Solyc01g067740.2
Solyc01g067750.2
Solyc01g067790.2
Solyc01g067800.2
Solyc01g067810.1
Solyc01g067820.2
Solyc01g067830.2
Solyc01g067840.2
Solyc01g067850.2
Solyc01g067860.2
Solyc01g067870.2
Solyc01g067890.2
Solyc01g067900.2
Solyc01g067930.2
Solyc01g067940.2
Solyc01g068000.2
Solyc01g068020.2
Solyc01g068030.2
Solyc01g068050.2
Solyc01g068060.2
Solyc01g068070.2
Solyc01g068080.2
Solyc01g068100.2
Solyc01g068110.2
Solyc01g068120.2
Solyc01g068130.2
Solyc01g068140.2
Solyc01g068150.2
Solyc01g068160.2
Solyc01g068170.2
Solyc01g068180.2
Solyc01g068190.2
Solyc01g068200.2
Solyc01g068210.2
Solyc01g068240.2
Solyc01g068250.2
Solyc01g068260.2
Solyc01g068270.2
Solyc01g068280.2
Solyc01g068290.2
Solyc01g068330.2
Solyc01g068340.2
Solyc01g068350.2
Solyc01g068360.2
Solyc01g068370.2
Solyc01g068380.2
Solyc01g068390.2
Solyc01g068400.2
Solyc01g068410.2
Solyc01g068420.2
Solyc01g068450.2
Solyc01g068460.2
Solyc01g068470.2
Solyc01g068480.2
Solyc01g068490.2
Solyc01g068500.2
Solyc01g068510.1
Solyc01g068520.1
Solyc01g068530.2
Solyc01g068540.2
Solyc01g068550.2
Solyc01g068560.2
Solyc01g068580.2
Solyc01g068590.2
Solyc01g068600.2
Solyc01g068610.2
Solyc01g068620.2
Solyc01g068630.2
Solyc01g068640.2
Solyc01g073640.2
Solyc01g073650.2
Solyc01g073660.2
Solyc01g073670.2
Solyc01g073680.2
Solyc01g073690.2
Solyc01g073700.2
Solyc01g073710.2
Solyc01g073720.2
Solyc01g073730.2
Solyc01g073740.2
Solyc01g073750.2
Solyc01g073760.2
Solyc01g073770.2
Solyc01g073780.2
Solyc01g073800.2
Solyc01g073810.2
Solyc01g073820.2
Solyc01g073830.1
Solyc01g073840.1
Solyc01g073860.2
Solyc01g073870.2
Solyc01g073880.2
Solyc01g073890.2
Solyc01g073900.2
Solyc01g073910.2
Solyc01g073920.2
Solyc01g073930.2
Solyc01g073940.2
Solyc01g073950.2
Solyc01g073960.2
Solyc01g073970.2
Solyc01g073990.2
Solyc01g074000.2
Solyc01g074010.2
Solyc01g074020.2
Solyc01g074030.2
Solyc01g079060.2
Solyc01g079070.2
Solyc01g079090.2
Solyc01g079100.2
Solyc01g079110.2
Solyc01g079120.2
Solyc01g079130.1
Solyc01g079140.2
Solyc01g079150.2
Solyc01g079160.2
Solyc01g079170.2
Solyc01g079180.2
Solyc01g079200.2
Solyc01g079210.2
Solyc01g079220.2
Solyc01g079230.2
Solyc01g079240.2
Solyc01g079250.2
Solyc01g079260.2
Solyc01g079270.1
Solyc01g079290.1
Solyc01g079310.2
Solyc01g079320.2
Solyc01g079330.2
Solyc01g079340.2
Solyc01g079350.2
Solyc01g079360.2
Solyc01g079370.2
Solyc01g079390.2
Solyc01g079400.2
Solyc01g079410.2
Solyc01g079420.2
Solyc01g079430.2
Solyc01g079440.1
Solyc01g079450.2
Solyc01g079460.2
Solyc01g079470.2
Solyc01g079480.2
Solyc01g079490.2
Solyc01g079500.2
Solyc01g079510.2
Solyc01g079520.2
Solyc01g079530.2
Solyc01g079540.2
Solyc01g079550.2
Solyc01g079570.2
Solyc01g079580.2
Solyc01g079590.2
Solyc01g079600.2
Solyc01g079610.2
Solyc01g079620.2
Solyc01g079630.2
Solyc01g079640.2
Solyc01g079650.2
Solyc01g079660.2
Solyc01g079670.2
Solyc01g079680.2
Solyc01g079690.2
Solyc01g079700.2
Solyc01g079710.2
Solyc01g079720.2
Solyc01g079740.2
Solyc01g079750.2
Solyc01g079760.2
Solyc01g079770.2
Solyc01g079780.2
Solyc01g079790.2
Solyc01g079800.2
Solyc01g079810.2
Solyc01g079820.2
Solyc01g079830.2
Solyc01g079840.2
Solyc01g079850.2
Solyc01g079860.2
Solyc01g079870.2
Solyc01g079880.2
Solyc01g079920.2
Solyc01g079930.1
Solyc01g079940.2
Solyc01g079950.2
Solyc01g079960.2
Solyc01g079970.2
Solyc01g079980.2
Solyc01g080010.2
Solyc01g080020.2
Solyc01g080040.2
Solyc01g080070.2
Solyc01g080080.2
Solyc01g080090.2
Solyc01g080100.2
Solyc01g080110.2
Solyc01g080130.2
Solyc01g080140.2
Solyc01g080150.2
Solyc01g080160.2
Solyc01g080170.2
Solyc01g080180.2
Solyc01g080190.2
Solyc01g080200.2
Solyc01g080210.2
Solyc01g080220.2
Solyc01g080230.2
Solyc01g080240.2
Solyc01g080250.2
Solyc01g080260.2
Solyc01g080270.2
Solyc01g080280.2
Solyc01g080290.2
Solyc01g080300.2
Solyc01g080310.2
Solyc01g080320.1
Solyc01g080330.2
Solyc01g080340.2
Solyc01g080350.2
Solyc01g080360.2
Solyc01g080370.2
Solyc01g080380.2
Solyc01g080400.2
Solyc01g080410.2
Solyc01g080430.2
Solyc01g080450.2
Solyc01g080460.2
Solyc01g080470.2
Solyc01g080480.2
Solyc01g080490.2
Solyc01g080500.2
Solyc01g080510.2
Solyc01g080520.2
Solyc01g080530.2
Solyc01g080540.2
Solyc01g080570.2
Solyc01g080580.2
Solyc01g080590.2
Solyc01g080600.2
Solyc01g080620.2
Solyc01g080640.2
Solyc01g080650.2
Solyc01g080660.2
Solyc01g080670.2
Solyc01g080680.2
Solyc01g080690.2
Solyc01g080700.2
Solyc01g080720.2
Solyc01g080750.2
Solyc01g080760.2
Solyc01g080770.2
Solyc01g080780.2
Solyc01g080790.2
Solyc01g080800.2
Solyc01g080810.2
Solyc01g080830.2
Solyc01g080840.2
Solyc01g080850.2
Solyc01g080860.2
Solyc01g080870.2
Solyc01g080880.2
Solyc01g080890.2
Solyc01g080900.2
Solyc01g080910.2
Solyc01g080920.2
Solyc01g080930.2
Solyc01g080940.2
Solyc01g080950.2
Solyc01g080960.2
Solyc01g080970.2
Solyc01g080990.2
Solyc01g081000.2
Solyc01g081010.2
Solyc01g081030.2
Solyc01g081040.2
Solyc01g081050.2
Solyc01g081060.2
Solyc01g081070.2
Solyc01g081120.2
Solyc01g081130.2
Solyc01g081150.2
Solyc01g081190.2
Solyc01g081200.2
Solyc01g081210.2
Solyc01g081230.2
Solyc01g081240.2
Solyc01g081250.2
Solyc01g081270.2
Solyc01g081280.2
Solyc01g081290.2
Solyc01g081300.2
Solyc01g081310.2
Solyc01g081320.2
Solyc01g081330.2
Solyc01g081340.2
Solyc01g081360.1
Solyc01g081380.2
Solyc01g081390.2
Solyc01g081400.2
Solyc01g081410.2
Solyc01g081420.1
Solyc01g081430.2
Solyc01g081440.2
Solyc01g081450.2
Solyc01g081460.2
Solyc01g081470.2
Solyc01g081480.2
Solyc01g081490.2
Solyc01g081500.2
Solyc01g081510.2
Solyc01g081520.2
Solyc01g081540.2
Solyc01g081560.2
Solyc01g081570.2
Solyc01g081590.2
Solyc01g081600.2
Solyc01g081610.2
Solyc01g081620.2
Solyc01g081630.2
Solyc01g086640.2
Solyc01g086650.2
Solyc01g086660.2
Solyc01g086670.2
Solyc01g086680.2
Solyc01g086690.2
Solyc01g086710.2
Solyc01g086720.2
Solyc01g086730.2
Solyc01g086740.2
Solyc01g086750.2
Solyc01g086800.2
Solyc01g086810.2
Solyc01g086820.2
Solyc01g086840.1
Solyc01g086850.2
Solyc01g086860.2
Solyc01g086870.2
Solyc01g086890.2
Solyc01g086900.2
Solyc01g086910.2
Solyc01g086920.2
Solyc01g086930.2
Solyc01g086940.2
Solyc01g086950.2
Solyc01g086960.2
Solyc01g086970.2
Solyc01g086980.2
Solyc01g086990.2
Solyc01g087000.2
Solyc01g087010.2
Solyc01g087020.2
Solyc01g087030.2
Solyc01g087040.2
Solyc01g087050.2
Solyc01g087060.2
Solyc01g087070.2
Solyc01g087080.2
Solyc01g087090.2
Solyc01g087120.2
Solyc01g087130.2
Solyc01g087140.2
Solyc01g087150.2
Solyc01g087160.2
Solyc01g087170.2
Solyc01g087190.2
Solyc01g087200.2
Solyc01g087210.2
Solyc01g087230.2
Solyc01g087240.2
Solyc01g087250.2
Solyc01g087260.2
Solyc01g087280.1
Solyc01g087290.2
Solyc01g087300.2
Solyc01g087310.2
Solyc01g087320.2
Solyc01g087330.2
Solyc01g087350.2
Solyc01g087370.2
Solyc01g087380.2
Solyc01g087390.2
Solyc01g087400.2
Solyc01g087410.2
Solyc01g087420.2
Solyc01g087430.2
Solyc01g087440.2
Solyc01g087450.2
Solyc01g087470.2
Solyc01g087480.1
Solyc01g087490.2
Solyc01g087500.2
Solyc01g087520.2
Solyc01g087530.2
Solyc01g087540.2
Solyc01g087550.2
Solyc01g087560.2
Solyc01g087570.2
Solyc01g087580.2
Solyc01g087590.2
Solyc01g087600.2
Solyc01g087610.2
Solyc01g087620.2
Solyc01g087640.2
Solyc01g087650.2
Solyc01g087660.2
Solyc01g087670.2
Solyc01g087680.2
Solyc01g087690.1
Solyc01g087710.2
Solyc01g087720.2
Solyc01g087730.2
Solyc01g087740.1
Solyc01g087750.2
Solyc01g087760.2
Solyc01g087770.2
Solyc01g087780.2
Solyc01g087790.2
Solyc01g087800.2
Solyc01g087810.2
Solyc01g087820.2
Solyc01g087840.2
Solyc01g087850.2
Solyc01g087860.2
Solyc01g087870.2
Solyc01g087880.2
Solyc01g087890.2
Solyc01g087900.2
Solyc01g087910.2
Solyc01g087950.2
Solyc01g087970.2
Solyc01g087980.2
Solyc01g087990.2
Solyc01g088000.2
Solyc01g088020.2
Solyc01g088030.2
Solyc01g088040.2
Solyc01g088050.2
Solyc01g088060.2
Solyc01g088070.2
Solyc01g088080.2
Solyc01g088090.2
Solyc01g088100.2
Solyc01g088120.1
Solyc01g088130.2
Solyc01g088140.2
Solyc01g088150.2
Solyc01g088160.2
Solyc01g088170.2
Solyc01g088200.2
Solyc01g088210.2
Solyc01g088230.2
Solyc01g088240.2
Solyc01g088250.2
Solyc01g088260.2
Solyc01g088270.2
Solyc01g088300.2
Solyc01g088310.2
Solyc01g088350.2
Solyc01g088370.2
Solyc01g088380.1
Solyc01g088390.2
Solyc01g088400.2
Solyc01g088410.2
Solyc01g088420.2
Solyc01g088430.2
Solyc01g088440.2
Solyc01g088450.2
Solyc01g088460.2
Solyc01g088470.2
Solyc01g088480.2
Solyc01g088490.2
Solyc01g088500.2
Solyc01g088510.2
Solyc01g088520.2
Solyc01g088530.2
Solyc01g088550.2
Solyc01g088560.2
Solyc01g088570.2
Solyc01g088580.1
Solyc01g088590.2
Solyc01g088600.2
Solyc01g088610.2
Solyc01g088620.2
Solyc01g088630.1
Solyc01g088640.2
Solyc01g088650.2
Solyc01g088660.2
Solyc01g088670.1
Solyc01g088680.2
Solyc01g088690.2
Solyc01g088700.2
Solyc01g088710.2
Solyc01g088720.2
Solyc01g088730.2
Solyc01g088740.2
Solyc01g088750.2
Solyc01g088760.2
Solyc01g088770.2
Solyc01g088780.2
Solyc01g088790.2
Solyc01g088800.2
Solyc01g088810.2
Solyc01g088820.2
Solyc01g088830.2
Solyc01g089850.2
Solyc01g089860.2
Solyc01g089870.2
Solyc01g089880.2
Solyc01g089890.2
Solyc01g089900.2
Solyc01g089910.2
Solyc01g089930.1
Solyc01g089950.2
Solyc01g089960.2
Solyc01g089970.2
Solyc01g089980.2
Solyc01g089990.1
Solyc01g090040.2
Solyc01g090050.2
Solyc01g090120.2
Solyc01g090130.1
Solyc01g090140.1
Solyc01g090160.2
Solyc01g090170.2
Solyc01g090180.2
Solyc01g090190.2
Solyc01g090200.2
Solyc01g090210.2
Solyc01g090220.2
Solyc01g090230.2
Solyc01g090240.2
Solyc01g090250.2
Solyc01g090260.2
Solyc01g090270.2
Solyc01g090280.2
Solyc01g090290.2
Solyc01g090340.2
Solyc01g090350.2
Solyc01g090380.2
Solyc01g090390.1
Solyc01g090400.2
Solyc01g090410.2
Solyc01g090420.2
Solyc01g090430.2
Solyc01g090440.2
Solyc01g090450.2
Solyc01g090460.2
Solyc01g090470.2
Solyc01g090480.2
Solyc01g090490.1
Solyc01g090500.2
Solyc01g090510.2
Solyc01g090550.2
Solyc01g090560.2
Solyc01g090580.2
Solyc01g090590.2
Solyc01g090610.2
Solyc01g090630.2
Solyc01g090640.2
Solyc01g090650.1
Solyc01g090670.2
Solyc01g090680.2
Solyc01g090690.2
Solyc01g090700.2
Solyc01g090710.2
Solyc01g090720.2
Solyc01g090730.2
Solyc01g090740.2
Solyc01g090750.2
Solyc01g090760.2
Solyc01g090770.2
Solyc01g090780.2
Solyc01g090790.2
Solyc01g090800.2
Solyc01g090810.2
Solyc01g090830.2
Solyc01g090840.2
Solyc01g090850.2
Solyc01g090860.2
Solyc01g090870.1
Solyc01g090880.2
Solyc01g090900.2
Solyc01g090910.2
Solyc01g090920.2
Solyc01g090940.2
Solyc01g090950.2
Solyc01g090960.1
Solyc01g090970.2
Solyc01g090980.1
Solyc01g090990.2
Solyc01g091000.2
Solyc01g091010.2
Solyc01g091020.2
Solyc01g091030.2
Solyc01g091040.2
Solyc01g091050.2
Solyc01g091060.1
Solyc01g091070.2
Solyc01g091080.2
Solyc01g091090.2
Solyc01g091100.2
Solyc01g091110.2
Solyc01g091120.2
Solyc01g091130.2
Solyc01g091140.2
Solyc01g091160.2
Solyc01g091170.2
Solyc01g091180.2
Solyc01g091190.2
Solyc01g091200.2
Solyc01g091210.2
Solyc01g091220.2
Solyc01g091230.2
Solyc01g091240.2
Solyc01g091250.2
Solyc01g091260.2
Solyc01g091270.2
Solyc01g091280.2
Solyc01g091290.2
Solyc01g091300.2
Solyc01g091310.2
Solyc01g091320.2
Solyc01g091330.2
Solyc01g091340.2
Solyc01g091350.2
Solyc01g091360.2
Solyc01g091370.2
Solyc01g091380.2
Solyc01g091390.2
Solyc01g091400.2
Solyc01g091410.2
Solyc01g091420.1
Solyc01g091430.1
Solyc01g091450.2
Solyc01g091460.2
Solyc01g091470.2
Solyc01g091480.2
Solyc01g091490.2
Solyc01g091500.2
Solyc01g091510.2
Solyc01g091520.2
Solyc01g091530.2
Solyc01g091550.2
Solyc01g091560.2
Solyc01g091570.2
Solyc01g091580.2
Solyc01g091590.2
Solyc01g091600.2
Solyc01g091620.2
Solyc01g091630.2
Solyc01g091640.2
Solyc01g091650.2
Solyc01g091660.2
Solyc01g091670.2
Solyc01g091690.2
Solyc01g091700.2
Solyc01g091710.2
Solyc01g091720.2
Solyc01g091730.2
Solyc01g091740.2
Solyc01g091750.2
Solyc01g091770.2
Solyc01g091780.2
Solyc01g091790.2
Solyc01g091800.2
Solyc01g091820.2
Solyc01g091830.2
Solyc01g091840.2
Solyc01g091850.2
Solyc01g091860.2
Solyc01g091880.2
Solyc01g091890.2
Solyc01g091900.2
Solyc01g091910.2
Solyc01g091920.2
Solyc01g091930.2
Solyc01g091940.2
Solyc01g091950.2
Solyc01g092950.2
Solyc01g093960.2
Solyc01g093970.2
Solyc01g093990.2
Solyc01g094000.2
Solyc01g094010.2
Solyc01g094020.2
Solyc01g094030.2
Solyc01g094040.2
Solyc01g094050.1
Solyc01g094060.2
Solyc01g094070.2
Solyc01g094080.2
Solyc01g094090.2
Solyc01g094120.2
Solyc01g094130.2
Solyc01g094140.2
Solyc01g094150.2
Solyc01g094160.1
Solyc01g094170.2
Solyc01g094180.2
Solyc01g094190.2
Solyc01g094200.2
Solyc01g094210.2
Solyc01g094220.2
Solyc01g094240.2
Solyc01g094250.2
Solyc01g094260.2
Solyc01g094270.2
Solyc01g094280.2
Solyc01g094290.2
Solyc01g094320.2
Solyc01g094330.2
Solyc01g094340.2
Solyc01g094350.2
Solyc01g094360.2
Solyc01g094370.2
Solyc01g094380.2
Solyc01g094400.2
Solyc01g094410.2
Solyc01g094420.2
Solyc01g094460.2
Solyc01g094470.2
Solyc01g094480.2
Solyc01g094490.2
Solyc01g094500.2
Solyc01g094520.2
Solyc01g094530.2
Solyc01g094540.2
Solyc01g094550.2
Solyc01g094560.2
Solyc01g094570.2
Solyc01g094580.2
Solyc01g094590.2
Solyc01g094610.2
Solyc01g094620.2
Solyc01g094630.2
Solyc01g094640.2
Solyc01g094660.2
Solyc01g094670.2
Solyc01g094680.2
Solyc01g094690.2
Solyc01g094700.2
Solyc01g094720.2
Solyc01g094750.2
Solyc01g094760.2
Solyc01g094770.2
Solyc01g094780.2
Solyc01g094790.2
Solyc01g094800.2
Solyc01g094810.2
Solyc01g094820.2
Solyc01g094830.2
Solyc01g094840.2
Solyc01g094850.1
Solyc01g094860.2
Solyc01g094870.1
Solyc01g094880.2
Solyc01g094890.2
Solyc01g094910.2
Solyc01g094920.2
Solyc01g094930.2
Solyc01g094940.2
Solyc01g094950.2
Solyc01g094960.2
Solyc01g094970.2
Solyc01g095000.2
Solyc01g095010.2
Solyc01g095020.2
Solyc01g095030.2
Solyc01g095040.2
Solyc01g095050.2
Solyc01g095060.2
Solyc01g095070.2
Solyc01g095080.2
Solyc01g095090.2
Solyc01g095100.2
Solyc01g095110.2
Solyc01g095120.2
Solyc01g095130.2
Solyc01g095140.2
Solyc01g095150.2
Solyc01g095160.2
Solyc01g095170.2
Solyc01g095180.2
Solyc01g095190.1
Solyc01g095200.2
Solyc01g095210.2
Solyc01g095220.2
Solyc01g095230.2
Solyc01g095240.2
Solyc01g095270.2
Solyc01g095280.2
Solyc01g095290.2
Solyc01g095300.2
Solyc01g095320.2
Solyc01g095330.2
Solyc01g095340.2
Solyc01g095360.2
Solyc01g095370.2
Solyc01g095390.2
Solyc01g095400.2
Solyc01g095410.2
Solyc01g095420.2
Solyc01g095430.2
Solyc01g095440.2
Solyc01g095450.2
Solyc01g095460.2
Solyc01g095470.2
Solyc01g095480.2
Solyc01g095490.2
Solyc01g095500.2
Solyc01g095510.2
Solyc01g095520.2
Solyc01g095530.2
Solyc01g095540.2
Solyc01g095550.2
Solyc01g095560.2
Solyc01g095570.2
Solyc01g095580.2
Solyc01g095590.2
Solyc01g095610.2
Solyc01g095620.2
Solyc01g095630.2
Solyc01g095650.2
Solyc01g095660.1
Solyc01g095670.2
Solyc01g095680.2
Solyc01g095690.2
Solyc01g095700.2
Solyc01g095710.2
Solyc01g095720.2
Solyc01g095730.2
Solyc01g095740.2
Solyc01g095750.2
Solyc01g095770.2
Solyc01g095790.2
Solyc01g095800.2
Solyc01g095810.2
Solyc01g095820.2
Solyc01g095830.2
Solyc01g095840.1
Solyc01g095860.2
Solyc01g095890.2
Solyc01g095900.2
Solyc01g095920.2
Solyc01g095930.2
Solyc01g095950.1
Solyc01g095960.2
Solyc01g095970.2
Solyc01g095980.2
Solyc01g095990.2
Solyc01g096000.2
Solyc01g096010.2
Solyc01g096020.2
Solyc01g096030.2
Solyc01g096040.2
Solyc01g096050.2
Solyc01g096060.2
Solyc01g096070.2
Solyc01g096080.2
Solyc01g096090.2
Solyc01g096100.2
Solyc01g096110.2
Solyc01g096120.2
Solyc01g096130.2
Solyc01g096140.2
Solyc01g096150.2
Solyc01g096160.2
Solyc01g096170.2
Solyc01g096180.2
Solyc01g096190.2
Solyc01g096200.2
Solyc01g096210.2
Solyc01g096220.2
Solyc01g096230.2
Solyc01g096240.2
Solyc01g096250.2
Solyc01g096260.2
Solyc01g096270.2
Solyc01g096280.1
Solyc01g096290.2
Solyc01g096300.2
Solyc01g096320.2
Solyc01g096330.2
Solyc01g096340.2
Solyc01g096350.2
Solyc01g096360.2
Solyc01g096370.2
Solyc01g096380.1
Solyc01g096390.2
Solyc01g096400.2
Solyc01g096410.2
Solyc01g096420.2
Solyc01g096430.2
Solyc01g096440.2
Solyc01g096450.2
Solyc01g096460.2
Solyc01g096470.2
Solyc01g096480.2
Solyc01g096490.2
Solyc01g096500.2
Solyc01g096510.2
Solyc01g096520.2
Solyc01g096530.2
Solyc01g096540.2
Solyc01g096550.2
Solyc01g096560.1
Solyc01g096570.2
Solyc01g096580.2
Solyc01g096590.2
Solyc01g096600.2
Solyc01g096610.2
Solyc01g096620.2
Solyc01g096630.2
Solyc01g096640.2
Solyc01g096650.2
Solyc01g096660.2
Solyc01g096670.2
Solyc01g096680.2
Solyc01g096690.1
Solyc01g096700.2
Solyc01g096710.2
Solyc01g096720.2
Solyc01g096730.2
Solyc01g096740.2
Solyc01g096750.1
Solyc01g096760.2
Solyc01g096770.2
Solyc01g096780.2
Solyc01g096790.2
Solyc01g096800.2
Solyc01g096810.2
Solyc01g096820.2
Solyc01g096830.2
Solyc01g096840.2
Solyc01g096850.2
Solyc01g096860.1
Solyc01g096870.2
Solyc01g096880.2
Solyc01g096890.2
Solyc01g096900.2
Solyc01g096910.2
Solyc01g096920.2
Solyc01g096930.2
Solyc01g096940.2
Solyc01g096950.2
Solyc01g096960.2
Solyc01g096970.2
Solyc01g096980.1
Solyc01g096990.2
Solyc01g097000.2
Solyc01g097010.2
Solyc01g097020.2
Solyc01g097030.2
Solyc01g097040.2
Solyc01g097050.2
Solyc01g097070.2
Solyc01g097080.1
Solyc01g097110.1
Solyc01g097120.2
Solyc01g097130.2
Solyc01g097140.2
Solyc01g097150.2
Solyc01g097160.2
Solyc01g097170.2
Solyc01g097180.2
Solyc01g097190.2
Solyc01g097200.1
Solyc01g097210.2
Solyc01g097230.2
Solyc01g097240.2
Solyc01g097250.2
Solyc01g097260.2
Solyc01g097270.2
Solyc01g097280.2
Solyc01g097290.2
Solyc01g097300.2
Solyc01g097310.2
Solyc01g097320.2
Solyc01g097330.2
Solyc01g097340.2
Solyc01g097350.2
Solyc01g097360.2
Solyc01g097390.2
Solyc01g097400.1
Solyc01g097420.1
Solyc01g097440.2
Solyc01g097450.2
Solyc01g097460.2
Solyc01g097470.2
Solyc01g097500.2
Solyc01g097510.2
Solyc01g097520.2
Solyc01g097530.1
Solyc01g097540.2
Solyc01g097550.2
Solyc01g097570.2
Solyc01g097590.2
Solyc01g097600.1
Solyc01g097610.2
Solyc01g097630.1
Solyc01g097640.2
Solyc01g097650.2
Solyc01g097670.2
Solyc01g097680.2
Solyc01g097690.2
Solyc01g097710.1
Solyc01g097720.1
Solyc01g097730.2
Solyc01g097740.2
Solyc01g097750.1
Solyc01g097760.2
Solyc01g097770.2
Solyc01g097790.2
Solyc01g097800.2
Solyc01g097810.2
Solyc01g097820.2
Solyc01g097830.2
Solyc01g097840.2
Solyc01g097850.1
Solyc01g097860.2
Solyc01g097870.2
Solyc01g097880.2
Solyc01g097890.2
Solyc01g097910.2
Solyc01g097920.2
Solyc01g097930.2
Solyc01g097950.2
Solyc01g097960.2
Solyc01g097970.2
Solyc01g097980.2
Solyc01g097990.2
Solyc01g098000.2
Solyc01g098010.2
Solyc01g098020.2
Solyc01g098030.2
Solyc01g098040.2
Solyc01g098060.1
Solyc01g098080.2
Solyc01g098090.2
Solyc01g098100.2
Solyc01g098110.2
Solyc01g098120.2
Solyc01g098130.2
Solyc01g098140.2
Solyc01g098150.2
Solyc01g098160.2
Solyc01g098170.2
Solyc01g098180.2
Solyc01g098190.2
Solyc01g098200.2
Solyc01g098210.2
Solyc01g098230.2
Solyc01g098250.2
Solyc01g098290.1
Solyc01g098300.1
Solyc01g098310.1
Solyc01g098320.2
Solyc01g098340.2
Solyc01g098350.2
Solyc01g098380.2
Solyc01g098390.2
Solyc01g098400.2
Solyc01g098410.2
Solyc01g098420.1
Solyc01g098430.2
Solyc01g098440.1
Solyc01g098450.2
Solyc01g098460.2
Solyc01g098470.2
Solyc01g098480.1
Solyc01g098490.2
Solyc01g098500.2
Solyc01g098510.2
Solyc01g098520.2
Solyc01g098530.2
Solyc01g098540.2
Solyc01g098550.2
Solyc01g098560.2
Solyc01g098570.2
Solyc01g098580.2
Solyc01g098590.2
Solyc01g098600.2
Solyc01g098610.2
Solyc01g098620.2
Solyc01g098630.2
Solyc01g098640.2
Solyc01g098650.2
Solyc01g098690.2
Solyc01g098700.2
Solyc01g098710.2
Solyc01g098720.2
Solyc01g098730.2
Solyc01g098740.2
Solyc01g098750.2
Solyc01g098760.2
Solyc01g098770.1
Solyc01g098780.2
Solyc01g098790.1
Solyc01g098800.2
Solyc01g098810.2
Solyc01g098830.2
Solyc01g098840.2
Solyc01g098870.2
Solyc01g098880.2
Solyc01g098900.2
Solyc01g098910.2
Solyc01g098920.2
Solyc01g098930.2
Solyc01g098940.2
Solyc01g098950.1
Solyc01g098960.1
Solyc01g098980.2
Solyc01g098990.2
Solyc01g099000.1
Solyc01g099010.2
Solyc01g099020.2
Solyc01g099030.2
Solyc01g099040.2
Solyc01g099050.2
Solyc01g099080.2
Solyc01g099090.2
Solyc01g099100.2
Solyc01g099110.2
Solyc01g099120.2
Solyc01g099130.2
Solyc01g099140.2
Solyc01g099150.2
Solyc01g099160.2
Solyc01g099180.2
Solyc01g099190.2
Solyc01g099210.2
Solyc01g099220.2
Solyc01g099230.2
Solyc01g099240.2
Solyc01g099260.2
Solyc01g099270.2
Solyc01g099280.2
Solyc01g099290.2
Solyc01g099300.2
Solyc01g099310.2
Solyc01g099330.2
Solyc01g099340.2
Solyc01g099350.2
Solyc01g099360.2
Solyc01g099370.2
Solyc01g099380.2
Solyc01g099390.2
Solyc01g099400.2
Solyc01g099410.2
Solyc01g099420.1
Solyc01g099430.2
Solyc01g099440.2
Solyc01g099450.2
Solyc01g099460.1
Solyc01g099470.2
Solyc01g099510.2
Solyc01g099520.2
Solyc01g099530.2
Solyc01g099560.2
Solyc01g099590.2
Solyc01g099600.2
Solyc01g099620.2
Solyc01g099630.2
Solyc01g099640.2
Solyc01g099650.2
Solyc01g099660.2
Solyc01g099670.2
Solyc01g099680.2
Solyc01g099690.2
Solyc01g099700.2
Solyc01g099710.2
Solyc01g099720.2
Solyc01g099730.2
Solyc01g099740.2
Solyc01g099750.2
Solyc01g099760.2
Solyc01g099770.2
Solyc01g099780.2
Solyc01g099790.2
Solyc01g099800.2
Solyc01g099810.2
Solyc01g099820.2
Solyc01g099830.2
Solyc01g099840.2
Solyc01g099850.2
Solyc01g099860.2
Solyc01g099870.1
Solyc01g099880.2
Solyc01g099890.2
Solyc01g099900.2
Solyc01g099910.2
Solyc01g099930.2
Solyc01g099940.2
Solyc01g099950.1
Solyc01g099960.2
Solyc01g099970.2
Solyc01g099980.2
Solyc01g099990.2
Solyc01g100000.2
Solyc01g100010.2
Solyc01g100030.2
Solyc01g100040.2
Solyc01g100050.2
Solyc01g100060.2
Solyc01g100070.2
Solyc01g100080.2
Solyc01g100100.2
Solyc01g100110.2
Solyc01g100120.2
Solyc01g100130.2
Solyc01g100140.2
Solyc01g100160.2
Solyc01g100170.2
Solyc01g100180.2
Solyc01g100190.2
Solyc01g100200.2
Solyc01g100210.2
Solyc01g100220.2
Solyc01g100230.2
Solyc01g100240.2
Solyc01g100250.2
Solyc01g100260.2
Solyc01g100270.2
Solyc01g100280.2
Solyc01g100290.2
Solyc01g100300.2
Solyc01g100310.2
Solyc01g100320.2
Solyc01g100330.2
Solyc01g100340.2
Solyc01g100350.2
Solyc01g100360.2
Solyc01g100370.2
Solyc01g100380.2
Solyc01g100390.2
Solyc01g100400.2
Solyc01g100410.2
Solyc01g100420.2
Solyc01g100430.2
Solyc01g100440.1
Solyc01g100450.1
Solyc01g100460.2
Solyc01g100470.2
Solyc01g100480.2
Solyc01g100490.2
Solyc01g100500.2
Solyc01g100510.2
Solyc01g100520.2
Solyc01g100530.2
Solyc01g100540.2
Solyc01g100570.2
Solyc01g100580.2
Solyc01g100590.2
Solyc01g100600.2
Solyc01g100610.2
Solyc01g100640.2
Solyc01g100650.2
Solyc01g100660.2
Solyc01g100690.2
Solyc01g100700.2
Solyc01g100710.2
Solyc01g100720.2
Solyc01g100730.2
Solyc01g100740.2
Solyc01g100750.2
Solyc01g100760.2
Solyc01g100770.2
Solyc01g100780.2
Solyc01g100800.1
Solyc01g100810.2
Solyc01g100820.2
Solyc01g100840.2
Solyc01g100850.2
Solyc01g100860.2
Solyc01g100870.2
Solyc01g100880.2
Solyc01g100890.2
Solyc01g100900.2
Solyc01g100910.2
Solyc01g100920.2
Solyc01g100930.2
Solyc01g100940.2
Solyc01g100950.2
Solyc01g100960.2
Solyc01g100970.2
Solyc01g100980.2
Solyc01g100990.2
Solyc01g101000.2
Solyc01g101010.2
Solyc01g101020.2
Solyc01g101030.2
Solyc01g101040.2
Solyc01g101050.2
Solyc01g101060.2
Solyc01g101070.2
Solyc01g101090.2
Solyc01g101100.2
Solyc01g101110.2
Solyc01g101120.2
Solyc01g101130.2
Solyc01g101140.2
Solyc01g101150.1
Solyc01g101160.2
Solyc01g101190.2
Solyc01g101220.1
Solyc01g101240.2
Solyc01g101250.2
Solyc01g101260.2
Solyc01g102270.2
Solyc01g102280.2
Solyc01g102290.2
Solyc01g102300.2
Solyc01g102310.2
Solyc01g102330.2
Solyc01g102340.2
Solyc01g102350.2
Solyc01g102370.2
Solyc01g102380.2
Solyc01g102390.2
Solyc01g102400.2
Solyc01g102410.2
Solyc01g102420.1
Solyc01g102430.2
Solyc01g102440.2
Solyc01g102460.2
Solyc01g102470.2
Solyc01g102480.2
Solyc01g102490.2
Solyc01g102500.2
Solyc01g102510.2
Solyc01g102520.2
Solyc01g102530.2
Solyc01g102540.2
Solyc01g102550.2
Solyc01g102560.2
Solyc01g102570.2
Solyc01g102580.2
Solyc01g102590.2
Solyc01g102600.2
Solyc01g102610.2
Solyc01g102650.2
Solyc01g102660.2
Solyc01g102670.2
Solyc01g102680.2
Solyc01g102700.2
Solyc01g102710.2
Solyc01g102720.2
Solyc01g102730.2
Solyc01g102740.2
Solyc01g102750.2
Solyc01g102760.2
Solyc01g102770.1
Solyc01g102790.2
Solyc01g102800.2
Solyc01g102810.2
Solyc01g102820.2
Solyc01g102830.2
Solyc01g102840.2
Solyc01g102850.1
Solyc01g102860.2
Solyc01g102880.1
Solyc01g102890.2
Solyc01g102900.2
Solyc01g102910.2
Solyc01g102940.2
Solyc01g102950.2
Solyc01g102960.2
Solyc01g102970.2
Solyc01g102990.2
Solyc01g103010.2
Solyc01g103020.2
Solyc01g103030.2
Solyc01g103040.2
Solyc01g103050.2
Solyc01g103060.2
Solyc01g103070.2
Solyc01g103080.2
Solyc01g103090.2
Solyc01g103100.2
Solyc01g103110.2
Solyc01g103120.2
Solyc01g103130.1
Solyc01g103140.2
Solyc01g103150.2
Solyc01g103160.2
Solyc01g103170.2
Solyc01g103180.2
Solyc01g103190.2
Solyc01g103200.2
Solyc01g103210.2
Solyc01g103220.2
Solyc01g103230.2
Solyc01g103240.2
Solyc01g103250.2
Solyc01g103260.2
Solyc01g103280.2
Solyc01g103310.2
Solyc01g103320.2
Solyc01g103330.2
Solyc01g103340.2
Solyc01g103350.2
Solyc01g103360.2
Solyc01g103370.2
Solyc01g103380.2
Solyc01g103390.2
Solyc01g103400.2
Solyc01g103410.2
Solyc01g103420.2
Solyc01g103430.2
Solyc01g103440.2
Solyc01g103450.2
Solyc01g103460.2
Solyc01g103470.2
Solyc01g103480.2
Solyc01g103490.2
Solyc01g103500.2
Solyc01g103510.2
Solyc01g103530.2
Solyc01g103540.2
Solyc01g103560.2
Solyc01g103570.2
Solyc01g103580.2
Solyc01g103590.2
Solyc01g103600.2
Solyc01g103610.2
Solyc01g103620.2
Solyc01g103640.2
Solyc01g103650.2
Solyc01g103660.2
Solyc01g103670.2
Solyc01g103680.2
Solyc01g103690.2
Solyc01g103700.2
Solyc01g103710.2
Solyc01g103720.2
Solyc01g103730.2
Solyc01g103740.2
Solyc01g103750.2
Solyc01g103760.2
Solyc01g103770.2
Solyc01g103780.2
Solyc01g103790.2
Solyc01g103800.2
Solyc01g103850.2
Solyc01g103860.2
Solyc01g103870.1
Solyc01g103880.2
Solyc01g103890.2
Solyc01g103900.2
Solyc01g103910.1
Solyc01g103930.2
Solyc01g103940.2
Solyc01g103950.2
Solyc01g103960.2
Solyc01g103970.2
Solyc01g103980.2
Solyc01g103990.2
Solyc01g104000.2
Solyc01g104010.2
Solyc01g104020.2
Solyc01g104030.2
Solyc01g104040.2
Solyc01g104050.2
Solyc01g104060.2
Solyc01g104070.2
Solyc01g104080.2
Solyc01g104100.2
Solyc01g104110.2
Solyc01g104130.2
Solyc01g104140.2
Solyc01g104160.2
Solyc01g104170.2
Solyc01g104180.2
Solyc01g104190.2
Solyc01g104220.2
Solyc01g104230.2
Solyc01g104240.2
Solyc01g104250.2
Solyc01g104260.2
Solyc01g104270.2
Solyc01g104280.2
Solyc01g104290.1
Solyc01g104300.2
Solyc01g104310.2
Solyc01g104320.2
Solyc01g104340.1
Solyc01g104350.2
Solyc01g104370.2
Solyc01g104390.1
Solyc01g104400.2
Solyc01g104410.2
Solyc01g104430.1
Solyc01g104460.2
Solyc01g104470.2
Solyc01g104480.2
Solyc01g104490.2
Solyc01g104500.2
Solyc01g104510.2
Solyc01g104530.2
Solyc01g104540.2
Solyc01g104550.2
Solyc01g104560.2
Solyc01g104570.2
Solyc01g104580.2
Solyc01g104590.2
Solyc01g104600.2
Solyc01g104620.2
Solyc01g104630.2
Solyc01g104640.2
Solyc01g104650.2
Solyc01g104660.2
Solyc01g104670.2
Solyc01g104680.2
Solyc01g104690.2
Solyc01g104700.2
Solyc01g104710.2
Solyc01g104720.2
Solyc01g104730.2
Solyc01g104740.2
Solyc01g104750.2
Solyc01g104760.2
Solyc01g104770.2
Solyc01g104780.2
Solyc01g104790.2
Solyc01g104800.2
Solyc01g104840.2
Solyc01g104850.2
Solyc01g104860.2
Solyc01g104870.2
Solyc01g104880.2
Solyc01g104890.2
Solyc01g104900.2
Solyc01g104910.2
Solyc01g104920.2
Solyc01g104930.1
Solyc01g104950.2
Solyc01g104970.2
Solyc01g104980.2
Solyc01g104990.2
Solyc01g105010.2
Solyc01g105020.2
Solyc01g105030.2
Solyc01g105040.2
Solyc01g105050.2
Solyc01g105060.2
Solyc01g105070.2
Solyc01g105090.2
Solyc01g105100.2
Solyc01g105120.2
Solyc01g105130.2
Solyc01g105140.2
Solyc01g105150.2
Solyc01g105160.2
Solyc01g105170.2
Solyc01g105180.2
Solyc01g105190.2
Solyc01g105200.2
Solyc01g105210.2
Solyc01g105220.2
Solyc01g105230.2
Solyc01g105240.2
Solyc01g105270.2
Solyc01g105280.2
Solyc01g105290.2
Solyc01g105300.2
Solyc01g105310.2
Solyc01g105320.2
Solyc01g105330.2
Solyc01g105340.2
Solyc01g105350.1
Solyc01g105360.2
Solyc01g105370.2
Solyc01g105380.1
Solyc01g105390.2
Solyc01g105400.2
Solyc01g105410.2
Solyc01g105420.2
Solyc01g105430.2
Solyc01g105440.1
Solyc01g105450.2
Solyc01g105460.2
Solyc01g105480.2
Solyc01g105490.2
Solyc01g105500.2
Solyc01g105510.2
Solyc01g105520.2
Solyc01g105540.2
Solyc01g105550.1
Solyc01g105560.2
Solyc01g105570.2
Solyc01g105590.2
Solyc01g105600.2
Solyc01g105620.2
Solyc01g105630.2
Solyc01g105660.2
Solyc01g105670.2
Solyc01g105680.2
Solyc01g105690.2
Solyc01g105700.2
Solyc01g105710.2
Solyc01g105720.2
Solyc01g105770.2
Solyc01g105780.2
Solyc01g105800.2
Solyc01g105810.2
Solyc01g105820.2
Solyc01g105830.2
Solyc01g105840.2
Solyc01g105860.2
Solyc01g105890.2
Solyc01g105920.2
Solyc01g105940.2
Solyc01g105960.2
Solyc01g105970.2
Solyc01g105980.2
Solyc01g105990.2
Solyc01g106000.2
Solyc01g106010.2
Solyc01g106020.2
Solyc01g106030.2
Solyc01g106040.2
Solyc01g106050.2
Solyc01g106060.2
Solyc01g106080.2
Solyc01g106090.2
Solyc01g106100.2
Solyc01g106110.2
Solyc01g106120.2
Solyc01g106170.2
Solyc01g106190.2
Solyc01g106200.1
Solyc01g106210.2
Solyc01g106220.2
Solyc01g106240.2
Solyc01g106250.2
Solyc01g106260.2
Solyc01g106280.2
Solyc01g106290.2
Solyc01g106310.2
Solyc01g106320.2
Solyc01g106330.2
Solyc01g106340.2
Solyc01g106350.2
Solyc01g106360.2
Solyc01g106370.2
Solyc01g106380.2
Solyc01g106390.2
Solyc01g106400.2
Solyc01g106420.2
Solyc01g106430.2
Solyc01g106440.2
Solyc01g106450.2
Solyc01g106460.2
Solyc01g106470.2
Solyc01g106480.2
Solyc01g106500.2
Solyc01g106510.2
Solyc01g106520.1
Solyc01g106530.1
Solyc01g106540.2
Solyc01g106560.2
Solyc01g106570.2
Solyc01g106580.2
Solyc01g106590.2
Solyc01g106600.2
Solyc01g106610.2
Solyc01g106620.2
Solyc01g106630.2
Solyc01g106640.2
Solyc01g106650.2
Solyc01g106680.2
Solyc01g106690.2
Solyc01g106700.2
Solyc01g106740.2
Solyc01g106750.1
Solyc01g106770.2
Solyc01g106780.2
Solyc01g106790.2
Solyc01g106800.2
Solyc01g106810.2
Solyc01g106820.2
Solyc01g106830.2
Solyc01g106870.2
Solyc01g106880.2
Solyc01g106890.2
Solyc01g106900.2
Solyc01g106910.2
Solyc01g106920.2
Solyc01g106930.2
Solyc01g106940.2
Solyc01g106950.2
Solyc01g107010.2
Solyc01g107020.2
Solyc01g107030.2
Solyc01g107040.2
Solyc01g107050.2
Solyc01g107060.2
Solyc01g107070.2
Solyc01g107080.2
Solyc01g107090.2
Solyc01g107100.2
Solyc01g107120.2
Solyc01g107130.2
Solyc01g107140.1
Solyc01g107150.2
Solyc01g107160.2
Solyc01g107170.2
Solyc01g107180.2
Solyc01g107190.2
Solyc01g107200.2
Solyc01g107210.2
Solyc01g107220.2
Solyc01g107230.2
Solyc01g107240.2
Solyc01g107250.2
Solyc01g107260.2
Solyc01g107270.2
Solyc01g107290.2
Solyc01g107300.2
Solyc01g107310.2
Solyc01g107320.2
Solyc01g107330.2
Solyc01g107340.2
Solyc01g107350.2
Solyc01g107360.2
Solyc01g107370.2
Solyc01g107380.2
Solyc01g107390.2
Solyc01g107400.2
Solyc01g107410.2
Solyc01g107420.2
Solyc01g107430.2
Solyc01g107440.2
Solyc01g107450.2
Solyc01g107460.2
Solyc01g107470.2
Solyc01g107510.2
Solyc01g107520.2
Solyc01g107540.2
Solyc01g107550.2
Solyc01g107560.2
Solyc01g107570.1
Solyc01g107580.2
Solyc01g107590.2
Solyc01g107600.2
Solyc01g107610.2
Solyc01g107620.2
Solyc01g107630.2
Solyc01g107640.2
Solyc01g107650.2
Solyc01g107660.2
Solyc01g107670.2
Solyc01g107680.2
Solyc01g107690.2
Solyc01g107700.2
Solyc01g107710.2
Solyc01g107720.2
Solyc01g107730.2
Solyc01g107740.2
Solyc01g107750.2
Solyc01g107760.2
Solyc01g107780.2
Solyc01g107790.2
Solyc01g107800.2
Solyc01g107820.2
Solyc01g107830.2
Solyc01g107860.2
Solyc01g107870.2
Solyc01g107880.2
Solyc01g107890.2
Solyc01g107900.2
Solyc01g107910.2
Solyc01g107920.2
Solyc01g107930.2
Solyc01g107940.2
Solyc01g107980.2
Solyc01g107990.2
Solyc01g108000.2
Solyc01g108010.2
Solyc01g108020.2
Solyc01g108030.2
Solyc01g108050.2
Solyc01g108070.2
Solyc01g108080.2
Solyc01g108100.2
Solyc01g108110.2
Solyc01g108120.2
Solyc01g108130.2
Solyc01g108140.2
Solyc01g108150.2
Solyc01g108160.2
Solyc01g108170.2
Solyc01g108180.2
Solyc01g108190.2
Solyc01g108200.2
Solyc01g108210.2
Solyc01g108230.2
Solyc01g108250.2
Solyc01g108260.2
Solyc01g108270.2
Solyc01g108280.2
Solyc01g108290.2
Solyc01g108300.2
Solyc01g108320.2
Solyc01g108330.2
Solyc01g108340.2
Solyc01g108350.2
Solyc01g108360.2
Solyc01g108390.2
Solyc01g108400.2
Solyc01g108410.1
Solyc01g108420.2
Solyc01g108430.2
Solyc01g108440.2
Solyc01g108450.2
Solyc01g108480.1
Solyc01g108490.2
Solyc01g108500.2
Solyc01g108510.2
Solyc01g108520.1
Solyc01g108530.2
Solyc01g108540.2
Solyc01g108550.1
Solyc01g108560.2
Solyc01g108570.2
Solyc01g108580.2
Solyc01g108600.2
Solyc01g108610.2
Solyc01g108620.2
Solyc01g108630.2
Solyc01g108640.1
Solyc01g108650.2
Solyc01g108660.2
Solyc01g108670.2
Solyc01g108680.2
Solyc01g108690.1
Solyc01g108700.2
Solyc01g108710.2
Solyc01g108740.2
Solyc01g108750.2
Solyc01g108780.2
Solyc01g108790.1
Solyc01g108800.2
Solyc01g108830.1
Solyc01g108840.2
Solyc01g108860.2
Solyc01g108880.2
Solyc01g108890.2
Solyc01g108900.2
Solyc01g108910.2
Solyc01g108920.2
Solyc01g108930.2
Solyc01g108940.1
Solyc01g108950.1
Solyc01g108960.1
Solyc01g108970.2
Solyc01g108980.1
Solyc01g108990.2
Solyc01g109000.1
Solyc01g109010.2
Solyc01g109040.2
Solyc01g109050.2
Solyc01g109060.2
Solyc01g109070.2
Solyc01g109080.2
Solyc01g109090.2
Solyc01g109100.2
Solyc01g109110.2
Solyc01g109120.2
Solyc01g109130.2
Solyc01g109140.2
Solyc01g109150.2
Solyc01g109170.2
Solyc01g109180.2
Solyc01g109200.2
Solyc01g109210.2
Solyc01g109220.2
Solyc01g109230.2
Solyc01g109250.2
Solyc01g109260.2
Solyc01g109280.2
Solyc01g109290.2
Solyc01g109300.2
Solyc01g109320.2
Solyc01g109330.2
Solyc01g109340.2
Solyc01g109350.2
Solyc01g109360.2
Solyc01g109370.2
Solyc01g109380.2
Solyc01g109390.2
Solyc01g109400.2
Solyc01g109410.2
Solyc01g109420.2
Solyc01g109430.2
Solyc01g109440.2
Solyc01g109450.2
Solyc01g109460.2
Solyc01g109470.2
Solyc01g109480.2
Solyc01g109490.2
Solyc01g109500.2
Solyc01g109510.2
Solyc01g109520.2
Solyc01g109530.2
Solyc01g109540.2
Solyc01g109550.2
Solyc01g109560.2
Solyc01g109570.2
Solyc01g109580.2
Solyc01g109590.2
Solyc01g109600.2
Solyc01g109610.2
Solyc01g109620.2
Solyc01g109630.2
Solyc01g109640.2
Solyc01g109650.2
Solyc01g109660.2
Solyc01g109670.2
Solyc01g109680.2
Solyc01g109690.1
Solyc01g109700.2
Solyc01g109710.2
Solyc01g109720.2
Solyc01g109740.2
Solyc01g109750.2
Solyc01g109760.2
Solyc01g109770.2
Solyc01g109780.2
Solyc01g109790.2
Solyc01g109800.2
Solyc01g109810.2
Solyc01g109830.2
Solyc01g109840.2
Solyc01g109850.2
Solyc01g109860.2
Solyc01g109870.2
Solyc01g109880.2
Solyc01g109890.2
Solyc01g109900.2
Solyc01g109910.2
Solyc01g109930.2
Solyc01g109940.2
Solyc01g109950.2
Solyc01g109960.2
Solyc01g109970.2
Solyc01g109980.2
Solyc01g109990.2
Solyc01g110000.2
Solyc01g110010.2
Solyc01g110020.2
Solyc01g110030.2
Solyc01g110040.2
Solyc01g110060.2
Solyc01g110100.2
Solyc01g110110.2
Solyc01g110120.2
Solyc01g110130.2
Solyc01g110140.2
Solyc01g110150.2
Solyc01g110160.2
Solyc01g110180.2
Solyc01g110190.2
Solyc01g110270.2
Solyc01g110280.2
Solyc01g110290.2
Solyc01g110300.2
Solyc01g110310.2
Solyc01g110320.2
Solyc01g110340.2
Solyc01g110350.2
Solyc01g110360.2
Solyc01g110370.2
Solyc01g110380.2
Solyc01g110390.2
Solyc01g110400.2
Solyc01g110410.2
Solyc01g110430.2
Solyc01g110440.2
Solyc01g110450.2
Solyc01g110460.2
Solyc01g110470.2
Solyc01g110480.2
Solyc01g110490.2
Solyc01g110500.2
Solyc01g110510.2
Solyc01g110520.2
Solyc01g110530.2
Solyc01g110540.2
Solyc01g110550.2
Solyc01g110560.2
Solyc01g110570.2
Solyc01g110580.2
Solyc01g110590.2
Solyc01g110630.2
Solyc01g110640.1
Solyc01g110660.2
Solyc01g110670.2
Solyc01g110680.2
Solyc01g110690.2
Solyc01g110700.2
Solyc01g110720.2
Solyc01g110740.2
Solyc01g110750.2
Solyc01g110780.1
Solyc01g110800.2
Solyc01g110810.2
Solyc01g110820.2
Solyc01g110830.2
Solyc01g110840.2
Solyc01g110900.1
Solyc01g110910.2
Solyc01g110920.2
Solyc01g110940.2
Solyc01g110960.2
Solyc01g110990.2
Solyc01g111020.2
Solyc01g111040.2
Solyc01g111060.2
Solyc01g111080.2
Solyc01g111090.2
Solyc01g111100.2
Solyc01g111110.2
Solyc01g111120.2
Solyc01g111130.2
Solyc01g111140.2
Solyc01g111150.2
Solyc01g111160.2
Solyc01g111170.2
Solyc01g111180.2
Solyc01g111190.2
Solyc01g111200.2
Solyc01g111210.2
Solyc01g111230.2
Solyc01g111240.2
Solyc01g111250.2
Solyc01g111260.2
Solyc01g111270.2
Solyc01g111280.2
Solyc01g111300.2
Solyc01g111310.2
Solyc01g111320.2
Solyc01g111330.2
Solyc01g111340.2
Solyc01g111350.2
Solyc01g111360.2
Solyc01g111370.2
Solyc01g111380.2
Solyc01g111400.2
Solyc01g111410.2
Solyc01g111420.2
Solyc01g111440.2
Solyc01g111450.2
Solyc01g111460.2
Solyc01g111470.2
Solyc01g111500.2
Solyc01g111510.2
Solyc01g111520.2
Solyc01g111530.2
Solyc01g111540.2
Solyc01g111550.2
Solyc01g111560.2
Solyc01g111570.2
Solyc01g111580.2
Solyc01g111590.2
Solyc01g111600.2
Solyc01g111610.2
Solyc01g111620.2
Solyc01g111630.2
Solyc01g111640.2
Solyc01g111650.2
Solyc01g111660.2
Solyc01g111670.2
Solyc01g111680.2
Solyc01g111690.2
Solyc01g111700.1
Solyc01g111710.2
Solyc01g111720.2
Solyc01g111730.2
Solyc01g111740.2
Solyc01g111750.2
Solyc01g111760.2
Solyc01g111770.2
Solyc01g111780.2
Solyc01g111800.2
Solyc01g111810.2
Solyc01g111820.2
Solyc01g111830.2
Solyc01g111840.2
Solyc01g111860.2
Solyc01g111870.1
Solyc01g111880.2
Solyc01g111890.2
Solyc01g111900.2
Solyc01g111910.2
Solyc01g111920.2
Solyc01g111930.2
Solyc01g111940.2
Solyc01g111950.2
Solyc01g111960.2
Solyc01g111970.2
Solyc01g111980.2
Solyc01g111990.2
Solyc01g112000.2
Solyc01g112010.2
Solyc01g112020.2
Solyc01g112040.2
Solyc01g112050.2
Solyc01g112060.2
Solyc01g112070.2
Solyc01g112080.2
Solyc01g112090.2
Solyc01g112100.2
Solyc01g112140.2
Solyc01g112150.2
Solyc01g112160.2
Solyc01g112170.2
Solyc01g112180.2
Solyc01g112190.2
Solyc01g112200.2
Solyc01g112210.2
Solyc01g112220.2
Solyc01g112230.2
Solyc01g112240.2
Solyc01g112250.2
Solyc01g112260.2
Solyc01g112280.2
Solyc01g112290.2
Solyc01g112300.2
Solyc01g112310.2
Solyc01g112320.2
Solyc01g112340.2
Solyc01g112350.2
Solyc01g112380.2
Solyc01g113620.1
Solyc02g005050.2
Solyc02g005060.1
Solyc02g005070.1
Solyc02g005100.2
Solyc02g005110.2
Solyc02g005140.2
Solyc02g005180.2
Solyc02g005190.1
Solyc02g005200.2
Solyc02g005210.2
Solyc02g005280.1
Solyc02g005290.2
Solyc02g005340.2
Solyc02g005350.2
Solyc02g005480.2
Solyc02g005490.2
Solyc02g005510.2
Solyc02g005520.2
Solyc02g005530.1
Solyc02g011680.2
Solyc02g011710.1
Solyc02g011740.1
Solyc02g011820.1
Solyc02g011840.1
Solyc02g011860.1
Solyc02g011980.1
Solyc02g011990.1
Solyc02g012000.1
Solyc02g012020.1
Solyc02g014030.1
Solyc02g014090.2
Solyc02g014130.1
Solyc02g014150.2
Solyc02g014170.2
Solyc02g014180.1
Solyc02g014190.2
Solyc02g014220.2
Solyc02g014230.1
Solyc02g014240.2
Solyc02g014250.1
Solyc02g014290.1
Solyc02g014300.1
Solyc02g014310.2
Solyc02g014350.2
Solyc02g014360.2
Solyc02g014370.1
Solyc02g014380.2
Solyc02g014450.1
Solyc02g014460.2
Solyc02g014470.2
Solyc02g014490.2
Solyc02g014500.1
Solyc02g014510.1
Solyc02g014520.2
Solyc02g014530.2
Solyc02g014560.2
Solyc02g014670.1
Solyc02g014680.1
Solyc02g014720.2
Solyc02g014730.2
Solyc02g014770.2
Solyc02g014830.2
Solyc02g014860.2
Solyc02g014870.2
Solyc02g020890.2
Solyc02g020900.1
Solyc02g020910.2
Solyc02g020940.2
Solyc02g020980.2
Solyc02g020990.2
Solyc02g021000.2
Solyc02g021010.1
Solyc02g021020.2
Solyc02g021050.2
Solyc02g021060.2
Solyc02g021100.2
Solyc02g021140.2
Solyc02g021220.1
Solyc02g021230.2
Solyc02g021240.2
Solyc02g021260.1
Solyc02g021280.1
Solyc02g021290.1
Solyc02g021340.2
Solyc02g021360.2
Solyc02g021400.1
Solyc02g021410.2
Solyc02g021420.2
Solyc02g021430.1
Solyc02g021440.2
Solyc02g021450.2
Solyc02g021470.2
Solyc02g021480.2
Solyc02g021490.1
Solyc02g021550.2
Solyc02g021560.2
Solyc02g021590.2
Solyc02g021600.1
Solyc02g021620.2
Solyc02g021640.2
Solyc02g021650.2
Solyc02g021680.2
Solyc02g021690.2
Solyc02g021700.2
Solyc02g021760.2
Solyc02g021780.1
Solyc02g022830.2
Solyc02g022850.1
Solyc02g022870.2
Solyc02g022880.1
Solyc02g022890.1
Solyc02g022900.2
Solyc02g022910.2
Solyc02g022920.1
Solyc02g022930.2
Solyc02g023950.2
Solyc02g023960.1
Solyc02g023970.2
Solyc02g023980.2
Solyc02g023990.2
Solyc02g024000.2
Solyc02g024010.1
Solyc02g024020.2
Solyc02g024050.2
Solyc02g024070.2
Solyc02g027080.1
Solyc02g030080.2
Solyc02g030100.2
Solyc02g030110.2
Solyc02g030120.1
Solyc02g030130.2
Solyc02g030170.2
Solyc02g030210.2
Solyc02g030220.1
Solyc02g030230.2
Solyc02g030250.2
Solyc02g030300.2
Solyc02g030450.2
Solyc02g030470.1
Solyc02g030480.2
Solyc02g031710.2
Solyc02g031740.2
Solyc02g031750.2
Solyc02g031770.2
Solyc02g031790.1
Solyc02g031830.1
Solyc02g031840.2
Solyc02g031850.1
Solyc02g031860.2
Solyc02g031900.1
Solyc02g031910.2
Solyc02g031960.2
Solyc02g031970.1
Solyc02g031980.2
Solyc02g031990.1
Solyc02g032030.1
Solyc02g032100.2
Solyc02g032120.2
Solyc02g032170.2
Solyc02g032200.2
Solyc02g032300.2
Solyc02g032330.2
Solyc02g032340.1
Solyc02g032410.2
Solyc02g032420.1
Solyc02g032450.2
Solyc02g032460.1
Solyc02g032470.2
Solyc02g032480.1
Solyc02g032490.2
Solyc02g032510.2
Solyc02g032550.1
Solyc02g032640.1
Solyc02g032650.2
Solyc02g032660.2
Solyc02g032790.1
Solyc02g032800.1
Solyc02g032820.2
Solyc02g032840.1
Solyc02g032850.2
Solyc02g032860.2
Solyc02g032870.2
Solyc02g032910.1
Solyc02g032920.2
Solyc02g032930.2
Solyc02g032940.2
Solyc02g032950.2
Solyc02g032960.2
Solyc02g032970.2
Solyc02g033030.2
Solyc02g033040.2
Solyc02g033060.2
Solyc02g033070.1
Solyc02g036260.2
Solyc02g036270.2
Solyc02g036280.2
Solyc02g036290.2
Solyc02g036300.2
Solyc02g036310.2
Solyc02g036330.2
Solyc02g036340.2
Solyc02g036350.2
Solyc02g036360.1
Solyc02g036370.2
Solyc02g036380.2
Solyc02g036400.1
Solyc02g036430.1
Solyc02g036440.2
Solyc02g036450.2
Solyc02g036460.2
Solyc02g036470.2
Solyc02g036480.1
Solyc02g037500.1
Solyc02g037510.2
Solyc02g037530.2
Solyc02g037550.2
Solyc02g037590.1
Solyc02g037640.1
Solyc02g038640.1
Solyc02g038690.1
Solyc02g038740.2
Solyc02g038750.2
Solyc02g038760.2
Solyc02g043810.2
Solyc02g043830.2
Solyc02g043860.2
Solyc02g043940.1
Solyc02g043960.1
Solyc02g044030.1
Solyc02g049070.2
Solyc02g050140.2
Solyc02g050150.1
Solyc02g050160.1
Solyc02g050180.2
Solyc02g050200.1
Solyc02g050210.1
Solyc02g050240.2
Solyc02g050260.2
Solyc02g050280.2
Solyc02g055330.1
Solyc02g055370.2
Solyc02g055440.2
Solyc02g055450.1
Solyc02g055460.1
Solyc02g055470.2
Solyc02g055550.2
Solyc02g061760.2
Solyc02g061770.2
Solyc02g061780.2
Solyc02g061790.2
Solyc02g061800.2
Solyc02g061810.2
Solyc02g061820.2
Solyc02g061840.2
Solyc02g061850.2
Solyc02g061920.1
Solyc02g061930.1
Solyc02g061940.2
Solyc02g061950.2
Solyc02g061960.2
Solyc02g061980.2
Solyc02g062000.2
Solyc02g062010.1
Solyc02g062020.2
Solyc02g062040.2
Solyc02g062100.2
Solyc02g062110.2
Solyc02g062120.2
Solyc02g062130.2
Solyc02g062140.2
Solyc02g062160.1
Solyc02g062170.2
Solyc02g062180.2
Solyc02g062230.1
Solyc02g062240.2
Solyc02g062250.2
Solyc02g062270.2
Solyc02g062280.2
Solyc02g062290.2
Solyc02g062300.2
Solyc02g062310.1
Solyc02g062330.1
Solyc02g062340.2
Solyc02g062350.2
Solyc02g062360.2
Solyc02g062370.2
Solyc02g062380.1
Solyc02g062390.2
Solyc02g062400.2
Solyc02g062420.2
Solyc02g062430.2
Solyc02g062460.2
Solyc02g062500.2
Solyc02g062510.2
Solyc02g062520.2
Solyc02g062530.2
Solyc02g062540.2
Solyc02g062550.2
Solyc02g062560.2
Solyc02g062570.2
Solyc02g062580.2
Solyc02g062590.2
Solyc02g062600.2
Solyc02g062610.2
Solyc02g062620.2
Solyc02g062640.2
Solyc02g062650.2
Solyc02g062660.2
Solyc02g062670.2
Solyc02g062680.2
Solyc02g062690.2
Solyc02g062700.2
Solyc02g062710.1
Solyc02g062720.2
Solyc02g062740.2
Solyc02g062760.2
Solyc02g062780.2
Solyc02g062790.2
Solyc02g062800.2
Solyc02g062810.2
Solyc02g062870.2
Solyc02g062890.1
Solyc02g062900.2
Solyc02g062910.1
Solyc02g062920.2
Solyc02g062930.2
Solyc02g062940.2
Solyc02g062950.2
Solyc02g062960.2
Solyc02g062970.2
Solyc02g063000.2
Solyc02g063010.2
Solyc02g063020.1
Solyc02g063030.2
Solyc02g063040.2
Solyc02g063050.2
Solyc02g063060.2
Solyc02g063070.2
Solyc02g063090.2
Solyc02g063130.2
Solyc02g063140.2
Solyc02g063150.2
Solyc02g063160.2
Solyc02g063170.2
Solyc02g063180.2
Solyc02g063190.2
Solyc02g063200.1
Solyc02g063220.2
Solyc02g063230.1
Solyc02g063240.2
Solyc02g063250.2
Solyc02g063260.2
Solyc02g063270.2
Solyc02g063280.2
Solyc02g063290.2
Solyc02g063300.2
Solyc02g063310.2
Solyc02g063320.2
Solyc02g063330.2
Solyc02g063340.1
Solyc02g063350.1
Solyc02g063360.2
Solyc02g063370.2
Solyc02g063380.1
Solyc02g063390.2
Solyc02g063400.1
Solyc02g063410.2
Solyc02g063420.2
Solyc02g063430.2
Solyc02g063440.2
Solyc02g063450.2
Solyc02g063460.1
Solyc02g063480.2
Solyc02g063490.2
Solyc02g063500.1
Solyc02g063510.1
Solyc02g063520.2
Solyc02g063530.2
Solyc02g064550.2
Solyc02g064580.2
Solyc02g064590.1
Solyc02g064620.2
Solyc02g064630.2
Solyc02g064640.2
Solyc02g064650.2
Solyc02g064670.1
Solyc02g064680.2
Solyc02g064690.2
Solyc02g064700.2
Solyc02g064710.2
Solyc02g064720.2
Solyc02g064730.2
Solyc02g064740.2
Solyc02g064750.2
Solyc02g064760.1
Solyc02g064770.2
Solyc02g064800.2
Solyc02g064830.2
Solyc02g064940.1
Solyc02g064950.2
Solyc02g064960.2
Solyc02g064970.2
Solyc02g064980.1
Solyc02g064990.2
Solyc02g065000.1
Solyc02g065010.1
Solyc02g065030.1
Solyc02g065050.1
Solyc02g065060.2
Solyc02g065070.2
Solyc02g065080.2
Solyc02g065090.2
Solyc02g065110.2
Solyc02g065150.1
Solyc02g065170.2
Solyc02g065180.2
Solyc02g065190.2
Solyc02g065210.2
Solyc02g065220.2
Solyc02g065230.2
Solyc02g065240.2
Solyc02g065280.2
Solyc02g065290.1
Solyc02g065300.1
Solyc02g065350.2
Solyc02g065360.2
Solyc02g065370.2
Solyc02g065380.2
Solyc02g065400.2
Solyc02g065410.1
Solyc02g065420.2
Solyc02g065430.1
Solyc02g065470.1
Solyc02g065480.2
Solyc02g065490.2
Solyc02g065500.2
Solyc02g065510.1
Solyc02g065520.1
Solyc02g065530.2
Solyc02g065540.1
Solyc02g065550.2
Solyc02g065560.1
Solyc02g065580.2
Solyc02g065590.2
Solyc02g065600.2
Solyc02g065610.2
Solyc02g065620.2
Solyc02g065630.2
Solyc02g065640.2
Solyc02g065650.1
Solyc02g065660.2
Solyc02g065680.2
Solyc02g065690.2
Solyc02g065700.2
Solyc02g065720.2
Solyc02g065740.2
Solyc02g065770.2
Solyc02g065780.1
Solyc02g065790.2
Solyc02g066800.1
Solyc02g066820.1
Solyc02g066830.2
Solyc02g066910.2
Solyc02g066920.2
Solyc02g066930.2
Solyc02g066940.2
Solyc02g066950.2
Solyc02g066960.2
Solyc02g066970.1
Solyc02g066980.1
Solyc02g066990.2
Solyc02g067000.1
Solyc02g067010.2
Solyc02g067030.2
Solyc02g067040.2
Solyc02g067050.2
Solyc02g067060.2
Solyc02g067070.2
Solyc02g067080.2
Solyc02g067090.2
Solyc02g067100.2
Solyc02g067120.2
Solyc02g067150.2
Solyc02g067160.2
Solyc02g067170.1
Solyc02g067180.2
Solyc02g067200.2
Solyc02g067210.2
Solyc02g067220.2
Solyc02g067230.2
Solyc02g067250.1
Solyc02g067260.1
Solyc02g067280.1
Solyc02g067290.2
Solyc02g067310.2
Solyc02g067320.1
Solyc02g067340.2
Solyc02g067350.2
Solyc02g067360.2
Solyc02g067370.2
Solyc02g067380.2
Solyc02g067390.2
Solyc02g067410.1
Solyc02g067420.2
Solyc02g067430.2
Solyc02g067440.2
Solyc02g067450.2
Solyc02g067460.2
Solyc02g067470.2
Solyc02g067480.2
Solyc02g067490.2
Solyc02g067510.2
Solyc02g067520.2
Solyc02g067530.2
Solyc02g067540.2
Solyc02g067560.1
Solyc02g067570.2
Solyc02g067580.2
Solyc02g067600.1
Solyc02g067610.1
Solyc02g067620.1
Solyc02g067660.2
Solyc02g067670.2
Solyc02g067680.1
Solyc02g067690.2
Solyc02g067700.1
Solyc02g067740.2
Solyc02g067750.2
Solyc02g067760.2
Solyc02g067770.2
Solyc02g067780.2
Solyc02g067790.2
Solyc02g067800.2
Solyc02g067810.1
Solyc02g067820.2
Solyc02g067830.2
Solyc02g067840.2
Solyc02g067850.2
Solyc02g067860.2
Solyc02g067890.2
Solyc02g067900.2
Solyc02g067910.1
Solyc02g067920.2
Solyc02g067930.2
Solyc02g067950.2
Solyc02g067960.1
Solyc02g067970.2
Solyc02g067980.2
Solyc02g067990.2
Solyc02g068000.2
Solyc02g068010.2
Solyc02g068030.1
Solyc02g068040.2
Solyc02g068050.2
Solyc02g068060.2
Solyc02g068070.2
Solyc02g068080.2
Solyc02g068090.2
Solyc02g068100.2
Solyc02g068110.2
Solyc02g068120.2
Solyc02g068130.2
Solyc02g068140.2
Solyc02g068150.2
Solyc02g068160.1
Solyc02g068170.1
Solyc02g068180.2
Solyc02g068190.1
Solyc02g068200.1
Solyc02g068220.1
Solyc02g068230.2
Solyc02g068240.2
Solyc02g068250.2
Solyc02g068260.1
Solyc02g068270.2
Solyc02g068280.2
Solyc02g068290.1
Solyc02g068300.2
Solyc02g068310.2
Solyc02g068320.2
Solyc02g068340.2
Solyc02g068350.1
Solyc02g068360.2
Solyc02g068370.2
Solyc02g068380.2
Solyc02g068390.2
Solyc02g068400.2
Solyc02g068420.2
Solyc02g068430.2
Solyc02g068440.2
Solyc02g068450.2
Solyc02g068460.1
Solyc02g068470.1
Solyc02g068480.2
Solyc02g068490.2
Solyc02g068500.2
Solyc02g068510.1
Solyc02g068530.2
Solyc02g068540.1
Solyc02g068550.1
Solyc02g068560.2
Solyc02g068580.1
Solyc02g068590.2
Solyc02g068600.2
Solyc02g068610.1
Solyc02g068620.1
Solyc02g068640.2
Solyc02g068650.1
Solyc02g068660.1
Solyc02g068680.1
Solyc02g068690.2
Solyc02g068700.2
Solyc02g068710.2
Solyc02g068720.2
Solyc02g068730.2
Solyc02g068740.2
Solyc02g068750.1
Solyc02g068760.2
Solyc02g068770.2
Solyc02g068780.2
Solyc02g068790.2
Solyc02g068820.1
Solyc02g068830.1
Solyc02g068890.2
Solyc02g068900.2
Solyc02g068910.2
Solyc02g068920.2
Solyc02g068930.2
Solyc02g068990.2
Solyc02g069010.2
Solyc02g069020.2
Solyc02g069030.2
Solyc02g069040.2
Solyc02g069060.2
Solyc02g069070.2
Solyc02g069080.2
Solyc02g069090.2
Solyc02g069100.2
Solyc02g069110.2
Solyc02g069120.2
Solyc02g069130.2
Solyc02g069140.1
Solyc02g069150.2
Solyc02g069160.2
Solyc02g069170.1
Solyc02g069180.2
Solyc02g069190.2
Solyc02g069200.1
Solyc02g069210.2
Solyc02g069230.2
Solyc02g069240.1
Solyc02g069250.2
Solyc02g069260.2
Solyc02g069290.2
Solyc02g069300.1
Solyc02g069310.2
Solyc02g069320.1
Solyc02g069330.1
Solyc02g069340.2
Solyc02g069350.2
Solyc02g069360.1
Solyc02g069370.2
Solyc02g069380.2
Solyc02g069400.2
Solyc02g069410.2
Solyc02g069420.2
Solyc02g069430.2
Solyc02g069440.2
Solyc02g069450.2
Solyc02g069460.2
Solyc02g069470.2
Solyc02g069490.2
Solyc02g069510.1
Solyc02g069520.2
Solyc02g069530.1
Solyc02g069540.1
Solyc02g069560.2
Solyc02g069570.2
Solyc02g069580.2
Solyc02g069590.2
Solyc02g069600.2
Solyc02g069610.2
Solyc02g069620.2
Solyc02g069630.2
Solyc02g069640.2
Solyc02g069650.1
Solyc02g069660.2
Solyc02g069670.2
Solyc02g069680.2
Solyc02g069690.1
Solyc02g069710.2
Solyc02g069720.2
Solyc02g069730.2
Solyc02g069740.2
Solyc02g069750.1
Solyc02g069770.2
Solyc02g069780.2
Solyc02g069790.2
Solyc02g069800.1
Solyc02g069820.2
Solyc02g069830.2
Solyc02g069840.2
Solyc02g069850.2
Solyc02g069860.2
Solyc02g069880.2
Solyc02g069910.1
Solyc02g069920.2
Solyc02g069930.1
Solyc02g069940.2
Solyc02g069950.2
Solyc02g069960.2
Solyc02g069970.2
Solyc02g069980.2
Solyc02g070000.2
Solyc02g070010.1
Solyc02g070020.1
Solyc02g070030.2
Solyc02g070040.1
Solyc02g070050.2
Solyc02g070060.1
Solyc02g070070.1
Solyc02g070080.2
Solyc02g070090.1
Solyc02g070100.2
Solyc02g070110.1
Solyc02g070130.1
Solyc02g070180.1
Solyc02g070200.1
Solyc02g070210.2
Solyc02g070220.2
Solyc02g070230.1
Solyc02g070240.2
Solyc02g070250.2
Solyc02g070260.2
Solyc02g070280.2
Solyc02g070290.2
Solyc02g070300.2
Solyc02g070310.2
Solyc02g070320.2
Solyc02g070330.2
Solyc02g070340.2
Solyc02g070350.2
Solyc02g070360.2
Solyc02g070370.2
Solyc02g070380.1
Solyc02g070390.2
Solyc02g070400.2
Solyc02g070410.1
Solyc02g070420.2
Solyc02g070430.2
Solyc02g070440.2
Solyc02g070450.1
Solyc02g070460.2
Solyc02g070470.1
Solyc02g070480.2
Solyc02g070490.2
Solyc02g070500.1
Solyc02g070510.2
Solyc02g070520.2
Solyc02g070530.2
Solyc02g070540.2
Solyc02g070550.2
Solyc02g070560.2
Solyc02g070570.2
Solyc02g070580.1
Solyc02g070610.2
Solyc02g070630.2
Solyc02g070640.2
Solyc02g070650.2
Solyc02g070660.2
Solyc02g070670.2
Solyc02g070680.2
Solyc02g070690.1
Solyc02g070710.1
Solyc02g070760.2
Solyc02g070770.2
Solyc02g070780.2
Solyc02g070790.2
Solyc02g070800.2
Solyc02g070810.2
Solyc02g070820.1
Solyc02g070860.2
Solyc02g070870.2
Solyc02g070880.1
Solyc02g070890.2
Solyc02g070900.1
Solyc02g070910.1
Solyc02g070920.2
Solyc02g070930.1
Solyc02g070940.1
Solyc02g070950.1
Solyc02g070970.1
Solyc02g070980.1
Solyc02g070990.1
Solyc02g071000.1
Solyc02g071010.1
Solyc02g071020.2
Solyc02g071030.1
Solyc02g071040.2
Solyc02g071050.2
Solyc02g071060.2
Solyc02g071070.2
Solyc02g071080.1
Solyc02g071090.2
Solyc02g071100.2
Solyc02g071110.2
Solyc02g071120.2
Solyc02g071130.2
Solyc02g071140.2
Solyc02g071150.2
Solyc02g071160.2
Solyc02g071170.2
Solyc02g071180.2
Solyc02g071190.2
Solyc02g071200.2
Solyc02g071210.2
Solyc02g071220.2
Solyc02g071230.1
Solyc02g071240.2
Solyc02g071250.2
Solyc02g071260.2
Solyc02g071270.1
Solyc02g071280.2
Solyc02g071310.2
Solyc02g071320.2
Solyc02g071330.2
Solyc02g071350.2
Solyc02g071360.2
Solyc02g071380.2
Solyc02g071410.2
Solyc02g071420.2
Solyc02g071430.2
Solyc02g071440.2
Solyc02g071450.2
Solyc02g071470.2
Solyc02g071490.2
Solyc02g071500.2
Solyc02g071510.2
Solyc02g071520.2
Solyc02g071530.1
Solyc02g071560.2
Solyc02g071570.2
Solyc02g071580.2
Solyc02g071590.1
Solyc02g071600.2
Solyc02g071610.2
Solyc02g071620.2
Solyc02g071640.1
Solyc02g071650.1
Solyc02g071690.1
Solyc02g071700.2
Solyc02g071710.2
Solyc02g071720.2
Solyc02g071730.2
Solyc02g071740.2
Solyc02g071750.2
Solyc02g071770.2
Solyc02g071780.2
Solyc02g071790.1
Solyc02g071800.2
Solyc02g071810.2
Solyc02g071820.2
Solyc02g071830.1
Solyc02g071860.2
Solyc02g071870.2
Solyc02g071880.2
Solyc02g071890.2
Solyc02g071900.2
Solyc02g071920.2
Solyc02g071930.1
Solyc02g071940.1
Solyc02g071950.1
Solyc02g071970.1
Solyc02g071980.2
Solyc02g071990.2
Solyc02g072000.2
Solyc02g072010.1
Solyc02g072030.1
Solyc02g072040.2
Solyc02g072070.2
Solyc02g072080.1
Solyc02g072090.1
Solyc02g072100.2
Solyc02g072120.2
Solyc02g072130.2
Solyc02g072140.1
Solyc02g072150.2
Solyc02g072160.2
Solyc02g072170.2
Solyc02g072180.2
Solyc02g072190.2
Solyc02g072210.1
Solyc02g072220.1
Solyc02g072230.2
Solyc02g072240.2
Solyc02g072250.1
Solyc02g072260.2
Solyc02g072270.2
Solyc02g072300.2
Solyc02g072310.2
Solyc02g072320.1
Solyc02g072330.1
Solyc02g072400.1
Solyc02g072420.1
Solyc02g072450.2
Solyc02g072460.1
Solyc02g072470.2
Solyc02g072480.2
Solyc02g072490.2
Solyc02g072500.2
Solyc02g072510.2
Solyc02g072520.2
Solyc02g072530.1
Solyc02g072540.2
Solyc02g072550.1
Solyc02g072570.1
Solyc02g073580.1
Solyc02g074590.2
Solyc02g075610.2
Solyc02g075620.2
Solyc02g075630.1
Solyc02g076630.1
Solyc02g076660.2
Solyc02g076670.2
Solyc02g076680.2
Solyc02g076690.2
Solyc02g076710.2
Solyc02g076720.2
Solyc02g076730.2
Solyc02g076750.1
Solyc02g076760.2
Solyc02g076780.2
Solyc02g076790.2
Solyc02g076800.1
Solyc02g076810.2
Solyc02g076820.2
Solyc02g076830.1
Solyc02g076840.2
Solyc02g076850.1
Solyc02g076860.2
Solyc02g076870.2
Solyc02g076880.2
Solyc02g076890.1
Solyc02g076900.2
Solyc02g076910.2
Solyc02g076920.2
Solyc02g076930.1
Solyc02g076950.2
Solyc02g076960.2
Solyc02g076980.2
Solyc02g076990.2
Solyc02g077000.2
Solyc02g077020.2
Solyc02g077030.2
Solyc02g077040.2
Solyc02g077050.2
Solyc02g077060.1
Solyc02g077070.2
Solyc02g077080.2
Solyc02g077090.2
Solyc02g077100.2
Solyc02g077110.2
Solyc02g077120.2
Solyc02g077130.1
Solyc02g077140.2
Solyc02g077160.2
Solyc02g077210.1
Solyc02g077220.2
Solyc02g077230.2
Solyc02g077240.2
Solyc02g077250.2
Solyc02g077260.2
Solyc02g077270.2
Solyc02g077280.2
Solyc02g077300.1
Solyc02g077310.2
Solyc02g077320.2
Solyc02g077330.2
Solyc02g077360.1
Solyc02g077370.1
Solyc02g077390.1
Solyc02g077400.2
Solyc02g077410.2
Solyc02g077420.2
Solyc02g077430.2
Solyc02g077440.2
Solyc02g077450.2
Solyc02g077460.1
Solyc02g077470.2
Solyc02g077480.1
Solyc02g077490.2
Solyc02g077500.2
Solyc02g077510.2
Solyc02g077520.2
Solyc02g077540.2
Solyc02g077550.2
Solyc02g077560.2
Solyc02g077590.1
Solyc02g077600.2
Solyc02g077610.2
Solyc02g077620.1
Solyc02g077630.2
Solyc02g077640.1
Solyc02g077650.1
Solyc02g077660.2
Solyc02g077670.2
Solyc02g077680.2
Solyc02g077690.2
Solyc02g077700.1
Solyc02g077710.1
Solyc02g077720.2
Solyc02g077730.2
Solyc02g077740.2
Solyc02g077750.2
Solyc02g077760.1
Solyc02g077770.2
Solyc02g077780.2
Solyc02g077840.1
Solyc02g077850.2
Solyc02g077880.2
Solyc02g077890.2
Solyc02g077900.2
Solyc02g077910.2
Solyc02g077920.2
Solyc02g077950.1
Solyc02g077960.1
Solyc02g077970.2
Solyc02g077980.1
Solyc02g077990.2
Solyc02g078000.2
Solyc02g078010.2
Solyc02g078020.2
Solyc02g078030.1
Solyc02g078040.2
Solyc02g078050.2
Solyc02g078080.1
Solyc02g078100.2
Solyc02g078110.1
Solyc02g078120.1
Solyc02g078130.2
Solyc02g078140.2
Solyc02g078150.2
Solyc02g078160.2
Solyc02g078170.1
Solyc02g078180.2
Solyc02g078190.2
Solyc02g078200.2
Solyc02g078210.2
Solyc02g078220.1
Solyc02g078230.1
Solyc02g078240.2
Solyc02g078250.2
Solyc02g078260.2
Solyc02g078270.2
Solyc02g078300.2
Solyc02g078320.1
Solyc02g078330.2
Solyc02g078350.2
Solyc02g078360.2
Solyc02g078370.1
Solyc02g078380.2
Solyc02g078390.2
Solyc02g078400.2
Solyc02g078410.1
Solyc02g078430.2
Solyc02g078440.2
Solyc02g078450.2
Solyc02g078460.2
Solyc02g078470.2
Solyc02g078480.2
Solyc02g078490.2
Solyc02g078500.2
Solyc02g078510.2
Solyc02g078520.2
Solyc02g078530.2
Solyc02g078540.2
Solyc02g078550.2
Solyc02g078560.2
Solyc02g078570.2
Solyc02g078580.1
Solyc02g078590.1
Solyc02g078600.2
Solyc02g078610.2
Solyc02g078620.1
Solyc02g078630.2
Solyc02g078640.2
Solyc02g078650.2
Solyc02g078660.2
Solyc02g078670.2
Solyc02g078690.1
Solyc02g078700.2
Solyc02g078720.2
Solyc02g078730.2
Solyc02g078740.2
Solyc02g078750.2
Solyc02g078760.1
Solyc02g078780.2
Solyc02g078790.2
Solyc02g078800.2
Solyc02g078810.2
Solyc02g078820.2
Solyc02g078830.2
Solyc02g078840.2
Solyc02g078850.1
Solyc02g078860.2
Solyc02g078870.1
Solyc02g078880.2
Solyc02g078890.1
Solyc02g078900.2
Solyc02g078910.2
Solyc02g078920.2
Solyc02g078940.2
Solyc02g078950.2
Solyc02g078960.2
Solyc02g078970.2
Solyc02g078980.2
Solyc02g078990.2
Solyc02g079000.2
Solyc02g079010.2
Solyc02g079020.2
Solyc02g079030.2
Solyc02g079040.2
Solyc02g079050.2
Solyc02g079060.2
Solyc02g079090.2
Solyc02g079100.2
Solyc02g079110.2
Solyc02g079130.2
Solyc02g079160.2
Solyc02g079170.2
Solyc02g079180.1
Solyc02g079190.2
Solyc02g079200.1
Solyc02g079210.2
Solyc02g079220.2
Solyc02g079230.2
Solyc02g079240.1
Solyc02g079250.2
Solyc02g079260.1
Solyc02g079270.2
Solyc02g079280.2
Solyc02g079290.2
Solyc02g079300.2
Solyc02g079320.2
Solyc02g079330.2
Solyc02g079340.2
Solyc02g079350.2
Solyc02g079360.1
Solyc02g079370.2
Solyc02g079380.1
Solyc02g079390.2
Solyc02g079400.2
Solyc02g079410.2
Solyc02g079430.2
Solyc02g079440.1
Solyc02g079460.1
Solyc02g079480.1
Solyc02g079490.2
Solyc02g079500.2
Solyc02g079510.2
Solyc02g079520.1
Solyc02g079530.2
Solyc02g079540.1
Solyc02g079560.1
Solyc02g079570.2
Solyc02g079580.2
Solyc02g079590.2
Solyc02g079600.2
Solyc02g079610.2
Solyc02g079640.2
Solyc02g079650.2
Solyc02g079700.1
Solyc02g079710.2
Solyc02g079730.2
Solyc02g079740.1
Solyc02g079750.2
Solyc02g079760.2
Solyc02g079770.2
Solyc02g079780.1
Solyc02g079790.2
Solyc02g079800.1
Solyc02g079820.2
Solyc02g079830.1
Solyc02g079850.2
Solyc02g079860.1
Solyc02g079870.2
Solyc02g079880.2
Solyc02g079920.2
Solyc02g079930.2
Solyc02g079940.2
Solyc02g079950.2
Solyc02g079960.2
Solyc02g079970.2
Solyc02g079980.2
Solyc02g079990.2
Solyc02g080010.2
Solyc02g080020.1
Solyc02g080040.2
Solyc02g080050.1
Solyc02g080070.2
Solyc02g080080.2
Solyc02g080100.1
Solyc02g080110.2
Solyc02g080120.1
Solyc02g080130.2
Solyc02g080140.2
Solyc02g080150.1
Solyc02g080160.2
Solyc02g080170.1
Solyc02g080180.1
Solyc02g080190.2
Solyc02g080200.2
Solyc02g080210.2
Solyc02g080220.2
Solyc02g080230.2
Solyc02g080260.2
Solyc02g080270.2
Solyc02g080280.1
Solyc02g080290.2
Solyc02g080300.2
Solyc02g080310.2
Solyc02g080320.2
Solyc02g080330.2
Solyc02g080340.2
Solyc02g080360.1
Solyc02g080370.2
Solyc02g080380.2
Solyc02g080390.2
Solyc02g080400.1
Solyc02g080410.2
Solyc02g080420.2
Solyc02g080430.2
Solyc02g080440.2
Solyc02g080450.1
Solyc02g080470.2
Solyc02g080480.2
Solyc02g080490.2
Solyc02g080500.2
Solyc02g080510.1
Solyc02g080520.2
Solyc02g080530.2
Solyc02g080540.1
Solyc02g080550.1
Solyc02g080560.1
Solyc02g080570.2
Solyc02g080590.2
Solyc02g080600.1
Solyc02g080610.2
Solyc02g080620.2
Solyc02g080630.2
Solyc02g080640.2
Solyc02g080650.2
Solyc02g080660.2
Solyc02g080670.2
Solyc02g080700.1
Solyc02g080770.2
Solyc02g080780.2
Solyc02g080790.2
Solyc02g080800.2
Solyc02g080810.2
Solyc02g080820.2
Solyc02g080830.1
Solyc02g080880.2
Solyc02g080890.2
Solyc02g080900.2
Solyc02g080910.2
Solyc02g080920.1
Solyc02g080940.2
Solyc02g080950.1
Solyc02g080960.1
Solyc02g080970.2
Solyc02g080980.2
Solyc02g080990.1
Solyc02g081000.1
Solyc02g081010.1
Solyc02g081030.2
Solyc02g081040.2
Solyc02g081050.2
Solyc02g081060.2
Solyc02g081070.2
Solyc02g081080.2
Solyc02g081120.2
Solyc02g081140.2
Solyc02g081150.1
Solyc02g081160.2
Solyc02g081170.2
Solyc02g081180.1
Solyc02g081190.2
Solyc02g081200.1
Solyc02g081210.2
Solyc02g081220.1
Solyc02g081230.2
Solyc02g081250.1
Solyc02g081260.1
Solyc02g081270.2
Solyc02g081290.2
Solyc02g081300.2
Solyc02g081310.2
Solyc02g081320.2
Solyc02g081330.2
Solyc02g081340.2
Solyc02g081350.2
Solyc02g081360.2
Solyc02g081370.2
Solyc02g081380.2
Solyc02g081390.2
Solyc02g081400.2
Solyc02g081410.2
Solyc02g081420.2
Solyc02g081430.2
Solyc02g081440.2
Solyc02g081450.2
Solyc02g081460.2
Solyc02g081470.2
Solyc02g081480.2
Solyc02g081490.2
Solyc02g081500.2
Solyc02g081510.1
Solyc02g081520.2
Solyc02g081530.1
Solyc02g081550.2
Solyc02g081560.1
Solyc02g081570.2
Solyc02g081580.2
Solyc02g081590.2
Solyc02g081600.2
Solyc02g081610.1
Solyc02g081620.2
Solyc02g081640.2
Solyc02g081650.2
Solyc02g081660.2
Solyc02g081680.2
Solyc02g081690.1
Solyc02g081700.1
Solyc02g081710.1
Solyc02g081720.2
Solyc02g081730.2
Solyc02g081770.1
Solyc02g081800.1
Solyc02g081810.2
Solyc02g081830.2
Solyc02g081840.2
Solyc02g081850.2
Solyc02g081860.1
Solyc02g081880.2
Solyc02g081890.2
Solyc02g081900.2
Solyc02g081910.1
Solyc02g081920.2
Solyc02g081930.2
Solyc02g081940.2
Solyc02g081950.2
Solyc02g081960.2
Solyc02g081970.2
Solyc02g081980.2
Solyc02g081990.2
Solyc02g082000.2
Solyc02g082010.1
Solyc02g082020.2
Solyc02g082030.2
Solyc02g082040.2
Solyc02g082050.2
Solyc02g082060.1
Solyc02g082070.2
Solyc02g082080.1
Solyc02g082090.2
Solyc02g082100.2
Solyc02g082110.2
Solyc02g082120.2
Solyc02g082130.1
Solyc02g082140.2
Solyc02g082150.1
Solyc02g082160.1
Solyc02g082170.1
Solyc02g082180.2
Solyc02g082190.2
Solyc02g082200.2
Solyc02g082210.2
Solyc02g082220.2
Solyc02g082230.2
Solyc02g082240.1
Solyc02g082250.2
Solyc02g082260.2
Solyc02g082270.2
Solyc02g082280.2
Solyc02g082290.2
Solyc02g082300.2
Solyc02g082330.1
Solyc02g082340.2
Solyc02g082350.2
Solyc02g082360.2
Solyc02g082400.2
Solyc02g082410.2
Solyc02g082420.2
Solyc02g082430.2
Solyc02g082440.1
Solyc02g082450.2
Solyc02g082460.2
Solyc02g082470.2
Solyc02g082480.2
Solyc02g082490.2
Solyc02g082500.1
Solyc02g082510.1
Solyc02g082530.1
Solyc02g082540.2
Solyc02g082550.2
Solyc02g082560.1
Solyc02g082570.1
Solyc02g082590.2
Solyc02g082600.2
Solyc02g082640.1
Solyc02g082650.2
Solyc02g082660.2
Solyc02g082670.2
Solyc02g082680.2
Solyc02g082690.2
Solyc02g082700.2
Solyc02g082710.2
Solyc02g082720.2
Solyc02g082730.2
Solyc02g082740.1
Solyc02g082750.2
Solyc02g082760.2
Solyc02g082770.2
Solyc02g082800.2
Solyc02g082810.2
Solyc02g082820.2
Solyc02g082830.1
Solyc02g082840.2
Solyc02g082850.2
Solyc02g082860.2
Solyc02g082870.2
Solyc02g082880.2
Solyc02g082890.1
Solyc02g082900.2
Solyc02g082910.2
Solyc02g082920.2
Solyc02g082930.2
Solyc02g082940.2
Solyc02g082950.2
Solyc02g082960.2
Solyc02g082970.1
Solyc02g082990.2
Solyc02g083020.1
Solyc02g083040.1
Solyc02g083090.1
Solyc02g083110.1
Solyc02g083120.1
Solyc02g083130.2
Solyc02g083140.2
Solyc02g083150.2
Solyc02g083170.2
Solyc02g083180.2
Solyc02g083190.1
Solyc02g083200.2
Solyc02g083220.1
Solyc02g083230.2
Solyc02g083240.2
Solyc02g083250.2
Solyc02g083260.2
Solyc02g083270.2
Solyc02g083280.2
Solyc02g083290.2
Solyc02g083310.2
Solyc02g083320.2
Solyc02g083330.1
Solyc02g083340.2
Solyc02g083350.2
Solyc02g083360.1
Solyc02g083380.2
Solyc02g083390.2
Solyc02g083400.2
Solyc02g083410.2
Solyc02g083420.2
Solyc02g083430.1
Solyc02g083440.2
Solyc02g083450.2
Solyc02g083460.2
Solyc02g083470.2
Solyc02g083480.2
Solyc02g083490.2
Solyc02g083500.2
Solyc02g083510.2
Solyc02g083530.1
Solyc02g083540.2
Solyc02g083560.2
Solyc02g083570.2
Solyc02g083580.2
Solyc02g083590.2
Solyc02g083600.2
Solyc02g083610.2
Solyc02g083620.2
Solyc02g083630.2
Solyc02g083640.2
Solyc02g083650.2
Solyc02g083660.1
Solyc02g083670.2
Solyc02g083680.1
Solyc02g083690.2
Solyc02g083700.2
Solyc02g083710.2
Solyc02g083720.2
Solyc02g083730.2
Solyc02g083740.1
Solyc02g083750.1
Solyc02g083760.2
Solyc02g083770.2
Solyc02g083780.1
Solyc02g083790.2
Solyc02g083800.2
Solyc02g083810.2
Solyc02g083820.1
Solyc02g083850.2
Solyc02g083860.2
Solyc02g083870.2
Solyc02g083880.2
Solyc02g083890.2
Solyc02g083900.2
Solyc02g083920.1
Solyc02g083930.1
Solyc02g083940.2
Solyc02g083960.2
Solyc02g083970.1
Solyc02g083980.2
Solyc02g083990.2
Solyc02g084000.2
Solyc02g084010.1
Solyc02g084020.2
Solyc02g084030.2
Solyc02g084170.1
Solyc02g084180.1
Solyc02g084200.1
Solyc02g084210.1
Solyc02g084220.2
Solyc02g084230.1
Solyc02g084240.2
Solyc02g084280.2
Solyc02g084290.1
Solyc02g084300.1
Solyc02g084330.2
Solyc02g084340.1
Solyc02g084350.2
Solyc02g084360.2
Solyc02g084370.1
Solyc02g084380.2
Solyc02g084390.2
Solyc02g084400.2
Solyc02g084410.2
Solyc02g084420.2
Solyc02g084430.2
Solyc02g084440.2
Solyc02g084450.2
Solyc02g084490.1
Solyc02g084500.2
Solyc02g084510.2
Solyc02g084520.2
Solyc02g084540.2
Solyc02g084550.2
Solyc02g084560.2
Solyc02g084570.2
Solyc02g084580.1
Solyc02g084590.2
Solyc02g084600.2
Solyc02g084610.1
Solyc02g084620.2
Solyc02g084630.2
Solyc02g084640.2
Solyc02g084650.2
Solyc02g084660.2
Solyc02g084670.2
Solyc02g084680.2
Solyc02g084690.2
Solyc02g084700.2
Solyc02g084710.2
Solyc02g084720.2
Solyc02g084730.2
Solyc02g084740.2
Solyc02g084750.2
Solyc02g084760.2
Solyc02g084770.2
Solyc02g084780.2
Solyc02g084790.2
Solyc02g084800.2
Solyc02g084810.2
Solyc02g084820.2
Solyc02g084830.2
Solyc02g084840.2
Solyc02g084850.2
Solyc02g084860.1
Solyc02g084870.2
Solyc02g084880.2
Solyc02g084890.1
Solyc02g084900.2
Solyc02g084910.2
Solyc02g084920.2
Solyc02g084930.2
Solyc02g084940.1
Solyc02g084950.2
Solyc02g084960.1
Solyc02g084970.2
Solyc02g084980.2
Solyc02g084990.2
Solyc02g085000.2
Solyc02g085010.1
Solyc02g085030.2
Solyc02g085040.2
Solyc02g085050.2
Solyc02g085080.2
Solyc02g085090.1
Solyc02g085100.2
Solyc02g085110.2
Solyc02g085120.2
Solyc02g085130.2
Solyc02g085140.2
Solyc02g085150.2
Solyc02g085160.1
Solyc02g085170.2
Solyc02g085180.2
Solyc02g085190.1
Solyc02g085210.1
Solyc02g085220.2
Solyc02g085230.2
Solyc02g085240.2
Solyc02g085250.2
Solyc02g085280.1
Solyc02g085290.2
Solyc02g085300.2
Solyc02g085310.2
Solyc02g085320.1
Solyc02g085330.1
Solyc02g085340.1
Solyc02g085350.2
Solyc02g085360.2
Solyc02g085370.2
Solyc02g085380.2
Solyc02g085390.2
Solyc02g085400.2
Solyc02g085420.2
Solyc02g085430.2
Solyc02g085450.1
Solyc02g085460.1
Solyc02g085470.2
Solyc02g085480.2
Solyc02g085490.1
Solyc02g085500.2
Solyc02g085520.2
Solyc02g085540.1
Solyc02g085560.2
Solyc02g085570.2
Solyc02g085580.2
Solyc02g085600.1
Solyc02g085610.2
Solyc02g085630.2
Solyc02g085640.2
Solyc02g085650.2
Solyc02g085660.1
Solyc02g085670.2
Solyc02g085680.1
Solyc02g085690.2
Solyc02g085700.1
Solyc02g085710.2
Solyc02g085720.1
Solyc02g085730.2
Solyc02g085740.2
Solyc02g085750.2
Solyc02g085760.2
Solyc02g085770.2
Solyc02g085780.2
Solyc02g085790.2
Solyc02g085800.1
Solyc02g085810.2
Solyc02g085820.2
Solyc02g085830.2
Solyc02g085840.2
Solyc02g085850.1
Solyc02g085860.2
Solyc02g085870.2
Solyc02g085880.1
Solyc02g085910.2
Solyc02g085920.2
Solyc02g085930.2
Solyc02g085950.2
Solyc02g086050.2
Solyc02g086060.2
Solyc02g086070.2
Solyc02g086080.2
Solyc02g086090.2
Solyc02g086100.2
Solyc02g086110.2
Solyc02g086120.2
Solyc02g086130.2
Solyc02g086140.1
Solyc02g086150.2
Solyc02g086160.2
Solyc02g086170.2
Solyc02g086180.2
Solyc02g086200.1
Solyc02g086210.2
Solyc02g086220.2
Solyc02g086230.1
Solyc02g086240.2
Solyc02g086250.2
Solyc02g086260.1
Solyc02g086270.2
Solyc02g086280.2
Solyc02g086300.2
Solyc02g086320.1
Solyc02g086330.2
Solyc02g086340.2
Solyc02g086350.2
Solyc02g086360.2
Solyc02g086370.2
Solyc02g086380.1
Solyc02g086430.2
Solyc02g086440.2
Solyc02g086450.1
Solyc02g086460.2
Solyc02g086470.2
Solyc02g086480.1
Solyc02g086500.2
Solyc02g086510.2
Solyc02g086520.2
Solyc02g086530.2
Solyc02g086550.2
Solyc02g086560.2
Solyc02g086580.2
Solyc02g086590.2
Solyc02g086600.2
Solyc02g086610.2
Solyc02g086630.1
Solyc02g086640.2
Solyc02g086650.2
Solyc02g086660.2
Solyc02g086670.2
Solyc02g086680.2
Solyc02g086690.2
Solyc02g086700.2
Solyc02g086710.2
Solyc02g086730.1
Solyc02g086740.1
Solyc02g086750.1
Solyc02g086760.1
Solyc02g086770.2
Solyc02g086780.2
Solyc02g086790.2
Solyc02g086800.2
Solyc02g086810.1
Solyc02g086820.2
Solyc02g086830.2
Solyc02g086840.2
Solyc02g086860.2
Solyc02g086870.2
Solyc02g086880.2
Solyc02g086890.2
Solyc02g086900.2
Solyc02g086910.2
Solyc02g086930.2
Solyc02g086940.2
Solyc02g086950.1
Solyc02g086960.2
Solyc02g086970.2
Solyc02g086980.2
Solyc02g086990.2
Solyc02g087000.2
Solyc02g087010.2
Solyc02g087020.1
Solyc02g087030.1
Solyc02g087040.1
Solyc02g087050.2
Solyc02g087060.2
Solyc02g087070.2
Solyc02g087090.2
Solyc02g087100.1
Solyc02g087110.2
Solyc02g087120.2
Solyc02g087130.2
Solyc02g087140.2
Solyc02g087150.2
Solyc02g087170.2
Solyc02g087180.2
Solyc02g087190.1
Solyc02g087200.1
Solyc02g087210.2
Solyc02g087220.2
Solyc02g087230.2
Solyc02g087240.2
Solyc02g087250.2
Solyc02g087260.1
Solyc02g087270.2
Solyc02g087280.2
Solyc02g087290.2
Solyc02g087300.1
Solyc02g087310.2
Solyc02g087330.2
Solyc02g087340.2
Solyc02g087350.1
Solyc02g087360.2
Solyc02g087400.1
Solyc02g087410.2
Solyc02g087430.2
Solyc02g087440.2
Solyc02g087450.2
Solyc02g087460.1
Solyc02g087480.2
Solyc02g087510.2
Solyc02g087520.2
Solyc02g087540.1
Solyc02g087550.2
Solyc02g087560.1
Solyc02g087580.2
Solyc02g087600.2
Solyc02g087610.1
Solyc02g087620.2
Solyc02g087630.2
Solyc02g087640.2
Solyc02g087650.2
Solyc02g087660.2
Solyc02g087670.2
Solyc02g087710.2
Solyc02g087720.1
Solyc02g087730.2
Solyc02g087740.2
Solyc02g087750.2
Solyc02g087760.2
Solyc02g087770.2
Solyc02g087780.2
Solyc02g087800.2
Solyc02g087810.2
Solyc02g087830.2
Solyc02g087840.2
Solyc02g087850.1
Solyc02g087860.2
Solyc02g087870.2
Solyc02g087880.2
Solyc02g087890.2
Solyc02g087900.2
Solyc02g087920.2
Solyc02g087930.2
Solyc02g087940.2
Solyc02g087950.2
Solyc02g087960.2
Solyc02g087970.1
Solyc02g087980.2
Solyc02g087990.2
Solyc02g088000.2
Solyc02g088010.2
Solyc02g088040.1
Solyc02g088070.2
Solyc02g088080.1
Solyc02g088090.1
Solyc02g088100.2
Solyc02g088110.2
Solyc02g088120.2
Solyc02g088130.1
Solyc02g088170.1
Solyc02g088180.2
Solyc02g088190.2
Solyc02g088200.2
Solyc02g088210.2
Solyc02g088220.2
Solyc02g088230.2
Solyc02g088240.2
Solyc02g088250.2
Solyc02g088260.2
Solyc02g088270.2
Solyc02g088280.2
Solyc02g088290.2
Solyc02g088300.2
Solyc02g088310.1
Solyc02g088320.2
Solyc02g088330.2
Solyc02g088340.2
Solyc02g088350.2
Solyc02g088390.2
Solyc02g088400.2
Solyc02g088450.2
Solyc02g088460.2
Solyc02g088470.1
Solyc02g088480.2
Solyc02g088490.2
Solyc02g088500.1
Solyc02g088510.2
Solyc02g088520.2
Solyc02g088540.2
Solyc02g088550.2
Solyc02g088560.2
Solyc02g088570.1
Solyc02g088580.1
Solyc02g088590.2
Solyc02g088600.2
Solyc02g088610.2
Solyc02g088620.2
Solyc02g088630.2
Solyc02g088660.2
Solyc02g088680.1
Solyc02g088690.2
Solyc02g088700.2
Solyc02g088720.2
Solyc02g088730.1
Solyc02g088740.1
Solyc02g088760.2
Solyc02g088770.2
Solyc02g088780.2
Solyc02g088790.2
Solyc02g088800.1
Solyc02g088820.2
Solyc02g088830.2
Solyc02g088840.2
Solyc02g088900.2
Solyc02g088910.2
Solyc02g088920.2
Solyc02g088930.2
Solyc02g088940.2
Solyc02g088950.1
Solyc02g088960.2
Solyc02g088970.1
Solyc02g088980.1
Solyc02g088990.1
Solyc02g089000.2
Solyc02g089010.1
Solyc02g089020.1
Solyc02g089030.1
Solyc02g089040.2
Solyc02g089050.2
Solyc02g089060.2
Solyc02g089070.2
Solyc02g089080.2
Solyc02g089090.2
Solyc02g089100.2
Solyc02g089110.2
Solyc02g089120.2
Solyc02g089130.2
Solyc02g089140.2
Solyc02g089150.2
Solyc02g089160.2
Solyc02g089170.2
Solyc02g089190.1
Solyc02g089200.2
Solyc02g089210.2
Solyc02g089220.2
Solyc02g089230.2
Solyc02g089240.2
Solyc02g089250.2
Solyc02g089260.2
Solyc02g089270.1
Solyc02g089280.2
Solyc02g089290.2
Solyc02g089300.2
Solyc02g089310.1
Solyc02g089320.2
Solyc02g089330.2
Solyc02g089340.2
Solyc02g089350.2
Solyc02g089360.2
Solyc02g089370.2
Solyc02g089380.1
Solyc02g089390.1
Solyc02g089400.2
Solyc02g089410.2
Solyc02g089420.1
Solyc02g089440.2
Solyc02g089460.1
Solyc02g089470.1
Solyc02g089480.1
Solyc02g089490.2
Solyc02g089500.2
Solyc02g089520.1
Solyc02g089540.2
Solyc02g089550.2
Solyc02g089560.2
Solyc02g089570.2
Solyc02g089580.2
Solyc02g089590.2
Solyc02g089600.2
Solyc02g089610.1
Solyc02g089620.2
Solyc02g089630.2
Solyc02g089640.2
Solyc02g089650.2
Solyc02g089660.1
Solyc02g089670.2
Solyc02g089680.2
Solyc02g089690.2
Solyc02g089700.2
Solyc02g089710.2
Solyc02g089720.1
Solyc02g089730.1
Solyc02g089740.2
Solyc02g089750.2
Solyc02g089760.2
Solyc02g089770.2
Solyc02g089790.2
Solyc02g089800.2
Solyc02g089810.2
Solyc02g089820.2
Solyc02g089840.2
Solyc02g089850.2
Solyc02g089860.1
Solyc02g089870.1
Solyc02g089880.2
Solyc02g089890.2
Solyc02g089900.1
Solyc02g089920.1
Solyc02g089930.2
Solyc02g089940.2
Solyc02g089950.1
Solyc02g089960.2
Solyc02g089970.2
Solyc02g089980.2
Solyc02g089990.1
Solyc02g090000.2
Solyc02g090010.1
Solyc02g090020.2
Solyc02g090030.2
Solyc02g090040.1
Solyc02g090050.2
Solyc02g090070.2
Solyc02g090090.2
Solyc02g090100.1
Solyc02g090110.2
Solyc02g090120.1
Solyc02g090130.2
Solyc02g090140.1
Solyc02g090150.1
Solyc02g090160.2
Solyc02g090170.2
Solyc02g090180.2
Solyc02g090190.1
Solyc02g090200.2
Solyc02g090210.2
Solyc02g090220.2
Solyc02g090230.2
Solyc02g090250.2
Solyc02g090260.1
Solyc02g090290.2
Solyc02g090300.2
Solyc02g090310.1
Solyc02g090330.2
Solyc02g090340.2
Solyc02g090350.2
Solyc02g090360.2
Solyc02g090380.2
Solyc02g090390.2
Solyc02g090400.2
Solyc02g090410.2
Solyc02g090420.2
Solyc02g090430.2
Solyc02g090440.2
Solyc02g090450.2
Solyc02g090460.2
Solyc02g090470.2
Solyc02g090480.2
Solyc02g090490.2
Solyc02g090510.2
Solyc02g090530.2
Solyc02g090540.2
Solyc02g090560.2
Solyc02g090570.2
Solyc02g090580.2
Solyc02g090590.1
Solyc02g090600.1
Solyc02g090610.1
Solyc02g090620.2
Solyc02g090630.2
Solyc02g090640.2
Solyc02g090650.2
Solyc02g090670.2
Solyc02g090680.2
Solyc02g090690.1
Solyc02g090700.2
Solyc02g090710.2
Solyc02g090720.2
Solyc02g090730.2
Solyc02g090740.2
Solyc02g090750.2
Solyc02g090760.2
Solyc02g090810.2
Solyc02g090820.2
Solyc02g090840.2
Solyc02g090850.2
Solyc02g090860.2
Solyc02g090870.1
Solyc02g090890.2
Solyc02g090900.2
Solyc02g090910.2
Solyc02g090930.2
Solyc02g090940.2
Solyc02g090950.1
Solyc02g090960.1
Solyc02g090970.1
Solyc02g090980.1
Solyc02g090990.1
Solyc02g091000.2
Solyc02g091010.1
Solyc02g091020.1
Solyc02g091030.2
Solyc02g091050.2
Solyc02g091060.1
Solyc02g091070.2
Solyc02g091080.1
Solyc02g091090.2
Solyc02g091100.2
Solyc02g091110.2
Solyc02g091120.2
Solyc02g091130.2
Solyc02g091140.2
Solyc02g091170.2
Solyc02g091180.1
Solyc02g091190.2
Solyc02g091210.1
Solyc02g091220.1
Solyc02g091230.2
Solyc02g091240.1
Solyc02g091250.1
Solyc02g091260.1
Solyc02g091270.2
Solyc02g091280.2
Solyc02g091290.2
Solyc02g091300.2
Solyc02g091320.2
Solyc02g091330.2
Solyc02g091340.2
Solyc02g091350.2
Solyc02g091360.1
Solyc02g091370.2
Solyc02g091380.1
Solyc02g091390.2
Solyc02g091400.1
Solyc02g091410.2
Solyc02g091420.2
Solyc02g091430.2
Solyc02g091440.1
Solyc02g091450.2
Solyc02g091460.2
Solyc02g091470.2
Solyc02g091480.1
Solyc02g091490.2
Solyc02g091500.1
Solyc02g091510.2
Solyc02g091520.2
Solyc02g091530.2
Solyc02g091540.2
Solyc02g091560.2
Solyc02g091580.2
Solyc02g091590.2
Solyc02g091600.1
Solyc02g091620.1
Solyc02g091630.1
Solyc02g091640.2
Solyc02g091650.2
Solyc02g091660.2
Solyc02g091670.1
Solyc02g091680.2
Solyc02g091690.2
Solyc02g091700.2
Solyc02g091710.2
Solyc02g091720.1
Solyc02g091730.1
Solyc02g091740.2
Solyc02g091760.1
Solyc02g091770.1
Solyc02g091780.1
Solyc02g091790.2
Solyc02g091800.2
Solyc02g091830.2
Solyc02g091840.2
Solyc02g091860.2
Solyc02g091870.2
Solyc02g091880.2
Solyc02g091890.1
Solyc02g091900.2
Solyc02g091910.1
Solyc02g091920.2
Solyc02g091930.2
Solyc02g091940.2
Solyc02g091950.2
Solyc02g091960.2
Solyc02g091970.2
Solyc02g091980.1
Solyc02g091990.2
Solyc02g092000.2
Solyc02g092010.2
Solyc02g092040.1
Solyc02g092050.2
Solyc02g092070.2
Solyc02g092080.1
Solyc02g092090.1
Solyc02g092110.2
Solyc02g092120.2
Solyc02g092130.2
Solyc02g092140.1
Solyc02g092150.2
Solyc02g092160.2
Solyc02g092170.1
Solyc02g092190.1
Solyc02g092200.2
Solyc02g092210.1
Solyc02g092220.1
Solyc02g092230.2
Solyc02g092240.2
Solyc02g092250.2
Solyc02g092260.2
Solyc02g092270.2
Solyc02g092290.2
Solyc02g092300.1
Solyc02g092310.2
Solyc02g092320.2
Solyc02g092330.2
Solyc02g092340.2
Solyc02g092350.2
Solyc02g092360.2
Solyc02g092370.1
Solyc02g092380.2
Solyc02g092390.2
Solyc02g092410.2
Solyc02g092420.2
Solyc02g092430.1
Solyc02g092440.2
Solyc02g092450.2
Solyc02g092460.2
Solyc02g092470.2
Solyc02g092480.2
Solyc02g092490.2
Solyc02g092500.1
Solyc02g092510.2
Solyc02g092530.2
Solyc02g092540.2
Solyc02g092550.2
Solyc02g092560.2
Solyc02g092570.1
Solyc02g092580.2
Solyc02g092590.2
Solyc02g092600.2
Solyc02g092610.2
Solyc02g092620.2
Solyc02g092640.2
Solyc02g092650.2
Solyc02g092660.2
Solyc02g092670.1
Solyc02g092680.1
Solyc02g092700.2
Solyc02g092710.2
Solyc02g092720.1
Solyc02g092730.2
Solyc02g092740.1
Solyc02g092750.2
Solyc02g092760.2
Solyc02g092770.2
Solyc02g092780.1
Solyc02g092790.2
Solyc02g092800.2
Solyc02g092810.2
Solyc02g092820.2
Solyc02g092830.2
Solyc02g092840.1
Solyc02g092860.2
Solyc02g092870.1
Solyc02g092880.2
Solyc02g092890.1
Solyc02g092910.2
Solyc02g092920.2
Solyc02g092930.1
Solyc02g092940.2
Solyc02g092950.2
Solyc02g092960.1
Solyc02g092970.2
Solyc02g092980.2
Solyc02g092990.1
Solyc02g093000.2
Solyc02g093010.2
Solyc02g093020.2
Solyc02g093030.2
Solyc02g093050.2
Solyc02g093060.2
Solyc02g093070.2
Solyc02g093080.2
Solyc02g093090.1
Solyc02g093100.2
Solyc02g093110.2
Solyc02g093120.2
Solyc02g093130.1
Solyc02g093140.2
Solyc02g093150.2
Solyc02g093160.2
Solyc02g093170.2
Solyc02g093180.2
Solyc02g093190.2
Solyc02g093200.2
Solyc02g093210.2
Solyc02g093220.2
Solyc02g093230.2
Solyc02g093250.2
Solyc02g093270.2
Solyc02g093280.2
Solyc02g093290.2
Solyc02g093300.2
Solyc02g093310.2
Solyc02g093320.2
Solyc02g093330.2
Solyc02g093340.2
Solyc02g093350.2
Solyc02g093360.2
Solyc02g093370.2
Solyc02g093390.2
Solyc02g093400.1
Solyc02g093410.2
Solyc02g093420.2
Solyc02g093430.2
Solyc02g093440.2
Solyc02g093450.2
Solyc02g093460.2
Solyc02g093470.2
Solyc02g093480.2
Solyc02g093490.2
Solyc02g093510.2
Solyc02g093520.2
Solyc02g093530.2
Solyc02g093550.2
Solyc02g093560.1
Solyc02g093570.2
Solyc02g093580.2
Solyc02g093590.2
Solyc02g093600.2
Solyc02g093610.2
Solyc02g093620.1
Solyc02g093630.2
Solyc02g093640.2
Solyc02g093650.2
Solyc02g093660.1
Solyc02g093670.2
Solyc02g093680.2
Solyc02g093690.2
Solyc02g093700.2
Solyc02g093710.1
Solyc02g093720.2
Solyc02g093730.2
Solyc02g093740.2
Solyc02g093750.2
Solyc02g093760.2
Solyc02g093770.2
Solyc02g093790.2
Solyc02g093800.2
Solyc02g093810.2
Solyc02g093820.2
Solyc02g093830.2
Solyc02g093840.2
Solyc02g093850.2
Solyc02g093860.2
Solyc02g093880.2
Solyc02g093890.1
Solyc02g093900.2
Solyc02g093910.2
Solyc02g093920.2
Solyc02g093930.2
Solyc02g093940.2
Solyc02g093950.2
Solyc02g093960.2
Solyc02g093970.2
Solyc02g093980.2
Solyc02g093990.2
Solyc02g094000.1
Solyc02g094010.1
Solyc02g094030.2
Solyc02g094050.2
Solyc02g094060.2
Solyc02g094090.2
Solyc02g094100.2
Solyc02g094110.1
Solyc02g094120.2
Solyc02g094130.2
Solyc02g094140.2
Solyc02g094150.2
Solyc02g094160.1
Solyc02g094170.2
Solyc02g094180.2
Solyc02g094190.2
Solyc02g094200.2
Solyc02g094210.1
Solyc02g094220.1
Solyc02g094230.1
Solyc02g094250.2
Solyc02g094260.1
Solyc02g094280.2
Solyc02g094290.1
Solyc02g094300.2
Solyc02g094310.1
Solyc02g094320.2
Solyc02g094330.2
Solyc02g094350.2
Solyc02g094360.2
Solyc02g094370.1
Solyc02g094380.1
Solyc02g094390.2
Solyc02g094400.2
Solyc02g094410.2
Solyc02g094420.2
Solyc02g094430.2
Solyc02g094440.2
Solyc02g094450.2
Solyc02g094470.2
Solyc02g094480.2
Solyc02g094490.2
Solyc02g094500.2
Solyc02g094510.2
Solyc02g094520.2
Solyc02g094530.1
Solyc02g094540.2
Solyc02g094550.2
Solyc02g094560.2
Solyc02g094570.2
Solyc02g094580.2
Solyc02g094590.2
Solyc02g094600.2
Solyc02g094610.1
Solyc02g094620.1
Solyc02g094630.2
Solyc02g094640.2
Solyc02g094750.1
Solyc02g094860.1
Solyc03g005000.2
Solyc03g005010.2
Solyc03g005020.2
Solyc03g005030.2
Solyc03g005040.1
Solyc03g005050.2
Solyc03g005060.2
Solyc03g005080.2
Solyc03g005090.2
Solyc03g005100.2
Solyc03g005110.2
Solyc03g005120.2
Solyc03g005130.1
Solyc03g005160.2
Solyc03g005170.2
Solyc03g005180.1
Solyc03g005190.2
Solyc03g005200.2
Solyc03g005210.2
Solyc03g005220.2
Solyc03g005230.2
Solyc03g005240.1
Solyc03g005250.2
Solyc03g005260.2
Solyc03g005270.2
Solyc03g005280.2
Solyc03g005300.2
Solyc03g005310.2
Solyc03g005320.2
Solyc03g005330.1
Solyc03g005340.2
Solyc03g005350.2
Solyc03g005380.2
Solyc03g005390.2
Solyc03g005410.2
Solyc03g005420.1
Solyc03g005430.2
Solyc03g005440.2
Solyc03g005450.2
Solyc03g005460.2
Solyc03g005470.2
Solyc03g005480.2
Solyc03g005490.2
Solyc03g005500.1
Solyc03g005530.1
Solyc03g005550.2
Solyc03g005560.1
Solyc03g005570.2
Solyc03g005580.2
Solyc03g005590.1
Solyc03g005600.2
Solyc03g005620.2
Solyc03g005630.2
Solyc03g005640.1
Solyc03g005650.1
Solyc03g005660.2
Solyc03g005670.2
Solyc03g005680.2
Solyc03g005690.2
Solyc03g005700.1
Solyc03g005720.2
Solyc03g005730.2
Solyc03g005740.1
Solyc03g005750.2
Solyc03g005760.1
Solyc03g005770.1
Solyc03g005780.1
Solyc03g005790.2
Solyc03g005800.2
Solyc03g005810.2
Solyc03g005820.2
Solyc03g005830.2
Solyc03g005870.2
Solyc03g005880.2
Solyc03g005890.1
Solyc03g005900.2
Solyc03g005910.2
Solyc03g005920.2
Solyc03g005930.2
Solyc03g005960.2
Solyc03g005970.2
Solyc03g005980.2
Solyc03g005990.2
Solyc03g006000.2
Solyc03g006010.2
Solyc03g006020.2
Solyc03g006030.2
Solyc03g006050.2
Solyc03g006060.2
Solyc03g006070.2
Solyc03g006080.2
Solyc03g006090.2
Solyc03g006100.2
Solyc03g006110.2
Solyc03g006130.2
Solyc03g006140.2
Solyc03g006150.2
Solyc03g006170.2
Solyc03g006180.2
Solyc03g006190.2
Solyc03g006220.2
Solyc03g006230.1
Solyc03g006240.2
Solyc03g006250.2
Solyc03g006260.2
Solyc03g006270.2
Solyc03g006280.2
Solyc03g006290.2
Solyc03g006300.1
Solyc03g006310.2
Solyc03g006320.1
Solyc03g006330.2
Solyc03g006340.2
Solyc03g006350.2
Solyc03g006360.2
Solyc03g006380.2
Solyc03g006390.1
Solyc03g006400.2
Solyc03g006410.2
Solyc03g006420.2
Solyc03g006430.2
Solyc03g006450.1
Solyc03g006460.2
Solyc03g006470.2
Solyc03g006490.2
Solyc03g006500.2
Solyc03g006510.2
Solyc03g006520.2
Solyc03g006530.2
Solyc03g006540.2
Solyc03g006550.2
Solyc03g006560.2
Solyc03g006570.2
Solyc03g006580.2
Solyc03g006590.2
Solyc03g006600.1
Solyc03g006610.2
Solyc03g006620.2
Solyc03g006630.2
Solyc03g006640.2
Solyc03g006660.2
Solyc03g006670.2
Solyc03g006680.2
Solyc03g006690.1
Solyc03g006700.2
Solyc03g006710.1
Solyc03g006730.1
Solyc03g006750.1
Solyc03g006760.2
Solyc03g006770.2
Solyc03g006800.1
Solyc03g006810.2
Solyc03g006820.2
Solyc03g006830.2
Solyc03g006840.2
Solyc03g006850.2
Solyc03g006860.2
Solyc03g006870.2
Solyc03g006880.2
Solyc03g006890.1
Solyc03g006900.1
Solyc03g006910.2
Solyc03g006920.2
Solyc03g006960.2
Solyc03g006970.1
Solyc03g006980.2
Solyc03g006990.1
Solyc03g007000.2
Solyc03g007010.2
Solyc03g007030.2
Solyc03g007040.2
Solyc03g007050.2
Solyc03g007060.2
Solyc03g007070.2
Solyc03g007080.2
Solyc03g007090.1
Solyc03g007100.2
Solyc03g007110.2
Solyc03g007120.2
Solyc03g007130.2
Solyc03g007140.2
Solyc03g007150.2
Solyc03g007170.2
Solyc03g007180.1
Solyc03g007190.2
Solyc03g007200.1
Solyc03g007210.2
Solyc03g007220.2
Solyc03g007230.2
Solyc03g007240.2
Solyc03g007250.1
Solyc03g007260.2
Solyc03g007270.2
Solyc03g007280.2
Solyc03g007290.2
Solyc03g007310.2
Solyc03g007320.2
Solyc03g007330.2
Solyc03g007350.1
Solyc03g007360.2
Solyc03g007370.2
Solyc03g007380.1
Solyc03g007390.2
Solyc03g007410.2
Solyc03g007420.2
Solyc03g007430.2
Solyc03g007440.2
Solyc03g007460.1
Solyc03g007470.2
Solyc03g007480.2
Solyc03g007490.2
Solyc03g007500.2
Solyc03g007510.2
Solyc03g007520.2
Solyc03g007530.2
Solyc03g007540.2
Solyc03g007550.2
Solyc03g007560.2
Solyc03g007570.2
Solyc03g007590.2
Solyc03g007600.2
Solyc03g007610.2
Solyc03g007620.2
Solyc03g007650.1
Solyc03g007660.2
Solyc03g007670.2
Solyc03g007680.2
Solyc03g007690.1
Solyc03g007700.1
Solyc03g007710.2
Solyc03g007740.2
Solyc03g007750.2
Solyc03g007760.2
Solyc03g007770.2
Solyc03g007780.1
Solyc03g007800.2
Solyc03g007810.2
Solyc03g007820.2
Solyc03g007830.2
Solyc03g007840.1
Solyc03g007850.1
Solyc03g007860.1
Solyc03g007870.2
Solyc03g007890.2
Solyc03g007900.2
Solyc03g007920.2
Solyc03g007930.2
Solyc03g007940.2
Solyc03g007950.2
Solyc03g007960.2
Solyc03g007980.1
Solyc03g007990.1
Solyc03g008000.1
Solyc03g008010.2
Solyc03g013030.2
Solyc03g013120.1
Solyc03g013160.2
Solyc03g013190.1
Solyc03g013200.1
Solyc03g013240.2
Solyc03g013250.2
Solyc03g013310.2
Solyc03g013340.2
Solyc03g013360.1
Solyc03g013440.2
Solyc03g013600.1
Solyc03g013620.1
Solyc03g013630.2
Solyc03g019650.2
Solyc03g019660.2
Solyc03g019670.2
Solyc03g019680.2
Solyc03g019690.1
Solyc03g019700.1
Solyc03g019710.2
Solyc03g019720.2
Solyc03g019730.2
Solyc03g019760.2
Solyc03g019770.2
Solyc03g019780.2
Solyc03g019790.2
Solyc03g019800.2
Solyc03g019810.2
Solyc03g019830.2
Solyc03g019840.2
Solyc03g019850.2
Solyc03g019860.2
Solyc03g019870.2
Solyc03g019880.2
Solyc03g019890.2
Solyc03g019900.2
Solyc03g019910.2
Solyc03g019930.2
Solyc03g019940.2
Solyc03g019950.2
Solyc03g019960.2
Solyc03g019970.2
Solyc03g019980.1
Solyc03g020010.1
Solyc03g020020.2
Solyc03g020030.2
Solyc03g020040.2
Solyc03g020050.2
Solyc03g020060.2
Solyc03g020070.2
Solyc03g020080.2
Solyc03g025110.1
Solyc03g025140.1
Solyc03g025150.2
Solyc03g025160.2
Solyc03g025170.1
Solyc03g025180.2
Solyc03g025200.2
Solyc03g025210.2
Solyc03g025220.2
Solyc03g025230.2
Solyc03g025250.2
Solyc03g025260.1
Solyc03g025270.2
Solyc03g025280.2
Solyc03g025290.2
Solyc03g025310.2
Solyc03g025320.2
Solyc03g025330.2
Solyc03g025340.1
Solyc03g025350.2
Solyc03g025360.2
Solyc03g025370.2
Solyc03g025380.2
Solyc03g025390.2
Solyc03g025400.2
Solyc03g025410.2
Solyc03g025420.2
Solyc03g025430.1
Solyc03g025440.2
Solyc03g025450.2
Solyc03g025470.2
Solyc03g025480.2
Solyc03g025490.2
Solyc03g025500.2
Solyc03g025510.2
Solyc03g025520.2
Solyc03g025530.2
Solyc03g025540.2
Solyc03g025550.2
Solyc03g025560.2
Solyc03g025590.2
Solyc03g025600.2
Solyc03g025610.1
Solyc03g025620.2
Solyc03g025630.2
Solyc03g025670.2
Solyc03g025680.2
Solyc03g025690.2
Solyc03g025700.1
Solyc03g025710.2
Solyc03g025720.2
Solyc03g025730.2
Solyc03g025740.2
Solyc03g025750.2
Solyc03g025760.2
Solyc03g025780.2
Solyc03g025790.2
Solyc03g025800.2
Solyc03g025810.2
Solyc03g025830.2
Solyc03g025840.2
Solyc03g025850.2
Solyc03g025860.2
Solyc03g025870.2
Solyc03g025880.2
Solyc03g025890.1
Solyc03g025900.2
Solyc03g025910.2
Solyc03g025920.2
Solyc03g025930.2
Solyc03g025940.1
Solyc03g025950.2
Solyc03g025970.2
Solyc03g025980.2
Solyc03g025990.1
Solyc03g026000.2
Solyc03g026010.1
Solyc03g026020.2
Solyc03g026030.1
Solyc03g026040.2
Solyc03g026050.2
Solyc03g026060.2
Solyc03g026070.2
Solyc03g026080.2
Solyc03g026100.1
Solyc03g026110.2
Solyc03g026120.2
Solyc03g026130.2
Solyc03g026140.2
Solyc03g026150.2
Solyc03g026160.2
Solyc03g026170.2
Solyc03g026180.1
Solyc03g026190.2
Solyc03g026200.2
Solyc03g026210.2
Solyc03g026220.2
Solyc03g026230.1
Solyc03g026240.2
Solyc03g026260.2
Solyc03g026270.1
Solyc03g026280.2
Solyc03g026290.2
Solyc03g026300.2
Solyc03g026310.2
Solyc03g026320.2
Solyc03g026330.2
Solyc03g026340.2
Solyc03g026350.2
Solyc03g026360.1
Solyc03g026370.1
Solyc03g026400.1
Solyc03g031420.1
Solyc03g031430.1
Solyc03g031440.2
Solyc03g031450.2
Solyc03g031460.1
Solyc03g031470.2
Solyc03g031480.2
Solyc03g031490.2
Solyc03g031510.2
Solyc03g031520.2
Solyc03g031530.2
Solyc03g031560.2
Solyc03g031600.2
Solyc03g031620.2
Solyc03g031650.2
Solyc03g031660.1
Solyc03g031670.2
Solyc03g031680.2
Solyc03g031690.2
Solyc03g031700.2
Solyc03g031720.2
Solyc03g031730.2
Solyc03g031750.1
Solyc03g031760.2
Solyc03g031770.2
Solyc03g031780.2
Solyc03g031790.1
Solyc03g031800.2
Solyc03g031810.2
Solyc03g031820.2
Solyc03g031830.1
Solyc03g031840.2
Solyc03g031850.1
Solyc03g031860.2
Solyc03g031880.2
Solyc03g031890.2
Solyc03g031910.2
Solyc03g031920.2
Solyc03g031940.2
Solyc03g031950.1
Solyc03g031970.2
Solyc03g031980.2
Solyc03g031990.2
Solyc03g032000.2
Solyc03g032010.2
Solyc03g032020.2
Solyc03g032030.2
Solyc03g032040.2
Solyc03g032050.2
Solyc03g032060.1
Solyc03g032070.2
Solyc03g032090.1
Solyc03g032100.1
Solyc03g032120.2
Solyc03g032130.2
Solyc03g032140.2
Solyc03g032150.2
Solyc03g032160.2
Solyc03g032170.1
Solyc03g032180.2
Solyc03g032190.2
Solyc03g032210.2
Solyc03g032220.2
Solyc03g032230.1
Solyc03g032240.2
Solyc03g033260.2
Solyc03g033280.1
Solyc03g033300.1
Solyc03g033310.2
Solyc03g033320.2
Solyc03g033330.2
Solyc03g033340.2
Solyc03g033350.2
Solyc03g033360.1
Solyc03g033370.2
Solyc03g033380.2
Solyc03g033390.2
Solyc03g033400.2
Solyc03g033410.2
Solyc03g033420.2
Solyc03g033450.2
Solyc03g033460.2
Solyc03g033470.2
Solyc03g033480.2
Solyc03g033490.1
Solyc03g033500.2
Solyc03g033510.2
Solyc03g033520.2
Solyc03g033530.2
Solyc03g033540.2
Solyc03g033550.2
Solyc03g033560.2
Solyc03g033580.2
Solyc03g033590.1
Solyc03g033600.2
Solyc03g033610.1
Solyc03g033620.2
Solyc03g033630.2
Solyc03g033640.2
Solyc03g033650.2
Solyc03g033660.2
Solyc03g033680.1
Solyc03g033710.2
Solyc03g033720.2
Solyc03g033730.1
Solyc03g033750.1
Solyc03g033770.1
Solyc03g033790.2
Solyc03g033830.2
Solyc03g033840.2
Solyc03g033850.2
Solyc03g033860.1
Solyc03g033950.2
Solyc03g033960.1
Solyc03g033980.2
Solyc03g033990.1
Solyc03g034000.2
Solyc03g034010.2
Solyc03g034020.2
Solyc03g034040.1
Solyc03g034050.2
Solyc03g034060.2
Solyc03g034070.1
Solyc03g034080.2
Solyc03g034090.2
Solyc03g034160.2
Solyc03g034170.2
Solyc03g034180.2
Solyc03g034190.2
Solyc03g034200.2
Solyc03g034220.2
Solyc03g034230.2
Solyc03g034240.2
Solyc03g034250.2
Solyc03g034270.2
Solyc03g034280.2
Solyc03g034300.1
Solyc03g034320.2
Solyc03g034330.1
Solyc03g034370.1
Solyc03g034380.1
Solyc03g034390.1
Solyc03g034400.2
Solyc03g034410.1
Solyc03g034430.1
Solyc03g034440.2
Solyc03g034450.2
Solyc03g034460.2
Solyc03g036470.1
Solyc03g036480.1
Solyc03g042560.1
Solyc03g043600.1
Solyc03g043640.2
Solyc03g043660.2
Solyc03g043700.2
Solyc03g043710.1
Solyc03g043720.2
Solyc03g043740.2
Solyc03g043750.2
Solyc03g043760.2
Solyc03g043770.2
Solyc03g043790.1
Solyc03g043850.2
Solyc03g043860.2
Solyc03g043870.2
Solyc03g043880.2
Solyc03g043890.2
Solyc03g043900.1
Solyc03g043910.2
Solyc03g043920.2
Solyc03g043930.2
Solyc03g043940.2
Solyc03g043950.2
Solyc03g043960.2
Solyc03g044000.1
Solyc03g044010.2
Solyc03g044020.2
Solyc03g044050.1
Solyc03g044060.2
Solyc03g044080.2
Solyc03g044090.2
Solyc03g044100.2
Solyc03g044140.2
Solyc03g044150.2
Solyc03g044160.1
Solyc03g044180.1
Solyc03g044190.2
Solyc03g044200.2
Solyc03g044220.1
Solyc03g044250.1
Solyc03g044260.2
Solyc03g044270.2
Solyc03g044300.2
Solyc03g044330.1
Solyc03g044370.2
Solyc03g044380.2
Solyc03g044430.2
Solyc03g044470.2
Solyc03g044480.2
Solyc03g044510.2
Solyc03g044520.1
Solyc03g044560.1
Solyc03g044580.1
Solyc03g044590.2
Solyc03g044600.1
Solyc03g044620.2
Solyc03g044630.1
Solyc03g044660.2
Solyc03g044710.2
Solyc03g044720.1
Solyc03g044740.2
Solyc03g044790.2
Solyc03g044800.1
Solyc03g044810.1
Solyc03g044820.2
Solyc03g044830.2
Solyc03g044850.1
Solyc03g044860.1
Solyc03g044880.2
Solyc03g044900.2
Solyc03g044910.1
Solyc03g044960.1
Solyc03g044970.1
Solyc03g045000.1
Solyc03g045030.1
Solyc03g045050.2
Solyc03g045060.2
Solyc03g045070.1
Solyc03g045090.2
Solyc03g045110.2
Solyc03g045120.1
Solyc03g045140.2
Solyc03g046200.1
Solyc03g046250.1
Solyc03g046270.2
Solyc03g046320.2
Solyc03g046340.2
Solyc03g046350.2
Solyc03g046380.1
Solyc03g046410.2
Solyc03g046450.2
Solyc03g046470.2
Solyc03g046570.2
Solyc03g046590.2
Solyc03g051630.1
Solyc03g051720.1
Solyc03g051770.2
Solyc03g051790.2
Solyc03g051810.2
Solyc03g051900.2
Solyc03g051920.2
Solyc03g051930.2
Solyc03g051940.1
Solyc03g051950.2
Solyc03g051960.2
Solyc03g051970.2
Solyc03g052980.2
Solyc03g052990.2
Solyc03g053000.2
Solyc03g053010.2
Solyc03g053020.2
Solyc03g053040.1
Solyc03g053080.1
Solyc03g053090.1
Solyc03g053100.2
Solyc03g053110.2
Solyc03g058160.2
Solyc03g058190.2
Solyc03g058300.1
Solyc03g058340.2
Solyc03g058350.2
Solyc03g058380.2
Solyc03g058390.1
Solyc03g058400.2
Solyc03g058430.1
Solyc03g058440.1
Solyc03g058450.2
Solyc03g058470.1
Solyc03g058860.2
Solyc03g058880.2
Solyc03g058890.2
Solyc03g058910.2
Solyc03g058920.2
Solyc03g058930.2
Solyc03g058940.2
Solyc03g058950.2
Solyc03g058970.2
Solyc03g059010.2
Solyc03g059030.2
Solyc03g059050.2
Solyc03g059070.2
Solyc03g059080.1
Solyc03g059090.1
Solyc03g059100.1
Solyc03g059140.2
Solyc03g059150.2
Solyc03g059160.1
Solyc03g059170.2
Solyc03g059180.2
Solyc03g059190.2
Solyc03g059230.2
Solyc03g059250.2
Solyc03g059260.2
Solyc03g059270.2
Solyc03g059310.2
Solyc03g059320.1
Solyc03g059330.1
Solyc03g059350.2
Solyc03g059360.1
Solyc03g059390.2
Solyc03g059400.1
Solyc03g059420.2
Solyc03g059470.1
Solyc03g059490.1
Solyc03g060510.2
Solyc03g061590.2
Solyc03g061600.2
Solyc03g061620.1
Solyc03g061650.1
Solyc03g062650.2
Solyc03g062660.2
Solyc03g062680.2
Solyc03g062700.2
Solyc03g062710.2
Solyc03g062720.2
Solyc03g062730.2
Solyc03g062740.2
Solyc03g062750.1
Solyc03g062790.2
Solyc03g062830.2
Solyc03g062850.1
Solyc03g062860.1
Solyc03g062870.1
Solyc03g062890.2
Solyc03g062900.2
Solyc03g062910.2
Solyc03g062940.2
Solyc03g063030.2
Solyc03g063040.2
Solyc03g063050.1
Solyc03g063060.2
Solyc03g063090.1
Solyc03g063110.2
Solyc03g063150.2
Solyc03g063190.2
Solyc03g063200.2
Solyc03g063210.2
Solyc03g063220.1
Solyc03g063240.2
Solyc03g063280.2
Solyc03g063290.2
Solyc03g063320.2
Solyc03g063340.2
Solyc03g063350.2
Solyc03g063360.2
Solyc03g063390.1
Solyc03g063460.1
Solyc03g063470.1
Solyc03g063480.2
Solyc03g063560.2
Solyc03g063600.2
Solyc03g063630.2
Solyc03g063650.1
Solyc03g063680.1
Solyc03g063690.1
Solyc03g063720.2
Solyc03g063730.2
Solyc03g063750.2
Solyc03g063760.2
Solyc03g063790.1
Solyc03g063880.2
Solyc03g063890.1
Solyc03g063940.1
Solyc03g063970.2
Solyc03g064010.2
Solyc03g064020.2
Solyc03g064030.2
Solyc03g064040.1
Solyc03g065200.2
Solyc03g065220.1
Solyc03g065250.2
Solyc03g065340.2
Solyc03g070380.2
Solyc03g070390.2
Solyc03g070430.1
Solyc03g070440.2
Solyc03g071550.1
Solyc03g071560.2
Solyc03g071570.2
Solyc03g071590.2
Solyc03g071620.1
Solyc03g071650.1
Solyc03g071690.2
Solyc03g071710.1
Solyc03g071720.2
Solyc03g071750.2
Solyc03g071850.1
Solyc03g071870.1
Solyc03g077910.2
Solyc03g077920.1
Solyc03g077930.2
Solyc03g077950.1
Solyc03g077980.2
Solyc03g078000.2
Solyc03g078020.2
Solyc03g078030.1
Solyc03g078060.2
Solyc03g078080.2
Solyc03g078090.2
Solyc03g078100.2
Solyc03g078110.1
Solyc03g078120.2
Solyc03g078150.2
Solyc03g078160.2
Solyc03g078210.2
Solyc03g078230.2
Solyc03g078260.2
Solyc03g078290.2
Solyc03g078300.1
Solyc03g078350.2
Solyc03g078360.1
Solyc03g078370.1
Solyc03g078380.1
Solyc03g078390.2
Solyc03g078400.2
Solyc03g078420.2
Solyc03g078490.2
Solyc03g078520.2
Solyc03g078570.2
Solyc03g078580.2
Solyc03g078610.2
Solyc03g078620.1
Solyc03g078630.2
Solyc03g078640.1
Solyc03g078650.2
Solyc03g078690.2
Solyc03g078700.2
Solyc03g078710.1
Solyc03g078720.2
Solyc03g078730.1
Solyc03g078770.2
Solyc03g078780.1
Solyc03g078810.2
Solyc03g078830.1
Solyc03g079850.2
Solyc03g079880.2
Solyc03g079900.2
Solyc03g079910.2
Solyc03g079920.2
Solyc03g079930.2
Solyc03g079940.2
Solyc03g079950.2
Solyc03g079960.2
Solyc03g079980.1
Solyc03g080010.2
Solyc03g080020.2
Solyc03g080030.2
Solyc03g080040.1
Solyc03g080050.2
Solyc03g080060.1
Solyc03g080070.2
Solyc03g080080.2
Solyc03g080090.2
Solyc03g080100.2
Solyc03g080110.2
Solyc03g080120.1
Solyc03g080140.2
Solyc03g080150.2
Solyc03g080160.2
Solyc03g080170.2
Solyc03g080180.2
Solyc03g080190.2
Solyc03g081190.1
Solyc03g081200.1
Solyc03g081210.1
Solyc03g081220.1
Solyc03g081230.1
Solyc03g081240.2
Solyc03g081260.2
Solyc03g081300.2
Solyc03g081310.2
Solyc03g081320.2
Solyc03g081330.1
Solyc03g082350.2
Solyc03g082370.1
Solyc03g082380.2
Solyc03g082390.2
Solyc03g082400.2
Solyc03g082410.2
Solyc03g082440.1
Solyc03g082450.2
Solyc03g082470.2
Solyc03g082480.2
Solyc03g082490.2
Solyc03g082500.2
Solyc03g082510.1
Solyc03g082520.1
Solyc03g082530.1
Solyc03g082540.2
Solyc03g082550.2
Solyc03g082560.2
Solyc03g082570.2
Solyc03g082580.2
Solyc03g082590.2
Solyc03g082600.2
Solyc03g082610.1
Solyc03g082620.2
Solyc03g082630.2
Solyc03g082640.1
Solyc03g082660.2
Solyc03g082670.2
Solyc03g082680.2
Solyc03g082690.2
Solyc03g082700.2
Solyc03g082710.2
Solyc03g082720.2
Solyc03g082740.2
Solyc03g082770.1
Solyc03g082790.2
Solyc03g082820.2
Solyc03g082830.1
Solyc03g082840.2
Solyc03g082850.2
Solyc03g082860.2
Solyc03g082870.2
Solyc03g082890.2
Solyc03g082900.2
Solyc03g082910.2
Solyc03g082920.2
Solyc03g082940.2
Solyc03g082950.2
Solyc03g082960.2
Solyc03g082970.2
Solyc03g082980.2
Solyc03g082990.2
Solyc03g083000.2
Solyc03g083010.2
Solyc03g083020.2
Solyc03g083030.2
Solyc03g083050.2
Solyc03g083060.2
Solyc03g083070.1
Solyc03g083090.2
Solyc03g083100.2
Solyc03g083130.1
Solyc03g083140.2
Solyc03g083150.2
Solyc03g083170.2
Solyc03g083180.1
Solyc03g083190.1
Solyc03g083200.2
Solyc03g083210.2
Solyc03g083240.2
Solyc03g083250.2
Solyc03g083260.1
Solyc03g083270.2
Solyc03g083280.2
Solyc03g083290.2
Solyc03g083300.2
Solyc03g083310.2
Solyc03g083320.2
Solyc03g083330.2
Solyc03g083350.2
Solyc03g083360.2
Solyc03g083370.2
Solyc03g083390.2
Solyc03g083400.2
Solyc03g083410.2
Solyc03g083420.2
Solyc03g083430.2
Solyc03g083440.2
Solyc03g083450.1
Solyc03g083460.2
Solyc03g083470.2
Solyc03g083480.2
Solyc03g083490.2
Solyc03g083500.2
Solyc03g083510.2
Solyc03g083520.2
Solyc03g083530.2
Solyc03g083540.2
Solyc03g083550.1
Solyc03g083560.1
Solyc03g083570.2
Solyc03g083580.2
Solyc03g083590.2
Solyc03g083600.1
Solyc03g083610.2
Solyc03g083620.1
Solyc03g083650.2
Solyc03g083660.1
Solyc03g083670.1
Solyc03g083680.1
Solyc03g083710.1
Solyc03g083720.1
Solyc03g083730.1
Solyc03g083770.1
Solyc03g083800.1
Solyc03g083810.2
Solyc03g083820.1
Solyc03g083840.2
Solyc03g083870.2
Solyc03g083880.2
Solyc03g083900.2
Solyc03g083910.2
Solyc03g083950.1
Solyc03g083960.2
Solyc03g083970.2
Solyc03g083980.1
Solyc03g083990.1
Solyc03g090990.1
Solyc03g091000.1
Solyc03g091010.1
Solyc03g091020.1
Solyc03g091030.1
Solyc03g091040.1
Solyc03g093040.2
Solyc03g093050.1
Solyc03g093060.1
Solyc03g093070.1
Solyc03g093080.2
Solyc03g093110.2
Solyc03g093120.2
Solyc03g093130.2
Solyc03g093140.2
Solyc03g093150.1
Solyc03g093160.2
Solyc03g093200.2
Solyc03g093210.2
Solyc03g093220.2
Solyc03g093230.2
Solyc03g093240.2
Solyc03g093250.1
Solyc03g093260.2
Solyc03g093270.2
Solyc03g093280.1
Solyc03g093290.2
Solyc03g093300.2
Solyc03g093310.2
Solyc03g093330.2
Solyc03g093340.2
Solyc03g093350.2
Solyc03g093360.2
Solyc03g093380.1
Solyc03g093390.2
Solyc03g093400.2
Solyc03g093410.2
Solyc03g093430.2
Solyc03g093440.2
Solyc03g093450.2
Solyc03g093460.2
Solyc03g093470.2
Solyc03g093480.2
Solyc03g093490.2
Solyc03g093500.2
Solyc03g093510.2
Solyc03g093520.2
Solyc03g093540.1
Solyc03g093550.1
Solyc03g093560.1
Solyc03g093580.1
Solyc03g093590.1
Solyc03g093600.1
Solyc03g093610.1
Solyc03g093620.1
Solyc03g093640.2
Solyc03g093650.2
Solyc03g093680.2
Solyc03g093690.2
Solyc03g093780.1
Solyc03g093790.2
Solyc03g093800.1
Solyc03g093820.1
Solyc03g093830.2
Solyc03g093840.1
Solyc03g093850.1
Solyc03g093860.1
Solyc03g093880.2
Solyc03g093890.2
Solyc03g093930.2
Solyc03g093970.2
Solyc03g093990.2
Solyc03g094000.2
Solyc03g094010.2
Solyc03g094030.2
Solyc03g094040.2
Solyc03g094060.2
Solyc03g094070.2
Solyc03g094080.2
Solyc03g094090.2
Solyc03g094110.2
Solyc03g094120.2
Solyc03g094160.2
Solyc03g095180.2
Solyc03g095190.2
Solyc03g095200.1
Solyc03g095220.2
Solyc03g095230.2
Solyc03g095240.2
Solyc03g095250.2
Solyc03g095260.2
Solyc03g095290.2
Solyc03g095300.2
Solyc03g095310.2
Solyc03g095320.1
Solyc03g095330.2
Solyc03g095340.1
Solyc03g095360.2
Solyc03g095370.2
Solyc03g095410.2
Solyc03g095450.2
Solyc03g095470.2
Solyc03g095490.2
Solyc03g095500.2
Solyc03g095510.2
Solyc03g095550.1
Solyc03g095600.1
Solyc03g095610.2
Solyc03g095620.2
Solyc03g095630.1
Solyc03g095650.2
Solyc03g095670.1
Solyc03g095680.1
Solyc03g095690.2
Solyc03g095700.1
Solyc03g095710.2
Solyc03g095720.2
Solyc03g095730.2
Solyc03g095750.1
Solyc03g095760.2
Solyc03g095770.2
Solyc03g095780.1
Solyc03g095810.2
Solyc03g095820.2
Solyc03g095840.2
Solyc03g095850.1
Solyc03g095860.2
Solyc03g095900.2
Solyc03g095940.1
Solyc03g095960.1
Solyc03g095970.2
Solyc03g095980.2
Solyc03g095990.1
Solyc03g096000.2
Solyc03g096030.2
Solyc03g096050.2
Solyc03g096070.2
Solyc03g096080.2
Solyc03g096090.2
Solyc03g096100.1
Solyc03g096120.1
Solyc03g096130.1
Solyc03g096140.1
Solyc03g096190.1
Solyc03g096210.1
Solyc03g096220.2
Solyc03g096250.2
Solyc03g096260.1
Solyc03g096270.1
Solyc03g096290.2
Solyc03g096300.2
Solyc03g096350.2
Solyc03g096360.2
Solyc03g096370.2
Solyc03g096380.2
Solyc03g096390.2
Solyc03g096410.1
Solyc03g096420.1
Solyc03g096430.1
Solyc03g096460.2
Solyc03g096540.2
Solyc03g096550.2
Solyc03g096610.1
Solyc03g096640.2
Solyc03g096650.1
Solyc03g096670.2
Solyc03g096730.2
Solyc03g096740.2
Solyc03g096760.1
Solyc03g096770.1
Solyc03g096780.1
Solyc03g096790.2
Solyc03g096800.2
Solyc03g096810.2
Solyc03g096820.2
Solyc03g096830.2
Solyc03g096840.2
Solyc03g096850.2
Solyc03g096860.2
Solyc03g096870.2
Solyc03g096880.2
Solyc03g096890.1
Solyc03g096900.2
Solyc03g096910.2
Solyc03g096920.2
Solyc03g096930.2
Solyc03g096940.2
Solyc03g096950.2
Solyc03g096960.2
Solyc03g096980.1
Solyc03g096990.2
Solyc03g097000.2
Solyc03g097010.2
Solyc03g097020.2
Solyc03g097030.2
Solyc03g097050.2
Solyc03g097060.2
Solyc03g097070.2
Solyc03g097080.2
Solyc03g097090.2
Solyc03g097100.1
Solyc03g097110.2
Solyc03g097120.2
Solyc03g097130.2
Solyc03g097140.2
Solyc03g097150.2
Solyc03g097160.2
Solyc03g097170.2
Solyc03g097180.2
Solyc03g097190.2
Solyc03g097200.2
Solyc03g097210.2
Solyc03g097230.1
Solyc03g097240.2
Solyc03g097250.2
Solyc03g097260.2
Solyc03g097270.2
Solyc03g097280.2
Solyc03g097290.2
Solyc03g097300.2
Solyc03g097310.2
Solyc03g097320.2
Solyc03g097340.1
Solyc03g097350.2
Solyc03g097360.2
Solyc03g097370.2
Solyc03g097380.2
Solyc03g097390.2
Solyc03g097400.1
Solyc03g097410.1
Solyc03g097430.1
Solyc03g097440.2
Solyc03g097450.2
Solyc03g097460.2
Solyc03g097470.2
Solyc03g097490.2
Solyc03g097500.2
Solyc03g097510.1
Solyc03g097520.2
Solyc03g097530.2
Solyc03g097550.2
Solyc03g097560.2
Solyc03g097570.2
Solyc03g097580.2
Solyc03g097590.2
Solyc03g097600.2
Solyc03g097610.2
Solyc03g097630.2
Solyc03g097640.2
Solyc03g097650.2
Solyc03g097660.2
Solyc03g097670.2
Solyc03g097680.2
Solyc03g097690.2
Solyc03g097700.2
Solyc03g097710.2
Solyc03g097720.2
Solyc03g097740.1
Solyc03g097750.2
Solyc03g097760.2
Solyc03g097780.2
Solyc03g097790.2
Solyc03g097800.2
Solyc03g097820.1
Solyc03g097830.2
Solyc03g097840.2
Solyc03g097850.1
Solyc03g097870.2
Solyc03g097900.2
Solyc03g097910.2
Solyc03g097920.1
Solyc03g097930.2
Solyc03g097940.2
Solyc03g097950.2
Solyc03g097960.1
Solyc03g097970.2
Solyc03g097980.2
Solyc03g097990.2
Solyc03g098000.2
Solyc03g098010.2
Solyc03g098020.2
Solyc03g098030.2
Solyc03g098050.2
Solyc03g098060.1
Solyc03g098070.2
Solyc03g098100.2
Solyc03g098110.2
Solyc03g098120.2
Solyc03g098130.2
Solyc03g098140.2
Solyc03g098150.2
Solyc03g098160.2
Solyc03g098170.2
Solyc03g098180.2
Solyc03g098190.2
Solyc03g098200.2
Solyc03g098210.2
Solyc03g098220.2
Solyc03g098230.2
Solyc03g098240.2
Solyc03g098250.2
Solyc03g098280.2
Solyc03g098290.2
Solyc03g098300.1
Solyc03g098320.2
Solyc03g098330.2
Solyc03g098340.2
Solyc03g098350.1
Solyc03g098400.1
Solyc03g098410.1
Solyc03g098420.2
Solyc03g098430.2
Solyc03g098440.2
Solyc03g098450.2
Solyc03g098460.2
Solyc03g098470.2
Solyc03g098480.1
Solyc03g098490.1
Solyc03g098500.2
Solyc03g098590.2
Solyc03g098600.2
Solyc03g098610.2
Solyc03g098620.2
Solyc03g098630.2
Solyc03g098640.2
Solyc03g098650.2
Solyc03g098660.2
Solyc03g098670.1
Solyc03g098700.1
Solyc03g098710.1
Solyc03g098720.2
Solyc03g098730.1
Solyc03g098740.1
Solyc03g098750.2
Solyc03g098760.1
Solyc03g098780.1
Solyc03g098790.1
Solyc03g104790.1
Solyc03g104810.2
Solyc03g110860.2
Solyc03g110870.2
Solyc03g110880.2
Solyc03g110890.1
Solyc03g110900.2
Solyc03g110910.2
Solyc03g110920.2
Solyc03g110930.2
Solyc03g110940.2
Solyc03g110960.2
Solyc03g110970.2
Solyc03g110980.2
Solyc03g110990.1
Solyc03g111000.2
Solyc03g111010.2
Solyc03g111030.2
Solyc03g111050.2
Solyc03g111060.2
Solyc03g111070.2
Solyc03g111080.2
Solyc03g111090.2
Solyc03g111100.1
Solyc03g111120.2
Solyc03g111130.1
Solyc03g111140.2
Solyc03g111150.2
Solyc03g111160.2
Solyc03g111170.2
Solyc03g111180.2
Solyc03g111200.2
Solyc03g111210.2
Solyc03g111230.2
Solyc03g111250.2
Solyc03g111260.2
Solyc03g111270.2
Solyc03g111290.1
Solyc03g111300.1
Solyc03g111310.2
Solyc03g111320.1
Solyc03g111330.2
Solyc03g111340.2
Solyc03g111350.2
Solyc03g111360.2
Solyc03g111370.2
Solyc03g111380.2
Solyc03g111390.2
Solyc03g111400.1
Solyc03g111410.2
Solyc03g111420.1
Solyc03g111430.1
Solyc03g111440.1
Solyc03g111500.2
Solyc03g111510.2
Solyc03g111520.1
Solyc03g111530.2
Solyc03g111540.1
Solyc03g111550.2
Solyc03g111560.2
Solyc03g111570.2
Solyc03g111580.2
Solyc03g111590.2
Solyc03g111600.2
Solyc03g111610.2
Solyc03g111620.1
Solyc03g111630.2
Solyc03g111640.2
Solyc03g111650.2
Solyc03g111660.2
Solyc03g111670.2
Solyc03g111680.2
Solyc03g111690.2
Solyc03g111700.2
Solyc03g111710.2
Solyc03g111720.2
Solyc03g111730.2
Solyc03g111740.2
Solyc03g111770.2
Solyc03g111780.1
Solyc03g111790.2
Solyc03g111800.2
Solyc03g111810.2
Solyc03g111820.2
Solyc03g111830.2
Solyc03g111840.2
Solyc03g111850.2
Solyc03g111860.1
Solyc03g111870.2
Solyc03g111880.2
Solyc03g111930.2
Solyc03g111940.2
Solyc03g111970.2
Solyc03g112010.2
Solyc03g112030.1
Solyc03g112040.1
Solyc03g112050.2
Solyc03g112060.2
Solyc03g112070.2
Solyc03g112080.1
Solyc03g112090.2
Solyc03g112100.2
Solyc03g112130.1
Solyc03g112140.2
Solyc03g112150.1
Solyc03g112160.2
Solyc03g112170.1
Solyc03g112190.2
Solyc03g112200.1
Solyc03g112210.1
Solyc03g112220.1
Solyc03g112230.2
Solyc03g112240.1
Solyc03g112260.2
Solyc03g112270.2
Solyc03g112280.2
Solyc03g112290.2
Solyc03g112300.2
Solyc03g112310.1
Solyc03g112320.2
Solyc03g112330.2
Solyc03g112340.1
Solyc03g112350.2
Solyc03g112360.1
Solyc03g112370.1
Solyc03g112380.1
Solyc03g112390.2
Solyc03g112420.1
Solyc03g112430.1
Solyc03g112440.1
Solyc03g112450.2
Solyc03g112460.2
Solyc03g112510.1
Solyc03g112520.2
Solyc03g112530.2
Solyc03g112540.2
Solyc03g112550.2
Solyc03g112560.2
Solyc03g112570.2
Solyc03g112580.2
Solyc03g112590.2
Solyc03g112600.2
Solyc03g112610.1
Solyc03g112620.2
Solyc03g112630.2
Solyc03g112640.2
Solyc03g112650.2
Solyc03g112660.2
Solyc03g112670.2
Solyc03g112680.1
Solyc03g112700.1
Solyc03g112720.2
Solyc03g112730.2
Solyc03g112740.1
Solyc03g112750.2
Solyc03g112760.2
Solyc03g112770.2
Solyc03g112780.1
Solyc03g112790.2
Solyc03g112810.2
Solyc03g112820.2
Solyc03g112830.2
Solyc03g112840.1
Solyc03g112850.2
Solyc03g112860.2
Solyc03g112870.2
Solyc03g112880.1
Solyc03g112900.2
Solyc03g112910.2
Solyc03g112920.1
Solyc03g112930.2
Solyc03g112940.2
Solyc03g112950.2
Solyc03g112960.1
Solyc03g112970.1
Solyc03g112980.1
Solyc03g112990.1
Solyc03g113000.2
Solyc03g113010.1
Solyc03g113020.2
Solyc03g113030.2
Solyc03g113040.2
Solyc03g113050.1
Solyc03g113060.2
Solyc03g113070.2
Solyc03g113080.2
Solyc03g113090.2
Solyc03g113100.2
Solyc03g113120.2
Solyc03g113130.2
Solyc03g113140.2
Solyc03g113150.2
Solyc03g113180.2
Solyc03g113190.1
Solyc03g113200.1
Solyc03g113210.2
Solyc03g113220.2
Solyc03g113240.2
Solyc03g113250.2
Solyc03g113270.2
Solyc03g113280.2
Solyc03g113290.2
Solyc03g113300.2
Solyc03g113330.2
Solyc03g113340.2
Solyc03g113350.2
Solyc03g113360.2
Solyc03g113370.2
Solyc03g113380.2
Solyc03g113390.2
Solyc03g113400.2
Solyc03g113410.1
Solyc03g113420.2
Solyc03g113430.2
Solyc03g113440.2
Solyc03g113450.2
Solyc03g113460.1
Solyc03g113480.1
Solyc03g113490.2
Solyc03g113500.2
Solyc03g113510.1
Solyc03g113520.2
Solyc03g113540.2
Solyc03g113550.2
Solyc03g113560.2
Solyc03g113570.1
Solyc03g113580.1
Solyc03g113590.2
Solyc03g113600.2
Solyc03g113610.2
Solyc03g113620.2
Solyc03g113630.2
Solyc03g113640.2
Solyc03g113660.2
Solyc03g113670.2
Solyc03g113680.2
Solyc03g113690.1
Solyc03g113700.2
Solyc03g113710.2
Solyc03g113720.2
Solyc03g113730.2
Solyc03g113740.2
Solyc03g113750.1
Solyc03g113760.2
Solyc03g113770.2
Solyc03g113780.2
Solyc03g113790.2
Solyc03g113800.2
Solyc03g113810.1
Solyc03g113830.1
Solyc03g113840.1
Solyc03g113850.1
Solyc03g113860.1
Solyc03g113870.1
Solyc03g113880.2
Solyc03g113890.1
Solyc03g113900.2
Solyc03g113910.2
Solyc03g113920.2
Solyc03g113950.2
Solyc03g113960.2
Solyc03g113970.2
Solyc03g113980.2
Solyc03g113990.2
Solyc03g114000.2
Solyc03g114020.2
Solyc03g114030.2
Solyc03g114050.2
Solyc03g114060.2
Solyc03g114070.2
Solyc03g114090.1
Solyc03g114100.1
Solyc03g114110.2
Solyc03g114120.2
Solyc03g114130.1
Solyc03g114140.2
Solyc03g114150.2
Solyc03g114160.1
Solyc03g114170.2
Solyc03g114180.2
Solyc03g114190.1
Solyc03g114210.2
Solyc03g114240.2
Solyc03g114250.2
Solyc03g114280.2
Solyc03g114290.2
Solyc03g114300.2
Solyc03g114310.2
Solyc03g114320.2
Solyc03g114330.2
Solyc03g114340.2
Solyc03g114350.1
Solyc03g114360.2
Solyc03g114370.2
Solyc03g114380.2
Solyc03g114390.1
Solyc03g114400.2
Solyc03g114410.2
Solyc03g114420.1
Solyc03g114430.1
Solyc03g114440.1
Solyc03g114450.2
Solyc03g114460.2
Solyc03g114470.2
Solyc03g114480.2
Solyc03g114500.2
Solyc03g114510.2
Solyc03g114520.2
Solyc03g114530.2
Solyc03g114560.2
Solyc03g114570.1
Solyc03g114580.2
Solyc03g114590.2
Solyc03g114600.2
Solyc03g114610.1
Solyc03g114640.2
Solyc03g114660.1
Solyc03g114670.2
Solyc03g114680.2
Solyc03g114690.2
Solyc03g114700.1
Solyc03g114710.2
Solyc03g114720.2
Solyc03g114730.2
Solyc03g114740.2
Solyc03g114750.2
Solyc03g114760.2
Solyc03g114780.2
Solyc03g114790.2
Solyc03g114800.1
Solyc03g114810.2
Solyc03g114820.2
Solyc03g114830.2
Solyc03g114840.2
Solyc03g114850.2
Solyc03g114860.2
Solyc03g114890.2
Solyc03g114900.2
Solyc03g114910.2
Solyc03g114920.1
Solyc03g114930.2
Solyc03g114940.2
Solyc03g114950.2
Solyc03g114960.2
Solyc03g114970.2
Solyc03g114980.2
Solyc03g114990.2
Solyc03g115000.2
Solyc03g115010.1
Solyc03g115020.2
Solyc03g115030.2
Solyc03g115040.2
Solyc03g115050.2
Solyc03g115060.2
Solyc03g115070.1
Solyc03g115080.2
Solyc03g115100.2
Solyc03g115110.2
Solyc03g115120.1
Solyc03g115130.2
Solyc03g115140.2
Solyc03g115150.2
Solyc03g115160.2
Solyc03g115170.1
Solyc03g115190.2
Solyc03g115200.2
Solyc03g115220.2
Solyc03g115230.2
Solyc03g115240.2
Solyc03g115250.2
Solyc03g115280.1
Solyc03g115290.2
Solyc03g115310.1
Solyc03g115330.1
Solyc03g115360.2
Solyc03g115370.2
Solyc03g115380.1
Solyc03g115390.2
Solyc03g115400.1
Solyc03g115410.2
Solyc03g115420.1
Solyc03g115440.1
Solyc03g115450.1
Solyc03g115460.1
Solyc03g115470.2
Solyc03g115490.1
Solyc03g115500.2
Solyc03g115510.1
Solyc03g115520.2
Solyc03g115530.2
Solyc03g115540.1
Solyc03g115550.2
Solyc03g115560.2
Solyc03g115580.2
Solyc03g115590.2
Solyc03g115610.2
Solyc03g115630.2
Solyc03g115640.2
Solyc03g115650.2
Solyc03g115660.2
Solyc03g115670.1
Solyc03g115680.2
Solyc03g115690.1
Solyc03g115700.2
Solyc03g115710.1
Solyc03g115720.2
Solyc03g115730.2
Solyc03g115740.1
Solyc03g115750.1
Solyc03g115760.2
Solyc03g115770.2
Solyc03g115780.1
Solyc03g115810.2
Solyc03g115820.2
Solyc03g115840.2
Solyc03g115850.2
Solyc03g115860.2
Solyc03g115870.2
Solyc03g115880.1
Solyc03g115890.2
Solyc03g115900.2
Solyc03g115920.2
Solyc03g115930.1
Solyc03g115940.2
Solyc03g115950.2
Solyc03g115960.2
Solyc03g115970.1
Solyc03g115980.1
Solyc03g115990.1
Solyc03g116000.1
Solyc03g116020.2
Solyc03g116030.2
Solyc03g116040.2
Solyc03g116060.2
Solyc03g116070.1
Solyc03g116090.2
Solyc03g116100.2
Solyc03g116110.2
Solyc03g116120.1
Solyc03g116140.2
Solyc03g116150.2
Solyc03g116160.1
Solyc03g116170.2
Solyc03g116190.1
Solyc03g116200.1
Solyc03g116260.2
Solyc03g116270.2
Solyc03g116280.2
Solyc03g116290.1
Solyc03g116320.2
Solyc03g116330.2
Solyc03g116340.2
Solyc03g116350.2
Solyc03g116370.2
Solyc03g116380.2
Solyc03g116390.2
Solyc03g116400.2
Solyc03g116460.2
Solyc03g116470.1
Solyc03g116480.1
Solyc03g116490.1
Solyc03g116500.2
Solyc03g116510.1
Solyc03g116520.1
Solyc03g116530.2
Solyc03g116540.1
Solyc03g116550.2
Solyc03g116560.1
Solyc03g116570.2
Solyc03g116580.2
Solyc03g116590.2
Solyc03g116600.2
Solyc03g116610.2
Solyc03g116620.2
Solyc03g116630.2
Solyc03g116640.2
Solyc03g116660.2
Solyc03g116670.2
Solyc03g116680.2
Solyc03g116690.2
Solyc03g116700.2
Solyc03g116710.2
Solyc03g116730.2
Solyc03g116740.2
Solyc03g116750.2
Solyc03g116760.2
Solyc03g116780.2
Solyc03g116790.2
Solyc03g116800.2
Solyc03g116810.2
Solyc03g116820.2
Solyc03g116830.2
Solyc03g116840.1
Solyc03g116850.2
Solyc03g116860.2
Solyc03g116870.2
Solyc03g116880.2
Solyc03g116890.2
Solyc03g116900.2
Solyc03g116910.2
Solyc03g116920.1
Solyc03g116930.2
Solyc03g116950.1
Solyc03g116970.1
Solyc03g116980.1
Solyc03g116990.1
Solyc03g117000.2
Solyc03g117010.2
Solyc03g117020.2
Solyc03g117030.1
Solyc03g117040.2
Solyc03g117050.2
Solyc03g117060.2
Solyc03g117070.1
Solyc03g117080.2
Solyc03g117090.2
Solyc03g117100.2
Solyc03g117110.2
Solyc03g117120.2
Solyc03g117150.2
Solyc03g117180.2
Solyc03g117190.1
Solyc03g117200.2
Solyc03g117210.2
Solyc03g117250.2
Solyc03g117270.1
Solyc03g117280.2
Solyc03g117290.1
Solyc03g117300.2
Solyc03g117310.1
Solyc03g117320.2
Solyc03g117330.2
Solyc03g117340.1
Solyc03g117350.1
Solyc03g117360.2
Solyc03g117370.2
Solyc03g117380.2
Solyc03g117390.1
Solyc03g117400.2
Solyc03g117410.2
Solyc03g117420.2
Solyc03g117430.2
Solyc03g117440.2
Solyc03g117470.2
Solyc03g117480.2
Solyc03g117490.2
Solyc03g117500.1
Solyc03g117510.2
Solyc03g117520.1
Solyc03g117530.1
Solyc03g117540.2
Solyc03g117550.1
Solyc03g117560.2
Solyc03g117570.2
Solyc03g117580.2
Solyc03g117590.2
Solyc03g117600.2
Solyc03g117610.1
Solyc03g117620.2
Solyc03g117630.1
Solyc03g117640.1
Solyc03g117650.2
Solyc03g117660.2
Solyc03g117670.2
Solyc03g117680.2
Solyc03g117690.2
Solyc03g117700.1
Solyc03g117720.2
Solyc03g117730.2
Solyc03g117740.2
Solyc03g117750.2
Solyc03g117760.2
Solyc03g117770.2
Solyc03g117780.2
Solyc03g117790.1
Solyc03g117800.2
Solyc03g117810.2
Solyc03g117820.1
Solyc03g117840.2
Solyc03g117850.2
Solyc03g117860.2
Solyc03g117870.2
Solyc03g117890.2
Solyc03g117900.2
Solyc03g117930.2
Solyc03g117940.2
Solyc03g117950.2
Solyc03g117960.2
Solyc03g117970.2
Solyc03g117980.2
Solyc03g118000.1
Solyc03g118010.2
Solyc03g118020.2
Solyc03g118030.2
Solyc03g118040.2
Solyc03g118070.2
Solyc03g118080.2
Solyc03g118090.2
Solyc03g118100.2
Solyc03g118110.2
Solyc03g118120.2
Solyc03g118130.2
Solyc03g118140.2
Solyc03g118150.2
Solyc03g118170.2
Solyc03g118180.2
Solyc03g118190.2
Solyc03g118200.2
Solyc03g118210.2
Solyc03g118240.2
Solyc03g118250.2
Solyc03g118260.1
Solyc03g118270.1
Solyc03g118280.1
Solyc03g118290.2
Solyc03g118310.2
Solyc03g118340.2
Solyc03g118350.2
Solyc03g118370.2
Solyc03g118380.1
Solyc03g118390.2
Solyc03g118410.2
Solyc03g118420.2
Solyc03g118430.2
Solyc03g118450.1
Solyc03g118470.2
Solyc03g118480.2
Solyc03g118490.2
Solyc03g118500.2
Solyc03g118510.2
Solyc03g118520.2
Solyc03g118530.2
Solyc03g118540.2
Solyc03g118550.2
Solyc03g118570.2
Solyc03g118580.2
Solyc03g118610.2
Solyc03g118620.2
Solyc03g118630.2
Solyc03g118640.2
Solyc03g118650.2
Solyc03g118660.2
Solyc03g118670.2
Solyc03g118680.2
Solyc03g118690.2
Solyc03g118700.2
Solyc03g118710.2
Solyc03g118720.2
Solyc03g118740.2
Solyc03g118750.2
Solyc03g118760.2
Solyc03g118780.2
Solyc03g118790.1
Solyc03g118800.2
Solyc03g118810.1
Solyc03g118820.2
Solyc03g118830.2
Solyc03g118840.2
Solyc03g118850.2
Solyc03g118860.2
Solyc03g118870.2
Solyc03g118880.2
Solyc03g118890.2
Solyc03g118900.1
Solyc03g118910.1
Solyc03g118920.2
Solyc03g118930.2
Solyc03g118970.2
Solyc03g118980.2
Solyc03g119010.2
Solyc03g119020.2
Solyc03g119030.2
Solyc03g119040.2
Solyc03g119050.2
Solyc03g119060.2
Solyc03g119070.2
Solyc03g119080.2
Solyc03g119090.2
Solyc03g119100.1
Solyc03g119110.2
Solyc03g119120.2
Solyc03g119130.2
Solyc03g119140.2
Solyc03g119150.2
Solyc03g119160.2
Solyc03g119170.2
Solyc03g119180.1
Solyc03g119190.2
Solyc03g119200.2
Solyc03g119210.1
Solyc03g119220.2
Solyc03g119230.1
Solyc03g119240.2
Solyc03g119250.2
Solyc03g119260.2
Solyc03g119270.1
Solyc03g119280.2
Solyc03g119290.2
Solyc03g119300.2
Solyc03g119310.2
Solyc03g119320.1
Solyc03g119330.2
Solyc03g119340.2
Solyc03g119360.2
Solyc03g119370.1
Solyc03g119380.1
Solyc03g119390.2
Solyc03g119400.2
Solyc03g119420.2
Solyc03g119430.2
Solyc03g119440.2
Solyc03g119450.2
Solyc03g119460.2
Solyc03g119470.1
Solyc03g119480.2
Solyc03g119490.2
Solyc03g119510.2
Solyc03g119520.2
Solyc03g119530.2
Solyc03g119540.2
Solyc03g119550.1
Solyc03g119570.1
Solyc03g119580.1
Solyc03g119590.1
Solyc03g119600.1
Solyc03g119610.1
Solyc03g119620.1
Solyc03g119630.2
Solyc03g119640.2
Solyc03g119650.2
Solyc03g119660.1
Solyc03g119670.2
Solyc03g119680.1
Solyc03g119690.1
Solyc03g119700.2
Solyc03g119710.2
Solyc03g119720.2
Solyc03g119730.2
Solyc03g119740.2
Solyc03g119750.2
Solyc03g119760.2
Solyc03g119770.2
Solyc03g119780.2
Solyc03g119790.2
Solyc03g119810.1
Solyc03g119820.1
Solyc03g119830.2
Solyc03g119840.2
Solyc03g119860.2
Solyc03g119870.2
Solyc03g119880.2
Solyc03g119890.2
Solyc03g119910.2
Solyc03g119920.1
Solyc03g119930.1
Solyc03g119940.2
Solyc03g119950.1
Solyc03g119960.2
Solyc03g119970.2
Solyc03g119980.2
Solyc03g119990.2
Solyc03g120000.2
Solyc03g120010.2
Solyc03g120020.2
Solyc03g120040.2
Solyc03g120050.2
Solyc03g120060.2
Solyc03g120070.2
Solyc03g120080.2
Solyc03g120090.1
Solyc03g120100.2
Solyc03g120110.2
Solyc03g120120.2
Solyc03g120130.2
Solyc03g120140.2
Solyc03g120150.2
Solyc03g120160.1
Solyc03g120170.1
Solyc03g120180.1
Solyc03g120190.2
Solyc03g120200.1
Solyc03g120230.2
Solyc03g120240.2
Solyc03g120250.2
Solyc03g120260.2
Solyc03g120270.2
Solyc03g120280.1
Solyc03g120290.2
Solyc03g120300.2
Solyc03g120310.2
Solyc03g120320.1
Solyc03g120330.1
Solyc03g120340.2
Solyc03g120350.2
Solyc03g120380.2
Solyc03g120390.2
Solyc03g120410.1
Solyc03g120420.2
Solyc03g120430.2
Solyc03g120440.1
Solyc03g120450.2
Solyc03g120460.2
Solyc03g120470.2
Solyc03g120480.2
Solyc03g120490.2
Solyc03g120500.2
Solyc03g120510.1
Solyc03g120530.2
Solyc03g120540.2
Solyc03g120550.2
Solyc03g120560.2
Solyc03g120570.2
Solyc03g120580.2
Solyc03g120590.2
Solyc03g120600.2
Solyc03g120610.2
Solyc03g120620.2
Solyc03g120630.2
Solyc03g120640.2
Solyc03g120650.2
Solyc03g120660.2
Solyc03g120670.2
Solyc03g120680.2
Solyc03g120690.2
Solyc03g120700.2
Solyc03g120710.2
Solyc03g120720.2
Solyc03g120730.2
Solyc03g120740.1
Solyc03g120750.2
Solyc03g120760.2
Solyc03g120770.2
Solyc03g120780.2
Solyc03g120790.1
Solyc03g120800.2
Solyc03g120810.2
Solyc03g120820.2
Solyc03g120830.2
Solyc03g120840.1
Solyc03g120850.2
Solyc03g120870.2
Solyc03g120880.2
Solyc03g120890.2
Solyc03g120900.1
Solyc03g120910.2
Solyc03g120920.1
Solyc03g120930.1
Solyc03g120940.2
Solyc03g120950.2
Solyc03g120960.1
Solyc03g120970.2
Solyc03g120980.2
Solyc03g120990.2
Solyc03g121000.2
Solyc03g121010.2
Solyc03g121020.2
Solyc03g121030.1
Solyc03g121040.2
Solyc03g121050.2
Solyc03g121060.2
Solyc03g121070.2
Solyc03g121080.2
Solyc03g121090.2
Solyc03g121100.2
Solyc03g121110.2
Solyc03g121120.2
Solyc03g121130.2
Solyc03g121140.2
Solyc03g121170.2
Solyc03g121180.2
Solyc03g121190.2
Solyc03g121200.2
Solyc03g121210.2
Solyc03g121220.2
Solyc03g121230.2
Solyc03g121240.1
Solyc03g121250.2
Solyc03g121260.2
Solyc03g121270.2
Solyc03g121280.2
Solyc03g121290.2
Solyc03g121300.2
Solyc03g121310.2
Solyc03g121320.2
Solyc03g121330.2
Solyc03g121340.1
Solyc03g121350.2
Solyc03g121360.1
Solyc03g121370.2
Solyc03g121380.2
Solyc03g121400.1
Solyc03g121410.2
Solyc03g121420.2
Solyc03g121440.2
Solyc03g121450.2
Solyc03g121460.1
Solyc03g121470.2
Solyc03g121480.2
Solyc03g121490.2
Solyc03g121500.2
Solyc03g121510.2
Solyc03g121520.2
Solyc03g121530.2
Solyc03g121540.2
Solyc03g121550.2
Solyc03g121560.2
Solyc03g121570.2
Solyc03g121580.2
Solyc03g121590.2
Solyc03g121600.2
Solyc03g121610.2
Solyc03g121620.1
Solyc03g121630.2
Solyc03g121640.2
Solyc03g121650.2
Solyc03g121660.2
Solyc03g121670.2
Solyc03g121680.1
Solyc03g121700.2
Solyc03g121710.2
Solyc03g121720.2
Solyc03g121730.2
Solyc03g121760.2
Solyc03g121800.2
Solyc03g121810.2
Solyc03g121820.2
Solyc03g121830.1
Solyc03g121840.2
Solyc03g121850.2
Solyc03g121860.1
Solyc03g121870.2
Solyc03g121880.2
Solyc03g121890.1
Solyc03g121900.1
Solyc03g121910.1
Solyc03g121920.2
Solyc03g121930.2
Solyc03g121940.2
Solyc03g121950.2
Solyc03g121960.2
Solyc03g121970.1
Solyc03g121980.2
Solyc03g121990.2
Solyc03g122000.2
Solyc03g122020.2
Solyc03g122030.1
Solyc03g122040.2
Solyc03g122070.1
Solyc03g122080.2
Solyc03g122090.2
Solyc03g122100.1
Solyc03g122110.1
Solyc03g122120.2
Solyc03g122130.2
Solyc03g122140.2
Solyc03g122170.2
Solyc03g122180.2
Solyc03g122190.2
Solyc03g122230.1
Solyc03g122240.2
Solyc03g122250.2
Solyc03g122260.2
Solyc03g122270.2
Solyc03g122280.2
Solyc03g122290.2
Solyc03g122300.1
Solyc03g122310.2
Solyc03g122320.1
Solyc03g122330.1
Solyc03g122340.2
Solyc03g122350.2
Solyc03g122360.2
Solyc03g122370.2
Solyc03g123370.2
Solyc03g123380.1
Solyc03g123390.2
Solyc03g123400.1
Solyc03g123410.1
Solyc03g123420.1
Solyc03g123440.2
Solyc03g123460.2
Solyc03g123490.1
Solyc03g123500.2
Solyc03g123520.2
Solyc03g123530.2
Solyc03g123540.2
Solyc03g123560.2
Solyc03g123570.2
Solyc03g123580.2
Solyc03g123590.2
Solyc03g123600.2
Solyc03g123610.2
Solyc03g123620.2
Solyc03g123630.2
Solyc03g123640.2
Solyc03g123650.1
Solyc03g123660.2
Solyc03g123670.2
Solyc03g123680.1
Solyc03g123700.2
Solyc03g123710.2
Solyc03g123720.2
Solyc03g123730.2
Solyc03g123740.2
Solyc03g123750.2
Solyc03g123760.2
Solyc03g123780.2
Solyc03g123790.2
Solyc03g123800.1
Solyc03g123830.2
Solyc03g123840.2
Solyc03g123850.2
Solyc03g123860.2
Solyc03g123870.2
Solyc03g123880.2
Solyc03g123890.2
Solyc03g123900.2
Solyc03g123910.2
Solyc03g123920.2
Solyc03g123930.1
Solyc03g123940.1
Solyc03g123950.2
Solyc03g123960.2
Solyc03g123980.2
Solyc03g123990.2
Solyc03g124000.1
Solyc03g124010.2
Solyc03g124020.1
Solyc03g124030.2
Solyc03g124040.2
Solyc03g124050.2
Solyc03g124060.2
Solyc03g124110.1
Solyc04g005010.2
Solyc04g005030.2
Solyc04g005040.1
Solyc04g005050.1
Solyc04g005060.2
Solyc04g005070.2
Solyc04g005080.2
Solyc04g005090.2
Solyc04g005100.2
Solyc04g005120.2
Solyc04g005130.2
Solyc04g005140.2
Solyc04g005150.2
Solyc04g005160.1
Solyc04g005170.1
Solyc04g005180.2
Solyc04g005190.2
Solyc04g005200.2
Solyc04g005240.1
Solyc04g005250.2
Solyc04g005260.1
Solyc04g005270.1
Solyc04g005280.2
Solyc04g005290.2
Solyc04g005300.2
Solyc04g005310.2
Solyc04g005320.2
Solyc04g005330.2
Solyc04g005340.2
Solyc04g005350.2
Solyc04g005380.2
Solyc04g005410.1
Solyc04g005420.2
Solyc04g005430.2
Solyc04g005440.1
Solyc04g005450.2
Solyc04g005460.1
Solyc04g005470.2
Solyc04g005480.1
Solyc04g005490.2
Solyc04g005500.2
Solyc04g005510.2
Solyc04g005520.2
Solyc04g005530.2
Solyc04g005540.2
Solyc04g005550.1
Solyc04g005560.2
Solyc04g005570.2
Solyc04g005580.1
Solyc04g005590.2
Solyc04g005610.2
Solyc04g005620.2
Solyc04g005630.2
Solyc04g005640.2
Solyc04g005650.1
Solyc04g005660.2
Solyc04g005670.1
Solyc04g005680.2
Solyc04g005690.2
Solyc04g005700.2
Solyc04g005720.2
Solyc04g005730.2
Solyc04g005790.2
Solyc04g005800.2
Solyc04g005810.2
Solyc04g005820.2
Solyc04g005830.2
Solyc04g005860.2
Solyc04g005900.2
Solyc04g005910.2
Solyc04g005920.1
Solyc04g006930.2
Solyc04g006940.2
Solyc04g006950.2
Solyc04g006960.2
Solyc04g006970.2
Solyc04g006980.1
Solyc04g006990.2
Solyc04g007000.1
Solyc04g007010.2
Solyc04g007020.2
Solyc04g007030.2
Solyc04g007050.2
Solyc04g007060.2
Solyc04g007070.2
Solyc04g007080.2
Solyc04g007090.1
Solyc04g007100.2
Solyc04g007110.2
Solyc04g007120.2
Solyc04g007130.1
Solyc04g007140.1
Solyc04g007150.2
Solyc04g007160.1
Solyc04g007170.2
Solyc04g007180.1
Solyc04g007200.2
Solyc04g007210.2
Solyc04g007220.2
Solyc04g007230.2
Solyc04g007240.1
Solyc04g007250.1
Solyc04g007260.2
Solyc04g007270.2
Solyc04g007280.2
Solyc04g007300.2
Solyc04g007310.1
Solyc04g007320.1
Solyc04g007330.1
Solyc04g007340.2
Solyc04g007350.2
Solyc04g007370.2
Solyc04g007380.1
Solyc04g007390.2
Solyc04g007400.2
Solyc04g007410.2
Solyc04g007420.2
Solyc04g007450.2
Solyc04g007460.2
Solyc04g007470.2
Solyc04g007480.1
Solyc04g007490.2
Solyc04g007500.1
Solyc04g007510.2
Solyc04g007520.2
Solyc04g007530.2
Solyc04g007540.1
Solyc04g007550.2
Solyc04g007560.2
Solyc04g007580.1
Solyc04g007590.1
Solyc04g007600.2
Solyc04g007610.2
Solyc04g007620.1
Solyc04g007630.1
Solyc04g007640.2
Solyc04g007650.2
Solyc04g007660.1
Solyc04g007670.1
Solyc04g007690.2
Solyc04g007700.2
Solyc04g007710.2
Solyc04g007720.2
Solyc04g007730.2
Solyc04g007750.2
Solyc04g007760.2
Solyc04g007780.2
Solyc04g007790.2
Solyc04g007800.2
Solyc04g007810.1
Solyc04g007820.2
Solyc04g007830.2
Solyc04g007840.2
Solyc04g007850.2
Solyc04g007860.2
Solyc04g007870.2
Solyc04g007880.2
Solyc04g007890.2
Solyc04g007900.2
Solyc04g007910.2
Solyc04g007950.2
Solyc04g007960.2
Solyc04g007970.2
Solyc04g007980.2
Solyc04g007990.1
Solyc04g008000.2
Solyc04g008010.2
Solyc04g008020.2
Solyc04g008030.1
Solyc04g008040.2
Solyc04g008050.2
Solyc04g008060.2
Solyc04g008080.1
Solyc04g008090.2
Solyc04g008100.1
Solyc04g008110.2
Solyc04g008120.1
Solyc04g008130.1
Solyc04g008140.1
Solyc04g008150.1
Solyc04g008160.1
Solyc04g008170.1
Solyc04g008180.1
Solyc04g008190.1
Solyc04g008200.2
Solyc04g008210.1
Solyc04g008220.2
Solyc04g008230.2
Solyc04g008240.2
Solyc04g008260.2
Solyc04g008270.2
Solyc04g008280.2
Solyc04g008290.2
Solyc04g008300.1
Solyc04g008310.1
Solyc04g008320.1
Solyc04g008330.1
Solyc04g008340.2
Solyc04g008350.1
Solyc04g008360.2
Solyc04g008380.2
Solyc04g008400.1
Solyc04g008410.1
Solyc04g008430.1
Solyc04g008450.2
Solyc04g008460.2
Solyc04g008470.2
Solyc04g008490.1
Solyc04g008500.2
Solyc04g008510.2
Solyc04g008520.2
Solyc04g008540.2
Solyc04g008550.2
Solyc04g008560.2
Solyc04g008570.2
Solyc04g008580.2
Solyc04g008590.2
Solyc04g008600.2
Solyc04g008610.2
Solyc04g008620.2
Solyc04g008630.2
Solyc04g008640.2
Solyc04g008650.2
Solyc04g008660.2
Solyc04g008680.2
Solyc04g008690.2
Solyc04g008700.2
Solyc04g008710.2
Solyc04g008720.2
Solyc04g008730.2
Solyc04g008740.2
Solyc04g008750.2
Solyc04g008760.1
Solyc04g008770.2
Solyc04g008780.2
Solyc04g008790.1
Solyc04g008800.2
Solyc04g008810.2
Solyc04g008820.2
Solyc04g008830.1
Solyc04g008840.2
Solyc04g008850.1
Solyc04g008860.2
Solyc04g008870.2
Solyc04g008880.2
Solyc04g008890.2
Solyc04g008910.1
Solyc04g008930.1
Solyc04g008940.2
Solyc04g008950.2
Solyc04g008960.2
Solyc04g008970.2
Solyc04g008980.2
Solyc04g008990.2
Solyc04g009000.1
Solyc04g009010.1
Solyc04g009020.2
Solyc04g009030.2
Solyc04g009050.2
Solyc04g009060.2
Solyc04g009130.2
Solyc04g009140.2
Solyc04g009160.2
Solyc04g009170.1
Solyc04g009180.1
Solyc04g009190.2
Solyc04g009200.2
Solyc04g009210.1
Solyc04g009220.1
Solyc04g009230.2
Solyc04g009250.1
Solyc04g009260.1
Solyc04g009280.1
Solyc04g009290.1
Solyc04g009300.2
Solyc04g009310.2
Solyc04g009320.2
Solyc04g009330.2
Solyc04g009340.2
Solyc04g009350.2
Solyc04g009360.2
Solyc04g009370.2
Solyc04g009380.1
Solyc04g009400.2
Solyc04g009410.2
Solyc04g009420.2
Solyc04g009430.2
Solyc04g009440.2
Solyc04g009470.2
Solyc04g009500.2
Solyc04g009510.2
Solyc04g009520.2
Solyc04g009530.2
Solyc04g009540.1
Solyc04g009550.2
Solyc04g009560.2
Solyc04g009570.2
Solyc04g009580.2
Solyc04g009590.2
Solyc04g009600.2
Solyc04g009610.2
Solyc04g009620.2
Solyc04g009630.2
Solyc04g009640.2
Solyc04g009650.2
Solyc04g009660.2
Solyc04g009700.2
Solyc04g009720.1
Solyc04g009730.2
Solyc04g009740.2
Solyc04g009760.1
Solyc04g009770.2
Solyc04g009780.1
Solyc04g009790.2
Solyc04g009800.2
Solyc04g009810.2
Solyc04g009820.2
Solyc04g009830.2
Solyc04g009840.2
Solyc04g009850.2
Solyc04g009860.2
Solyc04g009870.1
Solyc04g009900.2
Solyc04g009910.2
Solyc04g009920.2
Solyc04g009940.2
Solyc04g009950.2
Solyc04g009960.2
Solyc04g009970.2
Solyc04g009980.2
Solyc04g009990.2
Solyc04g010000.2
Solyc04g010020.2
Solyc04g010040.2
Solyc04g010050.2
Solyc04g010060.2
Solyc04g010070.2
Solyc04g010080.2
Solyc04g010090.2
Solyc04g010100.1
Solyc04g010110.2
Solyc04g010120.2
Solyc04g010130.1
Solyc04g010140.1
Solyc04g010180.2
Solyc04g010190.1
Solyc04g010200.1
Solyc04g010210.1
Solyc04g010220.2
Solyc04g010230.2
Solyc04g010240.2
Solyc04g010250.2
Solyc04g010260.2
Solyc04g010270.1
Solyc04g010290.2
Solyc04g010300.2
Solyc04g010310.2
Solyc04g010320.1
Solyc04g010330.2
Solyc04g011330.1
Solyc04g011340.2
Solyc04g011350.2
Solyc04g011360.2
Solyc04g011370.2
Solyc04g011380.2
Solyc04g011390.1
Solyc04g011400.2
Solyc04g011420.2
Solyc04g011430.2
Solyc04g011440.2
Solyc04g011460.1
Solyc04g011470.1
Solyc04g011480.2
Solyc04g011490.2
Solyc04g011500.2
Solyc04g011510.2
Solyc04g011520.2
Solyc04g011530.2
Solyc04g011540.2
Solyc04g011550.2
Solyc04g011560.2
Solyc04g011570.2
Solyc04g011580.2
Solyc04g011600.2
Solyc04g011610.1
Solyc04g011620.2
Solyc04g011630.1
Solyc04g011640.2
Solyc04g011650.2
Solyc04g011670.2
Solyc04g011690.2
Solyc04g011700.1
Solyc04g011720.2
Solyc04g011730.2
Solyc04g011740.2
Solyc04g011750.2
Solyc04g011760.2
Solyc04g011770.2
Solyc04g011780.1
Solyc04g011790.1
Solyc04g011800.1
Solyc04g011810.1
Solyc04g011820.1
Solyc04g011830.1
Solyc04g011840.1
Solyc04g011850.1
Solyc04g011860.1
Solyc04g011870.1
Solyc04g011880.1
Solyc04g011900.2
Solyc04g011910.2
Solyc04g011920.1
Solyc04g011940.1
Solyc04g011950.1
Solyc04g011980.1
Solyc04g012010.2
Solyc04g012030.2
Solyc04g012040.2
Solyc04g012050.2
Solyc04g012060.2
Solyc04g012100.1
Solyc04g012120.2
Solyc04g012140.1
Solyc04g012150.2
Solyc04g012160.2
Solyc04g012170.2
Solyc04g012180.2
Solyc04g013200.1
Solyc04g014210.2
Solyc04g014220.1
Solyc04g014240.1
Solyc04g014250.2
Solyc04g014270.2
Solyc04g014280.1
Solyc04g014290.1
Solyc04g014310.1
Solyc04g014320.1
Solyc04g014330.1
Solyc04g014350.1
Solyc04g014360.2
Solyc04g014370.2
Solyc04g014380.2
Solyc04g014390.2
Solyc04g014400.2
Solyc04g014410.2
Solyc04g014420.2
Solyc04g014440.2
Solyc04g014450.1
Solyc04g014460.2
Solyc04g014470.2
Solyc04g014480.2
Solyc04g014490.1
Solyc04g014500.2
Solyc04g014510.2
Solyc04g014520.1
Solyc04g014530.1
Solyc04g014540.1
Solyc04g014550.2
Solyc04g014560.2
Solyc04g014570.2
Solyc04g014600.2
Solyc04g014610.2
Solyc04g014650.2
Solyc04g014670.2
Solyc04g014680.2
Solyc04g014690.2
Solyc04g014700.2
Solyc04g014710.2
Solyc04g014720.2
Solyc04g014730.2
Solyc04g014740.1
Solyc04g014760.2
Solyc04g014770.1
Solyc04g014790.1
Solyc04g014800.2
Solyc04g014810.2
Solyc04g014820.2
Solyc04g014830.1
Solyc04g014840.2
Solyc04g014850.2
Solyc04g014860.1
Solyc04g014870.2
Solyc04g014880.2
Solyc04g014900.2
Solyc04g014910.2
Solyc04g014930.1
Solyc04g014940.1
Solyc04g014950.2
Solyc04g014960.2
Solyc04g014990.1
Solyc04g015010.2
Solyc04g015020.2
Solyc04g015030.2
Solyc04g015040.2
Solyc04g015050.2
Solyc04g015070.2
Solyc04g015080.2
Solyc04g015090.1
Solyc04g015100.2
Solyc04g015110.2
Solyc04g015120.2
Solyc04g015130.2
Solyc04g015140.1
Solyc04g015150.2
Solyc04g015160.2
Solyc04g015170.2
Solyc04g015180.2
Solyc04g015190.2
Solyc04g015200.2
Solyc04g015210.2
Solyc04g015220.2
Solyc04g015260.1
Solyc04g015270.2
Solyc04g015280.2
Solyc04g015290.2
Solyc04g015300.2
Solyc04g015330.2
Solyc04g015340.2
Solyc04g015350.2
Solyc04g015360.2
Solyc04g015370.2
Solyc04g015390.2
Solyc04g015400.2
Solyc04g015440.2
Solyc04g015450.2
Solyc04g015460.2
Solyc04g015470.2
Solyc04g015480.2
Solyc04g015490.2
Solyc04g015500.2
Solyc04g015520.2
Solyc04g015530.1
Solyc04g015540.1
Solyc04g015560.2
Solyc04g015570.2
Solyc04g015580.2
Solyc04g015590.2
Solyc04g015600.2
Solyc04g015610.2
Solyc04g015620.2
Solyc04g015630.2
Solyc04g015640.1
Solyc04g015680.2
Solyc04g015690.2
Solyc04g015700.1
Solyc04g015740.2
Solyc04g015750.2
Solyc04g015760.2
Solyc04g015820.1
Solyc04g015830.2
Solyc04g015850.2
Solyc04g015940.2
Solyc04g015950.1
Solyc04g015960.2
Solyc04g015970.2
Solyc04g015980.2
Solyc04g016000.2
Solyc04g016010.2
Solyc04g016050.2
Solyc04g016060.1
Solyc04g016070.2
Solyc04g016080.1
Solyc04g016130.2
Solyc04g016160.2
Solyc04g016170.1
Solyc04g016180.2
Solyc04g016190.1
Solyc04g016200.1
Solyc04g016210.2
Solyc04g016220.2
Solyc04g016230.2
Solyc04g016240.2
Solyc04g016260.2
Solyc04g016270.1
Solyc04g016280.2
Solyc04g016290.2
Solyc04g016330.2
Solyc04g016360.2
Solyc04g016370.2
Solyc04g016380.2
Solyc04g016390.1
Solyc04g016400.2
Solyc04g016410.2
Solyc04g016420.2
Solyc04g016430.2
Solyc04g016440.2
Solyc04g016460.2
Solyc04g016480.2
Solyc04g016490.2
Solyc04g016510.2
Solyc04g016520.2
Solyc04g016530.2
Solyc04g016540.1
Solyc04g016550.2
Solyc04g016590.2
Solyc04g017610.2
Solyc04g017620.2
Solyc04g017650.2
Solyc04g017680.2
Solyc04g017690.2
Solyc04g017700.2
Solyc04g017710.2
Solyc04g017720.2
Solyc04g017730.1
Solyc04g017740.1
Solyc04g017750.2
Solyc04g017970.1
Solyc04g017990.1
Solyc04g018080.2
Solyc04g018090.2
Solyc04g018100.2
Solyc04g018110.1
Solyc04g018120.1
Solyc04g018130.1
Solyc04g018140.1
Solyc04g024340.2
Solyc04g024420.2
Solyc04g024430.2
Solyc04g024500.2
Solyc04g024510.2
Solyc04g024520.2
Solyc04g024530.2
Solyc04g024590.2
Solyc04g024610.1
Solyc04g024710.2
Solyc04g024730.1
Solyc04g024780.1
Solyc04g024840.2
Solyc04g024880.1
Solyc04g024940.2
Solyc04g024960.1
Solyc04g025040.1
Solyc04g025120.1
Solyc04g025160.2
Solyc04g025170.2
Solyc04g025180.2
Solyc04g025200.2
Solyc04g025210.2
Solyc04g025260.2
Solyc04g025270.1
Solyc04g025280.2
Solyc04g025290.2
Solyc04g025300.2
Solyc04g025400.2
Solyc04g025430.1
Solyc04g025440.2
Solyc04g025450.1
Solyc04g025530.2
Solyc04g025540.2
Solyc04g025560.2
Solyc04g025610.1
Solyc04g025620.1
Solyc04g025650.2
Solyc04g025670.2
Solyc04g025750.2
Solyc04g025770.1
Solyc04g025870.2
Solyc04g025880.2
Solyc04g025940.2
Solyc04g025990.2
Solyc04g026020.2
Solyc04g026030.2
Solyc04g026100.1
Solyc04g026110.2
Solyc04g026200.2
Solyc04g026220.2
Solyc04g026250.1
Solyc04g026270.2
Solyc04g026280.2
Solyc04g026300.1
Solyc04g026350.2
Solyc04g026360.2
Solyc04g026380.2
Solyc04g028460.1
Solyc04g028470.1
Solyc04g028560.2
Solyc04g028570.1
Solyc04g028580.1
Solyc04g028600.1
Solyc04g039620.2
Solyc04g039630.1
Solyc04g039650.2
Solyc04g039670.2
Solyc04g039730.2
Solyc04g039760.1
Solyc04g039940.1
Solyc04g039950.2
Solyc04g039980.2
Solyc04g039990.2
Solyc04g040000.2
Solyc04g040090.2
Solyc04g040110.2
Solyc04g040120.1
Solyc04g040130.1
Solyc04g040140.1
Solyc04g040160.2
Solyc04g040170.2
Solyc04g040180.2
Solyc04g040190.1
Solyc04g040200.2
Solyc04g040210.2
Solyc04g040220.2
Solyc04g045340.2
Solyc04g045390.1
Solyc04g045430.2
Solyc04g045470.2
Solyc04g045480.2
Solyc04g045530.2
Solyc04g045550.1
Solyc04g045560.2
Solyc04g045580.2
Solyc04g045590.2
Solyc04g045600.2
Solyc04g045620.2
Solyc04g045630.2
Solyc04g045650.2
Solyc04g045660.2
Solyc04g047670.2
Solyc04g047690.2
Solyc04g047720.2
Solyc04g047750.2
Solyc04g047770.2
Solyc04g047890.2
Solyc04g048900.2
Solyc04g048950.2
Solyc04g049010.2
Solyc04g049070.2
Solyc04g049080.2
Solyc04g049090.2
Solyc04g049120.2
Solyc04g049130.2
Solyc04g049140.2
Solyc04g049150.1
Solyc04g049160.2
Solyc04g049180.2
Solyc04g049330.2
Solyc04g049350.2
Solyc04g049360.2
Solyc04g049380.2
Solyc04g049390.2
Solyc04g049400.2
Solyc04g049410.2
Solyc04g049450.2
Solyc04g049490.2
Solyc04g049540.2
Solyc04g049550.2
Solyc04g049580.2
Solyc04g049620.2
Solyc04g049630.2
Solyc04g049640.1
Solyc04g049660.1
Solyc04g049670.2
Solyc04g049680.2
Solyc04g049690.2
Solyc04g049710.2
Solyc04g049720.2
Solyc04g049760.2
Solyc04g049770.2
Solyc04g049790.2
Solyc04g049800.2
Solyc04g049840.2
Solyc04g049850.2
Solyc04g049890.2
Solyc04g049910.2
Solyc04g049920.2
Solyc04g049930.2
Solyc04g049940.2
Solyc04g049950.1
Solyc04g049970.2
Solyc04g050010.1
Solyc04g050020.1
Solyc04g050040.2
Solyc04g050050.2
Solyc04g050130.1
Solyc04g050140.2
Solyc04g050150.2
Solyc04g050160.2
Solyc04g050170.2
Solyc04g050180.2
Solyc04g050190.2
Solyc04g050240.2
Solyc04g050260.1
Solyc04g050270.1
Solyc04g050310.2
Solyc04g050400.1
Solyc04g050440.2
Solyc04g050470.2
Solyc04g050480.2
Solyc04g050490.2
Solyc04g050510.2
Solyc04g050520.2
Solyc04g050540.2
Solyc04g050550.1
Solyc04g050560.2
Solyc04g050570.2
Solyc04g050620.2
Solyc04g050720.2
Solyc04g050730.2
Solyc04g050760.2
Solyc04g050790.2
Solyc04g050810.1
Solyc04g050820.1
Solyc04g050860.1
Solyc04g050920.2
Solyc04g050930.2
Solyc04g050950.2
Solyc04g050960.2
Solyc04g050970.2
Solyc04g050990.2
Solyc04g051060.1
Solyc04g051090.1
Solyc04g051100.2
Solyc04g051120.2
Solyc04g051150.2
Solyc04g051180.1
Solyc04g051190.2
Solyc04g051200.1
Solyc04g051270.1
Solyc04g051280.2
Solyc04g051310.2
Solyc04g051340.2
Solyc04g051350.2
Solyc04g051360.2
Solyc04g051370.2
Solyc04g051390.2
Solyc04g051400.1
Solyc04g051410.2
Solyc04g051450.2
Solyc04g051470.1
Solyc04g051490.2
Solyc04g051500.2
Solyc04g051510.1
Solyc04g051540.2
Solyc04g051550.1
Solyc04g051560.1
Solyc04g051570.2
Solyc04g051580.2
Solyc04g051590.2
Solyc04g051600.2
Solyc04g051610.2
Solyc04g051640.2
Solyc04g051650.2
Solyc04g051660.2
Solyc04g051670.2
Solyc04g051680.2
Solyc04g051690.2
Solyc04g051700.2
Solyc04g051710.1
Solyc04g051720.2
Solyc04g051780.2
Solyc04g051800.2
Solyc04g051820.2
Solyc04g051830.2
Solyc04g051850.2
Solyc04g051860.2
Solyc04g051870.1
Solyc04g051880.1
Solyc04g052970.1
Solyc04g052980.1
Solyc04g052990.1
Solyc04g053000.1
Solyc04g053020.1
Solyc04g053030.1
Solyc04g053060.2
Solyc04g053080.2
Solyc04g053110.1
Solyc04g053120.2
Solyc04g053130.2
Solyc04g053140.1
Solyc04g054140.2
Solyc04g054150.1
Solyc04g054170.2
Solyc04g054180.2
Solyc04g054190.2
Solyc04g054200.2
Solyc04g054220.2
Solyc04g054250.2
Solyc04g054260.2
Solyc04g054270.2
Solyc04g054290.1
Solyc04g054310.2
Solyc04g054320.2
Solyc04g054330.2
Solyc04g054340.1
Solyc04g054370.1
Solyc04g054400.2
Solyc04g054410.2
Solyc04g054450.1
Solyc04g054460.2
Solyc04g054470.2
Solyc04g054480.2
Solyc04g054490.2
Solyc04g054500.2
Solyc04g054510.2
Solyc04g054520.2
Solyc04g054690.2
Solyc04g054700.2
Solyc04g054710.2
Solyc04g054730.2
Solyc04g054740.2
Solyc04g054760.2
Solyc04g054770.1
Solyc04g054780.2
Solyc04g054790.1
Solyc04g054800.2
Solyc04g054810.2
Solyc04g054820.2
Solyc04g054830.2
Solyc04g054880.2
Solyc04g054890.2
Solyc04g054900.2
Solyc04g054910.2
Solyc04g054930.2
Solyc04g054950.2
Solyc04g054960.1
Solyc04g054980.2
Solyc04g054990.2
Solyc04g055000.2
Solyc04g055010.2
Solyc04g055050.1
Solyc04g055060.1
Solyc04g055080.2
Solyc04g055090.1
Solyc04g055100.1
Solyc04g055110.2
Solyc04g055120.2
Solyc04g055130.1
Solyc04g055140.1
Solyc04g055150.1
Solyc04g055160.2
Solyc04g055170.2
Solyc04g055180.2
Solyc04g055190.2
Solyc04g055200.2
Solyc04g055210.2
Solyc04g055250.2
Solyc04g055260.2
Solyc04g056260.1
Solyc04g056270.2
Solyc04g056280.2
Solyc04g056290.2
Solyc04g056310.2
Solyc04g056320.1
Solyc04g056330.1
Solyc04g056340.2
Solyc04g056350.1
Solyc04g056360.2
Solyc04g056370.2
Solyc04g056390.2
Solyc04g056400.2
Solyc04g056410.2
Solyc04g056430.2
Solyc04g056510.1
Solyc04g056530.1
Solyc04g056540.2
Solyc04g056560.2
Solyc04g056570.2
Solyc04g056580.2
Solyc04g056590.2
Solyc04g056600.2
Solyc04g056610.2
Solyc04g056620.1
Solyc04g056630.2
Solyc04g056640.1
Solyc04g056650.2
Solyc04g057780.2
Solyc04g057790.1
Solyc04g057830.1
Solyc04g057860.1
Solyc04g057870.2
Solyc04g057880.2
Solyc04g057890.2
Solyc04g057930.2
Solyc04g057940.2
Solyc04g057950.1
Solyc04g057960.2
Solyc04g057970.2
Solyc04g057980.2
Solyc04g057990.2
Solyc04g058000.1
Solyc04g058060.1
Solyc04g058070.2
Solyc04g058080.2
Solyc04g058090.2
Solyc04g058100.2
Solyc04g058110.2
Solyc04g058130.2
Solyc04g058140.2
Solyc04g058150.2
Solyc04g058160.1
Solyc04g058170.1
Solyc04g058180.2
Solyc04g058190.2
Solyc04g058200.2
Solyc04g063200.1
Solyc04g063210.2
Solyc04g063230.2
Solyc04g063240.2
Solyc04g063270.1
Solyc04g063280.2
Solyc04g063290.2
Solyc04g063300.1
Solyc04g063320.1
Solyc04g063340.1
Solyc04g063350.2
Solyc04g063360.2
Solyc04g063370.1
Solyc04g063380.2
Solyc04g063390.2
Solyc04g063400.1
Solyc04g063430.1
Solyc04g064440.1
Solyc04g064460.1
Solyc04g064480.2
Solyc04g064490.2
Solyc04g064500.2
Solyc04g064510.2
Solyc04g064530.1
Solyc04g064540.2
Solyc04g064550.1
Solyc04g064560.2
Solyc04g064570.2
Solyc04g064590.1
Solyc04g064610.2
Solyc04g064620.2
Solyc04g064630.2
Solyc04g064640.2
Solyc04g064660.1
Solyc04g064670.2
Solyc04g064680.2
Solyc04g064690.2
Solyc04g064700.2
Solyc04g064710.2
Solyc04g064720.2
Solyc04g064740.2
Solyc04g064750.1
Solyc04g064760.2
Solyc04g064770.1
Solyc04g064790.2
Solyc04g064800.2
Solyc04g064810.2
Solyc04g064820.2
Solyc04g064830.2
Solyc04g064850.2
Solyc04g064860.1
Solyc04g064870.2
Solyc04g064880.2
Solyc04g064900.1
Solyc04g064920.2
Solyc04g064930.2
Solyc04g064940.2
Solyc04g064950.1
Solyc04g070960.1
Solyc04g070970.2
Solyc04g070980.2
Solyc04g070990.2
Solyc04g071010.2
Solyc04g071030.1
Solyc04g071040.2
Solyc04g071050.2
Solyc04g071060.1
Solyc04g071070.2
Solyc04g071080.1
Solyc04g071090.2
Solyc04g071100.1
Solyc04g071120.2
Solyc04g071130.1
Solyc04g071140.2
Solyc04g071150.2
Solyc04g071160.2
Solyc04g071180.2
Solyc04g071270.1
Solyc04g071280.1
Solyc04g071290.2
Solyc04g071300.1
Solyc04g071310.2
Solyc04g071320.2
Solyc04g071330.2
Solyc04g071340.2
Solyc04g071350.2
Solyc04g071360.2
Solyc04g071400.2
Solyc04g071420.2
Solyc04g071440.2
Solyc04g071470.2
Solyc04g071480.1
Solyc04g071500.2
Solyc04g071510.2
Solyc04g071520.2
Solyc04g071530.1
Solyc04g071540.2
Solyc04g071550.2
Solyc04g071560.2
Solyc04g071570.2
Solyc04g071580.2
Solyc04g071590.1
Solyc04g071600.2
Solyc04g071610.2
Solyc04g071620.2
Solyc04g071630.2
Solyc04g071640.1
Solyc04g071650.2
Solyc04g071660.2
Solyc04g071670.1
Solyc04g071700.2
Solyc04g071710.2
Solyc04g071730.2
Solyc04g071750.2
Solyc04g071760.2
Solyc04g071770.2
Solyc04g071780.2
Solyc04g071800.2
Solyc04g071820.2
Solyc04g071860.2
Solyc04g071870.1
Solyc04g071880.2
Solyc04g071890.2
Solyc04g071900.2
Solyc04g071930.2
Solyc04g071940.2
Solyc04g071960.2
Solyc04g071970.2
Solyc04g071980.2
Solyc04g071990.2
Solyc04g072000.2
Solyc04g072010.2
Solyc04g072020.2
Solyc04g072030.1
Solyc04g072050.2
Solyc04g072060.2
Solyc04g072070.2
Solyc04g072110.2
Solyc04g072120.2
Solyc04g072140.2
Solyc04g072150.1
Solyc04g072160.2
Solyc04g072170.1
Solyc04g072180.1
Solyc04g072190.2
Solyc04g072200.1
Solyc04g072210.2
Solyc04g072220.2
Solyc04g072230.2
Solyc04g072240.2
Solyc04g072260.1
Solyc04g072270.1
Solyc04g072280.2
Solyc04g072290.2
Solyc04g072300.1
Solyc04g072310.2
Solyc04g072320.1
Solyc04g072360.1
Solyc04g072380.2
Solyc04g072390.2
Solyc04g072400.2
Solyc04g072410.2
Solyc04g072440.2
Solyc04g072450.2
Solyc04g072460.2
Solyc04g072490.2
Solyc04g072500.1
Solyc04g072510.2
Solyc04g072520.1
Solyc04g072530.2
Solyc04g072540.2
Solyc04g072550.1
Solyc04g072560.2
Solyc04g072570.2
Solyc04g072610.2
Solyc04g072630.2
Solyc04g072640.2
Solyc04g072660.2
Solyc04g072670.2
Solyc04g072690.2
Solyc04g072700.2
Solyc04g072740.2
Solyc04g072760.2
Solyc04g072770.2
Solyc04g072780.2
Solyc04g072800.2
Solyc04g072810.2
Solyc04g072820.1
Solyc04g072830.2
Solyc04g072840.2
Solyc04g072850.2
Solyc04g072860.2
Solyc04g072880.2
Solyc04g072890.2
Solyc04g072900.1
Solyc04g072910.2
Solyc04g072920.2
Solyc04g072930.1
Solyc04g072940.2
Solyc04g073940.2
Solyc04g073950.1
Solyc04g073960.2
Solyc04g073970.2
Solyc04g073990.2
Solyc04g074000.2
Solyc04g074020.2
Solyc04g074030.2
Solyc04g074040.2
Solyc04g074050.2
Solyc04g074080.2
Solyc04g074090.2
Solyc04g074100.2
Solyc04g074110.2
Solyc04g074130.2
Solyc04g074140.2
Solyc04g074150.1
Solyc04g074160.1
Solyc04g074170.1
Solyc04g074180.2
Solyc04g074190.2
Solyc04g074220.2
Solyc04g074230.2
Solyc04g074240.2
Solyc04g074250.1
Solyc04g074270.2
Solyc04g074280.1
Solyc04g074290.2
Solyc04g074300.2
Solyc04g074310.2
Solyc04g074330.2
Solyc04g074340.2
Solyc04g074350.2
Solyc04g074380.2
Solyc04g074390.2
Solyc04g074400.1
Solyc04g074410.1
Solyc04g074420.1
Solyc04g074430.1
Solyc04g074440.1
Solyc04g074450.1
Solyc04g074470.1
Solyc04g074480.2
Solyc04g074490.2
Solyc04g074500.2
Solyc04g074510.2
Solyc04g074520.1
Solyc04g074550.2
Solyc04g074560.1
Solyc04g074570.1
Solyc04g074580.1
Solyc04g074590.2
Solyc04g074630.2
Solyc04g074640.2
Solyc04g074650.2
Solyc04g074660.1
Solyc04g074670.2
Solyc04g074680.1
Solyc04g074690.2
Solyc04g074700.2
Solyc04g074710.2
Solyc04g074720.2
Solyc04g074730.1
Solyc04g074740.2
Solyc04g074750.2
Solyc04g074760.2
Solyc04g074770.2
Solyc04g074780.2
Solyc04g074790.1
Solyc04g074800.2
Solyc04g074810.2
Solyc04g074820.1
Solyc04g074830.1
Solyc04g074850.2
Solyc04g074860.2
Solyc04g074870.2
Solyc04g074880.2
Solyc04g074890.2
Solyc04g074900.2
Solyc04g074910.2
Solyc04g074920.2
Solyc04g074930.2
Solyc04g074940.2
Solyc04g074950.2
Solyc04g074960.2
Solyc04g074970.2
Solyc04g074980.2
Solyc04g074990.2
Solyc04g075000.1
Solyc04g076010.2
Solyc04g076020.2
Solyc04g076030.1
Solyc04g076040.2
Solyc04g076050.2
Solyc04g076060.2
Solyc04g076070.1
Solyc04g076080.2
Solyc04g076090.2
Solyc04g076100.2
Solyc04g076110.2
Solyc04g076120.2
Solyc04g076130.2
Solyc04g076140.2
Solyc04g076150.2
Solyc04g076180.2
Solyc04g076190.1
Solyc04g076200.2
Solyc04g076210.2
Solyc04g076220.2
Solyc04g076230.2
Solyc04g076250.2
Solyc04g076260.1
Solyc04g076270.1
Solyc04g076280.2
Solyc04g076290.2
Solyc04g076300.2
Solyc04g076310.2
Solyc04g076320.2
Solyc04g076330.1
Solyc04g076340.2
Solyc04g076350.1
Solyc04g076360.2
Solyc04g076370.2
Solyc04g076380.2
Solyc04g076390.2
Solyc04g076400.2
Solyc04g076410.2
Solyc04g076420.2
Solyc04g076430.2
Solyc04g076440.1
Solyc04g076450.1
Solyc04g076460.2
Solyc04g076470.1
Solyc04g076480.2
Solyc04g076490.2
Solyc04g076500.2
Solyc04g076510.2
Solyc04g076520.1
Solyc04g076530.2
Solyc04g076540.2
Solyc04g076550.2
Solyc04g076560.2
Solyc04g076570.2
Solyc04g076580.2
Solyc04g076610.1
Solyc04g076620.2
Solyc04g076630.2
Solyc04g076660.2
Solyc04g076670.2
Solyc04g076680.2
Solyc04g076690.2
Solyc04g076700.2
Solyc04g076710.2
Solyc04g076720.1
Solyc04g076740.2
Solyc04g076750.1
Solyc04g076770.2
Solyc04g076780.2
Solyc04g076790.2
Solyc04g076800.2
Solyc04g076810.2
Solyc04g076820.1
Solyc04g076830.2
Solyc04g076850.2
Solyc04g076860.2
Solyc04g076870.2
Solyc04g076880.2
Solyc04g076890.2
Solyc04g076900.1
Solyc04g076910.2
Solyc04g076920.2
Solyc04g076940.2
Solyc04g076950.2
Solyc04g076960.2
Solyc04g076970.2
Solyc04g076980.2
Solyc04g076990.2
Solyc04g077000.2
Solyc04g077010.2
Solyc04g077020.2
Solyc04g077030.2
Solyc04g077040.2
Solyc04g077050.2
Solyc04g077060.2
Solyc04g077110.2
Solyc04g077120.2
Solyc04g077130.1
Solyc04g077140.2
Solyc04g077150.2
Solyc04g077160.1
Solyc04g077170.2
Solyc04g077180.1
Solyc04g077190.2
Solyc04g077210.2
Solyc04g077220.2
Solyc04g077230.1
Solyc04g077240.2
Solyc04g077260.2
Solyc04g077270.2
Solyc04g077290.1
Solyc04g077310.2
Solyc04g077320.1
Solyc04g077330.2
Solyc04g077340.2
Solyc04g077350.1
Solyc04g077360.2
Solyc04g077370.1
Solyc04g077390.2
Solyc04g077400.2
Solyc04g077420.2
Solyc04g077430.2
Solyc04g077440.2
Solyc04g077450.2
Solyc04g077460.2
Solyc04g077470.2
Solyc04g077480.2
Solyc04g077490.2
Solyc04g077500.2
Solyc04g077510.2
Solyc04g077520.2
Solyc04g077540.2
Solyc04g077560.2
Solyc04g077570.1
Solyc04g077580.2
Solyc04g077590.2
Solyc04g077600.2
Solyc04g077610.2
Solyc04g077620.1
Solyc04g077650.2
Solyc04g077660.2
Solyc04g077670.2
Solyc04g077680.2
Solyc04g077690.2
Solyc04g077710.1
Solyc04g077770.2
Solyc04g077780.2
Solyc04g077790.2
Solyc04g077810.1
Solyc04g077820.2
Solyc04g077830.2
Solyc04g077840.2
Solyc04g077850.2
Solyc04g077860.2
Solyc04g077870.2
Solyc04g077920.2
Solyc04g077930.2
Solyc04g077940.2
Solyc04g077950.2
Solyc04g077960.1
Solyc04g077970.2
Solyc04g077980.1
Solyc04g077990.2
Solyc04g078000.2
Solyc04g078010.2
Solyc04g078030.2
Solyc04g078040.2
Solyc04g078050.2
Solyc04g078060.1
Solyc04g078070.2
Solyc04g078090.2
Solyc04g078110.1
Solyc04g078120.2
Solyc04g078130.2
Solyc04g078140.2
Solyc04g078150.2
Solyc04g078160.2
Solyc04g078170.1
Solyc04g078190.2
Solyc04g078200.2
Solyc04g078250.2
Solyc04g078270.2
Solyc04g078290.2
Solyc04g078310.2
Solyc04g078320.2
Solyc04g078340.2
Solyc04g078360.1
Solyc04g078380.1
Solyc04g078390.1
Solyc04g078400.2
Solyc04g078410.2
Solyc04g078420.1
Solyc04g078450.2
Solyc04g078460.2
Solyc04g078470.2
Solyc04g078480.2
Solyc04g078490.1
Solyc04g078500.1
Solyc04g078510.2
Solyc04g078520.2
Solyc04g078540.2
Solyc04g078550.2
Solyc04g078560.1
Solyc04g078590.2
Solyc04g078600.2
Solyc04g078610.2
Solyc04g078620.2
Solyc04g078630.2
Solyc04g078640.1
Solyc04g078650.2
Solyc04g078660.1
Solyc04g078670.2
Solyc04g078680.2
Solyc04g078690.2
Solyc04g078700.2
Solyc04g078710.1
Solyc04g078720.1
Solyc04g078730.1
Solyc04g078740.2
Solyc04g078750.2
Solyc04g078760.2
Solyc04g078770.2
Solyc04g078780.2
Solyc04g078800.2
Solyc04g078810.2
Solyc04g078820.2
Solyc04g078830.2
Solyc04g078840.2
Solyc04g078850.2
Solyc04g078860.2
Solyc04g078870.2
Solyc04g078880.2
Solyc04g078890.2
Solyc04g078900.2
Solyc04g078910.2
Solyc04g078920.2
Solyc04g078930.2
Solyc04g078940.2
Solyc04g078950.1
Solyc04g078960.1
Solyc04g078970.1
Solyc04g078980.2
Solyc04g078990.2
Solyc04g079000.2
Solyc04g079030.2
Solyc04g079040.2
Solyc04g079050.1
Solyc04g079060.2
Solyc04g079070.2
Solyc04g079080.2
Solyc04g079090.2
Solyc04g079100.2
Solyc04g079110.1
Solyc04g079120.2
Solyc04g079130.2
Solyc04g079140.2
Solyc04g079150.1
Solyc04g079160.2
Solyc04g079170.2
Solyc04g079180.2
Solyc04g079190.2
Solyc04g079200.2
Solyc04g079210.2
Solyc04g079220.1
Solyc04g079230.2
Solyc04g079240.2
Solyc04g079260.2
Solyc04g079270.2
Solyc04g079280.2
Solyc04g079290.2
Solyc04g079300.2
Solyc04g079310.2
Solyc04g079320.2
Solyc04g079340.2
Solyc04g079350.1
Solyc04g079360.1
Solyc04g079370.2
Solyc04g079380.1
Solyc04g079390.2
Solyc04g079400.2
Solyc04g079410.2
Solyc04g079420.2
Solyc04g079430.2
Solyc04g079440.2
Solyc04g079460.1
Solyc04g079470.2
Solyc04g079480.2
Solyc04g079520.2
Solyc04g079530.2
Solyc04g079540.2
Solyc04g079550.2
Solyc04g079560.2
Solyc04g079570.1
Solyc04g079590.2
Solyc04g079600.2
Solyc04g079640.2
Solyc04g079660.2
Solyc04g079680.2
Solyc04g079690.2
Solyc04g079700.2
Solyc04g079710.2
Solyc04g079720.2
Solyc04g079730.1
Solyc04g079740.2
Solyc04g079750.2
Solyc04g079760.2
Solyc04g079770.2
Solyc04g079780.2
Solyc04g079790.2
Solyc04g079800.2
Solyc04g079810.1
Solyc04g079830.2
Solyc04g079840.2
Solyc04g079850.1
Solyc04g079860.1
Solyc04g079870.1
Solyc04g079880.2
Solyc04g079890.2
Solyc04g079900.2
Solyc04g079910.2
Solyc04g079920.2
Solyc04g079930.2
Solyc04g079940.2
Solyc04g079950.2
Solyc04g079960.1
Solyc04g079970.2
Solyc04g079980.2
Solyc04g079990.2
Solyc04g080000.1
Solyc04g080010.2
Solyc04g080020.2
Solyc04g080030.2
Solyc04g080040.2
Solyc04g080050.2
Solyc04g080060.2
Solyc04g080080.2
Solyc04g080090.2
Solyc04g080100.2
Solyc04g080110.2
Solyc04g080120.1
Solyc04g080130.2
Solyc04g080140.2
Solyc04g080160.2
Solyc04g080170.2
Solyc04g080180.1
Solyc04g080190.2
Solyc04g080200.2
Solyc04g080210.1
Solyc04g080220.2
Solyc04g080230.2
Solyc04g080240.2
Solyc04g080250.2
Solyc04g080260.2
Solyc04g080270.2
Solyc04g080280.2
Solyc04g080290.2
Solyc04g080300.2
Solyc04g080310.1
Solyc04g080330.2
Solyc04g080340.2
Solyc04g080350.2
Solyc04g080360.2
Solyc04g080370.2
Solyc04g080380.2
Solyc04g080390.2
Solyc04g080420.2
Solyc04g080430.2
Solyc04g080440.2
Solyc04g080450.1
Solyc04g080460.2
Solyc04g080470.2
Solyc04g080490.2
Solyc04g080500.2
Solyc04g080510.2
Solyc04g080520.1
Solyc04g080540.2
Solyc04g080550.2
Solyc04g080560.2
Solyc04g080570.2
Solyc04g080580.2
Solyc04g080590.2
Solyc04g080600.2
Solyc04g080610.2
Solyc04g080620.2
Solyc04g080630.2
Solyc04g080640.1
Solyc04g080650.2
Solyc04g080670.2
Solyc04g080680.2
Solyc04g080690.1
Solyc04g080700.2
Solyc04g080710.2
Solyc04g080720.2
Solyc04g080730.2
Solyc04g080740.1
Solyc04g080750.2
Solyc04g080760.2
Solyc04g080770.2
Solyc04g080790.2
Solyc04g080800.2
Solyc04g080810.2
Solyc04g080820.2
Solyc04g080830.2
Solyc04g080840.1
Solyc04g080850.2
Solyc04g080860.1
Solyc04g080870.1
Solyc04g080880.2
Solyc04g080890.2
Solyc04g080900.2
Solyc04g080920.1
Solyc04g080930.2
Solyc04g080940.2
Solyc04g080950.2
Solyc04g080960.2
Solyc04g080970.2
Solyc04g080980.2
Solyc04g080990.1
Solyc04g081000.2
Solyc04g081020.2
Solyc04g081030.2
Solyc04g081050.1
Solyc04g081060.2
Solyc04g081070.2
Solyc04g081080.1
Solyc04g081090.2
Solyc04g081100.2
Solyc04g081130.1
Solyc04g081140.1
Solyc04g081150.2
Solyc04g081160.2
Solyc04g081170.2
Solyc04g081190.2
Solyc04g081200.2
Solyc04g081210.2
Solyc04g081220.2
Solyc04g081230.2
Solyc04g081240.2
Solyc04g081250.1
Solyc04g081260.2
Solyc04g081270.1
Solyc04g081280.2
Solyc04g081290.2
Solyc04g081300.2
Solyc04g081310.2
Solyc04g081320.2
Solyc04g081330.2
Solyc04g081340.2
Solyc04g081350.2
Solyc04g081360.2
Solyc04g081370.2
Solyc04g081390.2
Solyc04g081400.2
Solyc04g081410.2
Solyc04g081420.2
Solyc04g081430.2
Solyc04g081440.2
Solyc04g081450.2
Solyc04g081460.2
Solyc04g081470.2
Solyc04g081480.1
Solyc04g081490.2
Solyc04g081500.2
Solyc04g081510.2
Solyc04g081520.1
Solyc04g081530.1
Solyc04g081540.2
Solyc04g081550.2
Solyc04g081560.2
Solyc04g081570.2
Solyc04g081580.2
Solyc04g081590.2
Solyc04g081630.1
Solyc04g081650.2
Solyc04g081660.1
Solyc04g081680.2
Solyc04g081700.2
Solyc04g081730.2
Solyc04g081740.2
Solyc04g081750.2
Solyc04g081760.2
Solyc04g081770.2
Solyc04g081790.2
Solyc04g081800.1
Solyc04g081810.2
Solyc04g081820.2
Solyc04g081850.2
Solyc04g081860.2
Solyc04g081870.2
Solyc04g081880.2
Solyc04g081890.1
Solyc04g081900.2
Solyc04g081910.2
Solyc04g081920.2
Solyc04g081930.2
Solyc04g081940.2
Solyc04g081950.2
Solyc04g081960.1
Solyc04g081970.2
Solyc04g081980.2
Solyc04g081990.2
Solyc04g082000.2
Solyc04g082010.1
Solyc04g082020.2
Solyc04g082030.1
Solyc04g082040.2
Solyc04g082050.2
Solyc04g082060.2
Solyc04g082070.2
Solyc04g082090.2
Solyc04g082110.2
Solyc04g082120.2
Solyc04g082130.2
Solyc04g082140.2
Solyc04g082150.1
Solyc04g082160.2
Solyc04g082170.2
Solyc04g082180.2
Solyc04g082200.2
Solyc04g082210.2
Solyc04g082220.1
Solyc04g082250.2
Solyc04g082260.2
Solyc04g082270.2
Solyc04g082280.2
Solyc04g082290.2
Solyc04g082300.2
Solyc04g082310.2
Solyc04g082320.2
Solyc04g082330.2
Solyc04g082340.2
Solyc04g082360.1
Solyc04g082380.2
Solyc04g082390.2
Solyc04g082400.2
Solyc04g082410.2
Solyc04g082420.2
Solyc04g082430.2
Solyc04g082440.2
Solyc04g082450.2
Solyc04g082460.2
Solyc04g082470.1
Solyc04g082480.2
Solyc04g082490.2
Solyc04g082500.2
Solyc04g082510.2
Solyc04g082530.2
Solyc04g082560.2
Solyc04g082570.2
Solyc04g082580.2
Solyc04g082590.2
Solyc04g082600.2
Solyc04g082610.2
Solyc04g082620.2
Solyc04g082630.2
Solyc04g082640.2
Solyc04g082650.2
Solyc04g082660.2
Solyc04g082670.2
Solyc04g082680.2
Solyc04g082690.1
Solyc04g082700.2
Solyc04g082710.2
Solyc04g082720.2
Solyc04g082740.2
Solyc04g082750.2
Solyc04g082760.2
Solyc04g082770.2
Solyc04g082780.2
Solyc04g082790.2
Solyc04g082800.2
Solyc04g082810.2
Solyc04g082820.2
Solyc04g082830.2
Solyc04g082840.2
Solyc04g082880.2
Solyc04g082890.2
Solyc04g082900.2
Solyc04g082910.1
Solyc04g082920.2
Solyc04g082930.1
Solyc04g082940.2
Solyc04g082950.2
Solyc04g082960.1
Solyc04g082970.2
Solyc04g082980.1
Solyc04g082990.2
Solyc04g083010.2
Solyc04g083140.1
Solyc04g083150.1
Solyc04g083160.1
Solyc05g005000.2
Solyc05g005010.2
Solyc05g005020.2
Solyc05g005030.2
Solyc05g005050.2
Solyc05g005060.2
Solyc05g005070.2
Solyc05g005080.2
Solyc05g005090.2
Solyc05g005100.2
Solyc05g005110.1
Solyc05g005120.2
Solyc05g005130.1
Solyc05g005140.2
Solyc05g005150.1
Solyc05g005160.2
Solyc05g005170.2
Solyc05g005180.2
Solyc05g005190.2
Solyc05g005200.2
Solyc05g005210.2
Solyc05g005220.1
Solyc05g005240.1
Solyc05g005250.2
Solyc05g005260.1
Solyc05g005280.2
Solyc05g005290.2
Solyc05g005310.1
Solyc05g005320.1
Solyc05g005330.2
Solyc05g005340.2
Solyc05g005460.2
Solyc05g005470.2
Solyc05g005480.2
Solyc05g005490.2
Solyc05g005510.2
Solyc05g005520.1
Solyc05g005530.2
Solyc05g005540.2
Solyc05g005550.2
Solyc05g005560.2
Solyc05g005570.2
Solyc05g005580.2
Solyc05g005590.2
Solyc05g005600.1
Solyc05g005610.2
Solyc05g005620.2
Solyc05g005630.2
Solyc05g005640.2
Solyc05g005650.1
Solyc05g005670.1
Solyc05g005680.2
Solyc05g005690.1
Solyc05g005700.2
Solyc05g005710.2
Solyc05g005730.2
Solyc05g005740.2
Solyc05g005750.2
Solyc05g005760.2
Solyc05g005770.2
Solyc05g005780.2
Solyc05g005790.2
Solyc05g005800.2
Solyc05g005810.2
Solyc05g005820.2
Solyc05g005840.2
Solyc05g005850.2
Solyc05g005860.1
Solyc05g005870.2
Solyc05g005880.2
Solyc05g005890.2
Solyc05g005900.2
Solyc05g005920.2
Solyc05g005930.1
Solyc05g005940.2
Solyc05g005950.2
Solyc05g005960.2
Solyc05g005980.2
Solyc05g005990.2
Solyc05g006000.2
Solyc05g006010.2
Solyc05g006020.2
Solyc05g006030.2
Solyc05g006040.2
Solyc05g006050.2
Solyc05g006070.2
Solyc05g006080.1
Solyc05g006090.2
Solyc05g006100.2
Solyc05g006110.2
Solyc05g006120.2
Solyc05g006130.2
Solyc05g006160.2
Solyc05g006170.2
Solyc05g006190.1
Solyc05g006200.2
Solyc05g006220.2
Solyc05g006230.1
Solyc05g006240.2
Solyc05g006290.1
Solyc05g006310.1
Solyc05g006320.2
Solyc05g006330.1
Solyc05g006340.2
Solyc05g006390.1
Solyc05g006400.2
Solyc05g006410.2
Solyc05g006420.2
Solyc05g006430.1
Solyc05g006440.2
Solyc05g006450.1
Solyc05g006470.2
Solyc05g006490.2
Solyc05g006500.2
Solyc05g006510.1
Solyc05g006520.2
Solyc05g006530.2
Solyc05g006540.2
Solyc05g006550.2
Solyc05g006560.1
Solyc05g006570.1
Solyc05g006580.2
Solyc05g006590.2
Solyc05g006610.2
Solyc05g006620.2
Solyc05g006630.2
Solyc05g006640.2
Solyc05g006650.2
Solyc05g006660.2
Solyc05g006670.1
Solyc05g006680.2
Solyc05g006690.2
Solyc05g006700.2
Solyc05g006710.2
Solyc05g006720.1
Solyc05g006730.2
Solyc05g006740.2
Solyc05g006750.2
Solyc05g006760.2
Solyc05g006770.2
Solyc05g006780.2
Solyc05g006790.1
Solyc05g006800.1
Solyc05g006810.2
Solyc05g006820.2
Solyc05g006830.2
Solyc05g006850.2
Solyc05g006860.2
Solyc05g006870.2
Solyc05g006880.1
Solyc05g006900.1
Solyc05g006910.2
Solyc05g006920.2
Solyc05g006930.2
Solyc05g006940.2
Solyc05g006950.2
Solyc05g006960.2
Solyc05g006970.2
Solyc05g006980.2
Solyc05g006990.2
Solyc05g007000.2
Solyc05g007010.1
Solyc05g007020.2
Solyc05g007030.2
Solyc05g007050.2
Solyc05g007060.2
Solyc05g007070.2
Solyc05g007080.2
Solyc05g007090.2
Solyc05g007100.2
Solyc05g007110.2
Solyc05g007120.2
Solyc05g007130.2
Solyc05g007140.2
Solyc05g007150.2
Solyc05g007160.2
Solyc05g007170.2
Solyc05g007180.2
Solyc05g007190.2
Solyc05g007200.2
Solyc05g007210.2
Solyc05g007220.2
Solyc05g007230.2
Solyc05g007240.1
Solyc05g007250.2
Solyc05g007260.2
Solyc05g007270.2
Solyc05g007280.2
Solyc05g007290.1
Solyc05g007300.2
Solyc05g007410.1
Solyc05g007420.1
Solyc05g007430.2
Solyc05g007440.2
Solyc05g007450.2
Solyc05g007460.2
Solyc05g007470.2
Solyc05g007480.1
Solyc05g007490.2
Solyc05g007500.2
Solyc05g007510.2
Solyc05g007550.1
Solyc05g007560.2
Solyc05g007570.2
Solyc05g007580.1
Solyc05g007590.2
Solyc05g007600.1
Solyc05g007610.2
Solyc05g007630.2
Solyc05g007640.2
Solyc05g007650.1
Solyc05g007660.2
Solyc05g007670.2
Solyc05g007680.1
Solyc05g007720.1
Solyc05g007730.2
Solyc05g007740.1
Solyc05g007750.2
Solyc05g007760.1
Solyc05g007770.2
Solyc05g007780.2
Solyc05g007790.2
Solyc05g007800.2
Solyc05g007810.2
Solyc05g007820.2
Solyc05g007830.2
Solyc05g007840.2
Solyc05g007850.1
Solyc05g007880.2
Solyc05g007890.2
Solyc05g007900.2
Solyc05g007910.2
Solyc05g007920.2
Solyc05g007930.2
Solyc05g007940.2
Solyc05g007950.2
Solyc05g007960.2
Solyc05g007970.2
Solyc05g007980.2
Solyc05g007990.2
Solyc05g008000.2
Solyc05g008010.2
Solyc05g008020.2
Solyc05g008030.1
Solyc05g008040.2
Solyc05g008050.1
Solyc05g008060.2
Solyc05g008070.2
Solyc05g008080.1
Solyc05g008090.2
Solyc05g008100.1
Solyc05g008110.2
Solyc05g008120.2
Solyc05g008130.2
Solyc05g008140.2
Solyc05g008150.2
Solyc05g008180.2
Solyc05g008190.2
Solyc05g008200.2
Solyc05g008210.2
Solyc05g008220.2
Solyc05g008230.2
Solyc05g008260.2
Solyc05g008270.2
Solyc05g008290.2
Solyc05g008300.1
Solyc05g008310.2
Solyc05g008330.1
Solyc05g008340.2
Solyc05g008350.2
Solyc05g008360.1
Solyc05g008370.1
Solyc05g008380.2
Solyc05g008390.2
Solyc05g008400.2
Solyc05g008420.2
Solyc05g008430.2
Solyc05g008440.1
Solyc05g008450.2
Solyc05g008460.2
Solyc05g008480.2
Solyc05g008510.2
Solyc05g008520.2
Solyc05g008530.2
Solyc05g008540.2
Solyc05g008550.2
Solyc05g008560.1
Solyc05g008580.2
Solyc05g008590.2
Solyc05g008600.2
Solyc05g008610.2
Solyc05g008620.2
Solyc05g008630.2
Solyc05g008640.1
Solyc05g008670.2
Solyc05g008750.2
Solyc05g008760.2
Solyc05g008770.2
Solyc05g008780.2
Solyc05g008790.2
Solyc05g008800.2
Solyc05g008810.2
Solyc05g008820.2
Solyc05g008830.2
Solyc05g008860.2
Solyc05g008870.2
Solyc05g008880.1
Solyc05g008890.2
Solyc05g008900.2
Solyc05g008910.2
Solyc05g008920.2
Solyc05g008930.2
Solyc05g008940.2
Solyc05g008950.2
Solyc05g008960.2
Solyc05g008980.2
Solyc05g008990.2
Solyc05g009000.2
Solyc05g009010.1
Solyc05g009020.2
Solyc05g009030.2
Solyc05g009040.2
Solyc05g009050.2
Solyc05g009060.2
Solyc05g009070.2
Solyc05g009080.2
Solyc05g009100.2
Solyc05g009120.2
Solyc05g009130.2
Solyc05g009140.2
Solyc05g009150.2
Solyc05g009160.2
Solyc05g009170.1
Solyc05g009180.1
Solyc05g009190.2
Solyc05g009210.1
Solyc05g009220.2
Solyc05g009230.1
Solyc05g009240.2
Solyc05g009250.1
Solyc05g009260.1
Solyc05g009270.2
Solyc05g009290.2
Solyc05g009300.1
Solyc05g009310.2
Solyc05g009320.2
Solyc05g009330.2
Solyc05g009340.1
Solyc05g009350.2
Solyc05g009360.2
Solyc05g009370.2
Solyc05g009380.2
Solyc05g009390.2
Solyc05g009410.1
Solyc05g009420.1
Solyc05g009430.2
Solyc05g009450.1
Solyc05g009460.2
Solyc05g009470.2
Solyc05g009480.1
Solyc05g009500.2
Solyc05g009520.1
Solyc05g009530.2
Solyc05g009540.2
Solyc05g009550.2
Solyc05g009560.2
Solyc05g009570.2
Solyc05g009580.2
Solyc05g009590.2
Solyc05g009600.2
Solyc05g009610.1
Solyc05g009620.2
Solyc05g009630.2
Solyc05g009640.2
Solyc05g009650.2
Solyc05g009660.2
Solyc05g009670.2
Solyc05g009680.1
Solyc05g009690.2
Solyc05g009700.2
Solyc05g009710.2
Solyc05g009720.2
Solyc05g009730.1
Solyc05g009740.1
Solyc05g009750.1
Solyc05g009760.1
Solyc05g009780.2
Solyc05g009790.1
Solyc05g009800.2
Solyc05g009820.2
Solyc05g009840.2
Solyc05g009850.2
Solyc05g009860.1
Solyc05g009870.2
Solyc05g009880.2
Solyc05g009890.1
Solyc05g009910.2
Solyc05g009920.2
Solyc05g009930.2
Solyc05g009940.2
Solyc05g009950.2
Solyc05g009980.2
Solyc05g009990.2
Solyc05g010000.1
Solyc05g010010.1
Solyc05g010020.2
Solyc05g010030.2
Solyc05g010040.2
Solyc05g010050.2
Solyc05g010060.2
Solyc05g010070.2
Solyc05g010080.2
Solyc05g010100.2
Solyc05g010110.1
Solyc05g010120.2
Solyc05g010140.2
Solyc05g010150.2
Solyc05g010160.2
Solyc05g010180.2
Solyc05g010190.1
Solyc05g010240.2
Solyc05g010250.1
Solyc05g010260.2
Solyc05g010270.1
Solyc05g010280.2
Solyc05g010290.1
Solyc05g010300.2
Solyc05g010320.2
Solyc05g010330.2
Solyc05g010340.2
Solyc05g010350.2
Solyc05g010400.2
Solyc05g010420.1
Solyc05g010430.2
Solyc05g010440.1
Solyc05g010450.1
Solyc05g010460.2
Solyc05g010470.2
Solyc05g010480.2
Solyc05g010530.2
Solyc05g010540.2
Solyc05g010570.2
Solyc05g010590.2
Solyc05g010610.2
Solyc05g010620.1
Solyc05g010640.2
Solyc05g010650.2
Solyc05g010660.2
Solyc05g010670.2
Solyc05g010680.1
Solyc05g010690.1
Solyc05g010700.1
Solyc05g010710.1
Solyc05g010720.2
Solyc05g010770.2
Solyc05g010780.1
Solyc05g010790.1
Solyc05g010810.1
Solyc05g011810.2
Solyc05g011820.1
Solyc05g011830.2
Solyc05g011840.2
Solyc05g011850.1
Solyc05g011860.1
Solyc05g011890.1
Solyc05g011920.2
Solyc05g011930.2
Solyc05g011940.2
Solyc05g011960.2
Solyc05g011970.2
Solyc05g011980.2
Solyc05g011990.2
Solyc05g012000.2
Solyc05g012010.2
Solyc05g012030.1
Solyc05g012040.2
Solyc05g012050.2
Solyc05g012060.2
Solyc05g012070.2
Solyc05g012080.2
Solyc05g012090.2
Solyc05g012100.2
Solyc05g012110.2
Solyc05g012120.2
Solyc05g012130.2
Solyc05g012140.2
Solyc05g012150.2
Solyc05g012160.2
Solyc05g012180.2
Solyc05g012190.2
Solyc05g012200.2
Solyc05g012210.2
Solyc05g012220.2
Solyc05g012230.2
Solyc05g012250.1
Solyc05g012260.2
Solyc05g012270.2
Solyc05g012280.2
Solyc05g012290.2
Solyc05g012300.1
Solyc05g012310.2
Solyc05g012320.1
Solyc05g012330.2
Solyc05g012340.2
Solyc05g012350.2
Solyc05g012360.2
Solyc05g012370.2
Solyc05g012380.2
Solyc05g012390.2
Solyc05g012400.2
Solyc05g012420.2
Solyc05g012430.1
Solyc05g012440.2
Solyc05g012450.2
Solyc05g012460.2
Solyc05g012480.2
Solyc05g012500.2
Solyc05g012510.2
Solyc05g012520.2
Solyc05g012530.1
Solyc05g012550.2
Solyc05g012560.1
Solyc05g012570.2
Solyc05g012580.1
Solyc05g012590.2
Solyc05g012600.2
Solyc05g012610.2
Solyc05g012620.2
Solyc05g012630.1
Solyc05g012640.2
Solyc05g012650.2
Solyc05g012670.1
Solyc05g012680.2
Solyc05g012690.2
Solyc05g012700.2
Solyc05g012710.2
Solyc05g012720.2
Solyc05g012730.1
Solyc05g012740.1
Solyc05g012770.2
Solyc05g012780.2
Solyc05g012790.2
Solyc05g012800.1
Solyc05g012810.1
Solyc05g012820.1
Solyc05g012850.2
Solyc05g012870.1
Solyc05g012890.1
Solyc05g012900.2
Solyc05g012910.2
Solyc05g012920.1
Solyc05g012930.2
Solyc05g012940.2
Solyc05g012950.1
Solyc05g012970.2
Solyc05g013010.2
Solyc05g013020.1
Solyc05g013030.1
Solyc05g013040.2
Solyc05g013050.2
Solyc05g013060.2
Solyc05g013070.2
Solyc05g013130.2
Solyc05g013140.2
Solyc05g013150.2
Solyc05g013160.2
Solyc05g013170.2
Solyc05g013180.2
Solyc05g013190.2
Solyc05g013200.1
Solyc05g013210.2
Solyc05g013220.2
Solyc05g013240.2
Solyc05g013250.1
Solyc05g013260.1
Solyc05g013280.2
Solyc05g013290.1
Solyc05g013300.1
Solyc05g013310.1
Solyc05g013320.1
Solyc05g013340.2
Solyc05g013350.2
Solyc05g013360.2
Solyc05g013380.2
Solyc05g013390.1
Solyc05g013400.2
Solyc05g013410.2
Solyc05g013440.2
Solyc05g013450.2
Solyc05g013460.2
Solyc05g013470.2
Solyc05g013480.2
Solyc05g013490.2
Solyc05g013500.2
Solyc05g013510.2
Solyc05g013530.2
Solyc05g013560.2
Solyc05g013570.2
Solyc05g013580.2
Solyc05g013630.1
Solyc05g013640.1
Solyc05g013650.2
Solyc05g013660.2
Solyc05g013670.2
Solyc05g013680.2
Solyc05g013690.2
Solyc05g013700.2
Solyc05g013710.2
Solyc05g013720.2
Solyc05g013730.2
Solyc05g013740.2
Solyc05g013750.2
Solyc05g013760.2
Solyc05g013770.2
Solyc05g013780.2
Solyc05g013790.2
Solyc05g013800.1
Solyc05g013810.2
Solyc05g013820.2
Solyc05g013850.2
Solyc05g013860.2
Solyc05g013870.2
Solyc05g013880.1
Solyc05g013910.2
Solyc05g013930.1
Solyc05g013940.2
Solyc05g013960.2
Solyc05g013970.2
Solyc05g013980.2
Solyc05g013990.2
Solyc05g014000.2
Solyc05g014030.2
Solyc05g014050.2
Solyc05g014100.1
Solyc05g014110.2
Solyc05g014120.1
Solyc05g014130.2
Solyc05g014140.1
Solyc05g014150.2
Solyc05g014160.2
Solyc05g014190.2
Solyc05g014200.2
Solyc05g014210.2
Solyc05g014220.1
Solyc05g014230.2
Solyc05g014240.2
Solyc05g014250.2
Solyc05g014260.2
Solyc05g014270.2
Solyc05g014290.2
Solyc05g014300.1
Solyc05g014310.2
Solyc05g014320.2
Solyc05g014340.2
Solyc05g014370.2
Solyc05g014380.2
Solyc05g014390.2
Solyc05g014400.2
Solyc05g014410.1
Solyc05g014470.2
Solyc05g014480.2
Solyc05g014490.1
Solyc05g014500.1
Solyc05g014510.2
Solyc05g014540.2
Solyc05g014550.1
Solyc05g014590.2
Solyc05g014640.2
Solyc05g014650.2
Solyc05g014690.1
Solyc05g014700.2
Solyc05g014710.2
Solyc05g014720.2
Solyc05g014730.1
Solyc05g014750.2
Solyc05g014760.2
Solyc05g014790.2
Solyc05g014910.1
Solyc05g014930.1
Solyc05g014970.2
Solyc05g014980.2
Solyc05g015040.2
Solyc05g015050.2
Solyc05g015070.2
Solyc05g015150.2
Solyc05g015160.2
Solyc05g015170.2
Solyc05g015210.2
Solyc05g015220.2
Solyc05g015250.2
Solyc05g015300.2
Solyc05g015310.2
Solyc05g015320.2
Solyc05g015330.1
Solyc05g015390.2
Solyc05g015420.2
Solyc05g015470.1
Solyc05g015480.2
Solyc05g015490.2
Solyc05g015500.2
Solyc05g015510.2
Solyc05g015520.2
Solyc05g015530.2
Solyc05g015550.1
Solyc05g015610.2
Solyc05g015630.2
Solyc05g015640.2
Solyc05g015650.2
Solyc05g015700.1
Solyc05g015710.2
Solyc05g015720.1
Solyc05g015730.1
Solyc05g015750.2
Solyc05g015820.2
Solyc05g015840.2
Solyc05g015850.2
Solyc05g015860.2
Solyc05g015880.2
Solyc05g015920.2
Solyc05g015930.2
Solyc05g015950.2
Solyc05g015980.2
Solyc05g016030.2
Solyc05g016060.2
Solyc05g016120.1
Solyc05g016180.2
Solyc05g016190.2
Solyc05g016220.1
Solyc05g016230.2
Solyc05g016240.2
Solyc05g016250.2
Solyc05g016260.2
Solyc05g016310.1
Solyc05g016320.1
Solyc05g016330.2
Solyc05g016340.1
Solyc05g016380.2
Solyc05g016390.2
Solyc05g016410.2
Solyc05g016440.2
Solyc05g016460.1
Solyc05g016480.1
Solyc05g016620.1
Solyc05g016690.2
Solyc05g017760.2
Solyc05g017790.1
Solyc05g017840.2
Solyc05g017860.2
Solyc05g017890.2
Solyc05g017900.2
Solyc05g017910.1
Solyc05g017920.1
Solyc05g017940.2
Solyc05g017950.2
Solyc05g017980.2
Solyc05g017990.2
Solyc05g018050.1
Solyc05g018060.1
Solyc05g018120.1
Solyc05g018130.2
Solyc05g018150.2
Solyc05g018180.2
Solyc05g018210.2
Solyc05g018230.2
Solyc05g018240.2
Solyc05g018300.2
Solyc05g018310.1
Solyc05g018320.2
Solyc05g018340.2
Solyc05g018350.2
Solyc05g018390.2
Solyc05g018410.1
Solyc05g018490.2
Solyc05g018500.2
Solyc05g018510.2
Solyc05g018520.2
Solyc05g018550.2
Solyc05g018570.2
Solyc05g018590.2
Solyc05g018600.2
Solyc05g018610.1
Solyc05g018620.2
Solyc05g018630.1
Solyc05g018640.2
Solyc05g018650.2
Solyc05g018700.2
Solyc05g018730.2
Solyc05g018750.2
Solyc05g018760.1
Solyc05g018770.1
Solyc05g018810.2
Solyc05g018820.1
Solyc05g018880.1
Solyc05g018890.1
Solyc05g018930.1
Solyc05g020010.1
Solyc05g020020.2
Solyc05g021080.1
Solyc05g021090.2
Solyc05g021100.2
Solyc05g021110.2
Solyc05g021190.1
Solyc05g021390.2
Solyc05g021530.1
Solyc05g021550.1
Solyc05g021560.2
Solyc05g021570.1
Solyc05g021580.2
Solyc05g023680.2
Solyc05g023710.2
Solyc05g023740.2
Solyc05g023750.2
Solyc05g023760.2
Solyc05g023770.2
Solyc05g023800.2
Solyc05g023820.2
Solyc05g023840.1
Solyc05g023910.1
Solyc05g024010.2
Solyc05g024020.1
Solyc05g024120.1
Solyc05g024160.2
Solyc05g024180.2
Solyc05g024190.2
Solyc05g024230.1
Solyc05g024240.2
Solyc05g024260.2
Solyc05g024290.2
Solyc05g024340.1
Solyc05g024370.1
Solyc05g024410.2
Solyc05g024420.1
Solyc05g024430.2
Solyc05g025500.2
Solyc05g025510.2
Solyc05g025560.1
Solyc05g025570.1
Solyc05g025590.2
Solyc05g025600.1
Solyc05g025610.1
Solyc05g025650.2
Solyc05g025680.1
Solyc05g025740.2
Solyc05g025750.2
Solyc05g025780.2
Solyc05g025790.2
Solyc05g025810.2
Solyc05g025820.2
Solyc05g025840.1
Solyc05g025880.1
Solyc05g025890.1
Solyc05g025900.2
Solyc05g025910.2
Solyc05g025920.2
Solyc05g026050.2
Solyc05g026060.1
Solyc05g026070.1
Solyc05g026080.2
Solyc05g026090.1
Solyc05g026100.1
Solyc05g026130.2
Solyc05g026140.2
Solyc05g026180.1
Solyc05g026240.1
Solyc05g026310.2
Solyc05g026360.2
Solyc05g026380.1
Solyc05g026420.1
Solyc05g026490.2
Solyc05g026510.2
Solyc05g026540.2
Solyc05g026550.2
Solyc05g026560.2
Solyc05g026570.2
Solyc05g026590.1
Solyc05g031600.1
Solyc05g032620.1
Solyc05g032640.1
Solyc05g032650.1
Solyc05g032660.2
Solyc05g032680.2
Solyc05g032690.2
Solyc05g032750.2
Solyc05g032760.2
Solyc05g032770.2
Solyc05g032830.1
Solyc05g032850.2
Solyc05g032880.2
Solyc05g039920.2
Solyc05g039950.1
Solyc05g039990.2
Solyc05g040050.1
Solyc05g040060.1
Solyc05g040090.1
Solyc05g040100.2
Solyc05g041140.2
Solyc05g041200.2
Solyc05g041230.1
Solyc05g041340.1
Solyc05g041390.1
Solyc05g041420.2
Solyc05g041430.2
Solyc05g041440.2
Solyc05g041470.2
Solyc05g041530.2
Solyc05g041540.2
Solyc05g041570.1
Solyc05g041580.1
Solyc05g041590.2
Solyc05g041700.1
Solyc05g041750.1
Solyc05g041770.1
Solyc05g041830.2
Solyc05g041860.2
Solyc05g041870.1
Solyc05g041910.2
Solyc05g041920.2
Solyc05g042010.1
Solyc05g042030.2
Solyc05g042040.2
Solyc05g042050.2
Solyc05g042070.2
Solyc05g042120.2
Solyc05g042140.1
Solyc05g042170.1
Solyc05g043310.1
Solyc05g043320.1
Solyc05g043330.2
Solyc05g043340.2
Solyc05g043350.2
Solyc05g043360.1
Solyc05g043400.1
Solyc05g043430.2
Solyc05g044470.1
Solyc05g044480.2
Solyc05g044490.2
Solyc05g044580.2
Solyc05g044610.1
Solyc05g044630.2
Solyc05g045630.1
Solyc05g045650.2
Solyc05g045660.2
Solyc05g045670.2
Solyc05g045700.1
Solyc05g046000.2
Solyc05g046010.2
Solyc05g046020.2
Solyc05g046030.2
Solyc05g046110.2
Solyc05g046120.2
Solyc05g046130.2
Solyc05g046140.2
Solyc05g046180.1
Solyc05g046190.1
Solyc05g046220.1
Solyc05g046240.1
Solyc05g046270.2
Solyc05g046280.1
Solyc05g046290.2
Solyc05g046300.2
Solyc05g046310.2
Solyc05g046320.1
Solyc05g046330.2
Solyc05g046390.2
Solyc05g047390.1
Solyc05g047420.2
Solyc05g047440.1
Solyc05g047450.1
Solyc05g047460.2
Solyc05g047520.2
Solyc05g047530.2
Solyc05g047540.2
Solyc05g047550.2
Solyc05g047560.1
Solyc05g047570.2
Solyc05g047580.2
Solyc05g047590.2
Solyc05g047600.2
Solyc05g047610.2
Solyc05g047620.1
Solyc05g047640.2
Solyc05g047680.2
Solyc05g047690.2
Solyc05g047700.1
Solyc05g048750.2
Solyc05g048760.2
Solyc05g048770.2
Solyc05g048810.2
Solyc05g048820.2
Solyc05g048830.2
Solyc05g048850.2
Solyc05g048860.2
Solyc05g049870.2
Solyc05g049880.2
Solyc05g049890.1
Solyc05g049900.2
Solyc05g049930.1
Solyc05g049940.2
Solyc05g049950.2
Solyc05g049960.2
Solyc05g049970.2
Solyc05g049980.2
Solyc05g049990.2
Solyc05g050000.2
Solyc05g050020.2
Solyc05g050090.2
Solyc05g050110.2
Solyc05g050120.2
Solyc05g050130.2
Solyc05g050200.2
Solyc05g050210.2
Solyc05g050220.2
Solyc05g050230.2
Solyc05g050240.2
Solyc05g050280.2
Solyc05g050290.1
Solyc05g050320.2
Solyc05g050330.2
Solyc05g050340.2
Solyc05g050350.1
Solyc05g050360.2
Solyc05g050380.2
Solyc05g050390.2
Solyc05g050410.2
Solyc05g050420.1
Solyc05g050430.1
Solyc05g050460.1
Solyc05g050490.2
Solyc05g050500.1
Solyc05g050510.2
Solyc05g050520.2
Solyc05g050530.2
Solyc05g050540.2
Solyc05g050550.2
Solyc05g050560.1
Solyc05g050570.2
Solyc05g050580.2
Solyc05g050590.2
Solyc05g050600.2
Solyc05g050610.1
Solyc05g050620.2
Solyc05g050630.2
Solyc05g050680.2
Solyc05g050710.2
Solyc05g050720.2
Solyc05g050730.1
Solyc05g050740.2
Solyc05g050750.1
Solyc05g050770.2
Solyc05g050780.2
Solyc05g050790.1
Solyc05g050800.2
Solyc05g050820.2
Solyc05g050830.1
Solyc05g050840.2
Solyc05g050860.1
Solyc05g050870.2
Solyc05g050880.2
Solyc05g050890.1
Solyc05g050900.2
Solyc05g050910.2
Solyc05g050920.2
Solyc05g050930.1
Solyc05g050940.2
Solyc05g050950.2
Solyc05g050960.2
Solyc05g050970.2
Solyc05g050980.2
Solyc05g050990.1
Solyc05g051000.2
Solyc05g051010.2
Solyc05g051020.2
Solyc05g051030.2
Solyc05g051040.2
Solyc05g051050.2
Solyc05g051060.2
Solyc05g051070.2
Solyc05g051180.1
Solyc05g051200.1
Solyc05g051210.2
Solyc05g051220.2
Solyc05g051230.2
Solyc05g051240.1
Solyc05g051250.2
Solyc05g051270.2
Solyc05g051280.2
Solyc05g051290.2
Solyc05g051310.1
Solyc05g051320.1
Solyc05g051330.1
Solyc05g051340.1
Solyc05g051350.1
Solyc05g051370.2
Solyc05g051380.2
Solyc05g051390.2
Solyc05g051400.2
Solyc05g051410.2
Solyc05g051420.1
Solyc05g051430.2
Solyc05g051450.1
Solyc05g051460.2
Solyc05g051490.2
Solyc05g051500.2
Solyc05g051510.2
Solyc05g051520.2
Solyc05g051530.2
Solyc05g051550.1
Solyc05g051560.2
Solyc05g051570.2
Solyc05g051590.2
Solyc05g051610.1
Solyc05g051620.2
Solyc05g051630.2
Solyc05g051640.2
Solyc05g051650.1
Solyc05g051660.1
Solyc05g051670.1
Solyc05g051680.2
Solyc05g051690.2
Solyc05g051700.2
Solyc05g051710.2
Solyc05g051740.2
Solyc05g051750.2
Solyc05g051760.2
Solyc05g051770.2
Solyc05g051780.2
Solyc05g051790.2
Solyc05g051800.2
Solyc05g051810.1
Solyc05g051830.2
Solyc05g051840.1
Solyc05g051850.2
Solyc05g051860.2
Solyc05g051870.2
Solyc05g051890.1
Solyc05g051900.2
Solyc05g051920.2
Solyc05g051970.2
Solyc05g051990.2
Solyc05g052000.2
Solyc05g052010.2
Solyc05g052020.2
Solyc05g052030.1
Solyc05g052040.1
Solyc05g052050.1
Solyc05g052070.2
Solyc05g052100.2
Solyc05g052110.2
Solyc05g052120.2
Solyc05g052130.2
Solyc05g052140.2
Solyc05g052150.2
Solyc05g052160.2
Solyc05g052170.2
Solyc05g052180.2
Solyc05g052190.2
Solyc05g052200.2
Solyc05g052210.2
Solyc05g052220.2
Solyc05g052240.2
Solyc05g052250.2
Solyc05g052260.2
Solyc05g052270.1
Solyc05g052280.2
Solyc05g052300.2
Solyc05g052310.2
Solyc05g052320.2
Solyc05g052340.2
Solyc05g052350.2
Solyc05g052360.1
Solyc05g052370.2
Solyc05g052400.2
Solyc05g052410.1
Solyc05g052420.1
Solyc05g052440.1
Solyc05g052450.2
Solyc05g052460.2
Solyc05g052470.2
Solyc05g052480.2
Solyc05g052490.2
Solyc05g052500.2
Solyc05g052510.2
Solyc05g052520.2
Solyc05g052530.1
Solyc05g052540.1
Solyc05g052550.1
Solyc05g052560.1
Solyc05g052570.2
Solyc05g052580.2
Solyc05g052590.1
Solyc05g052600.2
Solyc05g052610.2
Solyc05g052620.2
Solyc05g052630.2
Solyc05g052640.2
Solyc05g052650.2
Solyc05g052660.1
Solyc05g052670.1
Solyc05g052680.1
Solyc05g052690.2
Solyc05g052700.2
Solyc05g052710.2
Solyc05g052720.1
Solyc05g052750.2
Solyc05g052760.2
Solyc05g052780.2
Solyc05g052790.2
Solyc05g052800.2
Solyc05g052810.2
Solyc05g052820.2
Solyc05g052830.2
Solyc05g052840.1
Solyc05g052850.2
Solyc05g052860.2
Solyc05g052870.2
Solyc05g052880.2
Solyc05g052890.2
Solyc05g052900.2
Solyc05g052910.2
Solyc05g052920.2
Solyc05g052930.2
Solyc05g052940.2
Solyc05g052950.2
Solyc05g052960.2
Solyc05g052970.2
Solyc05g052980.2
Solyc05g052990.2
Solyc05g053000.1
Solyc05g053010.1
Solyc05g053020.2
Solyc05g053040.2
Solyc05g053050.1
Solyc05g053070.2
Solyc05g053080.2
Solyc05g053090.1
Solyc05g053100.2
Solyc05g053120.1
Solyc05g053130.2
Solyc05g053140.2
Solyc05g053180.2
Solyc05g053190.2
Solyc05g053200.1
Solyc05g053210.2
Solyc05g053220.2
Solyc05g053230.2
Solyc05g053240.2
Solyc05g053250.2
Solyc05g053260.2
Solyc05g053270.1
Solyc05g053280.2
Solyc05g053290.2
Solyc05g053300.2
Solyc05g053310.2
Solyc05g053320.1
Solyc05g053330.2
Solyc05g053360.2
Solyc05g053370.2
Solyc05g053380.2
Solyc05g053390.2
Solyc05g053400.1
Solyc05g053410.2
Solyc05g053430.2
Solyc05g053440.2
Solyc05g053450.2
Solyc05g053470.2
Solyc05g053480.2
Solyc05g053490.2
Solyc05g053500.2
Solyc05g053520.2
Solyc05g053540.2
Solyc05g053550.2
Solyc05g053560.2
Solyc05g053570.2
Solyc05g053590.2
Solyc05g053600.2
Solyc05g053610.2
Solyc05g053620.2
Solyc05g053650.2
Solyc05g053660.1
Solyc05g053670.2
Solyc05g053690.1
Solyc05g053710.2
Solyc05g053720.2
Solyc05g053730.2
Solyc05g053740.2
Solyc05g053760.2
Solyc05g053770.2
Solyc05g053780.2
Solyc05g053800.2
Solyc05g053810.2
Solyc05g053820.2
Solyc05g053830.2
Solyc05g053850.2
Solyc05g053860.2
Solyc05g053870.2
Solyc05g053880.2
Solyc05g053890.1
Solyc05g053900.2
Solyc05g053930.2
Solyc05g053940.2
Solyc05g053950.2
Solyc05g053960.2
Solyc05g053980.1
Solyc05g053990.2
Solyc05g054000.2
Solyc05g054010.2
Solyc05g054030.2
Solyc05g054040.2
Solyc05g054050.2
Solyc05g054060.2
Solyc05g054070.2
Solyc05g054080.2
Solyc05g054090.2
Solyc05g054100.2
Solyc05g054110.2
Solyc05g054120.1
Solyc05g054130.2
Solyc05g054140.2
Solyc05g054150.2
Solyc05g054160.1
Solyc05g054170.2
Solyc05g054180.2
Solyc05g054190.2
Solyc05g054200.2
Solyc05g054210.2
Solyc05g054220.2
Solyc05g054230.2
Solyc05g054240.2
Solyc05g054250.1
Solyc05g054260.2
Solyc05g054300.2
Solyc05g054310.2
Solyc05g054320.2
Solyc05g054330.2
Solyc05g054340.2
Solyc05g054350.2
Solyc05g054360.2
Solyc05g054370.2
Solyc05g054380.1
Solyc05g054390.2
Solyc05g054400.2
Solyc05g054410.2
Solyc05g054420.2
Solyc05g054430.2
Solyc05g054440.2
Solyc05g054450.1
Solyc05g054460.2
Solyc05g054470.2
Solyc05g054480.2
Solyc05g054490.2
Solyc05g054500.1
Solyc05g054520.2
Solyc05g054530.1
Solyc05g054540.2
Solyc05g054550.2
Solyc05g054560.2
Solyc05g054570.2
Solyc05g054580.2
Solyc05g054590.2
Solyc05g054600.2
Solyc05g054610.1
Solyc05g054620.2
Solyc05g054630.2
Solyc05g054640.2
Solyc05g054650.1
Solyc05g054680.1
Solyc05g054700.2
Solyc05g054710.2
Solyc05g054720.2
Solyc05g054730.2
Solyc05g054740.2
Solyc05g054750.2
Solyc05g054760.2
Solyc05g054770.2
Solyc05g054780.1
Solyc05g054790.1
Solyc05g054800.1
Solyc05g054810.2
Solyc05g054820.1
Solyc05g054830.2
Solyc05g054840.2
Solyc05g054850.1
Solyc05g054860.1
Solyc05g054870.2
Solyc05g054880.2
Solyc05g054890.2
Solyc05g054900.2
Solyc05g054910.2
Solyc05g054920.2
Solyc05g054930.2
Solyc05g054940.2
Solyc05g054950.2
Solyc05g054960.2
Solyc05g054970.2
Solyc05g054980.2
Solyc05g054990.2
Solyc05g055000.2
Solyc05g055010.2
Solyc05g055030.1
Solyc05g055040.2
Solyc05g055060.2
Solyc05g055070.2
Solyc05g055090.2
Solyc05g055110.2
Solyc05g055120.2
Solyc05g055130.1
Solyc05g055160.2
Solyc05g055170.2
Solyc05g055180.2
Solyc05g055190.1
Solyc05g055200.2
Solyc05g055210.1
Solyc05g055220.1
Solyc05g055230.1
Solyc05g055240.2
Solyc05g055250.2
Solyc05g055260.2
Solyc05g055270.1
Solyc05g055280.1
Solyc05g055290.2
Solyc05g055300.1
Solyc05g055310.2
Solyc05g055320.2
Solyc05g055330.2
Solyc05g055340.2
Solyc05g055350.2
Solyc05g055360.2
Solyc05g055390.2
Solyc05g055400.2
Solyc05g055420.2
Solyc05g055430.2
Solyc05g055440.1
Solyc05g055450.2
Solyc05g055470.2
Solyc05g055480.2
Solyc05g055500.1
Solyc05g055510.2
Solyc05g055520.1
Solyc05g055530.2
Solyc05g055540.1
Solyc05g055550.2
Solyc05g055560.1
Solyc05g055600.2
Solyc05g055610.2
Solyc05g055630.2
Solyc05g055640.2
Solyc05g055650.2
Solyc05g055660.1
Solyc05g055680.2
Solyc05g055700.2
Solyc05g055710.2
Solyc05g055720.1
Solyc05g055730.2
Solyc05g055740.2
Solyc05g055750.2
Solyc05g055760.2
Solyc05g055770.2
Solyc05g055780.2
Solyc05g055790.2
Solyc05g055800.2
Solyc05g055810.2
Solyc05g055820.2
Solyc05g055830.2
Solyc05g055840.2
Solyc05g055850.2
Solyc05g055860.2
Solyc05g055870.2
Solyc05g055880.2
Solyc05g055890.2
Solyc05g055910.2
Solyc05g055920.2
Solyc05g055940.2
Solyc05g055960.1
Solyc05g055970.2
Solyc05g055980.2
Solyc05g055990.2
Solyc05g056000.2
Solyc05g056010.2
Solyc05g056020.2
Solyc05g056030.2
Solyc05g056040.2
Solyc05g056050.2
Solyc05g056060.2
Solyc05g056070.2
Solyc05g056080.2
Solyc05g056090.2
Solyc05g056100.2
Solyc05g056110.2
Solyc05g056120.2
Solyc05g056130.2
Solyc05g056140.2
Solyc05g056150.2
Solyc05g056160.2
Solyc05g056170.2
Solyc05g056180.1
Solyc05g056190.2
Solyc05g056200.1
Solyc05g056210.2
Solyc05g056220.2
Solyc05g056230.2
Solyc05g056240.2
Solyc05g056250.2
Solyc05g056260.2
Solyc05g056270.2
Solyc05g056280.2
Solyc05g056290.2
Solyc05g056300.2
Solyc05g056310.2
Solyc05g056320.2
Solyc05g056330.2
Solyc05g056340.2
Solyc05g056350.2
Solyc05g056370.2
Solyc05g056380.2
Solyc05g056390.2
Solyc05g056400.2
Solyc05g056410.1
Solyc05g056420.2
Solyc05g056430.1
Solyc05g056440.1
Solyc05g056450.2
Solyc05g056460.2
Solyc05g056470.1
Solyc05g056480.2
Solyc05g056490.2
Solyc05g056500.1
Solyc05g056510.2
Solyc05g056520.2
Solyc05g056530.2
Solyc05g056540.2
Solyc05g056550.2
Solyc05g056560.2
Solyc05g056570.2
Solyc05g056580.2
Solyc05g056590.2
Solyc05g056620.1
Solyc06g005000.2
Solyc06g005050.2
Solyc06g005060.2
Solyc06g005070.1
Solyc06g005080.2
Solyc06g005090.2
Solyc06g005100.2
Solyc06g005110.2
Solyc06g005130.2
Solyc06g005140.2
Solyc06g005150.2
Solyc06g005160.2
Solyc06g005170.2
Solyc06g005190.2
Solyc06g005200.2
Solyc06g005210.1
Solyc06g005220.2
Solyc06g005230.1
Solyc06g005240.2
Solyc06g005250.2
Solyc06g005260.2
Solyc06g005290.2
Solyc06g005300.2
Solyc06g005310.2
Solyc06g005330.2
Solyc06g005340.2
Solyc06g005350.2
Solyc06g005360.2
Solyc06g005370.2
Solyc06g005380.2
Solyc06g005390.1
Solyc06g005410.2
Solyc06g005420.1
Solyc06g005430.1
Solyc06g005450.1
Solyc06g005470.2
Solyc06g005480.2
Solyc06g005490.2
Solyc06g005500.2
Solyc06g005520.2
Solyc06g005530.1
Solyc06g005560.2
Solyc06g005570.2
Solyc06g005580.2
Solyc06g005590.2
Solyc06g005600.2
Solyc06g005610.1
Solyc06g005620.2
Solyc06g005630.1
Solyc06g005650.2
Solyc06g005670.2
Solyc06g005680.2
Solyc06g005700.1
Solyc06g005710.2
Solyc06g005720.2
Solyc06g005750.2
Solyc06g005760.1
Solyc06g005770.1
Solyc06g005780.1
Solyc06g005790.2
Solyc06g005800.2
Solyc06g005810.2
Solyc06g005820.2
Solyc06g005840.2
Solyc06g005850.2
Solyc06g005860.1
Solyc06g005890.2
Solyc06g005900.2
Solyc06g005910.2
Solyc06g005940.2
Solyc06g005950.2
Solyc06g005960.2
Solyc06g005970.2
Solyc06g005990.2
Solyc06g006000.2
Solyc06g006020.1
Solyc06g006040.1
Solyc06g006080.2
Solyc06g006090.1
Solyc06g006100.2
Solyc06g006110.2
Solyc06g007110.2
Solyc06g007120.2
Solyc06g007130.2
Solyc06g007140.2
Solyc06g007150.2
Solyc06g007160.2
Solyc06g007170.2
Solyc06g007180.2
Solyc06g007190.2
Solyc06g007200.2
Solyc06g007210.2
Solyc06g007220.2
Solyc06g007230.1
Solyc06g007240.2
Solyc06g007250.2
Solyc06g007260.1
Solyc06g007270.1
Solyc06g007280.2
Solyc06g007300.1
Solyc06g007310.2
Solyc06g007320.2
Solyc06g007330.2
Solyc06g007340.2
Solyc06g007350.2
Solyc06g007360.2
Solyc06g007370.1
Solyc06g007390.2
Solyc06g007420.1
Solyc06g007430.1
Solyc06g007440.2
Solyc06g007460.2
Solyc06g007470.2
Solyc06g007480.2
Solyc06g007490.1
Solyc06g007510.2
Solyc06g007520.2
Solyc06g007530.2
Solyc06g007540.2
Solyc06g007570.2
Solyc06g007580.1
Solyc06g007590.2
Solyc06g007600.2
Solyc06g007610.2
Solyc06g007620.2
Solyc06g007630.1
Solyc06g007640.2
Solyc06g007650.1
Solyc06g007660.1
Solyc06g007670.2
Solyc06g007680.1
Solyc06g007690.1
Solyc06g007700.2
Solyc06g007710.2
Solyc06g007730.1
Solyc06g007740.1
Solyc06g007760.2
Solyc06g007770.2
Solyc06g007780.2
Solyc06g007790.1
Solyc06g007800.2
Solyc06g007820.1
Solyc06g007830.1
Solyc06g007840.2
Solyc06g007850.2
Solyc06g007860.1
Solyc06g007870.2
Solyc06g007880.1
Solyc06g007910.2
Solyc06g007930.2
Solyc06g007940.1
Solyc06g007950.2
Solyc06g007960.2
Solyc06g007970.2
Solyc06g007980.2
Solyc06g007990.2
Solyc06g008010.2
Solyc06g008020.2
Solyc06g008030.2
Solyc06g008040.2
Solyc06g008050.2
Solyc06g008090.2
Solyc06g008100.2
Solyc06g008110.2
Solyc06g008120.1
Solyc06g008130.2
Solyc06g008150.2
Solyc06g008160.2
Solyc06g008170.2
Solyc06g008190.1
Solyc06g008200.2
Solyc06g008210.2
Solyc06g008220.2
Solyc06g008230.2
Solyc06g008240.2
Solyc06g008250.2
Solyc06g008260.2
Solyc06g008270.2
Solyc06g008280.2
Solyc06g008290.2
Solyc06g008300.2
Solyc06g008310.2
Solyc06g008320.2
Solyc06g008330.1
Solyc06g008340.2
Solyc06g008350.2
Solyc06g008360.2
Solyc06g008390.2
Solyc06g008400.1
Solyc06g008450.2
Solyc06g008490.2
Solyc06g008500.2
Solyc06g008510.2
Solyc06g008520.2
Solyc06g008560.1
Solyc06g008580.2
Solyc06g008590.2
Solyc06g008600.2
Solyc06g008610.2
Solyc06g008620.1
Solyc06g008630.2
Solyc06g008640.2
Solyc06g008650.2
Solyc06g008660.2
Solyc06g008670.2
Solyc06g008680.2
Solyc06g008690.1
Solyc06g008700.2
Solyc06g008710.1
Solyc06g008720.2
Solyc06g008730.2
Solyc06g008740.2
Solyc06g008750.1
Solyc06g008760.1
Solyc06g008770.1
Solyc06g008790.2
Solyc06g008800.1
Solyc06g008810.2
Solyc06g008820.2
Solyc06g008850.2
Solyc06g008860.2
Solyc06g008870.2
Solyc06g008880.2
Solyc06g008890.2
Solyc06g008900.2
Solyc06g008910.2
Solyc06g008920.2
Solyc06g008930.2
Solyc06g008940.2
Solyc06g008960.2
Solyc06g008970.2
Solyc06g008980.2
Solyc06g009020.2
Solyc06g009040.2
Solyc06g009050.2
Solyc06g009060.2
Solyc06g009070.2
Solyc06g009080.1
Solyc06g009090.1
Solyc06g009110.2
Solyc06g009120.2
Solyc06g009130.2
Solyc06g009140.2
Solyc06g009150.1
Solyc06g009160.2
Solyc06g009170.2
Solyc06g009190.2
Solyc06g009200.2
Solyc06g009210.2
Solyc06g009220.2
Solyc06g009240.2
Solyc06g009260.2
Solyc06g009270.2
Solyc06g009280.1
Solyc06g009290.2
Solyc06g009330.2
Solyc06g009340.2
Solyc06g009350.2
Solyc06g009360.1
Solyc06g009370.2
Solyc06g009380.2
Solyc06g009390.2
Solyc06g009400.2
Solyc06g009420.2
Solyc06g009440.1
Solyc06g009490.2
Solyc06g009500.1
Solyc06g009510.1
Solyc06g009520.2
Solyc06g009530.2
Solyc06g009540.1
Solyc06g009550.2
Solyc06g009610.1
Solyc06g009620.1
Solyc06g009630.1
Solyc06g009640.1
Solyc06g009650.2
Solyc06g009660.2
Solyc06g009670.2
Solyc06g009680.2
Solyc06g009690.1
Solyc06g009710.2
Solyc06g009750.2
Solyc06g009760.1
Solyc06g009770.1
Solyc06g009780.2
Solyc06g009790.2
Solyc06g009800.1
Solyc06g009810.2
Solyc06g009820.2
Solyc06g009830.2
Solyc06g009840.2
Solyc06g009900.1
Solyc06g009940.1
Solyc06g009960.1
Solyc06g009970.2
Solyc06g010000.2
Solyc06g010010.1
Solyc06g010030.2
Solyc06g010060.1
Solyc06g010170.2
Solyc06g010200.2
Solyc06g010210.2
Solyc06g010220.1
Solyc06g010250.2
Solyc06g010260.2
Solyc06g011280.2
Solyc06g011350.2
Solyc06g011370.2
Solyc06g011380.2
Solyc06g011400.2
Solyc06g011420.1
Solyc06g011440.1
Solyc06g011450.1
Solyc06g011470.2
Solyc06g011520.2
Solyc06g011530.2
Solyc06g011540.2
Solyc06g011550.2
Solyc06g011560.2
Solyc06g011570.2
Solyc06g011590.1
Solyc06g016750.2
Solyc06g016760.1
Solyc06g016770.2
Solyc06g016790.1
Solyc06g017850.1
Solyc06g017880.1
Solyc06g017970.2
Solyc06g018050.2
Solyc06g018100.2
Solyc06g018110.2
Solyc06g019170.2
Solyc06g019190.1
Solyc06g019200.2
Solyc06g024200.1
Solyc06g024210.1
Solyc06g024230.1
Solyc06g024340.1
Solyc06g024370.1
Solyc06g024380.1
Solyc06g030470.2
Solyc06g030490.2
Solyc06g030500.1
Solyc06g030510.2
Solyc06g030530.2
Solyc06g030540.2
Solyc06g030560.1
Solyc06g030570.2
Solyc06g030580.2
Solyc06g031670.1
Solyc06g031680.2
Solyc06g031690.2
Solyc06g033850.2
Solyc06g033860.1
Solyc06g033910.1
Solyc06g033920.1
Solyc06g033970.1
Solyc06g033980.2
Solyc06g034000.1
Solyc06g034020.2
Solyc06g034030.2
Solyc06g034080.2
Solyc06g034100.2
Solyc06g034110.2
Solyc06g034120.2
Solyc06g034130.2
Solyc06g034150.2
Solyc06g034160.2
Solyc06g034220.2
Solyc06g034230.1
Solyc06g034290.2
Solyc06g034320.1
Solyc06g034330.2
Solyc06g034340.1
Solyc06g034360.1
Solyc06g034370.1
Solyc06g034390.1
Solyc06g035420.1
Solyc06g035430.2
Solyc06g035440.2
Solyc06g035450.2
Solyc06g035460.2
Solyc06g035480.2
Solyc06g035490.2
Solyc06g035520.2
Solyc06g035580.2
Solyc06g035600.2
Solyc06g035610.2
Solyc06g035620.2
Solyc06g035630.1
Solyc06g035690.2
Solyc06g035700.1
Solyc06g035710.1
Solyc06g035720.2
Solyc06g035760.2
Solyc06g035790.2
Solyc06g035810.1
Solyc06g035820.1
Solyc06g035870.2
Solyc06g035920.2
Solyc06g035940.2
Solyc06g035960.2
Solyc06g035970.2
Solyc06g035980.2
Solyc06g035990.2
Solyc06g036000.2
Solyc06g036050.2
Solyc06g036060.2
Solyc06g036070.2
Solyc06g036080.2
Solyc06g036100.2
Solyc06g036110.1
Solyc06g036120.2
Solyc06g036130.2
Solyc06g036170.1
Solyc06g036180.2
Solyc06g036190.1
Solyc06g036200.1
Solyc06g036260.2
Solyc06g036290.2
Solyc06g036300.2
Solyc06g036310.2
Solyc06g036330.1
Solyc06g036340.2
Solyc06g036350.2
Solyc06g036390.1
Solyc06g036420.1
Solyc06g036430.2
Solyc06g036440.1
Solyc06g036520.1
Solyc06g036540.1
Solyc06g036580.2
Solyc06g036590.1
Solyc06g036640.2
Solyc06g036700.1
Solyc06g036720.2
Solyc06g036780.2
Solyc06g042950.2
Solyc06g042960.1
Solyc06g042980.2
Solyc06g043020.1
Solyc06g043030.2
Solyc06g043060.1
Solyc06g043070.2
Solyc06g043080.2
Solyc06g043140.2
Solyc06g043150.2
Solyc06g043170.2
Solyc06g043250.2
Solyc06g048400.1
Solyc06g048410.2
Solyc06g048430.2
Solyc06g048450.2
Solyc06g048460.1
Solyc06g048470.2
Solyc06g048480.2
Solyc06g048510.2
Solyc06g048520.2
Solyc06g048540.2
Solyc06g048560.1
Solyc06g048570.2
Solyc06g048590.2
Solyc06g048600.2
Solyc06g048610.2
Solyc06g048620.2
Solyc06g048630.2
Solyc06g048700.1
Solyc06g048730.2
Solyc06g048740.1
Solyc06g048780.1
Solyc06g048790.1
Solyc06g048810.2
Solyc06g048820.1
Solyc06g048850.2
Solyc06g048860.1
Solyc06g048890.2
Solyc06g048900.1
Solyc06g048910.1
Solyc06g048920.2
Solyc06g048930.2
Solyc06g048940.2
Solyc06g048950.2
Solyc06g048960.2
Solyc06g048970.2
Solyc06g049020.1
Solyc06g049030.2
Solyc06g049040.2
Solyc06g049050.2
Solyc06g049060.2
Solyc06g049070.2
Solyc06g049080.2
Solyc06g049090.2
Solyc06g049100.2
Solyc06g050120.2
Solyc06g050130.2
Solyc06g050140.1
Solyc06g050170.2
Solyc06g050210.2
Solyc06g050220.2
Solyc06g050230.2
Solyc06g050250.1
Solyc06g050300.1
Solyc06g050310.2
Solyc06g050320.2
Solyc06g050340.2
Solyc06g050350.2
Solyc06g050360.2
Solyc06g050370.1
Solyc06g050390.1
Solyc06g050430.2
Solyc06g050440.2
Solyc06g050500.2
Solyc06g050510.2
Solyc06g050520.1
Solyc06g050530.2
Solyc06g050550.2
Solyc06g050560.2
Solyc06g050570.1
Solyc06g050590.2
Solyc06g050600.2
Solyc06g050620.2
Solyc06g050630.2
Solyc06g050690.2
Solyc06g050700.2
Solyc06g050710.2
Solyc06g050720.2
Solyc06g050730.2
Solyc06g050760.1
Solyc06g050770.2
Solyc06g050790.2
Solyc06g050800.2
Solyc06g050810.2
Solyc06g050830.1
Solyc06g050840.2
Solyc06g050860.2
Solyc06g050870.2
Solyc06g050880.2
Solyc06g050900.2
Solyc06g050910.1
Solyc06g050920.2
Solyc06g050930.2
Solyc06g050950.2
Solyc06g050970.1
Solyc06g050980.2
Solyc06g050990.2
Solyc06g051010.1
Solyc06g051020.2
Solyc06g051030.2
Solyc06g051040.2
Solyc06g051060.2
Solyc06g051080.2
Solyc06g051090.1
Solyc06g051120.2
Solyc06g051130.1
Solyc06g051160.2
Solyc06g051170.2
Solyc06g051180.1
Solyc06g051190.1
Solyc06g051200.2
Solyc06g051210.2
Solyc06g051230.2
Solyc06g051250.1
Solyc06g051260.2
Solyc06g051270.2
Solyc06g051300.2
Solyc06g051310.2
Solyc06g051330.1
Solyc06g051350.2
Solyc06g051360.2
Solyc06g051380.1
Solyc06g051390.2
Solyc06g051400.2
Solyc06g051410.2
Solyc06g051420.2
Solyc06g051430.2
Solyc06g051440.2
Solyc06g051460.2
Solyc06g051490.1
Solyc06g051500.2
Solyc06g051510.2
Solyc06g051520.2
Solyc06g051540.2
Solyc06g051550.2
Solyc06g051560.2
Solyc06g051570.2
Solyc06g051620.2
Solyc06g051630.2
Solyc06g051640.1
Solyc06g051650.2
Solyc06g051660.1
Solyc06g051680.1
Solyc06g051720.2
Solyc06g051730.2
Solyc06g051740.1
Solyc06g051750.2
Solyc06g051760.2
Solyc06g051780.2
Solyc06g051790.2
Solyc06g051800.2
Solyc06g051810.2
Solyc06g051820.2
Solyc06g051830.1
Solyc06g051840.1
Solyc06g051900.2
Solyc06g051920.2
Solyc06g051930.2
Solyc06g051940.2
Solyc06g051960.2
Solyc06g051970.2
Solyc06g051980.2
Solyc06g051990.2
Solyc06g052010.1
Solyc06g052020.2
Solyc06g052030.2
Solyc06g052040.2
Solyc06g052060.2
Solyc06g052070.2
Solyc06g052080.2
Solyc06g053140.2
Solyc06g053150.1
Solyc06g053160.2
Solyc06g053170.2
Solyc06g053180.2
Solyc06g053190.2
Solyc06g053200.2
Solyc06g053210.2
Solyc06g053220.2
Solyc06g053230.2
Solyc06g053260.1
Solyc06g053270.1
Solyc06g053290.1
Solyc06g053300.2
Solyc06g053310.2
Solyc06g053320.2
Solyc06g053330.2
Solyc06g053340.2
Solyc06g053350.2
Solyc06g053360.2
Solyc06g053370.1
Solyc06g053380.2
Solyc06g053390.2
Solyc06g053400.2
Solyc06g053420.2
Solyc06g053430.2
Solyc06g053440.2
Solyc06g053450.2
Solyc06g053460.1
Solyc06g053470.2
Solyc06g053480.2
Solyc06g053490.2
Solyc06g053500.2
Solyc06g053520.2
Solyc06g053530.2
Solyc06g053550.2
Solyc06g053560.2
Solyc06g053570.2
Solyc06g053580.2
Solyc06g053590.2
Solyc06g053600.2
Solyc06g053610.2
Solyc06g053620.2
Solyc06g053630.2
Solyc06g053640.1
Solyc06g053660.2
Solyc06g053670.1
Solyc06g053700.1
Solyc06g053710.2
Solyc06g053730.1
Solyc06g053740.2
Solyc06g053750.2
Solyc06g053760.2
Solyc06g053770.2
Solyc06g053780.2
Solyc06g053790.2
Solyc06g053800.1
Solyc06g053810.2
Solyc06g053820.2
Solyc06g053830.2
Solyc06g053840.2
Solyc06g053850.2
Solyc06g053860.2
Solyc06g053870.2
Solyc06g053910.2
Solyc06g053920.2
Solyc06g053930.2
Solyc06g053950.1
Solyc06g053960.2
Solyc06g053970.2
Solyc06g053980.2
Solyc06g053990.1
Solyc06g054000.1
Solyc06g054010.2
Solyc06g054020.2
Solyc06g054030.2
Solyc06g054060.1
Solyc06g054070.2
Solyc06g054080.2
Solyc06g054090.1
Solyc06g054120.1
Solyc06g054130.1
Solyc06g054140.2
Solyc06g054150.1
Solyc06g054210.1
Solyc06g054220.2
Solyc06g054240.2
Solyc06g054250.2
Solyc06g054260.1
Solyc06g054270.2
Solyc06g054280.1
Solyc06g054290.1
Solyc06g054310.1
Solyc06g054320.1
Solyc06g054330.2
Solyc06g054340.1
Solyc06g054350.2
Solyc06g054380.2
Solyc06g054400.2
Solyc06g054410.2
Solyc06g054420.2
Solyc06g054430.1
Solyc06g054440.2
Solyc06g054450.1
Solyc06g054460.1
Solyc06g054470.1
Solyc06g054480.2
Solyc06g054490.2
Solyc06g054510.2
Solyc06g054520.1
Solyc06g054530.2
Solyc06g054540.2
Solyc06g054550.2
Solyc06g054560.2
Solyc06g054570.1
Solyc06g054580.2
Solyc06g054590.2
Solyc06g054600.2
Solyc06g054610.1
Solyc06g054620.2
Solyc06g054640.1
Solyc06g054650.2
Solyc06g054660.1
Solyc06g054690.2
Solyc06g059710.2
Solyc06g059730.1
Solyc06g059740.2
Solyc06g059750.2
Solyc06g059760.2
Solyc06g059790.2
Solyc06g059800.2
Solyc06g059810.1
Solyc06g059820.1
Solyc06g059840.2
Solyc06g059850.1
Solyc06g059860.2
Solyc06g059870.1
Solyc06g059880.2
Solyc06g059900.2
Solyc06g059910.2
Solyc06g059920.1
Solyc06g059930.2
Solyc06g059960.2
Solyc06g059970.2
Solyc06g059980.2
Solyc06g059990.2
Solyc06g060010.2
Solyc06g060060.2
Solyc06g060070.2
Solyc06g060080.2
Solyc06g060090.2
Solyc06g060100.2
Solyc06g060110.2
Solyc06g060120.2
Solyc06g060130.2
Solyc06g060140.2
Solyc06g060150.2
Solyc06g060160.1
Solyc06g060170.2
Solyc06g060230.2
Solyc06g060240.1
Solyc06g060250.2
Solyc06g060260.2
Solyc06g060270.2
Solyc06g060280.2
Solyc06g060290.2
Solyc06g060300.1
Solyc06g060310.2
Solyc06g060320.2
Solyc06g060340.2
Solyc06g060350.2
Solyc06g060360.2
Solyc06g060370.2
Solyc06g060380.2
Solyc06g060390.2
Solyc06g060400.2
Solyc06g060410.2
Solyc06g060420.2
Solyc06g060460.2
Solyc06g060490.2
Solyc06g060500.1
Solyc06g060510.1
Solyc06g060520.1
Solyc06g060530.1
Solyc06g060540.2
Solyc06g060550.2
Solyc06g060560.2
Solyc06g060570.2
Solyc06g060580.1
Solyc06g060590.2
Solyc06g060600.1
Solyc06g060610.2
Solyc06g060620.2
Solyc06g060630.1
Solyc06g060640.1
Solyc06g060670.2
Solyc06g060680.1
Solyc06g060690.2
Solyc06g060700.1
Solyc06g060710.2
Solyc06g060720.2
Solyc06g060730.2
Solyc06g060740.1
Solyc06g060750.2
Solyc06g060760.2
Solyc06g060770.2
Solyc06g060780.2
Solyc06g060790.1
Solyc06g060800.2
Solyc06g060810.2
Solyc06g060820.1
Solyc06g060830.2
Solyc06g060850.2
Solyc06g060880.2
Solyc06g060890.2
Solyc06g060900.1
Solyc06g060910.1
Solyc06g060920.2
Solyc06g060930.1
Solyc06g060940.1
Solyc06g060960.1
Solyc06g060990.2
Solyc06g061000.2
Solyc06g061010.2
Solyc06g061020.2
Solyc06g061030.2
Solyc06g061040.2
Solyc06g061050.2
Solyc06g061070.2
Solyc06g061080.2
Solyc06g061090.2
Solyc06g061100.2
Solyc06g061110.1
Solyc06g061120.2
Solyc06g061130.2
Solyc06g061140.2
Solyc06g061150.2
Solyc06g061170.2
Solyc06g061180.1
Solyc06g061190.1
Solyc06g061200.1
Solyc06g061210.2
Solyc06g061230.2
Solyc06g061240.2
Solyc06g061250.1
Solyc06g061280.2
Solyc06g062280.2
Solyc06g062290.1
Solyc06g062320.1
Solyc06g062330.1
Solyc06g062340.2
Solyc06g062350.2
Solyc06g062360.2
Solyc06g062370.2
Solyc06g062380.2
Solyc06g062390.2
Solyc06g062400.1
Solyc06g062420.2
Solyc06g062430.2
Solyc06g062440.2
Solyc06g062450.2
Solyc06g062460.2
Solyc06g062480.2
Solyc06g062490.2
Solyc06g062500.2
Solyc06g062510.2
Solyc06g062520.1
Solyc06g062530.2
Solyc06g062540.2
Solyc06g062580.2
Solyc06g062590.2
Solyc06g062600.2
Solyc06g062630.2
Solyc06g062660.2
Solyc06g062670.2
Solyc06g062690.2
Solyc06g062700.2
Solyc06g062750.2
Solyc06g062760.2
Solyc06g062770.2
Solyc06g062780.2
Solyc06g062790.2
Solyc06g062800.2
Solyc06g062810.1
Solyc06g062820.2
Solyc06g062830.2
Solyc06g062840.2
Solyc06g062850.2
Solyc06g062860.2
Solyc06g062880.1
Solyc06g062890.2
Solyc06g062900.2
Solyc06g062910.2
Solyc06g062920.2
Solyc06g062930.1
Solyc06g062940.2
Solyc06g062950.1
Solyc06g062960.1
Solyc06g062980.2
Solyc06g062990.1
Solyc06g063000.2
Solyc06g063010.2
Solyc06g063020.2
Solyc06g063030.2
Solyc06g063050.2
Solyc06g063060.2
Solyc06g063070.2
Solyc06g063090.2
Solyc06g063100.2
Solyc06g063110.1
Solyc06g063120.2
Solyc06g063130.2
Solyc06g063140.2
Solyc06g063150.2
Solyc06g063160.1
Solyc06g063170.2
Solyc06g063180.1
Solyc06g063190.2
Solyc06g063200.1
Solyc06g063210.2
Solyc06g063220.2
Solyc06g063230.2
Solyc06g063240.2
Solyc06g063250.2
Solyc06g063260.2
Solyc06g063270.2
Solyc06g063280.1
Solyc06g063290.2
Solyc06g063300.2
Solyc06g063310.1
Solyc06g063320.2
Solyc06g063330.2
Solyc06g063340.2
Solyc06g063360.2
Solyc06g063370.2
Solyc06g063410.2
Solyc06g063420.2
Solyc06g063430.1
Solyc06g064430.1
Solyc06g064440.2
Solyc06g064450.2
Solyc06g064460.2
Solyc06g064470.2
Solyc06g064490.2
Solyc06g064500.2
Solyc06g064510.2
Solyc06g064530.1
Solyc06g064540.1
Solyc06g064550.2
Solyc06g064560.2
Solyc06g064570.2
Solyc06g064610.1
Solyc06g064620.2
Solyc06g064630.2
Solyc06g064640.2
Solyc06g064660.2
Solyc06g064680.1
Solyc06g064720.1
Solyc06g064740.2
Solyc06g064750.1
Solyc06g064810.2
Solyc06g064820.2
Solyc06g064830.2
Solyc06g064840.2
Solyc06g064870.2
Solyc06g064880.2
Solyc06g064890.2
Solyc06g064900.2
Solyc06g064910.2
Solyc06g064940.2
Solyc06g064960.2
Solyc06g064970.2
Solyc06g064980.2
Solyc06g064990.2
Solyc06g065000.1
Solyc06g065010.2
Solyc06g065020.2
Solyc06g065030.2
Solyc06g065040.2
Solyc06g065060.1
Solyc06g065100.2
Solyc06g065170.2
Solyc06g065180.2
Solyc06g065190.1
Solyc06g065200.2
Solyc06g065210.2
Solyc06g065220.1
Solyc06g065230.2
Solyc06g065240.2
Solyc06g065250.1
Solyc06g065260.2
Solyc06g065270.2
Solyc06g065290.2
Solyc06g065300.2
Solyc06g065310.2
Solyc06g065320.2
Solyc06g065330.2
Solyc06g065340.1
Solyc06g065350.2
Solyc06g065360.2
Solyc06g065370.2
Solyc06g065380.2
Solyc06g065390.2
Solyc06g065400.2
Solyc06g065410.2
Solyc06g065420.1
Solyc06g065430.2
Solyc06g065440.1
Solyc06g065450.2
Solyc06g065460.2
Solyc06g065470.2
Solyc06g065480.2
Solyc06g065490.2
Solyc06g065500.2
Solyc06g065510.2
Solyc06g065520.2
Solyc06g065530.2
Solyc06g065540.2
Solyc06g065550.1
Solyc06g065560.1
Solyc06g065570.2
Solyc06g065580.2
Solyc06g065590.2
Solyc06g065610.2
Solyc06g065640.2
Solyc06g065650.2
Solyc06g065670.2
Solyc06g065680.2
Solyc06g065690.2
Solyc06g065700.2
Solyc06g065710.2
Solyc06g065720.1
Solyc06g065730.2
Solyc06g065740.2
Solyc06g065800.2
Solyc06g065820.2
Solyc06g065830.1
Solyc06g065840.2
Solyc06g065850.2
Solyc06g065860.2
Solyc06g065870.2
Solyc06g065900.2
Solyc06g065910.2
Solyc06g065920.2
Solyc06g065930.2
Solyc06g065940.2
Solyc06g065950.2
Solyc06g065970.1
Solyc06g065980.2
Solyc06g065990.1
Solyc06g066000.1
Solyc06g066010.2
Solyc06g066020.2
Solyc06g066030.2
Solyc06g066050.2
Solyc06g066060.2
Solyc06g066080.1
Solyc06g066090.2
Solyc06g066100.2
Solyc06g066110.1
Solyc06g066120.2
Solyc06g066160.2
Solyc06g066170.2
Solyc06g066180.2
Solyc06g066190.2
Solyc06g066210.1
Solyc06g066240.2
Solyc06g066280.2
Solyc06g066290.2
Solyc06g066300.1
Solyc06g066310.2
Solyc06g066320.2
Solyc06g066330.2
Solyc06g066340.2
Solyc06g066370.2
Solyc06g066380.1
Solyc06g066400.2
Solyc06g066410.2
Solyc06g066420.2
Solyc06g066430.2
Solyc06g066440.2
Solyc06g066460.2
Solyc06g066470.2
Solyc06g066490.1
Solyc06g066500.1
Solyc06g066520.1
Solyc06g066530.1
Solyc06g066540.1
Solyc06g066550.2
Solyc06g066560.1
Solyc06g066570.2
Solyc06g066580.2
Solyc06g066590.2
Solyc06g066600.2
Solyc06g066610.2
Solyc06g066620.2
Solyc06g066630.1
Solyc06g066640.2
Solyc06g066650.2
Solyc06g066660.2
Solyc06g066670.2
Solyc06g066680.2
Solyc06g066690.2
Solyc06g066700.1
Solyc06g066710.1
Solyc06g066730.2
Solyc06g066740.1
Solyc06g066750.2
Solyc06g066760.2
Solyc06g066770.1
Solyc06g066780.2
Solyc06g066790.2
Solyc06g066800.1
Solyc06g066810.2
Solyc06g066820.2
Solyc06g066830.2
Solyc06g066840.2
Solyc06g067860.2
Solyc06g067870.2
Solyc06g067880.2
Solyc06g067890.2
Solyc06g067910.2
Solyc06g067920.2
Solyc06g067940.2
Solyc06g067950.2
Solyc06g067960.2
Solyc06g067970.1
Solyc06g067980.2
Solyc06g067990.2
Solyc06g068010.2
Solyc06g068020.1
Solyc06g068030.2
Solyc06g068040.2
Solyc06g068050.2
Solyc06g068060.2
Solyc06g068080.2
Solyc06g068090.2
Solyc06g068110.2
Solyc06g068120.2
Solyc06g068140.2
Solyc06g068150.2
Solyc06g068160.2
Solyc06g068180.2
Solyc06g068190.1
Solyc06g068210.1
Solyc06g068220.2
Solyc06g068230.2
Solyc06g068240.2
Solyc06g068260.1
Solyc06g068270.2
Solyc06g068280.2
Solyc06g068290.1
Solyc06g068300.2
Solyc06g068310.1
Solyc06g068320.2
Solyc06g068330.1
Solyc06g068340.1
Solyc06g068360.2
Solyc06g068370.2
Solyc06g068380.2
Solyc06g068390.1
Solyc06g068400.2
Solyc06g068410.2
Solyc06g068430.2
Solyc06g068440.2
Solyc06g068450.1
Solyc06g068460.2
Solyc06g068470.2
Solyc06g068480.2
Solyc06g068490.2
Solyc06g068500.2
Solyc06g068510.1
Solyc06g068520.2
Solyc06g068530.1
Solyc06g068540.2
Solyc06g068550.2
Solyc06g068560.2
Solyc06g068570.2
Solyc06g068590.2
Solyc06g068600.2
Solyc06g068610.1
Solyc06g068620.2
Solyc06g068630.2
Solyc06g068650.2
Solyc06g068660.2
Solyc06g068670.2
Solyc06g068680.2
Solyc06g068700.2
Solyc06g068710.2
Solyc06g068720.2
Solyc06g068740.2
Solyc06g068750.2
Solyc06g068760.2
Solyc06g068770.2
Solyc06g068780.2
Solyc06g068790.2
Solyc06g068800.2
Solyc06g068810.2
Solyc06g068820.2
Solyc06g068830.1
Solyc06g068840.2
Solyc06g068850.2
Solyc06g068860.2
Solyc06g068870.2
Solyc06g068880.2
Solyc06g068890.1
Solyc06g068900.2
Solyc06g068910.2
Solyc06g068920.2
Solyc06g068930.1
Solyc06g068940.2
Solyc06g068950.2
Solyc06g068960.1
Solyc06g068970.2
Solyc06g068980.2
Solyc06g068990.2
Solyc06g069010.2
Solyc06g069020.2
Solyc06g069030.2
Solyc06g069040.2
Solyc06g069060.1
Solyc06g069070.1
Solyc06g069080.2
Solyc06g069090.2
Solyc06g069120.2
Solyc06g069130.2
Solyc06g069150.1
Solyc06g069170.2
Solyc06g069180.2
Solyc06g069190.2
Solyc06g069210.2
Solyc06g069230.2
Solyc06g069240.1
Solyc06g069280.2
Solyc06g069300.1
Solyc06g069310.2
Solyc06g069320.2
Solyc06g069330.2
Solyc06g069350.1
Solyc06g069360.2
Solyc06g069370.2
Solyc06g069380.2
Solyc06g069390.2
Solyc06g069400.2
Solyc06g069410.2
Solyc06g069420.2
Solyc06g069430.2
Solyc06g069440.2
Solyc06g069450.2
Solyc06g069460.1
Solyc06g069470.2
Solyc06g069480.2
Solyc06g069490.2
Solyc06g069500.2
Solyc06g069510.2
Solyc06g069520.2
Solyc06g069530.2
Solyc06g069540.1
Solyc06g069550.1
Solyc06g069560.1
Solyc06g069570.2
Solyc06g069580.2
Solyc06g069590.2
Solyc06g069600.1
Solyc06g069620.1
Solyc06g069630.2
Solyc06g069640.2
Solyc06g069650.2
Solyc06g069660.1
Solyc06g069670.2
Solyc06g069680.1
Solyc06g069690.2
Solyc06g069710.2
Solyc06g069720.2
Solyc06g069730.2
Solyc06g069740.1
Solyc06g069760.2
Solyc06g069770.2
Solyc06g069780.2
Solyc06g069790.2
Solyc06g069820.2
Solyc06g069840.1
Solyc06g069850.2
Solyc06g069860.2
Solyc06g069870.2
Solyc06g069880.1
Solyc06g069890.2
Solyc06g069900.2
Solyc06g070900.2
Solyc06g070910.2
Solyc06g070920.2
Solyc06g070930.2
Solyc06g070940.2
Solyc06g070950.1
Solyc06g070960.1
Solyc06g070970.2
Solyc06g070980.2
Solyc06g070990.2
Solyc06g071000.2
Solyc06g071010.2
Solyc06g071020.2
Solyc06g071030.2
Solyc06g071040.2
Solyc06g071050.2
Solyc06g071060.1
Solyc06g071070.1
Solyc06g071080.2
Solyc06g071100.2
Solyc06g071110.2
Solyc06g071120.2
Solyc06g071130.2
Solyc06g071140.2
Solyc06g071150.2
Solyc06g071160.2
Solyc06g071170.2
Solyc06g071180.2
Solyc06g071190.2
Solyc06g071200.2
Solyc06g071210.2
Solyc06g071220.1
Solyc06g071230.2
Solyc06g071250.2
Solyc06g071260.2
Solyc06g071270.2
Solyc06g071280.2
Solyc06g071290.2
Solyc06g071300.1
Solyc06g071310.2
Solyc06g071320.2
Solyc06g071330.2
Solyc06g071350.2
Solyc06g071370.1
Solyc06g071380.2
Solyc06g071390.2
Solyc06g071400.2
Solyc06g071410.2
Solyc06g071420.2
Solyc06g071430.2
Solyc06g071440.2
Solyc06g071450.2
Solyc06g071460.2
Solyc06g071470.2
Solyc06g071480.2
Solyc06g071490.1
Solyc06g071500.2
Solyc06g071510.2
Solyc06g071530.2
Solyc06g071540.2
Solyc06g071550.2
Solyc06g071560.2
Solyc06g071570.2
Solyc06g071580.2
Solyc06g071590.2
Solyc06g071600.2
Solyc06g071620.2
Solyc06g071630.1
Solyc06g071640.2
Solyc06g071650.1
Solyc06g071660.1
Solyc06g071670.1
Solyc06g071680.2
Solyc06g071720.1
Solyc06g071750.2
Solyc06g071770.2
Solyc06g071780.2
Solyc06g071790.2
Solyc06g071800.2
Solyc06g071810.1
Solyc06g071820.2
Solyc06g071830.2
Solyc06g071850.2
Solyc06g071860.2
Solyc06g071870.2
Solyc06g071880.2
Solyc06g071890.2
Solyc06g071900.2
Solyc06g071910.2
Solyc06g071920.2
Solyc06g071930.1
Solyc06g071950.1
Solyc06g071960.2
Solyc06g071980.2
Solyc06g071990.2
Solyc06g072010.1
Solyc06g072020.1
Solyc06g072030.1
Solyc06g072040.1
Solyc06g072050.2
Solyc06g072060.1
Solyc06g072070.1
Solyc06g072080.2
Solyc06g072100.1
Solyc06g072110.2
Solyc06g072120.2
Solyc06g072140.2
Solyc06g072160.2
Solyc06g072170.2
Solyc06g072200.1
Solyc06g072220.1
Solyc06g072230.1
Solyc06g072240.1
Solyc06g072250.2
Solyc06g072270.2
Solyc06g072280.2
Solyc06g072300.2
Solyc06g072320.2
Solyc06g072330.2
Solyc06g072340.2
Solyc06g072350.2
Solyc06g072360.2
Solyc06g072370.2
Solyc06g072380.2
Solyc06g072390.2
Solyc06g072400.1
Solyc06g072420.2
Solyc06g072430.1
Solyc06g072440.2
Solyc06g072460.1
Solyc06g072470.2
Solyc06g072490.2
Solyc06g072500.2
Solyc06g072510.2
Solyc06g072530.2
Solyc06g072540.1
Solyc06g072550.2
Solyc06g072570.2
Solyc06g072580.2
Solyc06g072590.2
Solyc06g072600.2
Solyc06g072610.2
Solyc06g072620.2
Solyc06g072630.2
Solyc06g072650.1
Solyc06g072660.2
Solyc06g072680.2
Solyc06g072690.1
Solyc06g072700.2
Solyc06g072710.2
Solyc06g072720.2
Solyc06g072730.2
Solyc06g072740.1
Solyc06g072750.2
Solyc06g072770.2
Solyc06g072780.1
Solyc06g072790.2
Solyc06g072800.2
Solyc06g072810.2
Solyc06g072820.2
Solyc06g072830.2
Solyc06g072840.2
Solyc06g072870.1
Solyc06g072880.1
Solyc06g072910.2
Solyc06g072920.1
Solyc06g072930.2
Solyc06g072970.2
Solyc06g072980.2
Solyc06g073000.2
Solyc06g073010.2
Solyc06g073020.2
Solyc06g073050.2
Solyc06g073060.2
Solyc06g073080.2
Solyc06g073090.2
Solyc06g073110.2
Solyc06g073120.2
Solyc06g073130.2
Solyc06g073150.2
Solyc06g073160.2
Solyc06g073170.1
Solyc06g073180.2
Solyc06g073190.2
Solyc06g073200.2
Solyc06g073210.2
Solyc06g073220.1
Solyc06g073230.2
Solyc06g073240.2
Solyc06g073260.2
Solyc06g073270.2
Solyc06g073280.2
Solyc06g073290.1
Solyc06g073300.1
Solyc06g073310.2
Solyc06g073320.2
Solyc06g073330.2
Solyc06g073340.2
Solyc06g073350.2
Solyc06g073360.2
Solyc06g073370.2
Solyc06g073380.2
Solyc06g073390.2
Solyc06g073400.2
Solyc06g073410.2
Solyc06g073420.2
Solyc06g073430.2
Solyc06g073450.2
Solyc06g073460.2
Solyc06g073470.2
Solyc06g073490.1
Solyc06g073500.2
Solyc06g073510.2
Solyc06g073520.2
Solyc06g073540.2
Solyc06g073550.2
Solyc06g073560.2
Solyc06g073580.2
Solyc06g073590.2
Solyc06g073600.2
Solyc06g073610.2
Solyc06g073620.2
Solyc06g073630.2
Solyc06g073640.2
Solyc06g073650.1
Solyc06g073660.2
Solyc06g073670.2
Solyc06g073680.2
Solyc06g073690.2
Solyc06g073700.2
Solyc06g073710.2
Solyc06g073720.1
Solyc06g073730.1
Solyc06g073740.2
Solyc06g073760.2
Solyc06g073780.2
Solyc06g073790.2
Solyc06g073800.2
Solyc06g073810.2
Solyc06g073830.1
Solyc06g073840.2
Solyc06g073850.1
Solyc06g073860.1
Solyc06g073870.2
Solyc06g073880.2
Solyc06g073890.2
Solyc06g073900.2
Solyc06g073910.2
Solyc06g073920.2
Solyc06g073930.2
Solyc06g073940.2
Solyc06g073950.2
Solyc06g073960.2
Solyc06g073970.1
Solyc06g073980.2
Solyc06g073990.1
Solyc06g074000.1
Solyc06g074010.2
Solyc06g074030.1
Solyc06g074040.1
Solyc06g074050.1
Solyc06g074070.2
Solyc06g074080.2
Solyc06g074090.2
Solyc06g074110.2
Solyc06g074120.2
Solyc06g074130.2
Solyc06g074140.1
Solyc06g074170.2
Solyc06g074180.1
Solyc06g074190.2
Solyc06g074200.2
Solyc06g074210.2
Solyc06g074220.2
Solyc06g074230.2
Solyc06g074240.1
Solyc06g074250.2
Solyc06g074260.2
Solyc06g074270.1
Solyc06g074290.1
Solyc06g074300.2
Solyc06g074310.2
Solyc06g074320.2
Solyc06g074330.2
Solyc06g074340.2
Solyc06g074360.2
Solyc06g074370.1
Solyc06g074380.2
Solyc06g074390.2
Solyc06g074400.2
Solyc06g074410.2
Solyc06g074420.1
Solyc06g074430.2
Solyc06g074440.2
Solyc06g074450.1
Solyc06g074460.2
Solyc06g074470.2
Solyc06g074480.2
Solyc06g074490.1
Solyc06g074500.1
Solyc06g074510.2
Solyc06g074530.1
Solyc06g074540.2
Solyc06g074550.2
Solyc06g074570.1
Solyc06g074620.2
Solyc06g074630.2
Solyc06g074650.2
Solyc06g074660.1
Solyc06g074670.2
Solyc06g074690.2
Solyc06g074700.2
Solyc06g074710.1
Solyc06g074720.2
Solyc06g074730.2
Solyc06g074740.2
Solyc06g074750.1
Solyc06g074770.2
Solyc06g074780.1
Solyc06g074790.1
Solyc06g074800.1
Solyc06g074810.2
Solyc06g074820.2
Solyc06g074840.2
Solyc06g074850.2
Solyc06g074890.1
Solyc06g074900.1
Solyc06g074910.2
Solyc06g074940.2
Solyc06g074960.2
Solyc06g074970.1
Solyc06g074980.2
Solyc06g074990.1
Solyc06g075000.2
Solyc06g075010.2
Solyc06g075020.2
Solyc06g075030.1
Solyc06g075050.1
Solyc06g075080.2
Solyc06g075090.2
Solyc06g075100.2
Solyc06g075110.2
Solyc06g075130.2
Solyc06g075150.2
Solyc06g075160.2
Solyc06g075170.1
Solyc06g075180.1
Solyc06g075190.1
Solyc06g075200.1
Solyc06g075210.2
Solyc06g075220.1
Solyc06g075250.2
Solyc06g075270.2
Solyc06g075290.2
Solyc06g075310.2
Solyc06g075320.2
Solyc06g075340.2
Solyc06g075350.1
Solyc06g075360.2
Solyc06g075370.2
Solyc06g075390.2
Solyc06g075400.2
Solyc06g075420.1
Solyc06g075450.1
Solyc06g075460.2
Solyc06g075470.1
Solyc06g075480.2
Solyc06g075500.2
Solyc06g075510.2
Solyc06g075520.2
Solyc06g075530.1
Solyc06g075540.2
Solyc06g075550.2
Solyc06g075560.1
Solyc06g075570.1
Solyc06g075580.2
Solyc06g075590.2
Solyc06g075600.2
Solyc06g075610.1
Solyc06g075620.2
Solyc06g075630.2
Solyc06g075640.1
Solyc06g075650.2
Solyc06g075660.2
Solyc06g075670.1
Solyc06g075680.1
Solyc06g075690.2
Solyc06g075740.1
Solyc06g075780.1
Solyc06g075790.2
Solyc06g075800.1
Solyc06g075810.2
Solyc06g075830.1
Solyc06g075850.1
Solyc06g075930.1
Solyc06g075960.1
Solyc06g075970.2
Solyc06g075980.2
Solyc06g076010.2
Solyc06g076020.2
Solyc06g076030.2
Solyc06g076040.2
Solyc06g076050.2
Solyc06g076060.1
Solyc06g076070.1
Solyc06g076080.1
Solyc06g076090.2
Solyc06g076100.2
Solyc06g076110.1
Solyc06g076120.2
Solyc06g076130.2
Solyc06g076140.2
Solyc06g076150.2
Solyc06g076160.2
Solyc06g076190.1
Solyc06g076220.2
Solyc06g076230.1
Solyc06g076240.1
Solyc06g076250.2
Solyc06g076260.2
Solyc06g076270.2
Solyc06g076280.1
Solyc06g076300.2
Solyc06g076320.1
Solyc06g076330.2
Solyc06g076340.2
Solyc06g076350.2
Solyc06g076360.2
Solyc06g076370.2
Solyc06g076380.1
Solyc06g076390.2
Solyc06g076400.2
Solyc06g076410.2
Solyc06g076430.2
Solyc06g076440.1
Solyc06g076450.2
Solyc06g076460.2
Solyc06g076470.2
Solyc06g076480.2
Solyc06g076490.2
Solyc06g076510.2
Solyc06g076520.1
Solyc06g076550.2
Solyc06g076560.1
Solyc06g076570.1
Solyc06g076590.2
Solyc06g076600.1
Solyc06g076610.2
Solyc06g076620.2
Solyc06g076630.2
Solyc06g076640.2
Solyc06g076650.2
Solyc06g076660.2
Solyc06g076670.2
Solyc06g076680.2
Solyc06g076690.2
Solyc06g076700.1
Solyc06g076750.2
Solyc06g076760.1
Solyc06g076770.2
Solyc06g076780.2
Solyc06g076790.1
Solyc06g076800.2
Solyc06g076820.1
Solyc06g076830.1
Solyc06g076850.2
Solyc06g076860.2
Solyc06g076870.2
Solyc06g076880.2
Solyc06g076890.1
Solyc06g076900.2
Solyc06g076920.2
Solyc06g076930.1
Solyc06g076940.2
Solyc06g076950.2
Solyc06g076960.1
Solyc06g076970.2
Solyc06g076980.2
Solyc06g081980.1
Solyc06g082000.2
Solyc06g082010.2
Solyc06g082020.2
Solyc06g082030.2
Solyc06g082060.2
Solyc06g082070.2
Solyc06g082080.2
Solyc06g082090.2
Solyc06g082100.2
Solyc06g082120.2
Solyc06g082140.2
Solyc06g082150.2
Solyc06g082160.2
Solyc06g082170.2
Solyc06g082180.1
Solyc06g082190.2
Solyc06g082200.2
Solyc06g082210.1
Solyc06g082220.2
Solyc06g082230.2
Solyc06g082240.2
Solyc06g082250.1
Solyc06g082260.2
Solyc06g082270.1
Solyc06g082280.2
Solyc06g082290.2
Solyc06g082300.2
Solyc06g082310.2
Solyc06g082320.2
Solyc06g082340.1
Solyc06g082350.2
Solyc06g082360.2
Solyc06g082370.2
Solyc06g082380.2
Solyc06g082390.2
Solyc06g082410.1
Solyc06g082430.1
Solyc06g082440.1
Solyc06g082450.1
Solyc06g082460.1
Solyc06g082470.2
Solyc06g082480.2
Solyc06g082490.2
Solyc06g082500.2
Solyc06g082510.2
Solyc06g082520.2
Solyc06g082530.1
Solyc06g082570.1
Solyc06g082580.2
Solyc06g082590.1
Solyc06g082600.2
Solyc06g082610.2
Solyc06g082620.1
Solyc06g082630.2
Solyc06g082650.2
Solyc06g082660.2
Solyc06g082670.2
Solyc06g082680.2
Solyc06g082700.1
Solyc06g082710.2
Solyc06g082730.2
Solyc06g082750.2
Solyc06g082760.2
Solyc06g082770.2
Solyc06g082780.2
Solyc06g082800.2
Solyc06g082810.2
Solyc06g082820.2
Solyc06g082830.2
Solyc06g082840.2
Solyc06g082850.2
Solyc06g082860.2
Solyc06g082870.2
Solyc06g082890.2
Solyc06g082900.2
Solyc06g082910.2
Solyc06g082920.2
Solyc06g082930.2
Solyc06g082940.2
Solyc06g082950.2
Solyc06g082960.2
Solyc06g082970.2
Solyc06g082980.2
Solyc06g082990.2
Solyc06g083000.1
Solyc06g083010.1
Solyc06g083020.1
Solyc06g083030.2
Solyc06g083040.2
Solyc06g083050.2
Solyc06g083060.2
Solyc06g083070.2
Solyc06g083080.2
Solyc06g083090.2
Solyc06g083110.1
Solyc06g083120.1
Solyc06g083130.2
Solyc06g083140.2
Solyc06g083150.2
Solyc06g083160.1
Solyc06g083170.2
Solyc06g083180.2
Solyc06g083190.2
Solyc06g083200.1
Solyc06g083210.2
Solyc06g083220.2
Solyc06g083230.2
Solyc06g083250.2
Solyc06g083260.2
Solyc06g083270.2
Solyc06g083300.2
Solyc06g083310.2
Solyc06g083330.2
Solyc06g083340.2
Solyc06g083350.2
Solyc06g083360.2
Solyc06g083370.2
Solyc06g083380.2
Solyc06g083390.2
Solyc06g083410.2
Solyc06g083420.1
Solyc06g083430.1
Solyc06g083440.2
Solyc06g083460.2
Solyc06g083470.2
Solyc06g083480.2
Solyc06g083490.2
Solyc06g083500.2
Solyc06g083510.2
Solyc06g083520.2
Solyc06g083530.2
Solyc06g083540.2
Solyc06g083550.1
Solyc06g083560.2
Solyc06g083570.2
Solyc06g083580.2
Solyc06g083610.2
Solyc06g083620.2
Solyc06g083630.2
Solyc06g083640.2
Solyc06g083650.2
Solyc06g083660.2
Solyc06g083670.2
Solyc06g083680.2
Solyc06g083690.2
Solyc06g083700.2
Solyc06g083710.1
Solyc06g083730.2
Solyc06g083740.1
Solyc06g083750.2
Solyc06g083760.2
Solyc06g083770.2
Solyc06g083780.2
Solyc06g083790.2
Solyc06g083800.2
Solyc06g083810.2
Solyc06g083820.2
Solyc06g083830.2
Solyc06g083840.2
Solyc06g083850.2
Solyc06g083860.2
Solyc06g083870.2
Solyc06g083880.2
Solyc06g083890.2
Solyc06g083900.2
Solyc06g083910.2
Solyc06g083920.2
Solyc06g083930.1
Solyc06g083940.1
Solyc06g083960.1
Solyc06g083980.1
Solyc06g083990.2
Solyc06g084000.2
Solyc06g084010.2
Solyc06g084020.2
Solyc06g084030.2
Solyc06g084040.2
Solyc06g084050.2
Solyc06g084060.2
Solyc06g084070.2
Solyc06g084090.2
Solyc06g084100.2
Solyc06g084120.2
Solyc06g084130.2
Solyc06g084140.2
Solyc06g084150.2
Solyc06g084160.2
Solyc06g084170.2
Solyc06g084180.2
Solyc06g084190.2
Solyc06g084200.1
Solyc06g084210.2
Solyc06g084220.1
Solyc06g084230.2
Solyc06g084250.2
Solyc06g084260.2
Solyc06g084270.2
Solyc06g084290.2
Solyc06g084300.1
Solyc06g084310.2
Solyc06g084320.1
Solyc06g084330.2
Solyc06g084350.2
Solyc06g084360.2
Solyc06g084370.1
Solyc06g084380.2
Solyc06g084390.2
Solyc06g084400.2
Solyc06g084410.2
Solyc06g084420.1
Solyc06g084430.2
Solyc06g084440.2
Solyc06g084450.2
Solyc06g084460.2
Solyc06g084470.2
Solyc06g084480.2
Solyc06g084500.2
Solyc06g084510.2
Solyc06g084520.2
Solyc06g084530.2
Solyc06g084540.2
Solyc06g084550.2
Solyc06g084570.2
Solyc06g084580.1
Solyc06g084590.2
Solyc06g084600.1
Solyc06g084610.2
Solyc06g084620.1
Solyc06g084820.1
Solyc07g005000.2
Solyc07g005010.2
Solyc07g005020.2
Solyc07g005030.2
Solyc07g005040.2
Solyc07g005050.2
Solyc07g005060.2
Solyc07g005090.2
Solyc07g005100.2
Solyc07g005110.2
Solyc07g005120.2
Solyc07g005130.2
Solyc07g005140.2
Solyc07g005150.1
Solyc07g005180.2
Solyc07g005190.2
Solyc07g005200.2
Solyc07g005210.2
Solyc07g005230.2
Solyc07g005240.2
Solyc07g005250.1
Solyc07g005270.2
Solyc07g005280.2
Solyc07g005300.1
Solyc07g005320.2
Solyc07g005330.2
Solyc07g005340.1
Solyc07g005360.2
Solyc07g005370.2
Solyc07g005380.2
Solyc07g005390.2
Solyc07g005400.2
Solyc07g005410.2
Solyc07g005420.1
Solyc07g005430.2
Solyc07g005440.1
Solyc07g005450.2
Solyc07g005460.2
Solyc07g005470.2
Solyc07g005480.2
Solyc07g005490.2
Solyc07g005500.2
Solyc07g005510.2
Solyc07g005520.1
Solyc07g005530.2
Solyc07g005540.1
Solyc07g005550.2
Solyc07g005560.2
Solyc07g005570.2
Solyc07g005580.2
Solyc07g005590.2
Solyc07g005600.2
Solyc07g005610.2
Solyc07g005620.2
Solyc07g005630.2
Solyc07g005640.2
Solyc07g005650.2
Solyc07g005660.2
Solyc07g005680.2
Solyc07g005690.2
Solyc07g005700.2
Solyc07g005710.2
Solyc07g005720.2
Solyc07g005730.2
Solyc07g005740.1
Solyc07g005750.2
Solyc07g005760.2
Solyc07g005770.2
Solyc07g005790.2
Solyc07g005800.2
Solyc07g005810.2
Solyc07g005830.2
Solyc07g005840.2
Solyc07g005850.1
Solyc07g005860.2
Solyc07g005870.2
Solyc07g005880.2
Solyc07g005890.2
Solyc07g005910.2
Solyc07g005920.1
Solyc07g005930.2
Solyc07g005940.2
Solyc07g005950.2
Solyc07g005960.2
Solyc07g005970.2
Solyc07g005990.2
Solyc07g006000.2
Solyc07g006010.2
Solyc07g006020.2
Solyc07g006030.2
Solyc07g006040.2
Solyc07g006050.1
Solyc07g006060.2
Solyc07g006070.1
Solyc07g006090.1
Solyc07g006100.2
Solyc07g006110.2
Solyc07g006120.2
Solyc07g006130.1
Solyc07g006140.2
Solyc07g006150.2
Solyc07g006160.2
Solyc07g006170.2
Solyc07g006180.2
Solyc07g006190.2
Solyc07g006200.2
Solyc07g006210.1
Solyc07g006220.1
Solyc07g006230.1
Solyc07g006240.2
Solyc07g006250.2
Solyc07g006260.2
Solyc07g006270.2
Solyc07g006280.2
Solyc07g006290.1
Solyc07g006300.2
Solyc07g006310.1
Solyc07g006320.2
Solyc07g006330.1
Solyc07g006340.2
Solyc07g006350.2
Solyc07g006360.1
Solyc07g006370.1
Solyc07g006380.2
Solyc07g006400.1
Solyc07g006410.1
Solyc07g006420.1
Solyc07g006480.2
Solyc07g006490.2
Solyc07g006500.2
Solyc07g006510.2
Solyc07g006520.2
Solyc07g006530.2
Solyc07g006540.2
Solyc07g006550.2
Solyc07g006560.2
Solyc07g006570.2
Solyc07g006580.2
Solyc07g006590.1
Solyc07g006600.1
Solyc07g006620.2
Solyc07g006630.2
Solyc07g006640.2
Solyc07g006650.2
Solyc07g006670.1
Solyc07g006680.1
Solyc07g006690.2
Solyc07g006700.1
Solyc07g006710.1
Solyc07g006720.2
Solyc07g006730.2
Solyc07g006740.2
Solyc07g006750.2
Solyc07g006760.2
Solyc07g006770.2
Solyc07g006780.2
Solyc07g006790.2
Solyc07g006800.1
Solyc07g006810.2
Solyc07g006820.2
Solyc07g006830.2
Solyc07g006850.1
Solyc07g006860.2
Solyc07g006870.2
Solyc07g006880.1
Solyc07g006890.1
Solyc07g006900.1
Solyc07g006910.2
Solyc07g006920.2
Solyc07g006950.2
Solyc07g006960.2
Solyc07g006970.2
Solyc07g006990.1
Solyc07g007000.1
Solyc07g007010.1
Solyc07g007020.2
Solyc07g007030.1
Solyc07g007040.2
Solyc07g007050.1
Solyc07g007060.1
Solyc07g007070.1
Solyc07g007080.1
Solyc07g007110.2
Solyc07g007120.2
Solyc07g007130.1
Solyc07g007140.2
Solyc07g007150.1
Solyc07g007160.2
Solyc07g007170.2
Solyc07g007180.2
Solyc07g007190.2
Solyc07g007200.2
Solyc07g007210.2
Solyc07g007220.2
Solyc07g007230.2
Solyc07g007240.2
Solyc07g007250.2
Solyc07g007260.2
Solyc07g007270.2
Solyc07g007280.2
Solyc07g007290.1
Solyc07g007300.2
Solyc07g007310.2
Solyc07g007320.1
Solyc07g007330.1
Solyc07g007340.2
Solyc07g007350.1
Solyc07g007360.1
Solyc07g007370.2
Solyc07g007380.2
Solyc07g007390.2
Solyc07g007400.2
Solyc07g007420.2
Solyc07g007430.2
Solyc07g007440.1
Solyc07g007450.2
Solyc07g007500.2
Solyc07g007510.2
Solyc07g007540.1
Solyc07g007550.2
Solyc07g007560.2
Solyc07g007590.1
Solyc07g007600.2
Solyc07g007610.2
Solyc07g007620.2
Solyc07g007630.2
Solyc07g007640.1
Solyc07g007650.1
Solyc07g007660.1
Solyc07g007670.2
Solyc07g007680.2
Solyc07g007690.2
Solyc07g007700.1
Solyc07g007710.2
Solyc07g007730.2
Solyc07g007750.2
Solyc07g007760.2
Solyc07g007780.2
Solyc07g007790.2
Solyc07g007800.2
Solyc07g007810.2
Solyc07g007820.2
Solyc07g007830.2
Solyc07g007840.1
Solyc07g007850.2
Solyc07g007860.1
Solyc07g007870.2
Solyc07g007890.2
Solyc07g007930.2
Solyc07g007940.2
Solyc07g007950.1
Solyc07g007960.2
Solyc07g007970.2
Solyc07g007980.2
Solyc07g007990.2
Solyc07g008000.2
Solyc07g008010.2
Solyc07g008020.2
Solyc07g008030.1
Solyc07g008040.2
Solyc07g008050.2
Solyc07g008060.1
Solyc07g008070.1
Solyc07g008080.2
Solyc07g008090.2
Solyc07g008100.2
Solyc07g008110.2
Solyc07g008120.2
Solyc07g008130.2
Solyc07g008140.2
Solyc07g008150.2
Solyc07g008160.2
Solyc07g008170.2
Solyc07g008180.2
Solyc07g008190.2
Solyc07g008200.2
Solyc07g008210.2
Solyc07g008230.1
Solyc07g008240.2
Solyc07g008250.2
Solyc07g008260.2
Solyc07g008270.2
Solyc07g008280.2
Solyc07g008300.1
Solyc07g008310.2
Solyc07g008320.2
Solyc07g008330.2
Solyc07g008340.2
Solyc07g008350.2
Solyc07g008360.1
Solyc07g008370.2
Solyc07g008380.1
Solyc07g008400.1
Solyc07g008410.2
Solyc07g008420.2
Solyc07g008430.1
Solyc07g008440.2
Solyc07g008450.2
Solyc07g008460.2
Solyc07g008470.2
Solyc07g008480.1
Solyc07g008490.2
Solyc07g008520.2
Solyc07g008530.1
Solyc07g008540.2
Solyc07g008550.2
Solyc07g008560.2
Solyc07g008570.2
Solyc07g008580.1
Solyc07g008590.1
Solyc07g008600.1
Solyc07g008610.1
Solyc07g008620.1
Solyc07g008630.1
Solyc07g008650.2
Solyc07g008660.2
Solyc07g008670.2
Solyc07g008700.2
Solyc07g008710.2
Solyc07g008720.2
Solyc07g008730.1
Solyc07g008750.2
Solyc07g008760.2
Solyc07g008770.2
Solyc07g008780.2
Solyc07g008800.2
Solyc07g008820.2
Solyc07g008840.2
Solyc07g008850.2
Solyc07g008860.2
Solyc07g008880.2
Solyc07g008890.1
Solyc07g008900.2
Solyc07g008910.2
Solyc07g008920.2
Solyc07g008930.1
Solyc07g008940.2
Solyc07g008950.2
Solyc07g008970.2
Solyc07g008980.2
Solyc07g009000.1
Solyc07g009020.1
Solyc07g009030.2
Solyc07g009040.2
Solyc07g009050.2
Solyc07g009060.2
Solyc07g009080.2
Solyc07g009090.2
Solyc07g009100.2
Solyc07g009130.2
Solyc07g009140.2
Solyc07g009150.2
Solyc07g009160.2
Solyc07g009170.2
Solyc07g009180.1
Solyc07g009220.1
Solyc07g009230.2
Solyc07g009260.2
Solyc07g009280.2
Solyc07g009290.2
Solyc07g009320.2
Solyc07g009330.2
Solyc07g009340.2
Solyc07g009350.2
Solyc07g009380.2
Solyc07g009400.1
Solyc07g009410.2
Solyc07g009430.1
Solyc07g009440.1
Solyc07g009460.2
Solyc07g009470.1
Solyc07g009480.1
Solyc07g009490.2
Solyc07g009500.1
Solyc07g009510.1
Solyc07g014590.2
Solyc07g014610.2
Solyc07g014620.1
Solyc07g014640.2
Solyc07g014650.2
Solyc07g014660.1
Solyc07g014670.2
Solyc07g014680.2
Solyc07g014700.2
Solyc07g014730.2
Solyc07g014740.2
Solyc07g014750.1
Solyc07g015800.1
Solyc07g015860.2
Solyc07g015870.2
Solyc07g015920.1
Solyc07g015940.2
Solyc07g015970.1
Solyc07g015980.2
Solyc07g016020.1
Solyc07g016040.1
Solyc07g016050.2
Solyc07g016080.2
Solyc07g016150.2
Solyc07g016160.2
Solyc07g016170.2
Solyc07g016180.2
Solyc07g016200.2
Solyc07g016210.1
Solyc07g016220.2
Solyc07g017220.2
Solyc07g017230.2
Solyc07g017250.2
Solyc07g017260.2
Solyc07g017290.2
Solyc07g017370.1
Solyc07g017380.1
Solyc07g017400.2
Solyc07g017410.2
Solyc07g017430.2
Solyc07g017470.1
Solyc07g017490.2
Solyc07g017500.2
Solyc07g017510.2
Solyc07g017520.2
Solyc07g017530.2
Solyc07g017540.2
Solyc07g017560.2
Solyc07g017570.2
Solyc07g017580.1
Solyc07g017600.2
Solyc07g017610.2
Solyc07g017640.2
Solyc07g017650.2
Solyc07g017660.1
Solyc07g017680.1
Solyc07g017690.2
Solyc07g017700.1
Solyc07g017730.2
Solyc07g017740.2
Solyc07g017750.2
Solyc07g017760.1
Solyc07g017770.2
Solyc07g017780.2
Solyc07g017800.2
Solyc07g017820.1
Solyc07g017860.2
Solyc07g017870.1
Solyc07g017880.2
Solyc07g017900.2
Solyc07g017940.1
Solyc07g017950.2
Solyc07g017960.2
Solyc07g017980.1
Solyc07g017990.2
Solyc07g018000.2
Solyc07g018010.2
Solyc07g018040.1
Solyc07g018070.2
Solyc07g018090.2
Solyc07g018100.2
Solyc07g018140.2
Solyc07g018190.2
Solyc07g018200.1
Solyc07g018210.2
Solyc07g018220.2
Solyc07g018230.1
Solyc07g018240.1
Solyc07g018260.1
Solyc07g018270.2
Solyc07g018290.2
Solyc07g018300.2
Solyc07g018310.2
Solyc07g018340.2
Solyc07g018350.2
Solyc07g018360.2
Solyc07g018370.1
Solyc07g018390.1
Solyc07g018400.2
Solyc07g018430.2
Solyc07g019430.1
Solyc07g019440.2
Solyc07g019450.2
Solyc07g019460.2
Solyc07g019520.1
Solyc07g019530.2
Solyc07g019610.1
Solyc07g019650.2
Solyc07g019670.2
Solyc07g020710.2
Solyc07g020790.2
Solyc07g020800.2
Solyc07g020860.2
Solyc07g020960.2
Solyc07g021020.2
Solyc07g021050.1
Solyc07g021120.1
Solyc07g021210.1
Solyc07g021230.1
Solyc07g021240.1
Solyc07g021250.1
Solyc07g021280.1
Solyc07g021340.2
Solyc07g021380.1
Solyc07g021540.2
Solyc07g021550.2
Solyc07g021610.1
Solyc07g021620.1
Solyc07g021630.2
Solyc07g021650.1
Solyc07g021700.2
Solyc07g021710.2
Solyc07g021750.1
Solyc07g022760.2
Solyc07g022770.1
Solyc07g022780.2
Solyc07g022790.2
Solyc07g022830.2
Solyc07g022860.2
Solyc07g022900.2
Solyc07g022910.2
Solyc07g022920.2
Solyc07g024000.2
Solyc07g024010.1
Solyc07g024020.1
Solyc07g024070.1
Solyc07g025110.1
Solyc07g025140.2
Solyc07g025160.2
Solyc07g025170.2
Solyc07g025200.1
Solyc07g025210.1
Solyc07g025230.1
Solyc07g025250.1
Solyc07g025370.2
Solyc07g025380.2
Solyc07g025390.2
Solyc07g025510.2
Solyc07g025520.2
Solyc07g025530.1
Solyc07g026620.2
Solyc07g026630.1
Solyc07g026640.1
Solyc07g026650.2
Solyc07g026660.2
Solyc07g026670.2
Solyc07g026680.2
Solyc07g026720.1
Solyc07g026730.1
Solyc07g026740.1
Solyc07g026770.2
Solyc07g026810.2
Solyc07g026910.1
Solyc07g026950.2
Solyc07g026960.2
Solyc07g027020.2
Solyc07g032080.2
Solyc07g032090.2
Solyc07g032100.2
Solyc07g032110.2
Solyc07g032150.2
Solyc07g032170.2
Solyc07g032180.2
Solyc07g032220.2
Solyc07g032230.2
Solyc07g032240.2
Solyc07g032250.2
Solyc07g032260.2
Solyc07g032380.2
Solyc07g032470.1
Solyc07g032480.2
Solyc07g032490.2
Solyc07g032510.2
Solyc07g032540.1
Solyc07g032550.1
Solyc07g032710.2
Solyc07g032730.2
Solyc07g032740.2
Solyc07g037950.1
Solyc07g037960.1
Solyc07g038100.2
Solyc07g038110.1
Solyc07g038120.1
Solyc07g038160.2
Solyc07g038190.2
Solyc07g039190.2
Solyc07g039200.2
Solyc07g039210.2
Solyc07g039270.2
Solyc07g039290.1
Solyc07g039310.1
Solyc07g039320.2
Solyc07g039330.2
Solyc07g039340.2
Solyc07g039370.1
Solyc07g039380.2
Solyc07g039410.2
Solyc07g039420.1
Solyc07g039450.2
Solyc07g039500.2
Solyc07g039510.2
Solyc07g039550.2
Solyc07g039570.2
Solyc07g039580.1
Solyc07g039630.1
Solyc07g040660.2
Solyc07g040680.2
Solyc07g040690.2
Solyc07g040710.2
Solyc07g040720.2
Solyc07g040730.1
Solyc07g040740.2
Solyc07g040750.1
Solyc07g040780.2
Solyc07g040790.2
Solyc07g040840.1
Solyc07g040860.1
Solyc07g040880.2
Solyc07g040890.1
Solyc07g040910.2
Solyc07g040920.2
Solyc07g040940.2
Solyc07g040950.2
Solyc07g040960.1
Solyc07g040980.2
Solyc07g040990.2
Solyc07g041000.2
Solyc07g041010.2
Solyc07g041020.2
Solyc07g041070.2
Solyc07g041080.2
Solyc07g041150.2
Solyc07g041160.2
Solyc07g041170.1
Solyc07g041180.2
Solyc07g041190.2
Solyc07g041200.2
Solyc07g041210.2
Solyc07g041230.2
Solyc07g041280.2
Solyc07g041290.1
Solyc07g041310.2
Solyc07g041330.1
Solyc07g041340.1
Solyc07g041490.1
Solyc07g041500.2
Solyc07g041510.1
Solyc07g041550.2
Solyc07g041610.1
Solyc07g041620.1
Solyc07g041640.2
Solyc07g041660.2
Solyc07g041680.1
Solyc07g041690.1
Solyc07g041720.1
Solyc07g041730.2
Solyc07g041740.1
Solyc07g041750.2
Solyc07g041760.2
Solyc07g041770.1
Solyc07g041780.2
Solyc07g041790.1
Solyc07g041830.2
Solyc07g041870.2
Solyc07g041900.2
Solyc07g041910.2
Solyc07g041920.2
Solyc07g041930.2
Solyc07g041940.2
Solyc07g041970.2
Solyc07g041980.2
Solyc07g042000.2
Solyc07g042010.2
Solyc07g042020.2
Solyc07g042030.1
Solyc07g042080.2
Solyc07g042130.2
Solyc07g042150.2
Solyc07g042160.2
Solyc07g042170.2
Solyc07g042180.2
Solyc07g042190.2
Solyc07g042230.1
Solyc07g042250.2
Solyc07g042260.2
Solyc07g042270.2
Solyc07g042300.1
Solyc07g042330.1
Solyc07g042360.1
Solyc07g042380.2
Solyc07g042390.1
Solyc07g042400.2
Solyc07g042440.2
Solyc07g042450.2
Solyc07g042460.1
Solyc07g042470.2
Solyc07g042490.1
Solyc07g042500.2
Solyc07g042510.2
Solyc07g042520.2
Solyc07g042540.2
Solyc07g042550.2
Solyc07g042560.2
Solyc07g042570.2
Solyc07g042580.2
Solyc07g042590.2
Solyc07g042620.2
Solyc07g042630.2
Solyc07g042680.2
Solyc07g042690.2
Solyc07g042700.2
Solyc07g042710.2
Solyc07g042720.1
Solyc07g042730.2
Solyc07g042740.2
Solyc07g042750.2
Solyc07g042760.1
Solyc07g042800.2
Solyc07g042820.2
Solyc07g042830.2
Solyc07g042850.2
Solyc07g042890.2
Solyc07g042900.2
Solyc07g042910.2
Solyc07g042930.2
Solyc07g042950.1
Solyc07g042960.1
Solyc07g042970.2
Solyc07g042980.2
Solyc07g042990.1
Solyc07g043000.2
Solyc07g043050.1
Solyc07g043070.2
Solyc07g043120.1
Solyc07g043130.2
Solyc07g043150.1
Solyc07g043160.1
Solyc07g043170.2
Solyc07g043200.1
Solyc07g043230.2
Solyc07g043240.2
Solyc07g043250.1
Solyc07g043260.2
Solyc07g043270.2
Solyc07g043310.2
Solyc07g043320.2
Solyc07g043330.1
Solyc07g043360.1
Solyc07g043390.2
Solyc07g043400.1
Solyc07g043420.2
Solyc07g043460.2
Solyc07g043480.1
Solyc07g043490.1
Solyc07g043500.1
Solyc07g043510.2
Solyc07g043550.2
Solyc07g043560.2
Solyc07g043570.2
Solyc07g043580.2
Solyc07g043590.2
Solyc07g043600.2
Solyc07g043610.2
Solyc07g043620.2
Solyc07g043630.1
Solyc07g043640.2
Solyc07g043660.2
Solyc07g043670.1
Solyc07g043680.2
Solyc07g043690.1
Solyc07g043700.1
Solyc07g043710.2
Solyc07g044710.1
Solyc07g044720.1
Solyc07g044730.2
Solyc07g044750.2
Solyc07g044760.2
Solyc07g044780.2
Solyc07g044790.2
Solyc07g044800.2
Solyc07g044810.2
Solyc07g044830.2
Solyc07g044840.2
Solyc07g044850.2
Solyc07g044860.2
Solyc07g044870.2
Solyc07g044880.2
Solyc07g044910.1
Solyc07g044920.1
Solyc07g044930.2
Solyc07g044960.1
Solyc07g044980.2
Solyc07g044990.2
Solyc07g045000.2
Solyc07g045010.2
Solyc07g045030.2
Solyc07g045040.2
Solyc07g045050.2
Solyc07g045060.1
Solyc07g045070.2
Solyc07g045080.2
Solyc07g045090.2
Solyc07g045100.1
Solyc07g045120.1
Solyc07g045140.2
Solyc07g045150.2
Solyc07g045160.2
Solyc07g045170.2
Solyc07g045180.2
Solyc07g045190.1
Solyc07g045200.1
Solyc07g045210.1
Solyc07g045220.2
Solyc07g045230.2
Solyc07g045240.2
Solyc07g045250.1
Solyc07g045290.2
Solyc07g045300.2
Solyc07g045310.2
Solyc07g045320.2
Solyc07g045330.2
Solyc07g045340.2
Solyc07g045350.2
Solyc07g045370.2
Solyc07g045380.2
Solyc07g045390.1
Solyc07g045400.1
Solyc07g045410.1
Solyc07g045420.2
Solyc07g045430.2
Solyc07g045440.1
Solyc07g045450.1
Solyc07g045460.2
Solyc07g045470.1
Solyc07g045480.2
Solyc07g045500.1
Solyc07g045510.2
Solyc07g045520.2
Solyc07g045530.1
Solyc07g045540.2
Solyc07g045570.1
Solyc07g047610.2
Solyc07g047620.1
Solyc07g047640.2
Solyc07g047670.2
Solyc07g047680.1
Solyc07g047690.1
Solyc07g047700.2
Solyc07g047710.2
Solyc07g047720.2
Solyc07g047730.2
Solyc07g047740.2
Solyc07g047750.2
Solyc07g047760.1
Solyc07g047770.2
Solyc07g047780.2
Solyc07g047790.2
Solyc07g047800.2
Solyc07g047820.1
Solyc07g047830.2
Solyc07g047840.2
Solyc07g047850.2
Solyc07g047860.2
Solyc07g047880.2
Solyc07g047890.2
Solyc07g047900.2
Solyc07g047940.2
Solyc07g047950.1
Solyc07g047960.2
Solyc07g047970.2
Solyc07g047980.1
Solyc07g047990.1
Solyc07g048000.2
Solyc07g048010.2
Solyc07g048030.2
Solyc07g048040.1
Solyc07g048050.1
Solyc07g048060.1
Solyc07g048070.2
Solyc07g048080.2
Solyc07g048090.1
Solyc07g048100.1
Solyc07g048110.2
Solyc07g048120.2
Solyc07g049140.2
Solyc07g049150.2
Solyc07g049160.2
Solyc07g049180.2
Solyc07g049190.2
Solyc07g049200.2
Solyc07g049210.2
Solyc07g049220.2
Solyc07g049230.1
Solyc07g049240.2
Solyc07g049260.2
Solyc07g049270.2
Solyc07g049280.2
Solyc07g049290.2
Solyc07g049300.2
Solyc07g049310.2
Solyc07g049320.2
Solyc07g049350.2
Solyc07g049360.2
Solyc07g049370.2
Solyc07g049380.1
Solyc07g049390.1
Solyc07g049400.1
Solyc07g049410.2
Solyc07g049430.2
Solyc07g049440.2
Solyc07g049450.2
Solyc07g049460.2
Solyc07g049470.2
Solyc07g049480.2
Solyc07g049490.1
Solyc07g049500.2
Solyc07g049520.1
Solyc07g049530.2
Solyc07g049550.2
Solyc07g049560.2
Solyc07g049570.2
Solyc07g049580.2
Solyc07g049590.2
Solyc07g049600.2
Solyc07g049610.1
Solyc07g049630.1
Solyc07g049660.2
Solyc07g049670.2
Solyc07g049680.2
Solyc07g049690.2
Solyc07g049700.1
Solyc07g049710.2
Solyc07g049720.2
Solyc07g049730.2
Solyc07g049740.2
Solyc07g049750.2
Solyc07g051820.2
Solyc07g051840.2
Solyc07g051850.2
Solyc07g051860.1
Solyc07g051880.1
Solyc07g051890.1
Solyc07g051920.1
Solyc07g051930.1
Solyc07g051940.2
Solyc07g051950.2
Solyc07g052060.2
Solyc07g052110.2
Solyc07g052120.2
Solyc07g052130.1
Solyc07g052140.2
Solyc07g052150.2
Solyc07g052170.1
Solyc07g052210.2
Solyc07g052220.1
Solyc07g052230.2
Solyc07g052240.2
Solyc07g052290.1
Solyc07g052300.2
Solyc07g052320.2
Solyc07g052340.2
Solyc07g052350.2
Solyc07g052360.1
Solyc07g052370.2
Solyc07g052380.2
Solyc07g052390.2
Solyc07g052400.2
Solyc07g052410.2
Solyc07g052420.2
Solyc07g052430.2
Solyc07g052440.2
Solyc07g052460.2
Solyc07g052470.2
Solyc07g052480.2
Solyc07g052490.2
Solyc07g052510.2
Solyc07g052530.2
Solyc07g052540.2
Solyc07g052570.2
Solyc07g052590.1
Solyc07g052600.2
Solyc07g052610.2
Solyc07g052620.1
Solyc07g052640.2
Solyc07g052660.1
Solyc07g052670.2
Solyc07g052680.1
Solyc07g052690.2
Solyc07g052700.2
Solyc07g052710.1
Solyc07g052720.2
Solyc07g052730.2
Solyc07g052740.2
Solyc07g052750.1
Solyc07g052760.1
Solyc07g052770.2
Solyc07g052780.2
Solyc07g052790.1
Solyc07g052800.1
Solyc07g052820.1
Solyc07g052830.2
Solyc07g052850.1
Solyc07g052880.2
Solyc07g052900.1
Solyc07g052910.2
Solyc07g052920.2
Solyc07g052940.2
Solyc07g052950.2
Solyc07g052960.1
Solyc07g052970.2
Solyc07g052980.2
Solyc07g052990.1
Solyc07g053010.1
Solyc07g053020.1
Solyc07g053030.2
Solyc07g053040.1
Solyc07g053050.1
Solyc07g053060.2
Solyc07g053100.2
Solyc07g053120.2
Solyc07g053130.2
Solyc07g053140.2
Solyc07g053150.2
Solyc07g053160.2
Solyc07g053170.2
Solyc07g053180.2
Solyc07g053190.2
Solyc07g053200.2
Solyc07g053210.2
Solyc07g053220.1
Solyc07g053230.2
Solyc07g053250.2
Solyc07g053260.2
Solyc07g053270.2
Solyc07g053280.2
Solyc07g053290.2
Solyc07g053310.2
Solyc07g053320.2
Solyc07g053330.1
Solyc07g053350.2
Solyc07g053360.2
Solyc07g053370.1
Solyc07g053390.1
Solyc07g053410.2
Solyc07g053420.2
Solyc07g053430.2
Solyc07g053440.2
Solyc07g053450.2
Solyc07g053470.2
Solyc07g053480.2
Solyc07g053490.2
Solyc07g053520.1
Solyc07g053530.1
Solyc07g053540.1
Solyc07g053550.1
Solyc07g053560.2
Solyc07g053570.2
Solyc07g053580.1
Solyc07g053590.2
Solyc07g053600.2
Solyc07g053610.2
Solyc07g053620.2
Solyc07g053630.2
Solyc07g053640.1
Solyc07g053650.2
Solyc07g053660.2
Solyc07g053670.2
Solyc07g053690.2
Solyc07g053700.2
Solyc07g053710.2
Solyc07g053720.2
Solyc07g053730.2
Solyc07g053740.1
Solyc07g053760.2
Solyc07g053790.1
Solyc07g053800.2
Solyc07g053810.2
Solyc07g053820.2
Solyc07g053830.2
Solyc07g053840.1
Solyc07g053850.2
Solyc07g053860.2
Solyc07g053870.2
Solyc07g053880.1
Solyc07g053890.2
Solyc07g053910.2
Solyc07g053920.2
Solyc07g053930.1
Solyc07g053940.1
Solyc07g053950.1
Solyc07g053960.2
Solyc07g053970.2
Solyc07g053980.2
Solyc07g053990.2
Solyc07g054060.2
Solyc07g054070.2
Solyc07g054080.1
Solyc07g054090.2
Solyc07g054100.1
Solyc07g054110.2
Solyc07g054140.2
Solyc07g054150.2
Solyc07g054160.2
Solyc07g054170.2
Solyc07g054180.2
Solyc07g054190.2
Solyc07g054200.2
Solyc07g054210.2
Solyc07g054220.1
Solyc07g054230.2
Solyc07g054250.2
Solyc07g054270.2
Solyc07g054280.1
Solyc07g054290.1
Solyc07g054300.2
Solyc07g054310.1
Solyc07g054320.2
Solyc07g054330.2
Solyc07g054340.1
Solyc07g054370.2
Solyc07g054400.1
Solyc07g054410.1
Solyc07g054420.2
Solyc07g054430.2
Solyc07g054440.2
Solyc07g054450.2
Solyc07g054460.2
Solyc07g054470.1
Solyc07g054480.1
Solyc07g054490.2
Solyc07g054500.2
Solyc07g054540.2
Solyc07g054560.1
Solyc07g054580.2
Solyc07g054600.2
Solyc07g054610.2
Solyc07g054620.2
Solyc07g054630.2
Solyc07g054670.2
Solyc07g054680.2
Solyc07g054690.1
Solyc07g054700.2
Solyc07g054720.1
Solyc07g054730.1
Solyc07g054740.2
Solyc07g054760.1
Solyc07g054770.1
Solyc07g054780.1
Solyc07g054790.1
Solyc07g054800.1
Solyc07g054810.1
Solyc07g054820.2
Solyc07g054830.2
Solyc07g054850.2
Solyc07g054860.1
Solyc07g054870.2
Solyc07g054880.2
Solyc07g054900.2
Solyc07g055010.2
Solyc07g055020.2
Solyc07g055030.1
Solyc07g055040.1
Solyc07g055050.2
Solyc07g055060.2
Solyc07g055080.2
Solyc07g055100.2
Solyc07g055110.2
Solyc07g055120.2
Solyc07g055130.2
Solyc07g055140.2
Solyc07g055150.2
Solyc07g055160.2
Solyc07g055170.1
Solyc07g055180.2
Solyc07g055190.2
Solyc07g055200.2
Solyc07g055210.2
Solyc07g055220.1
Solyc07g055230.2
Solyc07g055240.1
Solyc07g055250.2
Solyc07g055260.2
Solyc07g055270.1
Solyc07g055280.2
Solyc07g055290.2
Solyc07g055300.2
Solyc07g055310.1
Solyc07g055320.2
Solyc07g055330.2
Solyc07g055340.2
Solyc07g055350.2
Solyc07g055380.1
Solyc07g055390.1
Solyc07g055400.1
Solyc07g055440.1
Solyc07g055460.2
Solyc07g055470.2
Solyc07g055490.2
Solyc07g055530.2
Solyc07g055540.2
Solyc07g055560.2
Solyc07g055600.1
Solyc07g055620.1
Solyc07g055630.2
Solyc07g055640.1
Solyc07g055650.1
Solyc07g055660.2
Solyc07g055670.1
Solyc07g055690.1
Solyc07g055700.2
Solyc07g055710.2
Solyc07g055720.2
Solyc07g055740.1
Solyc07g055780.2
Solyc07g055810.2
Solyc07g055830.2
Solyc07g055840.2
Solyc07g055850.2
Solyc07g055860.2
Solyc07g055870.2
Solyc07g055880.1
Solyc07g055900.1
Solyc07g055910.2
Solyc07g055920.2
Solyc07g055930.2
Solyc07g055940.1
Solyc07g055950.2
Solyc07g055970.1
Solyc07g055980.2
Solyc07g055990.2
Solyc07g056000.2
Solyc07g056010.2
Solyc07g056020.2
Solyc07g056030.2
Solyc07g056040.2
Solyc07g056050.1
Solyc07g056060.2
Solyc07g056070.1
Solyc07g056080.1
Solyc07g056090.1
Solyc07g056100.1
Solyc07g056110.2
Solyc07g056120.2
Solyc07g056130.1
Solyc07g056140.2
Solyc07g056150.2
Solyc07g056160.2
Solyc07g056170.2
Solyc07g056180.1
Solyc07g056190.2
Solyc07g056200.2
Solyc07g056210.2
Solyc07g056220.2
Solyc07g056230.2
Solyc07g056240.2
Solyc07g056250.2
Solyc07g056260.2
Solyc07g056270.2
Solyc07g056280.2
Solyc07g056310.2
Solyc07g056320.2
Solyc07g056330.2
Solyc07g056340.2
Solyc07g056350.2
Solyc07g056360.1
Solyc07g056370.2
Solyc07g056390.2
Solyc07g056400.1
Solyc07g056410.2
Solyc07g056420.2
Solyc07g056440.2
Solyc07g056460.2
Solyc07g056470.2
Solyc07g056480.2
Solyc07g056490.2
Solyc07g056500.2
Solyc07g056510.2
Solyc07g056520.2
Solyc07g056530.2
Solyc07g056540.2
Solyc07g056550.2
Solyc07g056560.2
Solyc07g056570.1
Solyc07g056580.2
Solyc07g056590.2
Solyc07g056630.2
Solyc07g056640.1
Solyc07g056650.2
Solyc07g056660.2
Solyc07g056670.2
Solyc07g061720.2
Solyc07g061730.2
Solyc07g061740.2
Solyc07g061750.2
Solyc07g061760.1
Solyc07g061770.2
Solyc07g061780.2
Solyc07g061790.2
Solyc07g061800.2
Solyc07g061870.1
Solyc07g061880.1
Solyc07g061890.1
Solyc07g061900.2
Solyc07g061910.1
Solyc07g061920.2
Solyc07g061930.1
Solyc07g061940.2
Solyc07g061950.2
Solyc07g061960.2
Solyc07g061970.2
Solyc07g061990.2
Solyc07g062030.2
Solyc07g062040.2
Solyc07g062050.2
Solyc07g062060.2
Solyc07g062070.2
Solyc07g062080.2
Solyc07g062100.2
Solyc07g062110.2
Solyc07g062120.2
Solyc07g062130.2
Solyc07g062140.2
Solyc07g062150.2
Solyc07g062160.2
Solyc07g062170.1
Solyc07g062180.2
Solyc07g062190.2
Solyc07g062200.1
Solyc07g062210.2
Solyc07g062220.2
Solyc07g062250.2
Solyc07g062260.2
Solyc07g062270.2
Solyc07g062280.2
Solyc07g062290.2
Solyc07g062300.2
Solyc07g062310.2
Solyc07g062390.2
Solyc07g062400.2
Solyc07g062410.2
Solyc07g062430.2
Solyc07g062440.1
Solyc07g062450.2
Solyc07g062470.2
Solyc07g062480.1
Solyc07g062490.1
Solyc07g062500.2
Solyc07g062510.2
Solyc07g062520.2
Solyc07g062530.2
Solyc07g062540.2
Solyc07g062550.2
Solyc07g062560.2
Solyc07g062570.2
Solyc07g062580.2
Solyc07g062590.2
Solyc07g062600.2
Solyc07g062610.2
Solyc07g062620.2
Solyc07g062640.2
Solyc07g062650.2
Solyc07g062660.2
Solyc07g062670.1
Solyc07g062680.1
Solyc07g062700.2
Solyc07g062710.2
Solyc07g062730.1
Solyc07g062740.2
Solyc07g062750.2
Solyc07g062760.1
Solyc07g062770.2
Solyc07g062780.2
Solyc07g062810.2
Solyc07g062820.1
Solyc07g062850.2
Solyc07g062860.2
Solyc07g062870.2
Solyc07g062880.2
Solyc07g062890.2
Solyc07g062900.2
Solyc07g062910.2
Solyc07g062920.2
Solyc07g062930.2
Solyc07g062940.2
Solyc07g062950.2
Solyc07g062960.1
Solyc07g062970.2
Solyc07g062980.2
Solyc07g063000.2
Solyc07g063010.2
Solyc07g063020.1
Solyc07g063030.1
Solyc07g063040.2
Solyc07g063050.1
Solyc07g063070.1
Solyc07g063080.2
Solyc07g063090.1
Solyc07g063100.2
Solyc07g063110.2
Solyc07g063120.2
Solyc07g063130.2
Solyc07g063140.1
Solyc07g063150.2
Solyc07g063160.2
Solyc07g063170.1
Solyc07g063180.2
Solyc07g063190.2
Solyc07g063200.1
Solyc07g063210.2
Solyc07g063220.2
Solyc07g063230.2
Solyc07g063240.2
Solyc07g063250.2
Solyc07g063260.2
Solyc07g063270.2
Solyc07g063290.2
Solyc07g063300.2
Solyc07g063310.2
Solyc07g063330.2
Solyc07g063340.2
Solyc07g063350.2
Solyc07g063370.2
Solyc07g063380.1
Solyc07g063390.2
Solyc07g063400.2
Solyc07g063410.2
Solyc07g063420.2
Solyc07g063430.2
Solyc07g063440.2
Solyc07g063450.1
Solyc07g063460.1
Solyc07g063480.2
Solyc07g063490.2
Solyc07g063500.2
Solyc07g063510.2
Solyc07g063520.2
Solyc07g063530.2
Solyc07g063540.2
Solyc07g063550.2
Solyc07g063560.2
Solyc07g063570.2
Solyc07g063580.2
Solyc07g063590.2
Solyc07g063600.2
Solyc07g063610.2
Solyc07g063620.2
Solyc07g063630.2
Solyc07g063640.1
Solyc07g063650.2
Solyc07g063660.1
Solyc07g063680.2
Solyc07g063690.1
Solyc07g063710.1
Solyc07g063720.1
Solyc07g063730.1
Solyc07g063740.2
Solyc07g063750.2
Solyc07g063770.2
Solyc07g063800.1
Solyc07g063820.2
Solyc07g063830.2
Solyc07g063850.2
Solyc07g063860.2
Solyc07g063870.2
Solyc07g063880.2
Solyc07g063890.2
Solyc07g063900.2
Solyc07g063910.2
Solyc07g063930.2
Solyc07g063940.1
Solyc07g063950.2
Solyc07g063960.2
Solyc07g063970.2
Solyc07g063980.1
Solyc07g064010.2
Solyc07g064020.2
Solyc07g064030.2
Solyc07g064040.2
Solyc07g064050.2
Solyc07g064060.2
Solyc07g064080.2
Solyc07g064090.2
Solyc07g064100.1
Solyc07g064110.2
Solyc07g064130.1
Solyc07g064150.2
Solyc07g064160.2
Solyc07g064180.2
Solyc07g064200.2
Solyc07g064230.2
Solyc07g064240.2
Solyc07g064250.2
Solyc07g064270.2
Solyc07g064280.2
Solyc07g064290.2
Solyc07g064300.2
Solyc07g064310.1
Solyc07g064320.1
Solyc07g064330.2
Solyc07g064340.2
Solyc07g064350.1
Solyc07g064370.1
Solyc07g064380.2
Solyc07g064400.1
Solyc07g064410.1
Solyc07g064420.2
Solyc07g064440.2
Solyc07g064450.2
Solyc07g064470.2
Solyc07g064480.1
Solyc07g064490.2
Solyc07g064500.2
Solyc07g064510.2
Solyc07g064520.2
Solyc07g064540.1
Solyc07g064550.2
Solyc07g064560.2
Solyc07g064570.2
Solyc07g064580.2
Solyc07g064590.2
Solyc07g064600.2
Solyc07g064610.2
Solyc07g064620.1
Solyc07g064630.2
Solyc07g064640.2
Solyc07g064650.1
Solyc07g064670.2
Solyc07g064680.2
Solyc07g064690.1
Solyc07g064700.2
Solyc07g064710.2
Solyc07g064720.2
Solyc07g064740.2
Solyc07g064750.1
Solyc07g064800.2
Solyc07g064810.2
Solyc07g064820.1
Solyc07g064830.2
Solyc07g064840.1
Solyc07g064850.2
Solyc07g064870.2
Solyc07g064880.2
Solyc07g064890.1
Solyc07g064900.2
Solyc07g064910.2
Solyc07g064920.2
Solyc07g064930.2
Solyc07g064940.2
Solyc07g064950.2
Solyc07g064960.1
Solyc07g064970.2
Solyc07g064980.2
Solyc07g064990.2
Solyc07g065000.2
Solyc07g065010.2
Solyc07g065020.2
Solyc07g065030.2
Solyc07g065040.2
Solyc07g065050.2
Solyc07g065060.1
Solyc07g065080.2
Solyc07g065090.1
Solyc07g065110.1
Solyc07g065120.2
Solyc07g065130.2
Solyc07g065140.2
Solyc07g065160.2
Solyc07g065170.2
Solyc07g065180.2
Solyc07g065200.2
Solyc07g065210.2
Solyc07g065220.1
Solyc07g065230.1
Solyc07g065250.2
Solyc07g065260.2
Solyc07g065270.1
Solyc07g065280.2
Solyc07g065290.2
Solyc07g065310.2
Solyc07g065320.2
Solyc07g065330.2
Solyc07g065340.1
Solyc07g065370.2
Solyc07g065380.2
Solyc07g065390.2
Solyc07g065400.2
Solyc07g065410.1
Solyc07g065420.1
Solyc07g065430.2
Solyc07g065440.2
Solyc07g065450.2
Solyc07g065460.1
Solyc07g065470.2
Solyc07g065480.2
Solyc07g065490.2
Solyc07g065500.1
Solyc07g065510.2
Solyc07g065520.2
Solyc07g065530.1
Solyc07g065540.1
Solyc07g065550.2
Solyc07g065590.2
Solyc07g065600.2
Solyc07g065610.1
Solyc07g065620.2
Solyc07g065630.2
Solyc07g065640.2
Solyc07g065650.2
Solyc07g065660.2
Solyc07g065670.1
Solyc07g065680.2
Solyc07g065690.2
Solyc07g065700.2
Solyc07g065710.2
Solyc07g065720.2
Solyc07g065730.1
Solyc07g065740.2
Solyc07g065760.1
Solyc07g065790.2
Solyc07g065800.2
Solyc07g065810.2
Solyc07g065820.2
Solyc07g065830.1
Solyc07g065840.2
Solyc07g065850.2
Solyc07g065860.2
Solyc07g065870.2
Solyc07g065880.2
Solyc07g065890.2
Solyc07g065900.2
Solyc07g065910.1
Solyc07g065920.2
Solyc07g065930.2
Solyc07g065940.1
Solyc07g065950.2
Solyc07g065960.1
Solyc07g065970.1
Solyc07g065980.2
Solyc07g065990.1
Solyc07g066000.2
Solyc07g066010.2
Solyc07g066020.2
Solyc07g066030.2
Solyc07g066040.1
Solyc07g066050.2
Solyc07g066060.2
Solyc07g066070.2
Solyc07g066080.2
Solyc07g066090.2
Solyc07g066100.2
Solyc07g066120.2
Solyc07g066150.1
Solyc07g066170.2
Solyc07g066180.2
Solyc07g066190.1
Solyc07g066200.2
Solyc07g066210.2
Solyc07g066220.2
Solyc07g066230.2
Solyc07g066240.2
Solyc07g066260.2
Solyc07g066270.2
Solyc07g066280.2
Solyc07g066290.2
Solyc07g066300.2
Solyc07g066310.2
Solyc07g066320.2
Solyc07g066330.2
Solyc07g066340.2
Solyc07g066350.1
Solyc07g066360.1
Solyc07g066370.2
Solyc07g066380.2
Solyc07g066390.1
Solyc07g066410.2
Solyc07g066420.2
Solyc07g066430.2
Solyc07g066440.2
Solyc07g066450.2
Solyc07g066460.2
Solyc07g066470.2
Solyc07g066480.2
Solyc07g066500.1
Solyc07g066510.2
Solyc07g066520.2
Solyc07g066530.2
Solyc07g066540.1
Solyc07g066550.2
Solyc07g066560.1
Solyc07g066570.2
Solyc07g066580.2
Solyc07g066600.2
Solyc07g066610.2
Solyc07g066620.2
Solyc07g066630.2
Solyc07g066640.2
Solyc07g066650.2
Solyc07g066660.2
Solyc07g066670.2
Solyc08g005000.2
Solyc08g005010.2
Solyc08g005020.2
Solyc08g005030.1
Solyc08g005040.1
Solyc08g005050.2
Solyc08g005060.2
Solyc08g005070.2
Solyc08g005090.1
Solyc08g005100.2
Solyc08g005130.1
Solyc08g005140.2
Solyc08g005150.2
Solyc08g005170.2
Solyc08g005190.2
Solyc08g005200.2
Solyc08g005210.2
Solyc08g005220.2
Solyc08g005230.2
Solyc08g005240.1
Solyc08g005250.2
Solyc08g005260.1
Solyc08g005270.2
Solyc08g005280.1
Solyc08g005290.2
Solyc08g005300.1
Solyc08g005310.2
Solyc08g005320.2
Solyc08g005350.2
Solyc08g005380.1
Solyc08g005390.1
Solyc08g005400.2
Solyc08g005410.2
Solyc08g005420.2
Solyc08g005430.2
Solyc08g005440.2
Solyc08g005450.1
Solyc08g005460.2
Solyc08g005470.2
Solyc08g005480.2
Solyc08g005490.2
Solyc08g005500.2
Solyc08g005520.2
Solyc08g005530.2
Solyc08g005540.1
Solyc08g005550.2
Solyc08g005560.2
Solyc08g005570.2
Solyc08g005580.2
Solyc08g005590.2
Solyc08g005600.2
Solyc08g005610.2
Solyc08g005620.2
Solyc08g005630.2
Solyc08g005640.2
Solyc08g005650.2
Solyc08g005660.1
Solyc08g005670.2
Solyc08g005680.2
Solyc08g005690.1
Solyc08g005700.1
Solyc08g005710.2
Solyc08g005720.2
Solyc08g005780.2
Solyc08g005790.2
Solyc08g005800.2
Solyc08g005860.2
Solyc08g005880.2
Solyc08g005890.2
Solyc08g005900.2
Solyc08g005910.2
Solyc08g005920.2
Solyc08g005930.1
Solyc08g005950.2
Solyc08g005960.1
Solyc08g005970.2
Solyc08g005980.2
Solyc08g005990.2
Solyc08g006000.2
Solyc08g006010.2
Solyc08g006020.2
Solyc08g006030.2
Solyc08g006040.2
Solyc08g006050.1
Solyc08g006060.2
Solyc08g006070.2
Solyc08g006080.1
Solyc08g006090.2
Solyc08g006100.2
Solyc08g006110.2
Solyc08g006120.2
Solyc08g006140.1
Solyc08g006150.2
Solyc08g006160.2
Solyc08g006170.1
Solyc08g006180.2
Solyc08g006220.2
Solyc08g006230.2
Solyc08g006250.1
Solyc08g006260.1
Solyc08g006270.1
Solyc08g006280.1
Solyc08g006290.1
Solyc08g006300.2
Solyc08g006310.2
Solyc08g006320.2
Solyc08g006330.2
Solyc08g006350.2
Solyc08g006410.2
Solyc08g006420.2
Solyc08g006430.2
Solyc08g006440.2
Solyc08g006460.2
Solyc08g006470.2
Solyc08g006480.2
Solyc08g006490.1
Solyc08g006500.2
Solyc08g006510.2
Solyc08g006520.1
Solyc08g006530.2
Solyc08g006540.2
Solyc08g006550.2
Solyc08g006560.2
Solyc08g006570.2
Solyc08g006590.1
Solyc08g006600.2
Solyc08g006610.2
Solyc08g006620.2
Solyc08g006630.2
Solyc08g006640.2
Solyc08g006650.2
Solyc08g006660.1
Solyc08g006670.2
Solyc08g006680.2
Solyc08g006690.1
Solyc08g006700.2
Solyc08g006710.2
Solyc08g006720.2
Solyc08g006730.1
Solyc08g006740.2
Solyc08g006750.2
Solyc08g006760.2
Solyc08g006770.2
Solyc08g006780.2
Solyc08g006790.2
Solyc08g006820.2
Solyc08g006830.2
Solyc08g006840.2
Solyc08g006850.2
Solyc08g006860.2
Solyc08g006870.2
Solyc08g006880.2
Solyc08g006890.2
Solyc08g006900.2
Solyc08g006910.2
Solyc08g006930.2
Solyc08g006940.2
Solyc08g006950.2
Solyc08g006960.2
Solyc08g006970.2
Solyc08g006980.2
Solyc08g006990.1
Solyc08g007000.2
Solyc08g007010.2
Solyc08g007030.2
Solyc08g007040.2
Solyc08g007060.2
Solyc08g007070.2
Solyc08g007080.2
Solyc08g007090.1
Solyc08g007100.2
Solyc08g007110.2
Solyc08g007120.2
Solyc08g007130.2
Solyc08g007140.2
Solyc08g007150.1
Solyc08g007160.2
Solyc08g007170.1
Solyc08g007180.2
Solyc08g007190.2
Solyc08g007200.2
Solyc08g007210.2
Solyc08g007220.2
Solyc08g007230.1
Solyc08g007240.2
Solyc08g007250.1
Solyc08g007270.2
Solyc08g007280.2
Solyc08g007290.2
Solyc08g007300.1
Solyc08g007310.2
Solyc08g007320.2
Solyc08g007330.2
Solyc08g007340.2
Solyc08g007350.1
Solyc08g007360.2
Solyc08g007370.2
Solyc08g007380.2
Solyc08g007390.2
Solyc08g007400.2
Solyc08g007410.2
Solyc08g007420.2
Solyc08g007430.1
Solyc08g007440.1
Solyc08g007450.1
Solyc08g007460.2
Solyc08g007470.1
Solyc08g007480.1
Solyc08g007490.2
Solyc08g007500.2
Solyc08g007510.2
Solyc08g007520.2
Solyc08g007530.2
Solyc08g007540.2
Solyc08g007560.1
Solyc08g007570.2
Solyc08g007580.2
Solyc08g007590.2
Solyc08g007600.1
Solyc08g007610.1
Solyc08g007630.1
Solyc08g007640.1
Solyc08g007650.1
Solyc08g007660.2
Solyc08g007670.1
Solyc08g007680.1
Solyc08g007690.1
Solyc08g007710.2
Solyc08g007730.2
Solyc08g007750.2
Solyc08g007760.2
Solyc08g007770.2
Solyc08g007780.2
Solyc08g007790.2
Solyc08g007800.2
Solyc08g007820.1
Solyc08g007860.2
Solyc08g007910.2
Solyc08g007920.1
Solyc08g007940.2
Solyc08g007950.2
Solyc08g007970.2
Solyc08g007980.2
Solyc08g007990.2
Solyc08g008000.1
Solyc08g008010.2
Solyc08g008020.1
Solyc08g008030.2
Solyc08g008040.2
Solyc08g008050.2
Solyc08g008070.1
Solyc08g008080.1
Solyc08g008100.2
Solyc08g008110.2
Solyc08g008120.2
Solyc08g008130.2
Solyc08g008140.2
Solyc08g008150.1
Solyc08g008160.2
Solyc08g008170.2
Solyc08g008180.1
Solyc08g008190.2
Solyc08g008210.2
Solyc08g008220.2
Solyc08g008230.2
Solyc08g008240.2
Solyc08g008250.1
Solyc08g008260.2
Solyc08g008270.2
Solyc08g008280.2
Solyc08g008290.2
Solyc08g008300.1
Solyc08g008310.2
Solyc08g008320.2
Solyc08g008330.2
Solyc08g008340.2
Solyc08g008350.2
Solyc08g008360.2
Solyc08g008370.2
Solyc08g008380.2
Solyc08g008410.2
Solyc08g008420.2
Solyc08g008430.2
Solyc08g008460.2
Solyc08g008470.1
Solyc08g008490.2
Solyc08g008510.2
Solyc08g008520.2
Solyc08g008530.1
Solyc08g008550.2
Solyc08g008580.2
Solyc08g008590.2
Solyc08g008610.2
Solyc08g008630.2
Solyc08g008640.2
Solyc08g008650.1
Solyc08g008670.2
Solyc08g013670.2
Solyc08g013680.2
Solyc08g013690.1
Solyc08g013700.1
Solyc08g013710.2
Solyc08g013720.2
Solyc08g013730.2
Solyc08g013740.2
Solyc08g013750.2
Solyc08g013760.1
Solyc08g013770.2
Solyc08g013820.2
Solyc08g013840.2
Solyc08g013850.1
Solyc08g013860.2
Solyc08g013880.2
Solyc08g013890.2
Solyc08g013900.2
Solyc08g013910.2
Solyc08g013920.2
Solyc08g013930.2
Solyc08g013940.2
Solyc08g013980.2
Solyc08g013990.2
Solyc08g014000.2
Solyc08g014010.2
Solyc08g014020.2
Solyc08g014030.1
Solyc08g014040.2
Solyc08g014050.1
Solyc08g014060.2
Solyc08g014080.2
Solyc08g014100.1
Solyc08g014110.1
Solyc08g014120.2
Solyc08g014130.2
Solyc08g014150.2
Solyc08g014170.1
Solyc08g014190.2
Solyc08g014240.2
Solyc08g014280.2
Solyc08g014290.1
Solyc08g014300.2
Solyc08g014330.2
Solyc08g014340.2
Solyc08g014350.1
Solyc08g014370.1
Solyc08g014380.1
Solyc08g014420.2
Solyc08g014430.2
Solyc08g014440.2
Solyc08g014450.2
Solyc08g014470.2
Solyc08g014480.2
Solyc08g014490.1
Solyc08g014510.2
Solyc08g014550.2
Solyc08g014560.1
Solyc08g014570.2
Solyc08g014580.2
Solyc08g014600.2
Solyc08g014610.2
Solyc08g015620.2
Solyc08g015630.2
Solyc08g015650.2
Solyc08g015660.2
Solyc08g015690.2
Solyc08g015770.2
Solyc08g015780.2
Solyc08g015800.1
Solyc08g015820.1
Solyc08g015830.1
Solyc08g015860.2
Solyc08g015870.2
Solyc08g015940.2
Solyc08g015960.2
Solyc08g015990.2
Solyc08g016000.1
Solyc08g016010.2
Solyc08g016020.2
Solyc08g016050.2
Solyc08g016060.1
Solyc08g016070.1
Solyc08g016080.2
Solyc08g016090.2
Solyc08g016150.1
Solyc08g016160.2
Solyc08g016170.2
Solyc08g016180.2
Solyc08g016190.2
Solyc08g016200.2
Solyc08g016210.2
Solyc08g016270.1
Solyc08g016310.2
Solyc08g016410.1
Solyc08g016420.2
Solyc08g016430.1
Solyc08g016440.2
Solyc08g016500.2
Solyc08g016510.2
Solyc08g016550.2
Solyc08g016580.1
Solyc08g016610.1
Solyc08g016620.2
Solyc08g016670.2
Solyc08g016720.1
Solyc08g016750.2
Solyc08g021810.1
Solyc08g021820.2
Solyc08g021840.1
Solyc08g021870.1
Solyc08g021880.1
Solyc08g021890.2
Solyc08g021910.1
Solyc08g021920.2
Solyc08g021930.2
Solyc08g021940.1
Solyc08g021960.2
Solyc08g022030.2
Solyc08g022060.1
Solyc08g022070.2
Solyc08g022080.2
Solyc08g022100.1
Solyc08g022110.2
Solyc08g022120.2
Solyc08g022170.1
Solyc08g022200.1
Solyc08g022210.2
Solyc08g022240.1
Solyc08g023270.2
Solyc08g023280.2
Solyc08g023320.1
Solyc08g023340.2
Solyc08g023400.1
Solyc08g023440.2
Solyc08g023460.2
Solyc08g023470.2
Solyc08g023490.2
Solyc08g023500.2
Solyc08g023510.1
Solyc08g023530.1
Solyc08g023540.1
Solyc08g023570.1
Solyc08g023580.2
Solyc08g023590.2
Solyc08g023630.2
Solyc08g023640.1
Solyc08g023660.2
Solyc08g028690.2
Solyc08g028780.1
Solyc08g028860.1
Solyc08g028880.1
Solyc08g028970.2
Solyc08g028990.1
Solyc08g029000.2
Solyc08g029050.2
Solyc08g029090.2
Solyc08g029110.2
Solyc08g029120.1
Solyc08g029130.2
Solyc08g029150.1
Solyc08g029160.1
Solyc08g029170.2
Solyc08g029190.2
Solyc08g029200.2
Solyc08g029220.1
Solyc08g029230.2
Solyc08g029360.2
Solyc08g036430.1
Solyc08g036500.1
Solyc08g036510.1
Solyc08g036520.2
Solyc08g036560.2
Solyc08g036600.1
Solyc08g036610.1
Solyc08g036660.2
Solyc08g041700.1
Solyc08g041710.2
Solyc08g041770.2
Solyc08g041780.2
Solyc08g041800.2
Solyc08g041810.1
Solyc08g041820.2
Solyc08g041850.2
Solyc08g041860.1
Solyc08g041870.2
Solyc08g041890.2
Solyc08g041930.1
Solyc08g041950.1
Solyc08g041980.2
Solyc08g042000.2
Solyc08g042030.1
Solyc08g042040.2
Solyc08g042050.2
Solyc08g042070.1
Solyc08g042080.2
Solyc08g042100.2
Solyc08g042120.1
Solyc08g042130.2
Solyc08g042140.2
Solyc08g043140.2
Solyc08g043170.2
Solyc08g043180.2
Solyc08g044230.1
Solyc08g044260.2
Solyc08g044270.2
Solyc08g044280.1
Solyc08g044380.1
Solyc08g044400.1
Solyc08g044410.1
Solyc08g044450.1
Solyc08g044510.2
Solyc08g044540.1
Solyc08g044570.1
Solyc08g045640.2
Solyc08g045780.2
Solyc08g045850.2
Solyc08g045870.2
Solyc08g048240.2
Solyc08g048250.2
Solyc08g048280.1
Solyc08g048290.2
Solyc08g048370.2
Solyc08g048390.1
Solyc08g048400.2
Solyc08g048430.2
Solyc08g048450.2
Solyc08g048460.2
Solyc08g048500.2
Solyc08g048510.1
Solyc08g048540.1
Solyc08g048550.2
Solyc08g054570.1
Solyc08g059660.1
Solyc08g059700.1
Solyc08g059710.2
Solyc08g059730.1
Solyc08g059750.1
Solyc08g059760.2
Solyc08g059800.2
Solyc08g060810.2
Solyc08g060830.2
Solyc08g060840.1
Solyc08g060860.2
Solyc08g060910.1
Solyc08g060920.2
Solyc08g060940.1
Solyc08g060970.2
Solyc08g061000.2
Solyc08g061010.2
Solyc08g061020.1
Solyc08g061060.1
Solyc08g061090.2
Solyc08g061100.2
Solyc08g061130.2
Solyc08g061140.2
Solyc08g061160.1
Solyc08g061210.2
Solyc08g061220.2
Solyc08g061230.2
Solyc08g061240.1
Solyc08g061250.2
Solyc08g061260.2
Solyc08g061270.1
Solyc08g061320.2
Solyc08g061330.1
Solyc08g061440.1
Solyc08g061450.1
Solyc08g061480.2
Solyc08g061490.2
Solyc08g061500.1
Solyc08g061510.1
Solyc08g061520.2
Solyc08g061560.2
Solyc08g061580.2
Solyc08g061590.2
Solyc08g061610.2
Solyc08g061630.2
Solyc08g061640.1
Solyc08g061650.2
Solyc08g061800.2
Solyc08g061810.2
Solyc08g061820.2
Solyc08g061850.2
Solyc08g061880.1
Solyc08g061890.2
Solyc08g061910.2
Solyc08g061920.1
Solyc08g061930.2
Solyc08g061960.2
Solyc08g061970.2
Solyc08g061980.2
Solyc08g062100.1
Solyc08g062180.1
Solyc08g062190.2
Solyc08g062200.1
Solyc08g062210.2
Solyc08g062220.2
Solyc08g062240.1
Solyc08g062250.1
Solyc08g062260.1
Solyc08g062290.2
Solyc08g062330.2
Solyc08g062340.2
Solyc08g062360.2
Solyc08g062370.2
Solyc08g062380.1
Solyc08g062420.2
Solyc08g062450.1
Solyc08g062490.2
Solyc08g062500.2
Solyc08g062560.2
Solyc08g062610.2
Solyc08g062620.2
Solyc08g062630.2
Solyc08g062640.2
Solyc08g062650.2
Solyc08g062660.2
Solyc08g062670.2
Solyc08g062680.1
Solyc08g062690.2
Solyc08g062700.2
Solyc08g062720.1
Solyc08g062760.1
Solyc08g062770.2
Solyc08g062800.2
Solyc08g062810.1
Solyc08g062820.2
Solyc08g062840.1
Solyc08g062850.1
Solyc08g062860.2
Solyc08g062870.1
Solyc08g062910.2
Solyc08g062920.2
Solyc08g062940.2
Solyc08g062950.2
Solyc08g062960.2
Solyc08g062970.1
Solyc08g063000.2
Solyc08g063010.2
Solyc08g063030.2
Solyc08g063040.2
Solyc08g063050.2
Solyc08g063070.2
Solyc08g063080.2
Solyc08g063090.2
Solyc08g063130.2
Solyc08g065140.1
Solyc08g065150.1
Solyc08g065160.2
Solyc08g065190.2
Solyc08g065210.1
Solyc08g065220.2
Solyc08g065230.1
Solyc08g065250.2
Solyc08g065260.2
Solyc08g065290.1
Solyc08g065310.2
Solyc08g065320.2
Solyc08g065330.2
Solyc08g065350.2
Solyc08g065360.2
Solyc08g065380.2
Solyc08g065410.1
Solyc08g065420.2
Solyc08g065430.2
Solyc08g065440.2
Solyc08g065470.2
Solyc08g065480.2
Solyc08g065490.2
Solyc08g065500.1
Solyc08g065540.2
Solyc08g065600.1
Solyc08g065610.2
Solyc08g065640.2
Solyc08g065670.2
Solyc08g065750.1
Solyc08g065760.2
Solyc08g065780.1
Solyc08g065800.1
Solyc08g065810.1
Solyc08g065820.1
Solyc08g065830.2
Solyc08g065840.2
Solyc08g065850.1
Solyc08g065860.2
Solyc08g065870.2
Solyc08g065880.2
Solyc08g065890.2
Solyc08g065900.2
Solyc08g065940.2
Solyc08g065950.1
Solyc08g065970.2
Solyc08g065980.2
Solyc08g065990.2
Solyc08g066000.1
Solyc08g066010.2
Solyc08g066020.1
Solyc08g066030.2
Solyc08g066040.1
Solyc08g066050.2
Solyc08g066060.1
Solyc08g066070.1
Solyc08g066110.2
Solyc08g066120.2
Solyc08g066130.1
Solyc08g066140.2
Solyc08g066160.2
Solyc08g066170.2
Solyc08g066180.2
Solyc08g066190.1
Solyc08g066200.2
Solyc08g066210.2
Solyc08g066220.2
Solyc08g066260.2
Solyc08g066270.1
Solyc08g066290.2
Solyc08g066310.1
Solyc08g066320.2
Solyc08g066330.1
Solyc08g066350.1
Solyc08g066360.2
Solyc08g066390.2
Solyc08g066400.1
Solyc08g066410.1
Solyc08g066420.1
Solyc08g066430.1
Solyc08g066440.2
Solyc08g066450.1
Solyc08g066460.1
Solyc08g066480.1
Solyc08g066490.2
Solyc08g066500.2
Solyc08g066510.2
Solyc08g066520.2
Solyc08g066530.2
Solyc08g066540.2
Solyc08g066550.2
Solyc08g066560.2
Solyc08g066570.1
Solyc08g066580.2
Solyc08g066590.2
Solyc08g066600.2
Solyc08g066610.2
Solyc08g066620.2
Solyc08g066640.2
Solyc08g066650.2
Solyc08g066660.1
Solyc08g066670.2
Solyc08g066680.2
Solyc08g066690.2
Solyc08g066700.2
Solyc08g066730.2
Solyc08g066740.2
Solyc08g066750.2
Solyc08g066760.2
Solyc08g066770.2
Solyc08g066790.2
Solyc08g066800.2
Solyc08g066810.2
Solyc08g066820.2
Solyc08g066840.2
Solyc08g066850.2
Solyc08g066860.2
Solyc08g066870.2
Solyc08g066880.2
Solyc08g066890.2
Solyc08g066910.1
Solyc08g066940.2
Solyc08g066950.2
Solyc08g066960.2
Solyc08g066970.2
Solyc08g066980.2
Solyc08g066990.2
Solyc08g067000.2
Solyc08g067020.2
Solyc08g067030.2
Solyc08g067040.2
Solyc08g067050.2
Solyc08g067060.1
Solyc08g067070.2
Solyc08g067090.2
Solyc08g067100.2
Solyc08g067120.2
Solyc08g067150.2
Solyc08g067160.2
Solyc08g067180.2
Solyc08g067190.2
Solyc08g067200.1
Solyc08g067210.2
Solyc08g067230.2
Solyc08g067240.2
Solyc08g067250.2
Solyc08g067260.2
Solyc08g067270.2
Solyc08g067280.1
Solyc08g067290.2
Solyc08g067300.1
Solyc08g067310.1
Solyc08g067320.1
Solyc08g067330.1
Solyc08g067340.2
Solyc08g067360.2
Solyc08g067370.1
Solyc08g067390.2
Solyc08g067410.1
Solyc08g067420.2
Solyc08g067430.2
Solyc08g067460.1
Solyc08g067470.2
Solyc08g067480.2
Solyc08g067500.1
Solyc08g067510.1
Solyc08g067530.1
Solyc08g067540.1
Solyc08g067550.1
Solyc08g067580.1
Solyc08g067590.1
Solyc08g067610.2
Solyc08g067620.2
Solyc08g067630.2
Solyc08g067640.1
Solyc08g067650.1
Solyc08g067660.2
Solyc08g067670.2
Solyc08g067690.1
Solyc08g067700.1
Solyc08g067740.2
Solyc08g067760.2
Solyc08g067770.2
Solyc08g067790.2
Solyc08g067800.1
Solyc08g067810.2
Solyc08g067820.2
Solyc08g067830.2
Solyc08g067840.2
Solyc08g067850.2
Solyc08g067860.1
Solyc08g067870.1
Solyc08g067880.2
Solyc08g067890.2
Solyc08g067900.2
Solyc08g067910.2
Solyc08g067920.2
Solyc08g067930.2
Solyc08g067940.2
Solyc08g067950.2
Solyc08g067960.2
Solyc08g067970.2
Solyc08g068010.1
Solyc08g068020.1
Solyc08g068030.1
Solyc08g068040.2
Solyc08g068050.2
Solyc08g068060.2
Solyc08g068070.2
Solyc08g068080.2
Solyc08g068090.2
Solyc08g068100.2
Solyc08g068110.1
Solyc08g068120.1
Solyc08g068130.1
Solyc08g068140.2
Solyc08g068150.2
Solyc08g068160.1
Solyc08g068170.1
Solyc08g068180.2
Solyc08g068190.2
Solyc08g068200.2
Solyc08g068210.2
Solyc08g068220.2
Solyc08g068230.2
Solyc08g068270.2
Solyc08g068280.1
Solyc08g068290.2
Solyc08g068300.2
Solyc08g068310.2
Solyc08g068320.2
Solyc08g068330.2
Solyc08g068340.2
Solyc08g068350.2
Solyc08g068370.2
Solyc08g068380.2
Solyc08g068390.2
Solyc08g068400.2
Solyc08g068420.2
Solyc08g068430.2
Solyc08g068460.1
Solyc08g068490.2
Solyc08g068510.1
Solyc08g068520.2
Solyc08g068530.2
Solyc08g068540.2
Solyc08g068570.2
Solyc08g068580.2
Solyc08g068590.2
Solyc08g068600.2
Solyc08g068610.2
Solyc08g068660.1
Solyc08g068670.2
Solyc08g068680.2
Solyc08g068690.1
Solyc08g068700.1
Solyc08g068710.1
Solyc08g068720.1
Solyc08g068730.1
Solyc08g068770.1
Solyc08g068780.1
Solyc08g068790.1
Solyc08g068800.2
Solyc08g068810.2
Solyc08g068820.2
Solyc08g068830.2
Solyc08g068840.2
Solyc08g068850.2
Solyc08g068860.2
Solyc08g068870.2
Solyc08g068880.1
Solyc08g068920.2
Solyc08g068930.2
Solyc08g068940.1
Solyc08g068960.2
Solyc08g068990.1
Solyc08g069000.2
Solyc08g069010.2
Solyc08g069020.1
Solyc08g069030.2
Solyc08g069040.2
Solyc08g069050.2
Solyc08g069060.2
Solyc08g069080.2
Solyc08g069100.1
Solyc08g069110.2
Solyc08g069120.2
Solyc08g069140.2
Solyc08g069160.2
Solyc08g069170.1
Solyc08g069180.2
Solyc08g069230.2
Solyc08g074240.2
Solyc08g074250.1
Solyc08g074260.2
Solyc08g074270.2
Solyc08g074280.2
Solyc08g074290.2
Solyc08g074300.2
Solyc08g074360.2
Solyc08g074370.2
Solyc08g074380.1
Solyc08g074390.2
Solyc08g074410.2
Solyc08g074420.2
Solyc08g074440.2
Solyc08g074450.2
Solyc08g074480.1
Solyc08g074490.2
Solyc08g074500.2
Solyc08g074510.1
Solyc08g074520.1
Solyc08g074550.2
Solyc08g074560.2
Solyc08g074570.1
Solyc08g074580.2
Solyc08g074590.2
Solyc08g074600.2
Solyc08g074610.1
Solyc08g074620.1
Solyc08g074630.1
Solyc08g074660.1
Solyc08g074670.2
Solyc08g074680.2
Solyc08g074690.2
Solyc08g074730.1
Solyc08g074740.2
Solyc08g074750.2
Solyc08g074760.2
Solyc08g074780.2
Solyc08g074790.2
Solyc08g074800.2
Solyc08g074810.1
Solyc08g074820.1
Solyc08g074830.2
Solyc08g074890.2
Solyc08g074910.2
Solyc08g074950.1
Solyc08g074960.2
Solyc08g074970.1
Solyc08g074980.2
Solyc08g074990.1
Solyc08g075000.2
Solyc08g075010.2
Solyc08g075020.2
Solyc08g075030.2
Solyc08g075070.2
Solyc08g075080.2
Solyc08g075090.2
Solyc08g075100.2
Solyc08g075120.2
Solyc08g075150.2
Solyc08g075160.2
Solyc08g075190.1
Solyc08g075210.1
Solyc08g075230.1
Solyc08g075240.2
Solyc08g075280.2
Solyc08g075290.1
Solyc08g075300.2
Solyc08g075310.2
Solyc08g075320.2
Solyc08g075340.2
Solyc08g075360.1
Solyc08g075370.2
Solyc08g075380.2
Solyc08g075390.2
Solyc08g075400.2
Solyc08g075410.2
Solyc08g075420.2
Solyc08g075430.2
Solyc08g075440.2
Solyc08g075450.2
Solyc08g075460.2
Solyc08g075470.2
Solyc08g075480.2
Solyc08g075490.2
Solyc08g075500.2
Solyc08g075510.2
Solyc08g075520.2
Solyc08g075530.2
Solyc08g075540.2
Solyc08g075550.2
Solyc08g075570.2
Solyc08g075580.1
Solyc08g075640.2
Solyc08g075650.2
Solyc08g075670.1
Solyc08g075680.2
Solyc08g075690.2
Solyc08g075700.2
Solyc08g075710.2
Solyc08g075720.1
Solyc08g075730.2
Solyc08g075750.2
Solyc08g075770.2
Solyc08g075780.2
Solyc08g075790.2
Solyc08g075810.2
Solyc08g075830.2
Solyc08g075840.2
Solyc08g075850.2
Solyc08g075860.2
Solyc08g075870.2
Solyc08g075880.2
Solyc08g075890.2
Solyc08g075910.1
Solyc08g075920.2
Solyc08g075930.2
Solyc08g075940.2
Solyc08g075950.1
Solyc08g075960.2
Solyc08g075970.2
Solyc08g075990.2
Solyc08g076000.2
Solyc08g076010.2
Solyc08g076020.2
Solyc08g076030.2
Solyc08g076050.2
Solyc08g076060.2
Solyc08g076080.2
Solyc08g076090.2
Solyc08g076100.2
Solyc08g076110.2
Solyc08g076120.2
Solyc08g076130.2
Solyc08g076140.2
Solyc08g076150.2
Solyc08g076160.2
Solyc08g076170.1
Solyc08g076180.2
Solyc08g076190.2
Solyc08g076200.2
Solyc08g076210.2
Solyc08g076220.2
Solyc08g076230.1
Solyc08g076250.1
Solyc08g076290.2
Solyc08g076300.2
Solyc08g076310.2
Solyc08g076320.2
Solyc08g076340.2
Solyc08g076350.2
Solyc08g076360.2
Solyc08g076370.2
Solyc08g076390.2
Solyc08g076400.2
Solyc08g076410.2
Solyc08g076420.2
Solyc08g076430.2
Solyc08g076440.2
Solyc08g076450.2
Solyc08g076460.2
Solyc08g076470.2
Solyc08g076480.2
Solyc08g076490.2
Solyc08g076510.2
Solyc08g076520.2
Solyc08g076530.2
Solyc08g076540.2
Solyc08g076570.2
Solyc08g076580.2
Solyc08g076590.2
Solyc08g076610.2
Solyc08g076620.1
Solyc08g076630.1
Solyc08g076640.1
Solyc08g076650.2
Solyc08g076660.2
Solyc08g076670.2
Solyc08g076680.1
Solyc08g076690.1
Solyc08g076700.1
Solyc08g076710.2
Solyc08g076720.2
Solyc08g076730.2
Solyc08g076740.2
Solyc08g076770.2
Solyc08g076780.1
Solyc08g076790.2
Solyc08g076800.2
Solyc08g076810.2
Solyc08g076820.2
Solyc08g076830.1
Solyc08g076840.2
Solyc08g076850.2
Solyc08g076860.2
Solyc08g076870.1
Solyc08g076880.2
Solyc08g076890.2
Solyc08g076900.2
Solyc08g076910.2
Solyc08g076920.2
Solyc08g076930.1
Solyc08g076940.1
Solyc08g076960.1
Solyc08g076970.2
Solyc08g076980.2
Solyc08g076990.2
Solyc08g077010.1
Solyc08g077020.1
Solyc08g077030.2
Solyc08g077040.2
Solyc08g077050.2
Solyc08g077060.2
Solyc08g077080.1
Solyc08g077090.2
Solyc08g077100.2
Solyc08g077110.2
Solyc08g077120.2
Solyc08g077130.2
Solyc08g077140.1
Solyc08g077150.2
Solyc08g077170.2
Solyc08g077180.2
Solyc08g077190.1
Solyc08g077200.2
Solyc08g077210.2
Solyc08g077220.2
Solyc08g077230.2
Solyc08g077240.2
Solyc08g077250.2
Solyc08g077260.2
Solyc08g077270.2
Solyc08g077280.1
Solyc08g077290.1
Solyc08g077300.2
Solyc08g077310.2
Solyc08g077330.2
Solyc08g077340.2
Solyc08g077350.2
Solyc08g077360.2
Solyc08g077370.2
Solyc08g077380.2
Solyc08g077400.1
Solyc08g077410.2
Solyc08g077420.2
Solyc08g077430.2
Solyc08g077440.2
Solyc08g077450.2
Solyc08g077460.2
Solyc08g077470.2
Solyc08g077480.2
Solyc08g077490.1
Solyc08g077500.2
Solyc08g077510.2
Solyc08g077520.2
Solyc08g077530.2
Solyc08g077540.1
Solyc08g077550.2
Solyc08g077560.2
Solyc08g077680.2
Solyc08g077690.2
Solyc08g077700.2
Solyc08g077710.2
Solyc08g077720.2
Solyc08g077730.2
Solyc08g077740.1
Solyc08g077750.2
Solyc08g077760.2
Solyc08g077770.2
Solyc08g077780.2
Solyc08g077790.2
Solyc08g077800.2
Solyc08g077810.1
Solyc08g077820.2
Solyc08g077830.1
Solyc08g077840.2
Solyc08g077850.1
Solyc08g077870.2
Solyc08g077880.2
Solyc08g077890.2
Solyc08g077900.2
Solyc08g077910.2
Solyc08g077920.2
Solyc08g077930.2
Solyc08g077940.1
Solyc08g077950.1
Solyc08g077960.2
Solyc08g077970.2
Solyc08g077980.2
Solyc08g077990.2
Solyc08g078000.2
Solyc08g078010.2
Solyc08g078020.1
Solyc08g078030.2
Solyc08g078040.2
Solyc08g078050.1
Solyc08g078060.2
Solyc08g078070.2
Solyc08g078080.2
Solyc08g078090.1
Solyc08g078100.1
Solyc08g078130.2
Solyc08g078140.2
Solyc08g078150.1
Solyc08g078170.1
Solyc08g078180.1
Solyc08g078190.1
Solyc08g078210.2
Solyc08g078220.2
Solyc08g078230.2
Solyc08g078240.2
Solyc08g078250.2
Solyc08g078270.2
Solyc08g078280.1
Solyc08g078290.1
Solyc08g078300.2
Solyc08g078310.2
Solyc08g078320.2
Solyc08g078340.2
Solyc08g078370.2
Solyc08g078380.2
Solyc08g078390.2
Solyc08g078400.2
Solyc08g078420.1
Solyc08g078430.2
Solyc08g078440.2
Solyc08g078450.2
Solyc08g078460.2
Solyc08g078470.2
Solyc08g078480.2
Solyc08g078490.2
Solyc08g078500.2
Solyc08g078510.2
Solyc08g078520.2
Solyc08g078530.2
Solyc08g078540.2
Solyc08g078550.1
Solyc08g078560.2
Solyc08g078570.1
Solyc08g078580.1
Solyc08g078590.1
Solyc08g078600.2
Solyc08g078610.2
Solyc08g078630.2
Solyc08g078640.1
Solyc08g078650.2
Solyc08g078660.2
Solyc08g078670.2
Solyc08g078680.2
Solyc08g078690.2
Solyc08g078700.2
Solyc08g078720.2
Solyc08g078730.2
Solyc08g078740.1
Solyc08g078750.2
Solyc08g078760.1
Solyc08g078780.2
Solyc08g078790.1
Solyc08g078800.1
Solyc08g078810.1
Solyc08g078820.2
Solyc08g078840.2
Solyc08g078850.2
Solyc08g078860.2
Solyc08g078870.1
Solyc08g078880.2
Solyc08g078890.1
Solyc08g078900.1
Solyc08g078910.1
Solyc08g078920.1
Solyc08g078930.1
Solyc08g078940.1
Solyc08g078950.2
Solyc08g078960.2
Solyc08g078970.1
Solyc08g078990.1
Solyc08g079000.2
Solyc08g079010.1
Solyc08g079020.2
Solyc08g079030.2
Solyc08g079040.1
Solyc08g079060.2
Solyc08g079070.2
Solyc08g079080.2
Solyc08g079090.2
Solyc08g079100.2
Solyc08g079110.2
Solyc08g079120.1
Solyc08g079140.1
Solyc08g079150.1
Solyc08g079160.2
Solyc08g079170.2
Solyc08g079180.2
Solyc08g079190.1
Solyc08g079200.1
Solyc08g079210.1
Solyc08g079220.1
Solyc08g079230.1
Solyc08g079240.2
Solyc08g079250.2
Solyc08g079260.2
Solyc08g079270.2
Solyc08g079280.2
Solyc08g079310.2
Solyc08g079420.2
Solyc08g079430.2
Solyc08g079440.1
Solyc08g079450.2
Solyc08g079460.2
Solyc08g079470.2
Solyc08g079480.2
Solyc08g079490.2
Solyc08g079500.2
Solyc08g079510.2
Solyc08g079520.2
Solyc08g079530.2
Solyc08g079550.1
Solyc08g079570.2
Solyc08g079590.1
Solyc08g079600.2
Solyc08g079610.2
Solyc08g079620.2
Solyc08g079630.2
Solyc08g079650.2
Solyc08g079660.2
Solyc08g079670.2
Solyc08g079680.2
Solyc08g079690.2
Solyc08g079700.1
Solyc08g079710.2
Solyc08g079720.2
Solyc08g079730.1
Solyc08g079740.2
Solyc08g079750.2
Solyc08g079760.2
Solyc08g079770.2
Solyc08g079790.1
Solyc08g079800.2
Solyc08g079810.2
Solyc08g079820.2
Solyc08g079830.2
Solyc08g079840.1
Solyc08g079850.1
Solyc08g079860.1
Solyc08g079870.1
Solyc08g079880.1
Solyc08g079890.1
Solyc08g079900.1
Solyc08g079920.1
Solyc08g079930.1
Solyc08g079970.1
Solyc08g079980.1
Solyc08g080000.2
Solyc08g080030.2
Solyc08g080040.2
Solyc08g080050.2
Solyc08g080060.2
Solyc08g080070.1
Solyc08g080080.2
Solyc08g080090.2
Solyc08g080100.2
Solyc08g080110.2
Solyc08g080120.2
Solyc08g080130.2
Solyc08g080140.2
Solyc08g080150.1
Solyc08g080160.2
Solyc08g080170.2
Solyc08g080180.1
Solyc08g080190.2
Solyc08g080200.2
Solyc08g080210.2
Solyc08g080220.1
Solyc08g080240.2
Solyc08g080250.2
Solyc08g080260.2
Solyc08g080280.2
Solyc08g080290.2
Solyc08g080310.1
Solyc08g080320.2
Solyc08g080340.2
Solyc08g080360.2
Solyc08g080370.2
Solyc08g080380.2
Solyc08g080390.2
Solyc08g080400.1
Solyc08g080410.2
Solyc08g080420.2
Solyc08g080430.1
Solyc08g080470.2
Solyc08g080500.2
Solyc08g080510.2
Solyc08g080520.2
Solyc08g080530.1
Solyc08g080540.2
Solyc08g080550.1
Solyc08g080560.1
Solyc08g080570.2
Solyc08g080580.2
Solyc08g080590.2
Solyc08g080620.1
Solyc08g080630.2
Solyc08g080640.1
Solyc08g080650.1
Solyc08g080660.1
Solyc08g080670.1
Solyc08g080680.2
Solyc08g080690.2
Solyc08g080720.2
Solyc08g080730.2
Solyc08g080740.2
Solyc08g080750.2
Solyc08g080780.2
Solyc08g080830.2
Solyc08g080850.2
Solyc08g080860.2
Solyc08g080880.1
Solyc08g080890.2
Solyc08g080900.2
Solyc08g080910.2
Solyc08g080920.2
Solyc08g080930.1
Solyc08g080940.2
Solyc08g080960.2
Solyc08g080980.2
Solyc08g081000.2
Solyc08g081010.2
Solyc08g081030.1
Solyc08g081040.2
Solyc08g081050.2
Solyc08g081060.2
Solyc08g081070.2
Solyc08g081080.2
Solyc08g081100.2
Solyc08g081110.2
Solyc08g081120.2
Solyc08g081130.2
Solyc08g081140.2
Solyc08g081150.2
Solyc08g081160.2
Solyc08g081170.2
Solyc08g081180.2
Solyc08g081190.2
Solyc08g081200.2
Solyc08g081210.2
Solyc08g081220.1
Solyc08g081230.1
Solyc08g081240.2
Solyc08g081250.2
Solyc08g081260.1
Solyc08g081270.2
Solyc08g081280.2
Solyc08g081290.2
Solyc08g081300.2
Solyc08g081310.2
Solyc08g081320.2
Solyc08g081330.2
Solyc08g081340.2
Solyc08g081350.2
Solyc08g081360.2
Solyc08g081370.1
Solyc08g081380.2
Solyc08g081390.2
Solyc08g081400.2
Solyc08g081410.2
Solyc08g081420.2
Solyc08g081430.2
Solyc08g081440.2
Solyc08g081450.2
Solyc08g081470.2
Solyc08g081480.2
Solyc08g081490.2
Solyc08g081520.1
Solyc08g081530.2
Solyc08g081540.2
Solyc08g081550.2
Solyc08g081570.2
Solyc08g081580.2
Solyc08g081610.2
Solyc08g081620.2
Solyc08g081640.2
Solyc08g081650.1
Solyc08g081660.2
Solyc08g081670.1
Solyc08g081680.1
Solyc08g081690.2
Solyc08g081700.1
Solyc08g081710.2
Solyc08g081730.2
Solyc08g081740.2
Solyc08g081750.2
Solyc08g081760.1
Solyc08g081770.2
Solyc08g081780.1
Solyc08g081790.1
Solyc08g081810.2
Solyc08g081820.2
Solyc08g081830.2
Solyc08g081840.2
Solyc08g081850.1
Solyc08g081890.2
Solyc08g081900.2
Solyc08g081910.2
Solyc08g081920.2
Solyc08g081930.2
Solyc08g081940.2
Solyc08g081950.2
Solyc08g081960.1
Solyc08g081970.2
Solyc08g081980.2
Solyc08g081990.2
Solyc08g082000.2
Solyc08g082010.2
Solyc08g082020.2
Solyc08g082030.2
Solyc08g082040.2
Solyc08g082060.2
Solyc08g082070.2
Solyc08g082080.2
Solyc08g082090.1
Solyc08g082100.2
Solyc08g082110.2
Solyc08g082120.2
Solyc08g082130.2
Solyc08g082160.2
Solyc08g082170.2
Solyc08g082180.2
Solyc08g082190.2
Solyc08g082200.2
Solyc08g082210.2
Solyc08g082230.2
Solyc08g082240.1
Solyc08g082250.2
Solyc08g082270.2
Solyc08g082280.2
Solyc08g082290.2
Solyc08g082300.2
Solyc08g082310.2
Solyc08g082320.2
Solyc08g082330.2
Solyc08g082340.2
Solyc08g082370.1
Solyc08g082380.1
Solyc08g082390.2
Solyc08g082400.1
Solyc08g082410.2
Solyc08g082420.2
Solyc08g082430.2
Solyc08g082440.2
Solyc08g082450.2
Solyc08g082460.2
Solyc08g082470.1
Solyc08g082480.2
Solyc08g082510.1
Solyc08g082530.2
Solyc08g082540.2
Solyc08g082560.2
Solyc08g082570.2
Solyc08g082580.2
Solyc08g082590.2
Solyc08g082610.2
Solyc08g082620.2
Solyc08g082640.2
Solyc08g082650.2
Solyc08g082660.2
Solyc08g082670.2
Solyc08g082680.2
Solyc08g082690.2
Solyc08g082700.2
Solyc08g082710.2
Solyc08g082730.2
Solyc08g082740.2
Solyc08g082750.2
Solyc08g082760.2
Solyc08g082770.2
Solyc08g082790.2
Solyc08g082800.2
Solyc08g082810.2
Solyc08g082820.2
Solyc08g082830.2
Solyc08g082840.1
Solyc08g082850.2
Solyc08g082860.2
Solyc08g082870.2
Solyc08g082880.2
Solyc08g082890.2
Solyc08g082900.2
Solyc08g082910.1
Solyc08g082920.2
Solyc08g082940.2
Solyc08g082960.2
Solyc08g082970.2
Solyc08g082980.2
Solyc08g082990.2
Solyc08g083010.2
Solyc08g083020.2
Solyc08g083030.2
Solyc08g083040.2
Solyc08g083050.1
Solyc08g083060.2
Solyc08g083070.2
Solyc08g083080.2
Solyc08g083090.1
Solyc08g083100.1
Solyc08g083110.2
Solyc08g083120.2
Solyc08g083130.2
Solyc08g083140.2
Solyc08g083190.2
Solyc08g083200.2
Solyc08g083210.2
Solyc08g083220.1
Solyc08g083230.1
Solyc08g083240.2
Solyc08g083250.2
Solyc08g083260.2
Solyc08g083270.1
Solyc08g083280.2
Solyc08g083290.2
Solyc08g083300.2
Solyc08g083310.2
Solyc08g083320.2
Solyc08g083330.2
Solyc08g083350.2
Solyc08g083360.2
Solyc08g083370.2
Solyc08g083380.2
Solyc08g083400.2
Solyc08g083520.1
Solyc09g005000.1
Solyc09g005010.2
Solyc09g005020.1
Solyc09g005030.1
Solyc09g005040.1
Solyc09g005070.1
Solyc09g005080.1
Solyc09g005090.1
Solyc09g005100.2
Solyc09g005110.2
Solyc09g005120.2
Solyc09g005130.2
Solyc09g005180.2
Solyc09g005190.1
Solyc09g005200.2
Solyc09g005210.2
Solyc09g005230.2
Solyc09g005250.2
Solyc09g005260.2
Solyc09g005270.2
Solyc09g005280.2
Solyc09g005290.1
Solyc09g005300.2
Solyc09g005310.2
Solyc09g005320.2
Solyc09g005330.2
Solyc09g005340.2
Solyc09g005350.2
Solyc09g005360.2
Solyc09g005390.2
Solyc09g005400.2
Solyc09g005420.2
Solyc09g005470.2
Solyc09g005480.2
Solyc09g005500.2
Solyc09g005520.2
Solyc09g005540.1
Solyc09g005550.2
Solyc09g005560.2
Solyc09g005570.2
Solyc09g005580.2
Solyc09g005590.2
Solyc09g005600.2
Solyc09g005620.2
Solyc09g005630.2
Solyc09g005640.2
Solyc09g005660.2
Solyc09g005690.2
Solyc09g005700.2
Solyc09g005710.1
Solyc09g005720.2
Solyc09g005730.2
Solyc09g005740.1
Solyc09g005750.2
Solyc09g005760.2
Solyc09g005770.1
Solyc09g005780.1
Solyc09g005800.2
Solyc09g005810.2
Solyc09g005830.1
Solyc09g005840.1
Solyc09g005850.2
Solyc09g005860.2
Solyc09g005870.1
Solyc09g005880.1
Solyc09g005890.2
Solyc09g005900.2
Solyc09g005910.2
Solyc09g005920.2
Solyc09g005930.2
Solyc09g005950.2
Solyc09g005960.2
Solyc09g005970.1
Solyc09g005980.2
Solyc09g005990.2
Solyc09g006000.2
Solyc09g006010.2
Solyc09g007020.1
Solyc09g007030.2
Solyc09g007050.1
Solyc09g007060.2
Solyc09g007070.1
Solyc09g007080.2
Solyc09g007090.2
Solyc09g007100.2
Solyc09g007110.2
Solyc09g007120.2
Solyc09g007130.2
Solyc09g007140.2
Solyc09g007150.2
Solyc09g007160.2
Solyc09g007170.2
Solyc09g007180.2
Solyc09g007190.2
Solyc09g007200.2
Solyc09g007210.2
Solyc09g007220.1
Solyc09g007230.2
Solyc09g007240.2
Solyc09g007250.2
Solyc09g007260.2
Solyc09g007270.2
Solyc09g007280.2
Solyc09g007290.2
Solyc09g007300.1
Solyc09g007310.2
Solyc09g007320.2
Solyc09g007330.2
Solyc09g007340.2
Solyc09g007350.2
Solyc09g007360.2
Solyc09g007370.2
Solyc09g007380.2
Solyc09g007390.2
Solyc09g007410.2
Solyc09g007420.2
Solyc09g007430.1
Solyc09g007440.2
Solyc09g007450.2
Solyc09g007460.2
Solyc09g007470.1
Solyc09g007480.2
Solyc09g007490.2
Solyc09g007500.2
Solyc09g007510.1
Solyc09g007520.2
Solyc09g007530.2
Solyc09g007540.2
Solyc09g007550.2
Solyc09g007560.2
Solyc09g007570.1
Solyc09g007630.2
Solyc09g007640.2
Solyc09g007650.1
Solyc09g007660.1
Solyc09g007670.2
Solyc09g007680.2
Solyc09g007690.1
Solyc09g007700.2
Solyc09g007710.2
Solyc09g007730.2
Solyc09g007740.2
Solyc09g007750.2
Solyc09g007760.2
Solyc09g007770.2
Solyc09g007780.1
Solyc09g007790.1
Solyc09g007800.2
Solyc09g007810.2
Solyc09g007830.2
Solyc09g007850.2
Solyc09g007860.2
Solyc09g007870.2
Solyc09g007880.1
Solyc09g007890.1
Solyc09g007900.2
Solyc09g007910.2
Solyc09g007920.2
Solyc09g007930.2
Solyc09g007940.2
Solyc09g007950.1
Solyc09g007980.1
Solyc09g007990.2
Solyc09g008000.2
Solyc09g008010.2
Solyc09g008020.2
Solyc09g008030.1
Solyc09g008040.2
Solyc09g008050.2
Solyc09g008060.2
Solyc09g008070.2
Solyc09g008080.2
Solyc09g008090.2
Solyc09g008100.2
Solyc09g008120.2
Solyc09g008130.2
Solyc09g008140.2
Solyc09g008150.1
Solyc09g008160.2
Solyc09g008170.1
Solyc09g008190.2
Solyc09g008200.2
Solyc09g008230.2
Solyc09g008240.2
Solyc09g008250.2
Solyc09g008260.2
Solyc09g008270.2
Solyc09g008280.1
Solyc09g008290.2
Solyc09g008300.2
Solyc09g008310.2
Solyc09g008320.2
Solyc09g008330.2
Solyc09g008340.2
Solyc09g008350.2
Solyc09g008370.1
Solyc09g008380.2
Solyc09g008400.2
Solyc09g008410.2
Solyc09g008430.2
Solyc09g008440.1
Solyc09g008450.2
Solyc09g008460.2
Solyc09g008470.2
Solyc09g008480.2
Solyc09g008490.2
Solyc09g008500.1
Solyc09g008520.2
Solyc09g008530.1
Solyc09g008550.2
Solyc09g008560.2
Solyc09g008590.2
Solyc09g008600.2
Solyc09g008610.2
Solyc09g008630.2
Solyc09g008640.1
Solyc09g008650.2
Solyc09g008660.2
Solyc09g008670.2
Solyc09g008680.2
Solyc09g008700.1
Solyc09g008710.1
Solyc09g008720.1
Solyc09g008730.2
Solyc09g008740.1
Solyc09g008750.1
Solyc09g008760.1
Solyc09g008780.2
Solyc09g008790.2
Solyc09g008800.2
Solyc09g008820.2
Solyc09g008830.2
Solyc09g008840.2
Solyc09g008850.2
Solyc09g008860.2
Solyc09g008910.1
Solyc09g008920.2
Solyc09g008930.2
Solyc09g008940.2
Solyc09g008970.1
Solyc09g008990.2
Solyc09g009000.2
Solyc09g009010.2
Solyc09g009020.2
Solyc09g009030.2
Solyc09g009040.2
Solyc09g009080.2
Solyc09g009090.2
Solyc09g009100.2
Solyc09g009110.2
Solyc09g009120.2
Solyc09g009130.2
Solyc09g009140.2
Solyc09g009150.1
Solyc09g009170.2
Solyc09g009180.2
Solyc09g009190.2
Solyc09g009200.1
Solyc09g009210.2
Solyc09g009220.2
Solyc09g009250.2
Solyc09g009260.2
Solyc09g009270.1
Solyc09g009280.1
Solyc09g009290.2
Solyc09g009300.2
Solyc09g009340.1
Solyc09g009350.2
Solyc09g009370.2
Solyc09g009380.2
Solyc09g009390.2
Solyc09g009400.2
Solyc09g009420.1
Solyc09g009430.2
Solyc09g009440.1
Solyc09g009450.1
Solyc09g009460.2
Solyc09g009470.1
Solyc09g009480.1
Solyc09g009500.2
Solyc09g009510.2
Solyc09g009520.2
Solyc09g009530.2
Solyc09g009540.2
Solyc09g009550.2
Solyc09g009580.2
Solyc09g009590.1
Solyc09g009600.1
Solyc09g009610.1
Solyc09g009630.2
Solyc09g009640.2
Solyc09g009650.2
Solyc09g009660.2
Solyc09g009670.2
Solyc09g009680.2
Solyc09g009690.2
Solyc09g009700.2
Solyc09g009710.2
Solyc09g009720.1
Solyc09g009730.1
Solyc09g009740.1
Solyc09g009770.2
Solyc09g009780.2
Solyc09g009790.2
Solyc09g009800.2
Solyc09g009810.1
Solyc09g009820.2
Solyc09g009830.2
Solyc09g009840.1
Solyc09g009850.2
Solyc09g009860.1
Solyc09g009870.2
Solyc09g009880.2
Solyc09g009890.2
Solyc09g009900.2
Solyc09g009910.2
Solyc09g009920.1
Solyc09g009930.1
Solyc09g009940.2
Solyc09g009950.2
Solyc09g009960.2
Solyc09g009970.2
Solyc09g009980.1
Solyc09g009990.2
Solyc09g010000.2
Solyc09g010020.2
Solyc09g010030.1
Solyc09g010060.2
Solyc09g010080.2
Solyc09g010090.2
Solyc09g010100.2
Solyc09g010110.2
Solyc09g010120.2
Solyc09g010130.2
Solyc09g010140.1
Solyc09g010150.2
Solyc09g010160.1
Solyc09g010170.2
Solyc09g010180.2
Solyc09g010190.2
Solyc09g010200.2
Solyc09g010210.2
Solyc09g010220.2
Solyc09g010230.1
Solyc09g010260.2
Solyc09g010270.1
Solyc09g010280.2
Solyc09g010300.2
Solyc09g010320.2
Solyc09g010330.2
Solyc09g010350.2
Solyc09g010360.2
Solyc09g010370.2
Solyc09g010380.2
Solyc09g010390.2
Solyc09g010400.2
Solyc09g010410.2
Solyc09g010420.2
Solyc09g010430.1
Solyc09g010440.2
Solyc09g010450.1
Solyc09g010460.2
Solyc09g010470.2
Solyc09g010480.1
Solyc09g010500.2
Solyc09g010510.2
Solyc09g010520.2
Solyc09g010530.2
Solyc09g010540.2
Solyc09g010550.2
Solyc09g010560.1
Solyc09g010570.1
Solyc09g010600.1
Solyc09g010610.1
Solyc09g010630.2
Solyc09g010640.2
Solyc09g010650.1
Solyc09g010660.2
Solyc09g010670.2
Solyc09g010680.2
Solyc09g010690.2
Solyc09g010700.2
Solyc09g010710.2
Solyc09g010720.2
Solyc09g010740.2
Solyc09g010770.2
Solyc09g010780.2
Solyc09g010790.1
Solyc09g010800.2
Solyc09g010810.2
Solyc09g010820.2
Solyc09g010830.2
Solyc09g010840.1
Solyc09g010850.2
Solyc09g010860.2
Solyc09g010870.2
Solyc09g010880.2
Solyc09g010890.1
Solyc09g010920.1
Solyc09g010930.2
Solyc09g010940.2
Solyc09g010950.2
Solyc09g010960.2
Solyc09g010970.2
Solyc09g010980.1
Solyc09g010990.2
Solyc09g011000.2
Solyc09g011010.2
Solyc09g011020.2
Solyc09g011030.2
Solyc09g011050.2
Solyc09g011060.2
Solyc09g011070.1
Solyc09g011080.2
Solyc09g011090.1
Solyc09g011110.1
Solyc09g011120.1
Solyc09g011140.2
Solyc09g011160.2
Solyc09g011170.2
Solyc09g011190.1
Solyc09g011200.1
Solyc09g011210.2
Solyc09g011220.2
Solyc09g011230.2
Solyc09g011240.2
Solyc09g011250.2
Solyc09g011260.1
Solyc09g011270.2
Solyc09g011280.1
Solyc09g011290.1
Solyc09g011300.2
Solyc09g011310.2
Solyc09g011320.2
Solyc09g011330.1
Solyc09g011340.2
Solyc09g011360.2
Solyc09g011370.1
Solyc09g011380.2
Solyc09g011390.2
Solyc09g011400.1
Solyc09g011410.2
Solyc09g011420.2
Solyc09g011450.2
Solyc09g011470.2
Solyc09g011480.2
Solyc09g011490.2
Solyc09g011500.2
Solyc09g011510.2
Solyc09g011520.2
Solyc09g011540.2
Solyc09g011550.2
Solyc09g011560.2
Solyc09g011570.2
Solyc09g011580.2
Solyc09g011590.2
Solyc09g011600.2
Solyc09g011620.1
Solyc09g011630.2
Solyc09g011640.2
Solyc09g011650.2
Solyc09g011660.2
Solyc09g011670.2
Solyc09g011690.2
Solyc09g011700.1
Solyc09g011710.2
Solyc09g011720.2
Solyc09g011730.2
Solyc09g011740.2
Solyc09g011750.2
Solyc09g011760.2
Solyc09g011770.2
Solyc09g011780.2
Solyc09g011790.2
Solyc09g011800.2
Solyc09g011810.2
Solyc09g011820.2
Solyc09g011830.2
Solyc09g011840.1
Solyc09g011850.2
Solyc09g011860.2
Solyc09g011870.1
Solyc09g011880.2
Solyc09g011910.2
Solyc09g011920.2
Solyc09g011930.2
Solyc09g011960.1
Solyc09g011970.1
Solyc09g011980.1
Solyc09g011990.1
Solyc09g012000.1
Solyc09g013070.2
Solyc09g013080.2
Solyc09g013090.2
Solyc09g013100.2
Solyc09g013110.2
Solyc09g013120.2
Solyc09g013130.2
Solyc09g013140.1
Solyc09g013150.2
Solyc09g014160.1
Solyc09g014170.2
Solyc09g014210.1
Solyc09g014220.2
Solyc09g014240.2
Solyc09g014250.2
Solyc09g014280.1
Solyc09g014300.2
Solyc09g014310.2
Solyc09g014320.2
Solyc09g014350.2
Solyc09g014380.2
Solyc09g014400.2
Solyc09g014420.1
Solyc09g014430.1
Solyc09g014440.2
Solyc09g014450.2
Solyc09g014480.1
Solyc09g014490.2
Solyc09g014500.2
Solyc09g014510.2
Solyc09g014520.2
Solyc09g014530.2
Solyc09g014540.1
Solyc09g014550.2
Solyc09g014580.2
Solyc09g014610.2
Solyc09g014620.2
Solyc09g014710.2
Solyc09g014720.1
Solyc09g014730.2
Solyc09g014740.2
Solyc09g014750.1
Solyc09g014760.2
Solyc09g014770.2
Solyc09g014780.2
Solyc09g014790.2
Solyc09g014820.2
Solyc09g014860.2
Solyc09g014870.1
Solyc09g014890.2
Solyc09g014900.2
Solyc09g014930.1
Solyc09g014940.1
Solyc09g014970.2
Solyc09g014980.2
Solyc09g014990.2
Solyc09g015000.2
Solyc09g015020.1
Solyc09g015040.1
Solyc09g015080.2
Solyc09g015100.2
Solyc09g015120.2
Solyc09g015140.2
Solyc09g015160.2
Solyc09g015170.2
Solyc09g015180.2
Solyc09g015240.1
Solyc09g015350.2
Solyc09g015360.2
Solyc09g015370.1
Solyc09g015380.1
Solyc09g015420.2
Solyc09g015440.1
Solyc09g015450.2
Solyc09g015470.2
Solyc09g015490.2
Solyc09g015520.2
Solyc09g015530.2
Solyc09g015650.2
Solyc09g015660.2
Solyc09g015670.2
Solyc09g015700.2
Solyc09g015770.2
Solyc09g015820.2
Solyc09g015830.1
Solyc09g015840.2
Solyc09g015860.1
Solyc09g015870.2
Solyc09g015880.2
Solyc09g015930.2
Solyc09g016940.2
Solyc09g016950.2
Solyc09g018010.2
Solyc09g018020.2
Solyc09g018030.2
Solyc09g018040.1
Solyc09g018060.2
Solyc09g018070.1
Solyc09g018160.2
Solyc09g018170.2
Solyc09g018180.1
Solyc09g018200.1
Solyc09g018220.1
Solyc09g018230.1
Solyc09g018280.1
Solyc09g018310.2
Solyc09g018340.2
Solyc09g018370.2
Solyc09g018430.2
Solyc09g018440.1
Solyc09g018450.2
Solyc09g018460.1
Solyc09g018490.2
Solyc09g018510.2
Solyc09g018550.1
Solyc09g018590.1
Solyc09g018630.2
Solyc09g018650.2
Solyc09g018670.2
Solyc09g018690.2
Solyc09g018710.2
Solyc09g018720.2
Solyc09g018730.2
Solyc09g018750.2
Solyc09g018760.2
Solyc09g018780.2
Solyc09g018790.2
Solyc09g018830.2
Solyc09g018840.2
Solyc09g018850.2
Solyc09g018890.2
Solyc09g018950.2
Solyc09g018960.2
Solyc09g019970.2
Solyc09g019980.2
Solyc09g020000.2
Solyc09g020010.1
Solyc09g020110.2
Solyc09g020130.2
Solyc09g020140.2
Solyc09g020150.2
Solyc09g020190.2
Solyc09g025220.1
Solyc09g025230.2
Solyc09g025240.2
Solyc09g025250.2
Solyc09g025260.2
Solyc09g025270.2
Solyc09g025280.1
Solyc09g025290.1
Solyc09g025310.2
Solyc09g030370.2
Solyc09g030390.2
Solyc09g030450.2
Solyc09g031570.1
Solyc09g031580.2
Solyc09g031590.2
Solyc09g031600.2
Solyc09g031610.2
Solyc09g031650.2
Solyc09g031680.1
Solyc09g031690.2
Solyc09g031700.2
Solyc09g031750.2
Solyc09g031770.2
Solyc09g031780.2
Solyc09g031790.2
Solyc09g031900.2
Solyc09g031910.1
Solyc09g031920.1
Solyc09g031930.2
Solyc09g031940.1
Solyc09g031970.2
Solyc09g037030.1
Solyc09g037080.1
Solyc09g037130.1
Solyc09g042230.1
Solyc09g042250.1
Solyc09g042260.2
Solyc09g042380.1
Solyc09g042660.2
Solyc09g042690.2
Solyc09g042700.2
Solyc09g042710.2
Solyc09g042740.2
Solyc09g042750.2
Solyc09g042770.2
Solyc09g042780.2
Solyc09g047840.2
Solyc09g047860.1
Solyc09g047870.2
Solyc09g047900.1
Solyc09g047910.2
Solyc09g047930.1
Solyc09g048980.2
Solyc09g048990.2
Solyc09g050020.1
Solyc09g050030.1
Solyc09g050040.1
Solyc09g050050.1
Solyc09g050080.1
Solyc09g050110.1
Solyc09g050120.1
Solyc09g055180.2
Solyc09g055230.2
Solyc09g055250.2
Solyc09g055260.2
Solyc09g055310.2
Solyc09g055320.1
Solyc09g055340.2
Solyc09g055350.2
Solyc09g055520.1
Solyc09g055540.1
Solyc09g055550.2
Solyc09g055570.2
Solyc09g055590.2
Solyc09g055700.2
Solyc09g055710.2
Solyc09g055760.2
Solyc09g055830.1
Solyc09g055840.1
Solyc09g055850.2
Solyc09g055870.2
Solyc09g055880.1
Solyc09g055890.2
Solyc09g055900.2
Solyc09g055910.2
Solyc09g055920.2
Solyc09g055930.2
Solyc09g055940.2
Solyc09g055950.1
Solyc09g055970.1
Solyc09g055980.1
Solyc09g056100.1
Solyc09g056130.2
Solyc09g056140.1
Solyc09g056160.2
Solyc09g056170.2
Solyc09g056180.2
Solyc09g056200.2
Solyc09g056260.2
Solyc09g056270.1
Solyc09g056340.2
Solyc09g056350.2
Solyc09g056360.2
Solyc09g056390.1
Solyc09g056430.2
Solyc09g056450.2
Solyc09g057570.2
Solyc09g057580.2
Solyc09g057590.2
Solyc09g057630.2
Solyc09g057640.2
Solyc09g057650.2
Solyc09g057660.2
Solyc09g057670.2
Solyc09g057680.2
Solyc09g057710.2
Solyc09g057870.2
Solyc09g057880.2
Solyc09g057910.2
Solyc09g057920.2
Solyc09g057940.1
Solyc09g057950.2
Solyc09g057960.1
Solyc09g058980.2
Solyc09g058990.2
Solyc09g059020.2
Solyc09g059030.2
Solyc09g059040.2
Solyc09g059170.1
Solyc09g059220.1
Solyc09g059240.2
Solyc09g059250.1
Solyc09g059260.2
Solyc09g059270.2
Solyc09g059290.2
Solyc09g059300.1
Solyc09g059310.2
Solyc09g059380.1
Solyc09g059400.2
Solyc09g059430.2
Solyc09g059440.1
Solyc09g059450.2
Solyc09g059460.2
Solyc09g059470.2
Solyc09g059500.2
Solyc09g059510.2
Solyc09g059520.2
Solyc09g059550.1
Solyc09g059570.2
Solyc09g059580.1
Solyc09g059600.2
Solyc09g059620.2
Solyc09g059630.1
Solyc09g059640.1
Solyc09g059650.2
Solyc09g059660.1
Solyc09g059670.2
Solyc09g059790.1
Solyc09g059960.2
Solyc09g059970.2
Solyc09g059990.1
Solyc09g060040.1
Solyc09g060050.1
Solyc09g060080.2
Solyc09g060090.2
Solyc09g060100.2
Solyc09g060110.2
Solyc09g061230.2
Solyc09g061250.2
Solyc09g061260.1
Solyc09g061270.2
Solyc09g061280.2
Solyc09g061290.2
Solyc09g061310.2
Solyc09g061320.2
Solyc09g061330.1
Solyc09g061340.1
Solyc09g061380.2
Solyc09g061390.1
Solyc09g061410.1
Solyc09g061420.2
Solyc09g061430.2
Solyc09g061440.2
Solyc09g061580.1
Solyc09g061620.2
Solyc09g061680.2
Solyc09g061700.2
Solyc09g061710.2
Solyc09g061720.2
Solyc09g061730.1
Solyc09g061750.1
Solyc09g061820.2
Solyc09g061830.1
Solyc09g061840.2
Solyc09g061860.2
Solyc09g061890.2
Solyc09g061930.2
Solyc09g061940.1
Solyc09g061950.1
Solyc09g061960.2
Solyc09g062970.1
Solyc09g062980.1
Solyc09g063010.2
Solyc09g063020.2
Solyc09g063030.2
Solyc09g063050.1
Solyc09g063070.2
Solyc09g063080.1
Solyc09g063090.2
Solyc09g063130.2
Solyc09g063140.2
Solyc09g063150.2
Solyc09g064160.2
Solyc09g064200.2
Solyc09g064240.2
Solyc09g064270.2
Solyc09g064280.2
Solyc09g064290.1
Solyc09g064310.2
Solyc09g064320.2
Solyc09g064330.1
Solyc09g064370.2
Solyc09g064380.2
Solyc09g064390.2
Solyc09g064410.1
Solyc09g064420.2
Solyc09g064430.2
Solyc09g064440.2
Solyc09g064450.2
Solyc09g064470.2
Solyc09g064480.1
Solyc09g064500.2
Solyc09g064510.2
Solyc09g064520.2
Solyc09g064530.2
Solyc09g064540.2
Solyc09g064590.2
Solyc09g064600.2
Solyc09g064610.2
Solyc09g064630.2
Solyc09g064660.2
Solyc09g064670.1
Solyc09g064720.2
Solyc09g064740.2
Solyc09g064750.2
Solyc09g064780.2
Solyc09g064790.2
Solyc09g064800.1
Solyc09g064810.2
Solyc09g064840.2
Solyc09g064850.2
Solyc09g064860.2
Solyc09g064870.2
Solyc09g064890.2
Solyc09g064900.1
Solyc09g064910.1
Solyc09g064920.2
Solyc09g064930.2
Solyc09g064940.2
Solyc09g065000.2
Solyc09g065010.2
Solyc09g065020.2
Solyc09g065030.2
Solyc09g065040.1
Solyc09g065110.2
Solyc09g065120.2
Solyc09g065130.2
Solyc09g065160.2
Solyc09g065180.2
Solyc09g065190.1
Solyc09g065200.2
Solyc09g065210.2
Solyc09g065240.2
Solyc09g065260.1
Solyc09g065270.2
Solyc09g065280.2
Solyc09g065290.2
Solyc09g065300.2
Solyc09g065330.2
Solyc09g065340.2
Solyc09g065350.1
Solyc09g065370.1
Solyc09g065380.1
Solyc09g065390.1
Solyc09g065400.1
Solyc09g065410.2
Solyc09g065420.2
Solyc09g065430.2
Solyc09g065440.2
Solyc09g065450.2
Solyc09g065480.1
Solyc09g065510.2
Solyc09g065520.2
Solyc09g065540.2
Solyc09g065550.2
Solyc09g065560.2
Solyc09g065570.2
Solyc09g065580.2
Solyc09g065590.2
Solyc09g065600.2
Solyc09g065610.1
Solyc09g065620.2
Solyc09g065630.2
Solyc09g065640.2
Solyc09g065650.2
Solyc09g065660.2
Solyc09g065670.2
Solyc09g065690.2
Solyc09g065700.2
Solyc09g065710.1
Solyc09g065720.2
Solyc09g065730.2
Solyc09g065760.2
Solyc09g065770.1
Solyc09g065780.2
Solyc09g065790.1
Solyc09g065800.2
Solyc09g065810.2
Solyc09g065820.2
Solyc09g065830.2
Solyc09g065840.2
Solyc09g065850.2
Solyc09g065860.2
Solyc09g065870.2
Solyc09g065880.2
Solyc09g065890.2
Solyc09g065900.2
Solyc09g065910.1
Solyc09g065920.2
Solyc09g065930.2
Solyc09g065940.2
Solyc09g065950.2
Solyc09g065990.2
Solyc09g066000.1
Solyc09g066010.2
Solyc09g066020.1
Solyc09g066080.1
Solyc09g066090.2
Solyc09g066100.2
Solyc09g066120.2
Solyc09g066130.2
Solyc09g066140.2
Solyc09g066150.1
Solyc09g066160.1
Solyc09g066210.2
Solyc09g066250.1
Solyc09g066260.2
Solyc09g066270.2
Solyc09g066280.2
Solyc09g066290.2
Solyc09g066300.1
Solyc09g066310.2
Solyc09g066360.1
Solyc09g066400.1
Solyc09g066420.2
Solyc09g066430.2
Solyc09g066440.2
Solyc09g066460.2
Solyc09g066470.2
Solyc09g066480.2
Solyc09g066490.2
Solyc09g066500.2
Solyc09g072570.2
Solyc09g072580.2
Solyc09g072590.2
Solyc09g072610.2
Solyc09g072620.2
Solyc09g072630.2
Solyc09g072640.2
Solyc09g072650.2
Solyc09g072660.2
Solyc09g072670.2
Solyc09g072680.1
Solyc09g072690.1
Solyc09g072700.2
Solyc09g072710.2
Solyc09g072750.2
Solyc09g072770.1
Solyc09g072790.2
Solyc09g072800.2
Solyc09g072810.2
Solyc09g072820.2
Solyc09g072830.2
Solyc09g072850.1
Solyc09g072860.1
Solyc09g072870.2
Solyc09g072880.2
Solyc09g072890.1
Solyc09g072900.2
Solyc09g072970.2
Solyc09g072980.2
Solyc09g072990.2
Solyc09g073000.2
Solyc09g073030.2
Solyc09g073040.2
Solyc09g074040.1
Solyc09g074050.2
Solyc09g074060.2
Solyc09g074080.1
Solyc09g074090.2
Solyc09g074100.2
Solyc09g074110.2
Solyc09g074180.2
Solyc09g074210.2
Solyc09g074230.2
Solyc09g074240.1
Solyc09g074250.2
Solyc09g074260.1
Solyc09g074270.2
Solyc09g074280.1
Solyc09g074290.1
Solyc09g074300.1
Solyc09g074310.2
Solyc09g074320.2
Solyc09g074330.2
Solyc09g074340.2
Solyc09g074350.1
Solyc09g074360.2
Solyc09g074370.2
Solyc09g074380.2
Solyc09g074400.2
Solyc09g074410.2
Solyc09g074420.2
Solyc09g074430.2
Solyc09g074440.2
Solyc09g074450.1
Solyc09g074460.1
Solyc09g074470.2
Solyc09g074510.2
Solyc09g074520.2
Solyc09g074530.2
Solyc09g074550.2
Solyc09g074560.2
Solyc09g074570.1
Solyc09g074580.1
Solyc09g074590.1
Solyc09g074610.2
Solyc09g074620.2
Solyc09g074630.2
Solyc09g074640.2
Solyc09g074650.2
Solyc09g074660.2
Solyc09g074670.2
Solyc09g074680.2
Solyc09g074690.2
Solyc09g074700.1
Solyc09g074710.2
Solyc09g074720.1
Solyc09g074730.1
Solyc09g074740.2
Solyc09g074750.2
Solyc09g074760.1
Solyc09g074780.2
Solyc09g074800.2
Solyc09g074810.2
Solyc09g074820.2
Solyc09g074830.2
Solyc09g074840.2
Solyc09g074850.2
Solyc09g074860.2
Solyc09g074870.2
Solyc09g074880.2
Solyc09g074890.1
Solyc09g074900.2
Solyc09g074910.1
Solyc09g074920.2
Solyc09g074930.2
Solyc09g074940.1
Solyc09g074950.2
Solyc09g074970.2
Solyc09g074980.2
Solyc09g074990.2
Solyc09g075000.2
Solyc09g075010.2
Solyc09g075020.2
Solyc09g075030.2
Solyc09g075040.2
Solyc09g075060.2
Solyc09g075070.2
Solyc09g075080.2
Solyc09g075090.1
Solyc09g075100.2
Solyc09g075110.1
Solyc09g075120.2
Solyc09g075130.2
Solyc09g075140.2
Solyc09g075150.2
Solyc09g075160.2
Solyc09g075170.1
Solyc09g075180.2
Solyc09g075190.2
Solyc09g075200.2
Solyc09g075210.2
Solyc09g075220.1
Solyc09g075230.1
Solyc09g075240.1
Solyc09g075250.1
Solyc09g075260.2
Solyc09g075270.1
Solyc09g075280.1
Solyc09g075290.2
Solyc09g075300.2
Solyc09g075320.1
Solyc09g075330.2
Solyc09g075350.2
Solyc09g075360.2
Solyc09g075370.2
Solyc09g075390.2
Solyc09g075400.2
Solyc09g075410.2
Solyc09g075420.2
Solyc09g075430.2
Solyc09g075440.2
Solyc09g075450.2
Solyc09g075460.2
Solyc09g075470.2
Solyc09g075480.2
Solyc09g075490.2
Solyc09g075500.2
Solyc09g075510.2
Solyc09g075530.2
Solyc09g075540.1
Solyc09g075550.2
Solyc09g075560.1
Solyc09g075570.1
Solyc09g075580.1
Solyc09g075610.2
Solyc09g075630.1
Solyc09g075640.2
Solyc09g075650.2
Solyc09g075660.2
Solyc09g075670.1
Solyc09g075680.1
Solyc09g075690.1
Solyc09g075720.2
Solyc09g075730.2
Solyc09g075740.1
Solyc09g075750.1
Solyc09g075760.2
Solyc09g075770.1
Solyc09g075790.2
Solyc09g075800.2
Solyc09g075810.2
Solyc09g075820.2
Solyc09g075830.2
Solyc09g075840.2
Solyc09g075850.2
Solyc09g075860.2
Solyc09g075870.1
Solyc09g075880.2
Solyc09g075890.2
Solyc09g075900.2
Solyc09g075910.1
Solyc09g075920.1
Solyc09g075930.1
Solyc09g075940.2
Solyc09g075950.1
Solyc09g075960.1
Solyc09g075970.2
Solyc09g075980.2
Solyc09g075990.2
Solyc09g076000.2
Solyc09g076010.2
Solyc09g076020.2
Solyc09g076030.2
Solyc09g076040.2
Solyc09g076050.2
Solyc09g082050.2
Solyc09g082060.2
Solyc09g082080.1
Solyc09g082120.2
Solyc09g082130.2
Solyc09g082140.2
Solyc09g082150.1
Solyc09g082160.2
Solyc09g082170.2
Solyc09g082180.2
Solyc09g082190.1
Solyc09g082200.2
Solyc09g082210.2
Solyc09g082220.1
Solyc09g082230.1
Solyc09g082240.2
Solyc09g082270.2
Solyc09g082280.2
Solyc09g082290.2
Solyc09g082300.2
Solyc09g082320.2
Solyc09g082340.2
Solyc09g082370.2
Solyc09g082380.2
Solyc09g082390.1
Solyc09g082400.1
Solyc09g082430.1
Solyc09g082450.1
Solyc09g082460.2
Solyc09g082470.2
Solyc09g082480.1
Solyc09g082490.2
Solyc09g082500.2
Solyc09g082510.2
Solyc09g082520.2
Solyc09g082530.1
Solyc09g082540.2
Solyc09g082550.2
Solyc09g082560.2
Solyc09g082570.2
Solyc09g082580.2
Solyc09g082590.2
Solyc09g082630.2
Solyc09g082650.2
Solyc09g082660.2
Solyc09g082680.2
Solyc09g082690.2
Solyc09g082700.2
Solyc09g082710.2
Solyc09g082720.2
Solyc09g082730.2
Solyc09g082760.2
Solyc09g082770.2
Solyc09g082780.2
Solyc09g082790.2
Solyc09g082800.2
Solyc09g082810.2
Solyc09g082820.2
Solyc09g082830.2
Solyc09g082860.2
Solyc09g082870.1
Solyc09g082890.1
Solyc09g082900.2
Solyc09g082940.2
Solyc09g082950.1
Solyc09g082960.1
Solyc09g082970.2
Solyc09g082980.2
Solyc09g082990.2
Solyc09g083000.2
Solyc09g083010.2
Solyc09g083020.1
Solyc09g083030.1
Solyc09g083050.2
Solyc09g083060.2
Solyc09g083070.2
Solyc09g083080.2
Solyc09g083090.2
Solyc09g083100.1
Solyc09g083110.1
Solyc09g083120.2
Solyc09g083130.2
Solyc09g083140.2
Solyc09g083150.2
Solyc09g083180.2
Solyc09g083190.2
Solyc09g083200.2
Solyc09g083210.2
Solyc09g083220.2
Solyc09g083230.1
Solyc09g083240.2
Solyc09g083250.2
Solyc09g083260.2
Solyc09g083270.2
Solyc09g083280.2
Solyc09g083290.2
Solyc09g083320.1
Solyc09g083330.2
Solyc09g083340.1
Solyc09g083350.2
Solyc09g083370.2
Solyc09g083380.2
Solyc09g083390.1
Solyc09g083400.2
Solyc09g083410.2
Solyc09g083420.2
Solyc09g083440.2
Solyc09g084440.2
Solyc09g084450.2
Solyc09g084460.2
Solyc09g084470.2
Solyc09g084480.2
Solyc09g084490.2
Solyc09g089490.2
Solyc09g089500.2
Solyc09g089510.2
Solyc09g089520.2
Solyc09g089530.2
Solyc09g089540.2
Solyc09g089550.2
Solyc09g089560.2
Solyc09g089570.2
Solyc09g089580.2
Solyc09g089610.2
Solyc09g089620.1
Solyc09g089630.2
Solyc09g089640.2
Solyc09g089650.1
Solyc09g089660.2
Solyc09g089670.2
Solyc09g089680.2
Solyc09g089690.2
Solyc09g089710.2
Solyc09g089730.2
Solyc09g089740.2
Solyc09g089750.1
Solyc09g089760.1
Solyc09g089770.2
Solyc09g089780.2
Solyc09g089790.2
Solyc09g089800.1
Solyc09g089810.1
Solyc09g089830.2
Solyc09g089850.2
Solyc09g089860.2
Solyc09g089870.2
Solyc09g089880.2
Solyc09g089890.1
Solyc09g089930.1
Solyc09g089940.1
Solyc09g089950.1
Solyc09g089980.1
Solyc09g090010.2
Solyc09g090020.2
Solyc09g090030.1
Solyc09g090040.2
Solyc09g090050.2
Solyc09g090060.2
Solyc09g090070.1
Solyc09g090080.1
Solyc09g090100.2
Solyc09g090110.2
Solyc09g090120.2
Solyc09g090130.2
Solyc09g090140.2
Solyc09g090160.2
Solyc09g090180.1
Solyc09g090190.2
Solyc09g090200.2
Solyc09g090210.2
Solyc09g090220.2
Solyc09g090230.1
Solyc09g090240.1
Solyc09g090250.2
Solyc09g090270.2
Solyc09g090280.1
Solyc09g090290.2
Solyc09g090300.2
Solyc09g090310.1
Solyc09g090320.1
Solyc09g090330.2
Solyc09g090340.1
Solyc09g090350.2
Solyc09g090360.2
Solyc09g090370.2
Solyc09g090380.1
Solyc09g090400.2
Solyc09g090410.2
Solyc09g090420.2
Solyc09g090430.2
Solyc09g090440.1
Solyc09g090460.2
Solyc09g090470.2
Solyc09g090480.2
Solyc09g090490.1
Solyc09g090500.2
Solyc09g090510.2
Solyc09g090520.2
Solyc09g090530.2
Solyc09g090540.2
Solyc09g090550.2
Solyc09g090560.1
Solyc09g090570.2
Solyc09g090580.2
Solyc09g090600.2
Solyc09g090610.2
Solyc09g090620.1
Solyc09g090630.1
Solyc09g090640.2
Solyc09g090650.2
Solyc09g090660.2
Solyc09g090670.2
Solyc09g090680.2
Solyc09g090690.2
Solyc09g090700.1
Solyc09g090710.2
Solyc09g090720.2
Solyc09g090730.1
Solyc09g090740.2
Solyc09g090750.2
Solyc09g090760.2
Solyc09g090770.1
Solyc09g090790.2
Solyc09g090810.1
Solyc09g090820.2
Solyc09g090830.2
Solyc09g090840.2
Solyc09g090850.2
Solyc09g090860.2
Solyc09g090870.2
Solyc09g090900.2
Solyc09g090910.1
Solyc09g090920.2
Solyc09g090930.2
Solyc09g090940.2
Solyc09g090960.2
Solyc09g090970.2
Solyc09g090980.2
Solyc09g090990.2
Solyc09g091000.2
Solyc09g091010.2
Solyc09g091020.2
Solyc09g091030.2
Solyc09g091040.2
Solyc09g091050.2
Solyc09g091070.1
Solyc09g091080.2
Solyc09g091090.1
Solyc09g091100.2
Solyc09g091110.2
Solyc09g091120.2
Solyc09g091130.2
Solyc09g091140.2
Solyc09g091150.2
Solyc09g091160.1
Solyc09g091170.2
Solyc09g091180.2
Solyc09g091190.2
Solyc09g091200.2
Solyc09g091210.2
Solyc09g091220.1
Solyc09g091230.2
Solyc09g091240.2
Solyc09g091250.2
Solyc09g091260.2
Solyc09g091270.1
Solyc09g091280.2
Solyc09g091300.1
Solyc09g091340.1
Solyc09g091370.2
Solyc09g091400.2
Solyc09g091420.2
Solyc09g091430.2
Solyc09g091440.2
Solyc09g091450.2
Solyc09g091460.2
Solyc09g091470.2
Solyc09g091480.2
Solyc09g091500.2
Solyc09g091510.2
Solyc09g091550.2
Solyc09g091560.2
Solyc09g091570.2
Solyc09g091580.2
Solyc09g091590.2
Solyc09g091600.2
Solyc09g091610.2
Solyc09g091650.2
Solyc09g091660.2
Solyc09g091670.2
Solyc09g091690.1
Solyc09g091700.2
Solyc09g091710.1
Solyc09g091740.2
Solyc09g091750.2
Solyc09g091760.1
Solyc09g091780.2
Solyc09g091790.2
Solyc09g091800.2
Solyc09g091810.1
Solyc09g091820.2
Solyc09g091830.2
Solyc09g091840.2
Solyc09g091850.2
Solyc09g091860.2
Solyc09g091880.2
Solyc09g091890.2
Solyc09g091900.2
Solyc09g091910.1
Solyc09g091920.2
Solyc09g091930.2
Solyc09g091940.2
Solyc09g091950.1
Solyc09g091960.2
Solyc09g091970.2
Solyc09g091980.2
Solyc09g091990.2
Solyc09g092010.1
Solyc09g092020.2
Solyc09g092030.2
Solyc09g092040.2
Solyc09g092050.2
Solyc09g092070.2
Solyc09g092080.2
Solyc09g092090.2
Solyc09g092100.2
Solyc09g092110.2
Solyc09g092120.2
Solyc09g092130.2
Solyc09g092140.2
Solyc09g092150.1
Solyc09g092160.2
Solyc09g092180.2
Solyc09g092210.2
Solyc09g092220.2
Solyc09g092230.2
Solyc09g092240.2
Solyc09g092250.2
Solyc09g092260.2
Solyc09g092270.2
Solyc09g092310.1
Solyc09g092320.2
Solyc09g092330.1
Solyc09g092340.2
Solyc09g092350.1
Solyc09g092360.2
Solyc09g092380.2
Solyc09g092390.2
Solyc09g092400.1
Solyc09g092410.2
Solyc09g092420.1
Solyc09g092430.2
Solyc09g092440.1
Solyc09g092450.2
Solyc09g092460.2
Solyc09g092470.2
Solyc09g092480.1
Solyc09g092490.2
Solyc09g092500.1
Solyc09g092510.2
Solyc09g092520.2
Solyc09g092530.2
Solyc09g092550.2
Solyc09g092560.2
Solyc09g092580.2
Solyc09g092620.2
Solyc09g092640.2
Solyc09g092670.2
Solyc09g092680.2
Solyc09g092690.2
Solyc09g092710.2
Solyc09g092720.2
Solyc09g092740.2
Solyc09g092750.2
Solyc09g092760.2
Solyc09g097760.2
Solyc09g097770.2
Solyc09g097780.2
Solyc09g097790.1
Solyc09g097800.2
Solyc09g097810.2
Solyc09g097820.2
Solyc09g097830.2
Solyc09g097840.1
Solyc09g097850.1
Solyc09g097860.2
Solyc09g097870.2
Solyc09g097880.2
Solyc09g097890.2
Solyc09g097900.2
Solyc09g097910.2
Solyc09g097920.1
Solyc09g097930.2
Solyc09g097950.1
Solyc09g097960.2
Solyc09g097970.2
Solyc09g097980.2
Solyc09g097990.1
Solyc09g098000.2
Solyc09g098030.2
Solyc09g098040.2
Solyc09g098070.2
Solyc09g098080.2
Solyc09g098090.2
Solyc09g098100.2
Solyc09g098110.2
Solyc09g098130.1
Solyc09g098140.2
Solyc09g098150.2
Solyc09g098160.2
Solyc09g098170.2
Solyc09g098180.2
Solyc09g098190.2
Solyc09g098200.2
Solyc09g098220.2
Solyc09g098230.2
Solyc09g098240.2
Solyc09g098250.2
Solyc09g098260.1
Solyc09g098270.2
Solyc09g098280.2
Solyc09g098290.2
Solyc09g098300.2
Solyc09g098310.2
Solyc09g098330.2
Solyc09g098340.2
Solyc09g098350.2
Solyc09g098360.2
Solyc09g098370.2
Solyc09g098380.1
Solyc09g098390.2
Solyc09g098420.1
Solyc09g098430.2
Solyc09g098440.2
Solyc09g098450.2
Solyc09g098490.2
Solyc09g098500.2
Solyc09g098510.2
Solyc09g098520.2
Solyc09g098530.2
Solyc09g098540.2
Solyc09g098550.2
Solyc09g098560.2
Solyc09g098580.2
Solyc09g098590.2
Solyc09g098600.2
Solyc09g098620.1
Solyc09g098770.1
Solyc10g005000.2
Solyc10g005010.2
Solyc10g005020.2
Solyc10g005030.2
Solyc10g005040.2
Solyc10g005050.2
Solyc10g005060.2
Solyc10g005080.2
Solyc10g005100.2
Solyc10g005110.2
Solyc10g005130.2
Solyc10g005140.1
Solyc10g005180.2
Solyc10g005190.1
Solyc10g005200.2
Solyc10g005210.2
Solyc10g005220.2
Solyc10g005230.2
Solyc10g005240.2
Solyc10g005250.2
Solyc10g005260.2
Solyc10g005280.1
Solyc10g005290.2
Solyc10g005300.2
Solyc10g005310.2
Solyc10g005330.2
Solyc10g005340.2
Solyc10g005350.2
Solyc10g005360.2
Solyc10g005370.2
Solyc10g005380.2
Solyc10g005390.2
Solyc10g005400.2
Solyc10g005460.2
Solyc10g005470.2
Solyc10g005480.2
Solyc10g005490.2
Solyc10g005500.2
Solyc10g005510.2
Solyc10g005520.2
Solyc10g005530.2
Solyc10g005540.2
Solyc10g005560.2
Solyc10g005570.1
Solyc10g005580.2
Solyc10g005590.2
Solyc10g005600.2
Solyc10g005610.1
Solyc10g005620.2
Solyc10g005630.2
Solyc10g005640.2
Solyc10g005650.2
Solyc10g005660.2
Solyc10g005670.1
Solyc10g005690.2
Solyc10g005700.2
Solyc10g005720.1
Solyc10g005730.2
Solyc10g005750.2
Solyc10g005770.2
Solyc10g005780.2
Solyc10g005790.2
Solyc10g005800.2
Solyc10g005810.2
Solyc10g005820.1
Solyc10g005830.2
Solyc10g005840.2
Solyc10g005850.2
Solyc10g005860.2
Solyc10g005870.2
Solyc10g005880.2
Solyc10g005890.2
Solyc10g005900.2
Solyc10g005910.2
Solyc10g005920.2
Solyc10g005930.1
Solyc10g005950.2
Solyc10g005960.1
Solyc10g005990.2
Solyc10g006000.2
Solyc10g006010.2
Solyc10g006020.2
Solyc10g006030.2
Solyc10g006040.1
Solyc10g006050.2
Solyc10g006060.2
Solyc10g006070.2
Solyc10g006090.2
Solyc10g006100.2
Solyc10g006110.2
Solyc10g006120.1
Solyc10g006130.1
Solyc10g006140.2
Solyc10g006150.2
Solyc10g006170.2
Solyc10g006180.2
Solyc10g006190.2
Solyc10g006200.2
Solyc10g006210.1
Solyc10g006220.2
Solyc10g006230.2
Solyc10g006240.2
Solyc10g006250.2
Solyc10g006260.2
Solyc10g006270.2
Solyc10g006290.2
Solyc10g006300.2
Solyc10g006310.2
Solyc10g006320.2
Solyc10g006330.2
Solyc10g006340.2
Solyc10g006350.2
Solyc10g006360.1
Solyc10g006370.2
Solyc10g006390.2
Solyc10g006400.2
Solyc10g006410.2
Solyc10g006420.2
Solyc10g006430.1
Solyc10g006440.2
Solyc10g006450.2
Solyc10g006460.2
Solyc10g006470.2
Solyc10g006480.1
Solyc10g006490.2
Solyc10g006500.2
Solyc10g006510.2
Solyc10g006520.2
Solyc10g006530.2
Solyc10g006540.2
Solyc10g006550.1
Solyc10g006560.2
Solyc10g006570.2
Solyc10g006580.2
Solyc10g006600.2
Solyc10g006610.2
Solyc10g006640.2
Solyc10g006650.2
Solyc10g006660.2
Solyc10g006700.1
Solyc10g006710.2
Solyc10g006720.2
Solyc10g006730.1
Solyc10g006740.2
Solyc10g006750.2
Solyc10g006760.2
Solyc10g006770.2
Solyc10g006780.2
Solyc10g006790.2
Solyc10g006800.2
Solyc10g006810.2
Solyc10g006820.2
Solyc10g006830.2
Solyc10g006840.2
Solyc10g006850.2
Solyc10g006860.2
Solyc10g006870.1
Solyc10g006880.2
Solyc10g006890.2
Solyc10g006900.2
Solyc10g006920.2
Solyc10g006930.2
Solyc10g006960.1
Solyc10g006970.2
Solyc10g006980.2
Solyc10g006990.2
Solyc10g007000.2
Solyc10g007010.1
Solyc10g007020.1
Solyc10g007030.1
Solyc10g007050.2
Solyc10g007060.2
Solyc10g007070.2
Solyc10g007080.2
Solyc10g007090.2
Solyc10g007100.2
Solyc10g007110.2
Solyc10g007120.2
Solyc10g007130.2
Solyc10g007140.2
Solyc10g007150.2
Solyc10g007180.2
Solyc10g007190.2
Solyc10g007200.2
Solyc10g007250.1
Solyc10g007260.2
Solyc10g007270.2
Solyc10g007280.2
Solyc10g007290.2
Solyc10g007310.1
Solyc10g007320.2
Solyc10g007330.1
Solyc10g007340.2
Solyc10g007350.2
Solyc10g007360.2
Solyc10g007390.2
Solyc10g007400.2
Solyc10g007410.2
Solyc10g007420.2
Solyc10g007440.2
Solyc10g007460.2
Solyc10g007470.2
Solyc10g007480.2
Solyc10g007500.2
Solyc10g007510.1
Solyc10g007520.1
Solyc10g007530.1
Solyc10g007540.1
Solyc10g007550.2
Solyc10g007560.1
Solyc10g007570.2
Solyc10g007580.1
Solyc10g007590.2
Solyc10g007600.2
Solyc10g007610.2
Solyc10g007640.2
Solyc10g007650.2
Solyc10g007660.2
Solyc10g007670.2
Solyc10g007680.2
Solyc10g007690.2
Solyc10g007700.2
Solyc10g007710.2
Solyc10g007720.2
Solyc10g007730.2
Solyc10g007740.2
Solyc10g007750.1
Solyc10g007760.2
Solyc10g007770.2
Solyc10g007780.1
Solyc10g007790.2
Solyc10g007810.2
Solyc10g007820.2
Solyc10g007840.2
Solyc10g007850.2
Solyc10g007870.2
Solyc10g007880.2
Solyc10g007890.2
Solyc10g007900.2
Solyc10g007930.2
Solyc10g007950.2
Solyc10g007960.1
Solyc10g007970.1
Solyc10g007980.2
Solyc10g007990.2
Solyc10g008000.1
Solyc10g008010.2
Solyc10g008020.2
Solyc10g008050.1
Solyc10g008060.2
Solyc10g008070.2
Solyc10g008080.1
Solyc10g008100.2
Solyc10g008110.2
Solyc10g008120.2
Solyc10g008130.2
Solyc10g008140.2
Solyc10g008150.1
Solyc10g008160.2
Solyc10g008190.2
Solyc10g008200.2
Solyc10g008210.2
Solyc10g008220.2
Solyc10g008230.1
Solyc10g008240.2
Solyc10g008250.1
Solyc10g008270.2
Solyc10g008280.2
Solyc10g008300.2
Solyc10g008310.1
Solyc10g008320.1
Solyc10g008330.2
Solyc10g008340.2
Solyc10g008350.2
Solyc10g008360.2
Solyc10g008370.2
Solyc10g008380.2
Solyc10g008390.2
Solyc10g008400.1
Solyc10g008410.1
Solyc10g008420.2
Solyc10g008440.2
Solyc10g008450.1
Solyc10g008460.2
Solyc10g008470.2
Solyc10g008480.2
Solyc10g008490.2
Solyc10g008500.2
Solyc10g008510.1
Solyc10g008520.2
Solyc10g008540.2
Solyc10g008550.2
Solyc10g008560.2
Solyc10g008570.2
Solyc10g008580.1
Solyc10g008590.1
Solyc10g008600.2
Solyc10g008610.1
Solyc10g008620.2
Solyc10g008630.2
Solyc10g008640.2
Solyc10g008650.1
Solyc10g008660.1
Solyc10g008670.2
Solyc10g008700.1
Solyc10g008710.2
Solyc10g008720.2
Solyc10g008730.2
Solyc10g008740.2
Solyc10g008750.2
Solyc10g008760.2
Solyc10g008770.2
Solyc10g008780.1
Solyc10g008790.2
Solyc10g008800.2
Solyc10g008830.2
Solyc10g008840.2
Solyc10g008850.1
Solyc10g008860.1
Solyc10g008870.2
Solyc10g008880.2
Solyc10g008890.2
Solyc10g008900.2
Solyc10g008910.1
Solyc10g008920.1
Solyc10g008930.1
Solyc10g008950.2
Solyc10g008960.1
Solyc10g008980.2
Solyc10g008990.2
Solyc10g009000.2
Solyc10g009010.2
Solyc10g009020.2
Solyc10g009030.2
Solyc10g009040.2
Solyc10g009050.2
Solyc10g009060.1
Solyc10g009070.2
Solyc10g009080.2
Solyc10g009090.2
Solyc10g009110.1
Solyc10g009120.1
Solyc10g009130.2
Solyc10g009140.2
Solyc10g009150.2
Solyc10g009160.2
Solyc10g009170.1
Solyc10g009180.2
Solyc10g009190.1
Solyc10g009200.2
Solyc10g009210.2
Solyc10g009220.2
Solyc10g009230.1
Solyc10g009240.2
Solyc10g009260.1
Solyc10g009280.2
Solyc10g009290.1
Solyc10g009310.2
Solyc10g009320.2
Solyc10g009330.2
Solyc10g009340.1
Solyc10g009350.2
Solyc10g009360.2
Solyc10g009380.2
Solyc10g009400.2
Solyc10g009410.1
Solyc10g009420.2
Solyc10g009430.2
Solyc10g009480.2
Solyc10g009490.1
Solyc10g009500.2
Solyc10g009510.1
Solyc10g009520.2
Solyc10g009550.2
Solyc10g009570.2
Solyc10g009580.2
Solyc10g009590.2
Solyc10g011660.2
Solyc10g011670.2
Solyc10g011680.2
Solyc10g011690.2
Solyc10g011700.2
Solyc10g011730.2
Solyc10g011740.2
Solyc10g011750.2
Solyc10g011760.2
Solyc10g011770.2
Solyc10g011790.2
Solyc10g011810.2
Solyc10g011820.2
Solyc10g011870.2
Solyc10g011880.1
Solyc10g011900.2
Solyc10g011910.2
Solyc10g011930.1
Solyc10g011950.1
Solyc10g011960.1
Solyc10g011970.1
Solyc10g011980.2
Solyc10g012010.1
Solyc10g012030.2
Solyc10g012050.2
Solyc10g012060.2
Solyc10g012070.2
Solyc10g012080.2
Solyc10g012160.2
Solyc10g012170.2
Solyc10g012190.1
Solyc10g012210.1
Solyc10g012220.1
Solyc10g012240.2
Solyc10g012320.1
Solyc10g012370.2
Solyc10g012400.2
Solyc10g012410.2
Solyc10g012420.2
Solyc10g012430.2
Solyc10g012480.1
Solyc10g017510.2
Solyc10g017520.2
Solyc10g017530.2
Solyc10g017550.2
Solyc10g017570.2
Solyc10g017580.2
Solyc10g017590.2
Solyc10g017600.2
Solyc10g017620.2
Solyc10g017650.1
Solyc10g017810.1
Solyc10g017850.2
Solyc10g017880.1
Solyc10g017900.1
Solyc10g017940.1
Solyc10g017960.1
Solyc10g017970.1
Solyc10g017990.1
Solyc10g018020.1
Solyc10g018060.1
Solyc10g018110.1
Solyc10g018120.1
Solyc10g018140.1
Solyc10g018160.1
Solyc10g018190.1
Solyc10g018250.1
Solyc10g018260.1
Solyc10g018300.1
Solyc10g018310.1
Solyc10g018320.1
Solyc10g018330.1
Solyc10g018340.1
Solyc10g018350.1
Solyc10g018420.1
Solyc10g018500.1
Solyc10g018520.1
Solyc10g018530.1
Solyc10g018540.1
Solyc10g018560.1
Solyc10g018590.1
Solyc10g018600.1
Solyc10g018780.1
Solyc10g018800.1
Solyc10g018850.1
Solyc10g018870.1
Solyc10g018900.1
Solyc10g018920.1
Solyc10g018960.1
Solyc10g019040.1
Solyc10g019210.1
Solyc10g024290.1
Solyc10g024300.1
Solyc10g024310.1
Solyc10g024320.1
Solyc10g024360.1
Solyc10g024370.1
Solyc10g024410.1
Solyc10g024470.1
Solyc10g024480.1
Solyc10g024490.1
Solyc10g031550.1
Solyc10g035570.1
Solyc10g036800.1
Solyc10g037880.1
Solyc10g037890.1
Solyc10g037900.1
Solyc10g037950.1
Solyc10g037960.1
Solyc10g037980.1
Solyc10g038000.1
Solyc10g038060.1
Solyc10g038070.1
Solyc10g038080.1
Solyc10g038110.1
Solyc10g038120.1
Solyc10g038130.1
Solyc10g038190.1
Solyc10g039190.1
Solyc10g039210.2
Solyc10g039270.1
Solyc10g039280.1
Solyc10g039290.1
Solyc10g039360.1
Solyc10g039380.1
Solyc10g039390.1
Solyc10g039430.1
Solyc10g044450.1
Solyc10g044470.1
Solyc10g044480.1
Solyc10g044510.1
Solyc10g044520.1
Solyc10g044530.1
Solyc10g044560.1
Solyc10g044630.1
Solyc10g044640.1
Solyc10g044670.1
Solyc10g044700.1
Solyc10g044710.1
Solyc10g044720.1
Solyc10g044740.1
Solyc10g044780.1
Solyc10g044840.1
Solyc10g044850.1
Solyc10g044880.1
Solyc10g044890.1
Solyc10g044900.1
Solyc10g044910.1
Solyc10g044960.1
Solyc10g045000.1
Solyc10g045100.1
Solyc10g045170.1
Solyc10g045180.1
Solyc10g045190.1
Solyc10g045230.1
Solyc10g045240.1
Solyc10g045270.1
Solyc10g045280.1
Solyc10g045290.1
Solyc10g045300.1
Solyc10g045310.1
Solyc10g045320.1
Solyc10g045350.1
Solyc10g045380.1
Solyc10g045400.1
Solyc10g045420.1
Solyc10g045430.1
Solyc10g045480.1
Solyc10g045490.1
Solyc10g045500.1
Solyc10g045540.1
Solyc10g045550.1
Solyc10g045600.1
Solyc10g045610.1
Solyc10g045620.1
Solyc10g045630.1
Solyc10g045640.1
Solyc10g046770.1
Solyc10g046830.1
Solyc10g046880.1
Solyc10g046930.1
Solyc10g046970.1
Solyc10g046990.1
Solyc10g047000.1
Solyc10g047030.1
Solyc10g047050.1
Solyc10g047110.1
Solyc10g047120.1
Solyc10g047130.1
Solyc10g047140.1
Solyc10g047170.1
Solyc10g047200.1
Solyc10g047210.1
Solyc10g047220.1
Solyc10g047240.1
Solyc10g047250.1
Solyc10g047260.1
Solyc10g047270.1
Solyc10g047290.1
Solyc10g047300.1
Solyc10g047320.1
Solyc10g047330.1
Solyc10g047340.1
Solyc10g047350.1
Solyc10g047360.1
Solyc10g047370.1
Solyc10g047400.1
Solyc10g047410.1
Solyc10g047420.1
Solyc10g047570.1
Solyc10g047630.1
Solyc10g047640.1
Solyc10g047650.1
Solyc10g047670.1
Solyc10g047730.1
Solyc10g047800.1
Solyc10g047820.1
Solyc10g047900.1
Solyc10g047930.1
Solyc10g047950.1
Solyc10g047960.1
Solyc10g048010.1
Solyc10g048030.1
Solyc10g048050.1
Solyc10g048060.1
Solyc10g048100.1
Solyc10g048180.1
Solyc10g048190.1
Solyc10g049210.1
Solyc10g049260.1
Solyc10g049270.1
Solyc10g049280.1
Solyc10g049300.1
Solyc10g049360.1
Solyc10g049420.1
Solyc10g049470.1
Solyc10g049560.1
Solyc10g049570.1
Solyc10g049580.1
Solyc10g049600.1
Solyc10g049620.1
Solyc10g049630.1
Solyc10g049640.1
Solyc10g049650.1
Solyc10g049660.1
Solyc10g049710.1
Solyc10g049740.1
Solyc10g049790.1
Solyc10g049800.1
Solyc10g049840.1
Solyc10g049850.1
Solyc10g049870.1
Solyc10g049890.1
Solyc10g049960.1
Solyc10g049970.1
Solyc10g050060.1
Solyc10g050110.1
Solyc10g050160.1
Solyc10g050170.1
Solyc10g050200.1
Solyc10g050220.1
Solyc10g050230.1
Solyc10g050260.1
Solyc10g050310.1
Solyc10g050320.1
Solyc10g050330.1
Solyc10g050430.1
Solyc10g050440.1
Solyc10g050450.1
Solyc10g050470.1
Solyc10g050510.1
Solyc10g050520.1
Solyc10g050540.1
Solyc10g050550.1
Solyc10g050690.1
Solyc10g050730.1
Solyc10g050840.1
Solyc10g050850.1
Solyc10g050860.1
Solyc10g050870.1
Solyc10g050880.1
Solyc10g050890.1
Solyc10g050920.1
Solyc10g050970.1
Solyc10g050980.1
Solyc10g050990.1
Solyc10g051010.1
Solyc10g051020.1
Solyc10g051030.1
Solyc10g051050.1
Solyc10g051110.1
Solyc10g051120.1
Solyc10g051130.1
Solyc10g051140.1
Solyc10g051150.1
Solyc10g051200.1
Solyc10g051240.1
Solyc10g051250.1
Solyc10g051270.1
Solyc10g051300.1
Solyc10g051310.1
Solyc10g051330.1
Solyc10g051340.1
Solyc10g051350.1
Solyc10g051370.1
Solyc10g051380.1
Solyc10g051390.1
Solyc10g052410.1
Solyc10g052420.1
Solyc10g052430.1
Solyc10g052470.1
Solyc10g052490.1
Solyc10g052500.1
Solyc10g052510.1
Solyc10g052530.1
Solyc10g052540.1
Solyc10g052550.1
Solyc10g052560.1
Solyc10g052580.1
Solyc10g052600.1
Solyc10g052630.1
Solyc10g052650.1
Solyc10g052660.1
Solyc10g052750.1
Solyc10g052880.1
Solyc10g053880.1
Solyc10g053900.1
Solyc10g053910.1
Solyc10g053920.1
Solyc10g053950.1
Solyc10g053970.1
Solyc10g054010.1
Solyc10g054030.1
Solyc10g054050.1
Solyc10g054060.1
Solyc10g054070.1
Solyc10g054080.1
Solyc10g054100.1
Solyc10g054110.1
Solyc10g054130.1
Solyc10g054200.1
Solyc10g054230.1
Solyc10g054280.1
Solyc10g054320.1
Solyc10g054330.1
Solyc10g054400.1
Solyc10g054420.1
Solyc10g054440.1
Solyc10g054470.1
Solyc10g054480.1
Solyc10g054560.1
Solyc10g054570.1
Solyc10g054590.1
Solyc10g054680.1
Solyc10g054780.1
Solyc10g054800.1
Solyc10g054820.1
Solyc10g054840.1
Solyc10g054850.1
Solyc10g054860.1
Solyc10g054870.1
Solyc10g054880.1
Solyc10g054900.1
Solyc10g054910.1
Solyc10g054930.1
Solyc10g055190.1
Solyc10g055200.1
Solyc10g055210.1
Solyc10g055230.1
Solyc10g055240.1
Solyc10g055260.1
Solyc10g055370.1
Solyc10g055390.1
Solyc10g055400.1
Solyc10g055410.1
Solyc10g055420.1
Solyc10g055450.1
Solyc10g055470.1
Solyc10g055490.1
Solyc10g055510.1
Solyc10g055540.1
Solyc10g055560.1
Solyc10g055610.1
Solyc10g055620.1
Solyc10g055630.1
Solyc10g055640.1
Solyc10g055650.1
Solyc10g055660.1
Solyc10g055670.1
Solyc10g055680.1
Solyc10g055700.1
Solyc10g055710.1
Solyc10g055720.1
Solyc10g055740.1
Solyc10g055760.1
Solyc10g055770.1
Solyc10g055780.1
Solyc10g055790.1
Solyc10g055800.1
Solyc10g055810.1
Solyc10g055820.1
Solyc10g061830.1
Solyc10g061840.1
Solyc10g061880.1
Solyc10g061930.1
Solyc10g061940.1
Solyc10g061950.1
Solyc10g061960.1
Solyc10g061970.1
Solyc10g062160.1
Solyc10g062180.1
Solyc10g062200.1
Solyc10g062220.1
Solyc10g062330.1
Solyc10g062340.1
Solyc10g074360.1
Solyc10g074440.1
Solyc10g074470.1
Solyc10g074490.1
Solyc10g074500.1
Solyc10g074520.1
Solyc10g074540.1
Solyc10g074560.1
Solyc10g074570.1
Solyc10g074580.1
Solyc10g074590.1
Solyc10g074600.1
Solyc10g074610.1
Solyc10g074620.1
Solyc10g074630.1
Solyc10g074650.1
Solyc10g074680.1
Solyc10g074690.1
Solyc10g074700.1
Solyc10g074710.1
Solyc10g074720.1
Solyc10g074730.1
Solyc10g074740.1
Solyc10g074790.1
Solyc10g074800.1
Solyc10g074810.1
Solyc10g074820.1
Solyc10g074840.1
Solyc10g074870.1
Solyc10g074880.1
Solyc10g074890.1
Solyc10g074900.1
Solyc10g074910.1
Solyc10g074920.1
Solyc10g074930.1
Solyc10g074940.1
Solyc10g074950.1
Solyc10g074970.1
Solyc10g074980.1
Solyc10g074990.1
Solyc10g075020.1
Solyc10g075030.1
Solyc10g075040.1
Solyc10g075070.1
Solyc10g075090.1
Solyc10g075100.1
Solyc10g075110.1
Solyc10g075150.1
Solyc10g075160.1
Solyc10g075170.1
Solyc10g076180.1
Solyc10g076200.1
Solyc10g076210.1
Solyc10g076220.1
Solyc10g076240.1
Solyc10g076250.1
Solyc10g076260.1
Solyc10g076270.1
Solyc10g076280.1
Solyc10g076290.1
Solyc10g076300.1
Solyc10g076320.1
Solyc10g076350.1
Solyc10g076360.1
Solyc10g076400.1
Solyc10g076410.1
Solyc10g076420.1
Solyc10g076440.1
Solyc10g076450.1
Solyc10g076460.1
Solyc10g076480.1
Solyc10g076500.1
Solyc10g076510.1
Solyc10g076530.1
Solyc10g076540.1
Solyc10g076550.1
Solyc10g076570.1
Solyc10g076580.1
Solyc10g076590.1
Solyc10g076600.1
Solyc10g076610.1
Solyc10g076650.1
Solyc10g076660.1
Solyc10g076670.1
Solyc10g076680.1
Solyc10g076690.1
Solyc10g076700.1
Solyc10g076710.1
Solyc10g076720.1
Solyc10g076730.1
Solyc10g076740.1
Solyc10g076750.1
Solyc10g076760.1
Solyc10g076780.1
Solyc10g076790.1
Solyc10g076800.1
Solyc10g076810.1
Solyc10g076820.1
Solyc10g076830.1
Solyc10g076840.1
Solyc10g076860.1
Solyc10g076870.1
Solyc10g076880.1
Solyc10g076890.1
Solyc10g076900.1
Solyc10g076910.1
Solyc10g076920.1
Solyc10g076930.1
Solyc10g076940.1
Solyc10g076990.1
Solyc10g077000.1
Solyc10g077010.1
Solyc10g077020.1
Solyc10g077030.1
Solyc10g077040.1
Solyc10g077050.1
Solyc10g077060.1
Solyc10g077070.1
Solyc10g077090.1
Solyc10g077100.1
Solyc10g077110.1
Solyc10g077120.1
Solyc10g077130.1
Solyc10g078150.1
Solyc10g078160.1
Solyc10g078170.1
Solyc10g078180.1
Solyc10g078190.1
Solyc10g078220.1
Solyc10g078230.1
Solyc10g078240.1
Solyc10g078250.1
Solyc10g078260.1
Solyc10g078270.1
Solyc10g078280.2
Solyc10g078290.1
Solyc10g078300.1
Solyc10g078310.1
Solyc10g078320.1
Solyc10g078330.1
Solyc10g078340.1
Solyc10g078370.1
Solyc10g078380.1
Solyc10g078390.1
Solyc10g078400.1
Solyc10g078410.1
Solyc10g078420.1
Solyc10g078430.1
Solyc10g078440.1
Solyc10g078450.1
Solyc10g078460.1
Solyc10g078470.1
Solyc10g078480.1
Solyc10g078490.1
Solyc10g078500.1
Solyc10g078510.1
Solyc10g078520.1
Solyc10g078530.1
Solyc10g078540.1
Solyc10g078550.1
Solyc10g078560.1
Solyc10g078570.1
Solyc10g078580.1
Solyc10g078590.1
Solyc10g078600.1
Solyc10g078610.1
Solyc10g078620.1
Solyc10g078630.1
Solyc10g078650.1
Solyc10g078660.1
Solyc10g078670.1
Solyc10g078680.1
Solyc10g078690.1
Solyc10g078700.1
Solyc10g078710.1
Solyc10g078720.1
Solyc10g078730.1
Solyc10g078740.1
Solyc10g078750.1
Solyc10g078760.1
Solyc10g078770.1
Solyc10g078790.1
Solyc10g078830.1
Solyc10g078860.1
Solyc10g078890.1
Solyc10g078900.1
Solyc10g078910.1
Solyc10g078920.1
Solyc10g078930.1
Solyc10g078940.1
Solyc10g078950.1
Solyc10g078960.1
Solyc10g079000.1
Solyc10g079010.1
Solyc10g079030.1
Solyc10g079050.1
Solyc10g079070.1
Solyc10g079080.1
Solyc10g079090.1
Solyc10g079100.1
Solyc10g079110.1
Solyc10g079120.1
Solyc10g079130.1
Solyc10g079140.1
Solyc10g079160.1
Solyc10g079170.1
Solyc10g079190.1
Solyc10g079200.1
Solyc10g079210.1
Solyc10g079240.1
Solyc10g079250.1
Solyc10g079260.1
Solyc10g079270.1
Solyc10g079280.1
Solyc10g079290.1
Solyc10g079300.1
Solyc10g079310.1
Solyc10g079320.1
Solyc10g079350.1
Solyc10g079360.1
Solyc10g079370.1
Solyc10g079400.1
Solyc10g079410.1
Solyc10g079420.1
Solyc10g079430.1
Solyc10g079440.1
Solyc10g079450.1
Solyc10g079460.1
Solyc10g079470.2
Solyc10g079480.1
Solyc10g079490.1
Solyc10g079500.1
Solyc10g079510.1
Solyc10g079520.1
Solyc10g079530.1
Solyc10g079550.1
Solyc10g079560.1
Solyc10g079580.1
Solyc10g079590.1
Solyc10g079600.1
Solyc10g079610.1
Solyc10g079620.1
Solyc10g079630.1
Solyc10g079640.1
Solyc10g079650.1
Solyc10g079690.1
Solyc10g079700.1
Solyc10g079710.1
Solyc10g079720.1
Solyc10g079730.1
Solyc10g079740.1
Solyc10g079750.1
Solyc10g079770.1
Solyc10g079780.1
Solyc10g079790.1
Solyc10g079800.1
Solyc10g079810.1
Solyc10g079820.1
Solyc10g079830.1
Solyc10g079840.1
Solyc10g079850.1
Solyc10g079860.1
Solyc10g079870.1
Solyc10g079880.1
Solyc10g079890.1
Solyc10g079910.1
Solyc10g079920.1
Solyc10g079930.1
Solyc10g079940.1
Solyc10g079950.1
Solyc10g079970.1
Solyc10g079980.1
Solyc10g079990.1
Solyc10g080000.1
Solyc10g080010.1
Solyc10g080020.1
Solyc10g080030.1
Solyc10g080040.1
Solyc10g080050.1
Solyc10g080070.1
Solyc10g080080.1
Solyc10g080090.1
Solyc10g080100.1
Solyc10g080110.1
Solyc10g080130.1
Solyc10g080150.1
Solyc10g080160.1
Solyc10g080180.1
Solyc10g080190.1
Solyc10g080200.1
Solyc10g080220.1
Solyc10g080230.1
Solyc10g080250.1
Solyc10g080260.1
Solyc10g080270.1
Solyc10g080280.1
Solyc10g080300.1
Solyc10g080320.1
Solyc10g080330.1
Solyc10g080340.1
Solyc10g080350.1
Solyc10g080360.1
Solyc10g080370.1
Solyc10g080390.1
Solyc10g080400.1
Solyc10g080410.1
Solyc10g080420.1
Solyc10g080430.1
Solyc10g080440.1
Solyc10g080450.1
Solyc10g080460.1
Solyc10g080470.1
Solyc10g080480.1
Solyc10g080490.1
Solyc10g080500.1
Solyc10g080510.1
Solyc10g080520.1
Solyc10g080530.1
Solyc10g080540.1
Solyc10g080550.1
Solyc10g080560.1
Solyc10g080570.1
Solyc10g080580.1
Solyc10g080590.1
Solyc10g080600.1
Solyc10g080610.1
Solyc10g080620.1
Solyc10g080630.1
Solyc10g080640.1
Solyc10g080660.1
Solyc10g080670.1
Solyc10g080680.1
Solyc10g080690.1
Solyc10g080700.1
Solyc10g080710.1
Solyc10g080720.1
Solyc10g080730.1
Solyc10g080740.1
Solyc10g080750.1
Solyc10g080760.1
Solyc10g080770.1
Solyc10g080780.1
Solyc10g080810.1
Solyc10g080840.1
Solyc10g080870.2
Solyc10g080880.1
Solyc10g080890.1
Solyc10g080900.1
Solyc10g080920.1
Solyc10g080930.1
Solyc10g080940.1
Solyc10g080950.1
Solyc10g080960.1
Solyc10g080970.1
Solyc10g080980.1
Solyc10g080990.1
Solyc10g081000.1
Solyc10g081010.1
Solyc10g081020.1
Solyc10g081030.1
Solyc10g081040.1
Solyc10g081050.1
Solyc10g081060.1
Solyc10g081070.1
Solyc10g081080.1
Solyc10g081090.1
Solyc10g081100.1
Solyc10g081110.1
Solyc10g081120.1
Solyc10g081130.1
Solyc10g081140.1
Solyc10g081150.1
Solyc10g081160.1
Solyc10g081170.1
Solyc10g081180.1
Solyc10g081190.1
Solyc10g081200.1
Solyc10g081210.1
Solyc10g081220.1
Solyc10g081230.1
Solyc10g081240.1
Solyc10g081250.1
Solyc10g081260.1
Solyc10g081270.1
Solyc10g081280.1
Solyc10g081290.1
Solyc10g081300.1
Solyc10g081310.1
Solyc10g081320.1
Solyc10g081330.1
Solyc10g081340.1
Solyc10g081350.1
Solyc10g081360.1
Solyc10g081370.1
Solyc10g081380.1
Solyc10g081390.1
Solyc10g081410.1
Solyc10g081420.1
Solyc10g081430.1
Solyc10g081440.1
Solyc10g081450.1
Solyc10g081460.1
Solyc10g081470.1
Solyc10g081480.1
Solyc10g081490.1
Solyc10g081500.1
Solyc10g081510.1
Solyc10g081530.1
Solyc10g081540.1
Solyc10g081550.1
Solyc10g081560.1
Solyc10g081570.1
Solyc10g081580.1
Solyc10g081590.1
Solyc10g081600.1
Solyc10g081610.1
Solyc10g081620.1
Solyc10g081630.1
Solyc10g081640.1
Solyc10g081650.1
Solyc10g081660.1
Solyc10g081670.1
Solyc10g081680.1
Solyc10g081690.1
Solyc10g081700.1
Solyc10g081710.1
Solyc10g081720.1
Solyc10g081730.1
Solyc10g081740.1
Solyc10g081750.1
Solyc10g081770.1
Solyc10g081790.1
Solyc10g081800.1
Solyc10g081810.1
Solyc10g081820.1
Solyc10g081830.1
Solyc10g081840.1
Solyc10g081850.1
Solyc10g081870.1
Solyc10g081880.1
Solyc10g081900.1
Solyc10g081910.1
Solyc10g081920.1
Solyc10g081930.1
Solyc10g081940.1
Solyc10g081950.1
Solyc10g081970.1
Solyc10g081980.1
Solyc10g082000.1
Solyc10g082010.1
Solyc10g082020.1
Solyc10g082030.1
Solyc10g082040.1
Solyc10g082050.1
Solyc10g083060.1
Solyc10g083110.1
Solyc10g083120.1
Solyc10g083140.1
Solyc10g083150.1
Solyc10g083160.1
Solyc10g083170.1
Solyc10g083180.1
Solyc10g083190.1
Solyc10g083200.1
Solyc10g083210.1
Solyc10g083220.1
Solyc10g083230.1
Solyc10g083240.1
Solyc10g083250.1
Solyc10g083260.1
Solyc10g083270.1
Solyc10g083280.1
Solyc10g083290.1
Solyc10g083300.1
Solyc10g083310.1
Solyc10g083320.1
Solyc10g083330.1
Solyc10g083340.1
Solyc10g083350.1
Solyc10g083360.1
Solyc10g083370.1
Solyc10g083380.1
Solyc10g083400.1
Solyc10g083410.1
Solyc10g083420.1
Solyc10g083430.1
Solyc10g083440.1
Solyc10g083460.1
Solyc10g083470.1
Solyc10g083480.1
Solyc10g083490.1
Solyc10g083500.1
Solyc10g083510.1
Solyc10g083520.1
Solyc10g083530.1
Solyc10g083540.1
Solyc10g083570.1
Solyc10g083580.1
Solyc10g083590.1
Solyc10g083600.1
Solyc10g083610.1
Solyc10g083630.1
Solyc10g083640.1
Solyc10g083650.1
Solyc10g083670.1
Solyc10g083690.2
Solyc10g083700.2
Solyc10g083710.1
Solyc10g083720.1
Solyc10g083730.1
Solyc10g083740.1
Solyc10g083750.1
Solyc10g083760.1
Solyc10g083780.1
Solyc10g083790.1
Solyc10g083800.1
Solyc10g083810.1
Solyc10g083820.1
Solyc10g083830.1
Solyc10g083840.1
Solyc10g083860.1
Solyc10g083870.1
Solyc10g083880.1
Solyc10g083890.1
Solyc10g083900.1
Solyc10g083910.1
Solyc10g083920.1
Solyc10g083930.1
Solyc10g083940.1
Solyc10g083950.1
Solyc10g083960.1
Solyc10g083970.1
Solyc10g083980.1
Solyc10g083990.1
Solyc10g084000.1
Solyc10g084010.1
Solyc10g084020.1
Solyc10g084040.1
Solyc10g084050.1
Solyc10g084060.1
Solyc10g084070.1
Solyc10g084080.1
Solyc10g084090.1
Solyc10g084100.1
Solyc10g084120.1
Solyc10g084140.1
Solyc10g084150.1
Solyc10g084160.1
Solyc10g084170.1
Solyc10g084180.1
Solyc10g084190.1
Solyc10g084200.1
Solyc10g084210.1
Solyc10g084220.1
Solyc10g084230.1
Solyc10g084240.1
Solyc10g084250.1
Solyc10g084260.1
Solyc10g084270.1
Solyc10g084280.1
Solyc10g084290.1
Solyc10g084300.1
Solyc10g084310.1
Solyc10g084320.1
Solyc10g084340.1
Solyc10g084350.1
Solyc10g084360.1
Solyc10g084370.1
Solyc10g084380.1
Solyc10g084400.1
Solyc10g084410.1
Solyc10g084420.1
Solyc10g084430.1
Solyc10g084440.1
Solyc10g084500.1
Solyc10g084510.1
Solyc10g084530.1
Solyc10g084540.1
Solyc10g084550.1
Solyc10g084590.2
Solyc10g084600.1
Solyc10g084610.1
Solyc10g084620.1
Solyc10g084630.1
Solyc10g084640.1
Solyc10g084650.1
Solyc10g084660.1
Solyc10g084670.1
Solyc10g084680.1
Solyc10g084690.1
Solyc10g084700.1
Solyc10g084720.1
Solyc10g084730.1
Solyc10g084740.1
Solyc10g084750.1
Solyc10g084760.1
Solyc10g084770.1
Solyc10g084780.1
Solyc10g084800.1
Solyc10g084810.1
Solyc10g084820.1
Solyc10g084830.1
Solyc10g084840.1
Solyc10g084850.1
Solyc10g084860.1
Solyc10g084880.2
Solyc10g084890.1
Solyc10g084910.1
Solyc10g084920.1
Solyc10g084930.1
Solyc10g084940.1
Solyc10g084950.1
Solyc10g084960.1
Solyc10g084970.1
Solyc10g084990.1
Solyc10g085000.1
Solyc10g085010.1
Solyc10g085020.1
Solyc10g085030.1
Solyc10g085040.1
Solyc10g085050.1
Solyc10g085060.1
Solyc10g085070.1
Solyc10g085080.1
Solyc10g085090.1
Solyc10g085100.1
Solyc10g085130.1
Solyc10g085140.1
Solyc10g085150.1
Solyc10g085160.1
Solyc10g085170.1
Solyc10g085180.1
Solyc10g085190.1
Solyc10g085200.1
Solyc10g085210.1
Solyc10g085220.1
Solyc10g085230.1
Solyc10g085240.1
Solyc10g085280.1
Solyc10g085290.1
Solyc10g085300.1
Solyc10g085310.1
Solyc10g085320.1
Solyc10g085330.1
Solyc10g085340.1
Solyc10g085350.1
Solyc10g085360.1
Solyc10g085370.1
Solyc10g085380.1
Solyc10g085390.1
Solyc10g085400.1
Solyc10g085410.1
Solyc10g085420.1
Solyc10g085430.1
Solyc10g085440.1
Solyc10g085450.1
Solyc10g085460.1
Solyc10g085480.1
Solyc10g085490.1
Solyc10g085500.1
Solyc10g085550.1
Solyc10g085560.1
Solyc10g085570.1
Solyc10g085580.1
Solyc10g085590.1
Solyc10g085600.1
Solyc10g085620.1
Solyc10g085630.1
Solyc10g085660.1
Solyc10g085670.1
Solyc10g085680.1
Solyc10g085690.1
Solyc10g085710.1
Solyc10g085720.1
Solyc10g085730.1
Solyc10g085740.1
Solyc10g085750.1
Solyc10g085790.1
Solyc10g085800.1
Solyc10g085810.1
Solyc10g085820.1
Solyc10g085830.1
Solyc10g085860.1
Solyc10g085870.1
Solyc10g085880.1
Solyc10g085890.1
Solyc10g085900.1
Solyc10g085910.1
Solyc10g085920.1
Solyc10g085930.1
Solyc10g085940.1
Solyc10g085950.1
Solyc10g085960.1
Solyc10g085970.1
Solyc10g085980.1
Solyc10g085990.1
Solyc10g086000.1
Solyc10g086010.1
Solyc10g086020.1
Solyc10g086030.1
Solyc10g086040.1
Solyc10g086060.1
Solyc10g086070.1
Solyc10g086080.1
Solyc10g086090.1
Solyc10g086100.1
Solyc10g086120.1
Solyc10g086150.1
Solyc10g086170.1
Solyc10g086180.1
Solyc10g086190.1
Solyc10g086200.1
Solyc10g086210.1
Solyc10g086220.1
Solyc10g086230.1
Solyc10g086240.1
Solyc10g086250.1
Solyc10g086280.1
Solyc10g086300.1
Solyc10g086310.1
Solyc10g086320.1
Solyc10g086330.1
Solyc10g086340.1
Solyc10g086350.1
Solyc10g086360.1
Solyc10g086380.1
Solyc10g086390.1
Solyc10g086400.1
Solyc10g086410.2
Solyc10g086420.1
Solyc10g086430.1
Solyc10g086440.1
Solyc10g086450.1
Solyc10g086460.1
Solyc10g086470.1
Solyc10g086480.1
Solyc10g086490.1
Solyc10g086500.1
Solyc10g086510.1
Solyc10g086520.1
Solyc10g086530.1
Solyc10g086540.1
Solyc10g086550.1
Solyc10g086560.1
Solyc10g086570.2
Solyc10g086580.1
Solyc10g086620.1
Solyc10g086630.1
Solyc10g086640.1
Solyc10g086650.1
Solyc10g086660.1
Solyc10g086670.1
Solyc10g086680.1
Solyc10g086690.1
Solyc10g086700.1
Solyc10g086710.1
Solyc10g086730.1
Solyc10g086740.1
Solyc10g086760.1
Solyc10g086780.1
Solyc10g087030.1
Solyc10g087040.1
Solyc11g005000.1
Solyc11g005010.1
Solyc11g005020.1
Solyc11g005030.1
Solyc11g005040.1
Solyc11g005050.1
Solyc11g005060.1
Solyc11g005070.1
Solyc11g005080.1
Solyc11g005090.1
Solyc11g005110.1
Solyc11g005120.1
Solyc11g005130.1
Solyc11g005140.1
Solyc11g005150.1
Solyc11g005170.1
Solyc11g005180.1
Solyc11g005190.1
Solyc11g005200.1
Solyc11g005220.1
Solyc11g005250.1
Solyc11g005260.1
Solyc11g005270.1
Solyc11g005280.1
Solyc11g005290.1
Solyc11g005300.1
Solyc11g005310.1
Solyc11g005320.1
Solyc11g005330.1
Solyc11g005340.1
Solyc11g005350.1
Solyc11g005360.1
Solyc11g005370.1
Solyc11g005380.1
Solyc11g005390.1
Solyc11g005400.1
Solyc11g005420.1
Solyc11g005430.1
Solyc11g005440.1
Solyc11g005450.1
Solyc11g005460.1
Solyc11g005480.1
Solyc11g005500.1
Solyc11g005540.1
Solyc11g005550.1
Solyc11g005560.1
Solyc11g005570.1
Solyc11g005580.1
Solyc11g005590.1
Solyc11g005600.1
Solyc11g005620.1
Solyc11g005630.1
Solyc11g005640.1
Solyc11g005650.1
Solyc11g005660.1
Solyc11g005670.1
Solyc11g005680.1
Solyc11g005690.1
Solyc11g005700.1
Solyc11g005710.1
Solyc11g005720.1
Solyc11g005730.1
Solyc11g005740.1
Solyc11g005750.1
Solyc11g005760.1
Solyc11g005770.1
Solyc11g005780.1
Solyc11g005790.1
Solyc11g005800.1
Solyc11g005810.1
Solyc11g005820.1
Solyc11g005830.1
Solyc11g005840.1
Solyc11g005850.1
Solyc11g005870.1
Solyc11g005880.1
Solyc11g005900.1
Solyc11g005910.1
Solyc11g005920.1
Solyc11g005930.1
Solyc11g005940.1
Solyc11g005950.1
Solyc11g005980.1
Solyc11g006000.1
Solyc11g006020.1
Solyc11g006030.1
Solyc11g006040.1
Solyc11g006060.1
Solyc11g006070.1
Solyc11g006080.1
Solyc11g006090.1
Solyc11g006100.1
Solyc11g006110.1
Solyc11g006120.1
Solyc11g006130.1
Solyc11g006140.1
Solyc11g006170.1
Solyc11g006180.1
Solyc11g006190.1
Solyc11g006200.1
Solyc11g006220.1
Solyc11g006230.1
Solyc11g006250.1
Solyc11g006260.1
Solyc11g006270.1
Solyc11g006290.1
Solyc11g006300.1
Solyc11g006310.1
Solyc11g006320.1
Solyc11g006340.1
Solyc11g006350.1
Solyc11g006360.1
Solyc11g006370.1
Solyc11g006380.1
Solyc11g006390.1
Solyc11g006400.1
Solyc11g006410.1
Solyc11g006420.1
Solyc11g006430.1
Solyc11g006450.1
Solyc11g006460.1
Solyc11g006470.1
Solyc11g006480.1
Solyc11g006490.1
Solyc11g006500.1
Solyc11g006510.1
Solyc11g006520.1
Solyc11g006530.1
Solyc11g006540.1
Solyc11g006550.1
Solyc11g006560.1
Solyc11g006580.1
Solyc11g006590.1
Solyc11g006620.1
Solyc11g006630.1
Solyc11g006640.1
Solyc11g006650.1
Solyc11g006660.1
Solyc11g006670.1
Solyc11g006680.1
Solyc11g006690.1
Solyc11g006700.1
Solyc11g006710.1
Solyc11g006720.1
Solyc11g006730.1
Solyc11g006740.1
Solyc11g006750.1
Solyc11g006760.1
Solyc11g006770.1
Solyc11g006780.1
Solyc11g006790.1
Solyc11g006820.1
Solyc11g006830.1
Solyc11g006860.1
Solyc11g006870.1
Solyc11g006880.1
Solyc11g006890.1
Solyc11g006900.1
Solyc11g006910.1
Solyc11g006920.1
Solyc11g006930.1
Solyc11g006940.1
Solyc11g006960.1
Solyc11g006970.1
Solyc11g006980.1
Solyc11g006990.1
Solyc11g007000.1
Solyc11g007010.1
Solyc11g007020.1
Solyc11g007030.1
Solyc11g007040.1
Solyc11g007060.1
Solyc11g007070.1
Solyc11g007080.1
Solyc11g007090.1
Solyc11g007110.1
Solyc11g007120.1
Solyc11g007130.1
Solyc11g007140.1
Solyc11g007160.1
Solyc11g007170.1
Solyc11g007180.1
Solyc11g007190.1
Solyc11g007200.1
Solyc11g007210.1
Solyc11g007220.1
Solyc11g007250.1
Solyc11g007270.1
Solyc11g007310.1
Solyc11g007320.1
Solyc11g007330.1
Solyc11g007340.1
Solyc11g007350.1
Solyc11g007360.1
Solyc11g007370.1
Solyc11g007390.1
Solyc11g007400.1
Solyc11g007410.1
Solyc11g007420.1
Solyc11g007430.1
Solyc11g007450.1
Solyc11g007470.1
Solyc11g007490.1
Solyc11g007500.1
Solyc11g007510.1
Solyc11g007520.1
Solyc11g007530.1
Solyc11g007540.1
Solyc11g007550.1
Solyc11g007570.1
Solyc11g007580.1
Solyc11g007590.1
Solyc11g007600.1
Solyc11g007610.1
Solyc11g007620.1
Solyc11g007640.1
Solyc11g007650.1
Solyc11g007660.1
Solyc11g007670.1
Solyc11g007680.1
Solyc11g007690.1
Solyc11g007700.1
Solyc11g007710.1
Solyc11g007720.1
Solyc11g007730.1
Solyc11g007740.1
Solyc11g007750.1
Solyc11g007760.1
Solyc11g007770.1
Solyc11g007780.1
Solyc11g007790.1
Solyc11g007800.1
Solyc11g007810.1
Solyc11g007830.1
Solyc11g007840.1
Solyc11g007850.1
Solyc11g007860.1
Solyc11g007870.1
Solyc11g007880.1
Solyc11g007890.1
Solyc11g007900.1
Solyc11g007910.1
Solyc11g007920.1
Solyc11g007930.1
Solyc11g007940.1
Solyc11g007950.1
Solyc11g007960.1
Solyc11g007990.1
Solyc11g008000.1
Solyc11g008010.1
Solyc11g008020.1
Solyc11g008030.1
Solyc11g008040.1
Solyc11g008050.1
Solyc11g008060.1
Solyc11g008070.1
Solyc11g008080.1
Solyc11g008090.1
Solyc11g008100.1
Solyc11g008110.1
Solyc11g008120.1
Solyc11g008130.1
Solyc11g008140.1
Solyc11g008150.1
Solyc11g008200.1
Solyc11g008210.1
Solyc11g008220.1
Solyc11g008250.1
Solyc11g008260.1
Solyc11g008270.1
Solyc11g008280.1
Solyc11g008290.1
Solyc11g008310.1
Solyc11g008320.1
Solyc11g008340.1
Solyc11g008350.1
Solyc11g008360.1
Solyc11g008370.1
Solyc11g008380.1
Solyc11g008390.1
Solyc11g008410.1
Solyc11g008420.1
Solyc11g008430.1
Solyc11g008440.1
Solyc11g008450.1
Solyc11g008460.1
Solyc11g008470.1
Solyc11g008480.1
Solyc11g008490.1
Solyc11g008500.1
Solyc11g008510.1
Solyc11g008530.1
Solyc11g008540.1
Solyc11g008550.1
Solyc11g008560.1
Solyc11g008570.1
Solyc11g008580.1
Solyc11g008590.1
Solyc11g008600.1
Solyc11g008610.1
Solyc11g008620.1
Solyc11g008630.1
Solyc11g008670.1
Solyc11g008680.1
Solyc11g008690.1
Solyc11g008700.1
Solyc11g008710.1
Solyc11g008720.1
Solyc11g008730.1
Solyc11g008740.1
Solyc11g008760.1
Solyc11g008770.1
Solyc11g008780.1
Solyc11g008790.1
Solyc11g008800.1
Solyc11g008810.1
Solyc11g008820.1
Solyc11g008830.1
Solyc11g008850.1
Solyc11g008860.1
Solyc11g008870.1
Solyc11g008880.1
Solyc11g008890.1
Solyc11g008900.1
Solyc11g008910.1
Solyc11g008920.1
Solyc11g008930.1
Solyc11g008940.1
Solyc11g008960.1
Solyc11g008970.1
Solyc11g008980.1
Solyc11g008990.1
Solyc11g009000.1
Solyc11g009010.1
Solyc11g009020.1
Solyc11g009030.1
Solyc11g009050.1
Solyc11g009060.1
Solyc11g009070.1
Solyc11g009080.1
Solyc11g009090.1
Solyc11g009100.1
Solyc11g010100.1
Solyc11g010110.1
Solyc11g010120.1
Solyc11g010130.1
Solyc11g010150.1
Solyc11g010160.1
Solyc11g010170.1
Solyc11g010180.1
Solyc11g010190.1
Solyc11g010200.1
Solyc11g010210.1
Solyc11g010220.1
Solyc11g010230.1
Solyc11g010240.1
Solyc11g010250.1
Solyc11g010270.1
Solyc11g010280.1
Solyc11g010290.1
Solyc11g010300.1
Solyc11g010310.1
Solyc11g010320.1
Solyc11g010330.1
Solyc11g010340.1
Solyc11g010350.1
Solyc11g010360.1
Solyc11g010370.1
Solyc11g010380.1
Solyc11g010390.1
Solyc11g010400.1
Solyc11g010410.1
Solyc11g010420.1
Solyc11g010430.1
Solyc11g010440.1
Solyc11g010450.1
Solyc11g010460.1
Solyc11g010470.1
Solyc11g010480.1
Solyc11g010490.1
Solyc11g010500.1
Solyc11g010510.1
Solyc11g010550.1
Solyc11g010560.1
Solyc11g010570.1
Solyc11g010580.2
Solyc11g010600.1
Solyc11g010610.1
Solyc11g010620.1
Solyc11g010630.2
Solyc11g010650.2
Solyc11g010660.1
Solyc11g010670.1
Solyc11g010680.2
Solyc11g010690.1
Solyc11g010700.1
Solyc11g010710.1
Solyc11g010720.1
Solyc11g010730.1
Solyc11g010740.1
Solyc11g010760.1
Solyc11g010780.1
Solyc11g010790.1
Solyc11g010810.1
Solyc11g010840.1
Solyc11g010850.1
Solyc11g010870.1
Solyc11g010890.1
Solyc11g010900.1
Solyc11g010910.1
Solyc11g010920.1
Solyc11g010930.1
Solyc11g010940.1
Solyc11g010950.1
Solyc11g010960.1
Solyc11g010990.1
Solyc11g011010.1
Solyc11g011020.1
Solyc11g011030.1
Solyc11g011040.1
Solyc11g011050.1
Solyc11g011060.1
Solyc11g011070.1
Solyc11g011080.1
Solyc11g011090.1
Solyc11g011100.1
Solyc11g011110.1
Solyc11g011120.1
Solyc11g011130.1
Solyc11g011140.1
Solyc11g011150.1
Solyc11g011160.1
Solyc11g011170.1
Solyc11g011180.1
Solyc11g011190.1
Solyc11g011200.1
Solyc11g011210.1
Solyc11g011220.1
Solyc11g011230.1
Solyc11g011240.1
Solyc11g011250.1
Solyc11g011260.1
Solyc11g011300.1
Solyc11g011310.1
Solyc11g011330.1
Solyc11g011340.1
Solyc11g011350.1
Solyc11g011360.1
Solyc11g011370.1
Solyc11g011380.1
Solyc11g011390.1
Solyc11g011400.1
Solyc11g011410.1
Solyc11g011420.1
Solyc11g011440.1
Solyc11g011450.1
Solyc11g011460.1
Solyc11g011470.1
Solyc11g011480.1
Solyc11g011490.1
Solyc11g011500.1
Solyc11g011520.1
Solyc11g011530.1
Solyc11g011540.1
Solyc11g011550.1
Solyc11g011570.1
Solyc11g011580.1
Solyc11g011590.1
Solyc11g011610.1
Solyc11g011620.1
Solyc11g011630.1
Solyc11g011640.1
Solyc11g011650.1
Solyc11g011670.1
Solyc11g011680.1
Solyc11g011690.1
Solyc11g011710.1
Solyc11g011720.1
Solyc11g011730.1
Solyc11g011740.1
Solyc11g011750.1
Solyc11g011760.1
Solyc11g011770.1
Solyc11g011780.1
Solyc11g011800.1
Solyc11g011840.1
Solyc11g011850.1
Solyc11g011860.1
Solyc11g011880.1
Solyc11g011890.1
Solyc11g011910.1
Solyc11g011920.1
Solyc11g011930.1
Solyc11g011940.1
Solyc11g011960.1
Solyc11g011970.1
Solyc11g011980.1
Solyc11g011990.1
Solyc11g012000.1
Solyc11g012020.1
Solyc11g012040.1
Solyc11g012060.1
Solyc11g012070.1
Solyc11g012080.1
Solyc11g012090.1
Solyc11g012100.1
Solyc11g012110.1
Solyc11g012120.1
Solyc11g012130.1
Solyc11g012140.1
Solyc11g012150.1
Solyc11g012160.1
Solyc11g012170.1
Solyc11g012180.1
Solyc11g012190.1
Solyc11g012200.1
Solyc11g012210.1
Solyc11g012220.1
Solyc11g012240.1
Solyc11g012250.1
Solyc11g012260.1
Solyc11g012270.1
Solyc11g012280.1
Solyc11g012290.1
Solyc11g012300.1
Solyc11g012310.1
Solyc11g012320.1
Solyc11g012360.1
Solyc11g012370.1
Solyc11g012390.1
Solyc11g012400.1
Solyc11g012410.1
Solyc11g012420.1
Solyc11g012440.1
Solyc11g012450.1
Solyc11g012460.1
Solyc11g012470.1
Solyc11g012480.1
Solyc11g012490.1
Solyc11g012510.1
Solyc11g012520.1
Solyc11g012540.1
Solyc11g012550.1
Solyc11g012560.1
Solyc11g012570.1
Solyc11g012580.1
Solyc11g012590.1
Solyc11g012600.1
Solyc11g012610.1
Solyc11g012620.1
Solyc11g012640.1
Solyc11g012660.1
Solyc11g012670.1
Solyc11g012680.1
Solyc11g012690.1
Solyc11g012700.1
Solyc11g012710.1
Solyc11g012720.1
Solyc11g012730.1
Solyc11g012740.1
Solyc11g012760.1
Solyc11g012770.1
Solyc11g012780.1
Solyc11g012790.1
Solyc11g012800.1
Solyc11g012810.1
Solyc11g012820.1
Solyc11g012830.1
Solyc11g012840.1
Solyc11g012850.1
Solyc11g012860.1
Solyc11g012870.1
Solyc11g012880.1
Solyc11g012890.1
Solyc11g012900.1
Solyc11g012910.1
Solyc11g012920.1
Solyc11g012930.1
Solyc11g012940.1
Solyc11g012950.1
Solyc11g012970.1
Solyc11g012980.1
Solyc11g013000.1
Solyc11g013010.1
Solyc11g013020.1
Solyc11g013030.1
Solyc11g013060.1
Solyc11g013070.1
Solyc11g013080.1
Solyc11g013090.1
Solyc11g013100.1
Solyc11g013110.1
Solyc11g013120.1
Solyc11g013130.1
Solyc11g013150.1
Solyc11g013170.1
Solyc11g013180.1
Solyc11g013190.1
Solyc11g013200.1
Solyc11g013220.1
Solyc11g013240.1
Solyc11g013250.1
Solyc11g013260.1
Solyc11g013270.1
Solyc11g013280.1
Solyc11g013290.1
Solyc11g013300.1
Solyc11g013310.1
Solyc11g013330.1
Solyc11g013340.1
Solyc11g013370.1
Solyc11g013390.1
Solyc11g013400.1
Solyc11g013440.1
Solyc11g013450.1
Solyc11g013460.1
Solyc11g013470.1
Solyc11g013480.1
Solyc11g013490.1
Solyc11g013500.1
Solyc11g013520.1
Solyc11g013530.1
Solyc11g013550.1
Solyc11g013730.1
Solyc11g013740.1
Solyc11g013750.1
Solyc11g013760.1
Solyc11g013780.1
Solyc11g013810.1
Solyc11g013820.1
Solyc11g013830.1
Solyc11g013840.1
Solyc11g013850.1
Solyc11g013870.1
Solyc11g013880.1
Solyc11g013890.1
Solyc11g015890.1
Solyc11g015900.1
Solyc11g015910.1
Solyc11g016930.1
Solyc11g016940.1
Solyc11g016970.1
Solyc11g016990.1
Solyc11g017000.1
Solyc11g017010.1
Solyc11g017040.1
Solyc11g017050.1
Solyc11g017060.1
Solyc11g017070.1
Solyc11g017090.1
Solyc11g017130.1
Solyc11g017140.1
Solyc11g017170.1
Solyc11g017190.1
Solyc11g017200.1
Solyc11g017230.1
Solyc11g017240.1
Solyc11g017250.1
Solyc11g017260.1
Solyc11g017270.1
Solyc11g017280.1
Solyc11g017290.1
Solyc11g017300.1
Solyc11g017320.1
Solyc11g017330.1
Solyc11g017370.1
Solyc11g017380.1
Solyc11g017390.1
Solyc11g017400.1
Solyc11g017410.1
Solyc11g017420.1
Solyc11g017430.1
Solyc11g017440.1
Solyc11g017460.1
Solyc11g017470.1
Solyc11g018470.1
Solyc11g018500.1
Solyc11g018510.1
Solyc11g018520.1
Solyc11g018530.1
Solyc11g018550.2
Solyc11g018560.1
Solyc11g018580.1
Solyc11g018610.1
Solyc11g018620.1
Solyc11g018660.1
Solyc11g018670.1
Solyc11g018680.1
Solyc11g018690.1
Solyc11g018710.1
Solyc11g018720.1
Solyc11g018740.1
Solyc11g018770.1
Solyc11g018800.1
Solyc11g018810.1
Solyc11g018820.1
Solyc11g018850.1
Solyc11g019910.1
Solyc11g019920.1
Solyc11g019930.1
Solyc11g019950.1
Solyc11g019960.1
Solyc11g019970.1
Solyc11g020040.1
Solyc11g020050.1
Solyc11g020060.1
Solyc11g020100.1
Solyc11g020160.1
Solyc11g020180.1
Solyc11g020190.1
Solyc11g020200.1
Solyc11g020230.1
Solyc11g020250.1
Solyc11g020280.1
Solyc11g020290.1
Solyc11g020300.1
Solyc11g020560.1
Solyc11g020590.1
Solyc11g020610.1
Solyc11g020630.1
Solyc11g020640.1
Solyc11g020670.1
Solyc11g020680.1
Solyc11g020690.1
Solyc11g020710.1
Solyc11g020720.1
Solyc11g020730.1
Solyc11g020750.1
Solyc11g020760.1
Solyc11g020770.1
Solyc11g020780.1
Solyc11g020810.1
Solyc11g020820.1
Solyc11g020840.1
Solyc11g020850.1
Solyc11g020870.1
Solyc11g020890.1
Solyc11g020910.1
Solyc11g020950.1
Solyc11g020960.1
Solyc11g021020.1
Solyc11g021060.1
Solyc11g021100.1
Solyc11g021190.1
Solyc11g021220.1
Solyc11g021240.1
Solyc11g021260.1
Solyc11g021280.1
Solyc11g021290.1
Solyc11g021300.1
Solyc11g021310.1
Solyc11g022380.1
Solyc11g022390.1
Solyc11g022400.1
Solyc11g022450.1
Solyc11g022460.1
Solyc11g022470.1
Solyc11g022530.1
Solyc11g022540.1
Solyc11g022590.1
Solyc11g022600.1
Solyc11g027660.1
Solyc11g027670.1
Solyc11g027690.1
Solyc11g027710.1
Solyc11g027750.1
Solyc11g027760.1
Solyc11g027770.1
Solyc11g027810.1
Solyc11g027830.1
Solyc11g027840.1
Solyc11g027870.1
Solyc11g027880.1
Solyc11g028000.1
Solyc11g028010.1
Solyc11g028020.1
Solyc11g028080.1
Solyc11g028100.1
Solyc11g028180.1
Solyc11g030380.1
Solyc11g030390.1
Solyc11g030550.1
Solyc11g030600.2
Solyc11g030700.1
Solyc11g030710.1
Solyc11g030720.1
Solyc11g030730.1
Solyc11g030740.1
Solyc11g030850.1
Solyc11g031950.1
Solyc11g031960.1
Solyc11g031970.1
Solyc11g032050.1
Solyc11g032090.1
Solyc11g032100.1
Solyc11g032110.1
Solyc11g032130.1
Solyc11g032200.1
Solyc11g033260.1
Solyc11g033270.1
Solyc11g033280.1
Solyc11g039350.1
Solyc11g039470.1
Solyc11g039480.1
Solyc11g039520.1
Solyc11g039560.1
Solyc11g039570.1
Solyc11g039650.1
Solyc11g039670.1
Solyc11g039740.1
Solyc11g039830.1
Solyc11g039840.1
Solyc11g039870.1
Solyc11g039880.1
Solyc11g039890.1
Solyc11g039910.1
Solyc11g039940.1
Solyc11g039950.1
Solyc11g039960.1
Solyc11g039980.1
Solyc11g039990.1
Solyc11g040040.1
Solyc11g040050.1
Solyc11g040060.1
Solyc11g040110.1
Solyc11g040120.1
Solyc11g040130.1
Solyc11g040140.1
Solyc11g040150.1
Solyc11g040170.1
Solyc11g040180.1
Solyc11g040230.1
Solyc11g040240.1
Solyc11g040250.1
Solyc11g040260.1
Solyc11g040280.1
Solyc11g040290.1
Solyc11g040300.1
Solyc11g040330.1
Solyc11g040340.1
Solyc11g040370.1
Solyc11g040380.1
Solyc11g040390.1
Solyc11g040410.1
Solyc11g040420.1
Solyc11g042420.1
Solyc11g042430.1
Solyc11g042440.1
Solyc11g042460.1
Solyc11g042470.1
Solyc11g042490.1
Solyc11g042500.1
Solyc11g042510.1
Solyc11g042560.1
Solyc11g042610.1
Solyc11g042620.1
Solyc11g042630.1
Solyc11g042640.1
Solyc11g042810.1
Solyc11g042820.1
Solyc11g042860.1
Solyc11g042880.1
Solyc11g042920.1
Solyc11g042930.1
Solyc11g042940.1
Solyc11g042950.1
Solyc11g042990.1
Solyc11g043110.1
Solyc11g043120.1
Solyc11g043130.1
Solyc11g043150.1
Solyc11g043170.1
Solyc11g043200.1
Solyc11g043210.1
Solyc11g044230.1
Solyc11g044240.1
Solyc11g044250.1
Solyc11g044260.1
Solyc11g044270.1
Solyc11g044280.1
Solyc11g044310.1
Solyc11g044320.1
Solyc11g044330.1
Solyc11g044340.1
Solyc11g044350.1
Solyc11g044360.1
Solyc11g044450.1
Solyc11g044460.1
Solyc11g044470.1
Solyc11g044480.1
Solyc11g044500.1
Solyc11g044510.1
Solyc11g044530.1
Solyc11g044540.1
Solyc11g044560.1
Solyc11g044600.1
Solyc11g044610.1
Solyc11g044620.1
Solyc11g044670.1
Solyc11g044740.1
Solyc11g044750.1
Solyc11g044800.1
Solyc11g044840.1
Solyc11g044860.1
Solyc11g044870.1
Solyc11g044880.1
Solyc11g044900.1
Solyc11g044910.1
Solyc11g044920.1
Solyc11g044940.1
Solyc11g044950.1
Solyc11g044960.1
Solyc11g044970.1
Solyc11g044980.1
Solyc11g045000.1
Solyc11g045010.1
Solyc11g045030.1
Solyc11g045040.1
Solyc11g045050.1
Solyc11g045100.1
Solyc11g045110.1
Solyc11g045120.1
Solyc11g045130.1
Solyc11g045140.1
Solyc11g045150.1
Solyc11g045160.1
Solyc11g045170.1
Solyc11g045180.1
Solyc11g045190.1
Solyc11g045210.1
Solyc11g045220.1
Solyc11g045230.1
Solyc11g045240.1
Solyc11g045250.1
Solyc11g045270.1
Solyc11g045310.1
Solyc11g045330.1
Solyc11g045350.1
Solyc11g045360.1
Solyc11g045370.1
Solyc11g045380.1
Solyc11g045410.1
Solyc11g045440.1
Solyc11g045460.1
Solyc11g045470.1
Solyc11g045480.1
Solyc11g045510.1
Solyc11g045520.1
Solyc11g045530.1
Solyc11g045610.1
Solyc11g045620.1
Solyc11g045670.1
Solyc11g050740.1
Solyc11g050770.1
Solyc11g050880.1
Solyc11g050910.1
Solyc11g051060.1
Solyc11g051150.1
Solyc11g051160.1
Solyc11g051170.1
Solyc11g051190.1
Solyc11g051200.1
Solyc11g051230.1
Solyc11g056250.1
Solyc11g056310.1
Solyc11g056320.1
Solyc11g056330.1
Solyc11g056340.1
Solyc11g056350.1
Solyc11g056360.1
Solyc11g056370.1
Solyc11g056380.1
Solyc11g056410.1
Solyc11g056480.1
Solyc11g056490.1
Solyc11g056500.1
Solyc11g056620.1
Solyc11g056640.1
Solyc11g056650.1
Solyc11g056670.1
Solyc11g056680.1
Solyc11g061720.1
Solyc11g061750.1
Solyc11g061760.1
Solyc11g061770.1
Solyc11g061960.1
Solyc11g061980.1
Solyc11g062000.1
Solyc11g062010.1
Solyc11g062020.1
Solyc11g062030.1
Solyc11g062060.1
Solyc11g062070.1
Solyc11g062100.1
Solyc11g062120.1
Solyc11g062130.1
Solyc11g062190.1
Solyc11g062220.1
Solyc11g062240.1
Solyc11g062250.1
Solyc11g062260.1
Solyc11g062270.1
Solyc11g062280.1
Solyc11g062290.1
Solyc11g062300.1
Solyc11g062310.1
Solyc11g062320.1
Solyc11g062350.1
Solyc11g062360.1
Solyc11g062370.1
Solyc11g062390.1
Solyc11g062400.1
Solyc11g062410.1
Solyc11g062430.1
Solyc11g062440.1
Solyc11g063500.1
Solyc11g063510.1
Solyc11g063520.1
Solyc11g063530.1
Solyc11g063540.1
Solyc11g063610.1
Solyc11g064760.1
Solyc11g064790.1
Solyc11g064800.1
Solyc11g064830.1
Solyc11g064840.1
Solyc11g064850.1
Solyc11g064860.1
Solyc11g064870.1
Solyc11g064880.1
Solyc11g064890.1
Solyc11g064900.1
Solyc11g064920.1
Solyc11g064930.1
Solyc11g064950.1
Solyc11g064960.1
Solyc11g064980.1
Solyc11g065000.1
Solyc11g065010.1
Solyc11g065020.1
Solyc11g065030.1
Solyc11g065040.1
Solyc11g065070.1
Solyc11g065080.1
Solyc11g065090.1
Solyc11g065100.1
Solyc11g065110.1
Solyc11g065120.1
Solyc11g065140.1
Solyc11g065150.1
Solyc11g065160.1
Solyc11g065180.1
Solyc11g065190.1
Solyc11g065210.1
Solyc11g065220.1
Solyc11g065240.1
Solyc11g065250.1
Solyc11g065260.1
Solyc11g065270.1
Solyc11g065320.1
Solyc11g065340.1
Solyc11g065350.1
Solyc11g065360.1
Solyc11g065370.1
Solyc11g065380.1
Solyc11g065390.1
Solyc11g065400.1
Solyc11g065440.1
Solyc11g065470.1
Solyc11g065490.1
Solyc11g065520.1
Solyc11g065530.1
Solyc11g065550.1
Solyc11g065600.1
Solyc11g065620.1
Solyc11g065630.1
Solyc11g065640.1
Solyc11g065660.1
Solyc11g065670.1
Solyc11g065680.1
Solyc11g065690.1
Solyc11g065700.1
Solyc11g065730.1
Solyc11g065740.1
Solyc11g065750.1
Solyc11g065760.1
Solyc11g065770.1
Solyc11g065780.1
Solyc11g065790.1
Solyc11g065800.1
Solyc11g065810.1
Solyc11g065820.1
Solyc11g065830.1
Solyc11g065870.1
Solyc11g065880.1
Solyc11g065890.1
Solyc11g065900.1
Solyc11g065910.1
Solyc11g065920.1
Solyc11g065930.1
Solyc11g065940.1
Solyc11g065950.1
Solyc11g065960.1
Solyc11g065980.1
Solyc11g065990.1
Solyc11g066000.1
Solyc11g066010.1
Solyc11g066020.1
Solyc11g066040.1
Solyc11g066050.1
Solyc11g066060.1
Solyc11g066070.1
Solyc11g066080.1
Solyc11g066090.1
Solyc11g066100.1
Solyc11g066110.1
Solyc11g066120.1
Solyc11g066130.1
Solyc11g066140.1
Solyc11g066150.1
Solyc11g066160.1
Solyc11g066240.1
Solyc11g066250.1
Solyc11g066260.1
Solyc11g066270.1
Solyc11g066280.1
Solyc11g066290.1
Solyc11g066300.1
Solyc11g066310.1
Solyc11g066320.1
Solyc11g066330.1
Solyc11g066340.1
Solyc11g066350.1
Solyc11g066360.1
Solyc11g066370.1
Solyc11g066380.1
Solyc11g066390.1
Solyc11g066400.1
Solyc11g066410.1
Solyc11g066420.1
Solyc11g066430.1
Solyc11g066440.1
Solyc11g066450.1
Solyc11g066460.1
Solyc11g066470.1
Solyc11g066480.1
Solyc11g066490.1
Solyc11g066500.1
Solyc11g066510.1
Solyc11g066520.1
Solyc11g066540.1
Solyc11g066550.1
Solyc11g066560.1
Solyc11g066590.1
Solyc11g066610.1
Solyc11g066620.1
Solyc11g066630.1
Solyc11g066640.1
Solyc11g066650.1
Solyc11g066660.1
Solyc11g066670.1
Solyc11g066680.1
Solyc11g066690.1
Solyc11g066700.1
Solyc11g066720.1
Solyc11g066730.1
Solyc11g066740.1
Solyc11g066750.1
Solyc11g066760.1
Solyc11g066770.1
Solyc11g066780.1
Solyc11g066790.1
Solyc11g066800.1
Solyc11g066820.1
Solyc11g066830.1
Solyc11g066840.1
Solyc11g066850.1
Solyc11g066860.1
Solyc11g066870.1
Solyc11g066880.1
Solyc11g066890.1
Solyc11g066900.1
Solyc11g066910.1
Solyc11g066920.1
Solyc11g066930.1
Solyc11g066940.1
Solyc11g066950.1
Solyc11g066960.1
Solyc11g066970.1
Solyc11g066990.1
Solyc11g067000.1
Solyc11g067010.1
Solyc11g067020.1
Solyc11g067030.1
Solyc11g067040.1
Solyc11g067050.1
Solyc11g067060.1
Solyc11g067070.1
Solyc11g067080.1
Solyc11g067090.1
Solyc11g067100.1
Solyc11g067110.1
Solyc11g067120.1
Solyc11g067130.1
Solyc11g067140.1
Solyc11g067150.1
Solyc11g067160.1
Solyc11g067180.1
Solyc11g067190.1
Solyc11g067200.1
Solyc11g067210.1
Solyc11g067230.1
Solyc11g067240.1
Solyc11g067260.1
Solyc11g067280.1
Solyc11g067290.1
Solyc11g067300.1
Solyc11g067310.1
Solyc11g067320.1
Solyc11g067330.1
Solyc11g067340.1
Solyc11g068350.1
Solyc11g068360.1
Solyc11g068370.1
Solyc11g068380.1
Solyc11g068390.1
Solyc11g068400.1
Solyc11g068420.1
Solyc11g068430.1
Solyc11g068440.1
Solyc11g068450.1
Solyc11g068460.1
Solyc11g068470.1
Solyc11g068480.1
Solyc11g068490.1
Solyc11g068500.1
Solyc11g068510.1
Solyc11g068520.1
Solyc11g068530.1
Solyc11g068540.1
Solyc11g068550.1
Solyc11g068560.1
Solyc11g068610.1
Solyc11g068620.1
Solyc11g068640.1
Solyc11g068650.1
Solyc11g068660.1
Solyc11g068670.1
Solyc11g068680.1
Solyc11g068690.1
Solyc11g068710.1
Solyc11g068720.1
Solyc11g068730.1
Solyc11g068740.1
Solyc11g068750.1
Solyc11g068760.1
Solyc11g068770.1
Solyc11g068780.1
Solyc11g068790.1
Solyc11g068800.1
Solyc11g068810.1
Solyc11g068820.1
Solyc11g068830.1
Solyc11g068850.1
Solyc11g068870.1
Solyc11g068890.1
Solyc11g068900.1
Solyc11g068910.1
Solyc11g068920.1
Solyc11g068930.1
Solyc11g068940.1
Solyc11g068950.1
Solyc11g068960.1
Solyc11g068970.1
Solyc11g068980.1
Solyc11g068990.1
Solyc11g069000.1
Solyc11g069010.1
Solyc11g069020.1
Solyc11g069030.1
Solyc11g069040.2
Solyc11g069050.1
Solyc11g069070.1
Solyc11g069080.1
Solyc11g069090.1
Solyc11g069110.1
Solyc11g069150.1
Solyc11g069160.1
Solyc11g069170.1
Solyc11g069180.1
Solyc11g069190.1
Solyc11g069210.1
Solyc11g069220.1
Solyc11g069230.1
Solyc11g069240.1
Solyc11g069250.1
Solyc11g069260.1
Solyc11g069270.1
Solyc11g069280.1
Solyc11g069290.1
Solyc11g069300.1
Solyc11g069310.1
Solyc11g069320.1
Solyc11g069330.1
Solyc11g069340.1
Solyc11g069350.1
Solyc11g069360.1
Solyc11g069370.1
Solyc11g069380.1
Solyc11g069390.1
Solyc11g069400.1
Solyc11g069410.1
Solyc11g069420.1
Solyc11g069430.1
Solyc11g069440.1
Solyc11g069450.1
Solyc11g069460.1
Solyc11g069470.1
Solyc11g069480.1
Solyc11g069490.1
Solyc11g069500.1
Solyc11g069510.1
Solyc11g069520.1
Solyc11g069530.1
Solyc11g069540.1
Solyc11g069550.1
Solyc11g069560.1
Solyc11g069570.1
Solyc11g069580.1
Solyc11g069590.1
Solyc11g069600.1
Solyc11g069610.1
Solyc11g069620.1
Solyc11g069630.1
Solyc11g069640.1
Solyc11g069650.1
Solyc11g069660.1
Solyc11g069680.1
Solyc11g069690.1
Solyc11g069700.1
Solyc11g069710.1
Solyc11g069720.1
Solyc11g069730.1
Solyc11g069750.1
Solyc11g069770.1
Solyc11g069780.1
Solyc11g069790.1
Solyc11g069800.1
Solyc11g069810.1
Solyc11g069820.1
Solyc11g069830.1
Solyc11g069840.1
Solyc11g069850.1
Solyc11g069860.1
Solyc11g069880.1
Solyc11g069900.1
Solyc11g069910.1
Solyc11g069930.1
Solyc11g069940.1
Solyc11g069950.1
Solyc11g069960.1
Solyc11g069970.1
Solyc11g069980.1
Solyc11g069990.1
Solyc11g070000.1
Solyc11g070020.1
Solyc11g070030.1
Solyc11g070040.1
Solyc11g070050.1
Solyc11g070060.1
Solyc11g070070.1
Solyc11g070100.1
Solyc11g070110.1
Solyc11g070120.1
Solyc11g070130.1
Solyc11g070140.1
Solyc11g070150.1
Solyc11g070160.1
Solyc11g070170.1
Solyc11g070180.1
Solyc11g070190.1
Solyc11g071190.1
Solyc11g071220.1
Solyc11g071230.1
Solyc11g071240.1
Solyc11g071250.1
Solyc11g071260.1
Solyc11g071270.1
Solyc11g071280.1
Solyc11g071290.1
Solyc11g071300.1
Solyc11g071320.1
Solyc11g071330.1
Solyc11g071340.1
Solyc11g071350.1
Solyc11g071370.1
Solyc11g071400.1
Solyc11g071410.1
Solyc11g071420.1
Solyc11g071430.1
Solyc11g071440.1
Solyc11g071450.1
Solyc11g071460.1
Solyc11g071470.1
Solyc11g071480.1
Solyc11g071490.1
Solyc11g071500.1
Solyc11g071510.1
Solyc11g071520.1
Solyc11g071530.1
Solyc11g071540.1
Solyc11g071550.1
Solyc11g071560.1
Solyc11g071570.1
Solyc11g071580.1
Solyc11g071590.1
Solyc11g071600.1
Solyc11g071610.1
Solyc11g071620.1
Solyc11g071640.1
Solyc11g071660.1
Solyc11g071670.1
Solyc11g071680.1
Solyc11g071690.1
Solyc11g071700.1
Solyc11g071710.1
Solyc11g071720.1
Solyc11g071730.1
Solyc11g071740.1
Solyc11g071770.1
Solyc11g071780.1
Solyc11g071790.1
Solyc11g071800.1
Solyc11g071810.1
Solyc11g071820.1
Solyc11g071830.1
Solyc11g071840.1
Solyc11g071850.1
Solyc11g071870.1
Solyc11g071890.1
Solyc11g071910.1
Solyc11g071920.1
Solyc11g071930.1
Solyc11g071940.1
Solyc11g071950.1
Solyc11g071960.1
Solyc11g071970.1
Solyc11g071980.1
Solyc11g071990.1
Solyc11g072000.1
Solyc11g072010.1
Solyc11g072030.1
Solyc11g072040.1
Solyc11g072050.1
Solyc11g072070.1
Solyc11g072080.1
Solyc11g072090.1
Solyc11g072100.1
Solyc11g072110.1
Solyc11g072120.1
Solyc11g072130.1
Solyc11g072150.1
Solyc11g072160.1
Solyc11g072170.1
Solyc11g072180.1
Solyc11g072190.1
Solyc11g072200.1
Solyc11g072220.1
Solyc11g072230.1
Solyc11g072240.1
Solyc11g072250.1
Solyc11g072260.1
Solyc11g072270.1
Solyc11g072280.1
Solyc11g072290.1
Solyc11g072300.1
Solyc11g072310.1
Solyc11g072320.1
Solyc11g072330.1
Solyc11g072340.1
Solyc11g072380.1
Solyc11g072390.1
Solyc11g072400.1
Solyc11g072410.1
Solyc11g072420.1
Solyc11g072430.1
Solyc11g072440.1
Solyc11g072450.1
Solyc11g072460.1
Solyc11g072470.1
Solyc11g072480.1
Solyc11g072490.1
Solyc11g072500.1
Solyc11g072510.1
Solyc11g072520.1
Solyc11g072530.1
Solyc11g072540.1
Solyc11g072550.1
Solyc11g072560.1
Solyc11g072570.1
Solyc11g072580.1
Solyc11g072590.1
Solyc11g072600.1
Solyc11g072610.1
Solyc11g072620.1
Solyc11g072630.1
Solyc11g072640.1
Solyc11g072660.1
Solyc11g072670.1
Solyc11g072690.1
Solyc11g072700.1
Solyc11g072710.1
Solyc11g072720.1
Solyc11g072730.1
Solyc11g072740.1
Solyc11g072750.1
Solyc11g072760.1
Solyc11g072770.1
Solyc11g072800.1
Solyc11g072810.1
Solyc11g072820.1
Solyc11g072830.1
Solyc11g072840.1
Solyc11g072850.1
Solyc11g072860.1
Solyc11g072880.1
Solyc11g072890.1
Solyc11g072910.1
Solyc11g072920.1
Solyc11g072930.1
Solyc11g072940.1
Solyc11g072950.1
Solyc11g072960.1
Solyc11g072970.1
Solyc11g072980.1
Solyc11g072990.1
Solyc11g073010.1
Solyc11g073020.1
Solyc11g073040.1
Solyc11g073050.1
Solyc11g073060.1
Solyc11g073080.1
Solyc11g073090.1
Solyc11g073110.1
Solyc11g073120.1
Solyc11g073130.1
Solyc11g073140.1
Solyc11g073150.1
Solyc11g073160.1
Solyc11g073180.1
Solyc11g073190.1
Solyc11g073200.1
Solyc11g073210.1
Solyc11g073220.1
Solyc11g073230.1
Solyc11g073240.1
Solyc11g073250.1
Solyc11g073260.1
Solyc11g073270.1
Solyc11g073280.1
Solyc11g073290.1
Solyc11g073300.1
Solyc12g005000.1
Solyc12g005010.1
Solyc12g005020.1
Solyc12g005030.1
Solyc12g005040.1
Solyc12g005050.1
Solyc12g005060.1
Solyc12g005070.1
Solyc12g005080.1
Solyc12g005090.1
Solyc12g005100.1
Solyc12g005110.1
Solyc12g005120.1
Solyc12g005130.1
Solyc12g005140.1
Solyc12g005150.1
Solyc12g005160.1
Solyc12g005180.1
Solyc12g005190.1
Solyc12g005200.1
Solyc12g005210.1
Solyc12g005220.1
Solyc12g005230.1
Solyc12g005240.1
Solyc12g005250.1
Solyc12g005260.1
Solyc12g005270.1
Solyc12g005280.1
Solyc12g005290.1
Solyc12g005300.1
Solyc12g005310.1
Solyc12g005320.1
Solyc12g005330.1
Solyc12g005340.1
Solyc12g005350.1
Solyc12g005370.1
Solyc12g005380.1
Solyc12g005390.1
Solyc12g005400.1
Solyc12g005410.1
Solyc12g005430.1
Solyc12g005440.1
Solyc12g005450.1
Solyc12g005460.1
Solyc12g005470.1
Solyc12g005480.1
Solyc12g005520.1
Solyc12g005570.1
Solyc12g005580.1
Solyc12g005590.1
Solyc12g005610.1
Solyc12g005630.1
Solyc12g005650.1
Solyc12g005660.1
Solyc12g005670.1
Solyc12g005680.1
Solyc12g005690.1
Solyc12g005700.1
Solyc12g005710.1
Solyc12g005720.1
Solyc12g005730.1
Solyc12g005750.1
Solyc12g005760.1
Solyc12g005770.1
Solyc12g005780.1
Solyc12g005790.1
Solyc12g005800.1
Solyc12g005810.1
Solyc12g005820.1
Solyc12g005840.1
Solyc12g005850.1
Solyc12g005860.1
Solyc12g005870.1
Solyc12g005880.1
Solyc12g005890.1
Solyc12g005900.1
Solyc12g005910.1
Solyc12g005930.1
Solyc12g005940.1
Solyc12g005950.1
Solyc12g005960.1
Solyc12g005970.1
Solyc12g005980.1
Solyc12g005990.1
Solyc12g006000.1
Solyc12g006010.1
Solyc12g006020.1
Solyc12g006030.1
Solyc12g006040.1
Solyc12g006050.1
Solyc12g006060.1
Solyc12g006080.1
Solyc12g006110.1
Solyc12g006120.1
Solyc12g006130.1
Solyc12g006140.1
Solyc12g006160.1
Solyc12g006170.1
Solyc12g006180.1
Solyc12g006200.1
Solyc12g006210.1
Solyc12g006220.1
Solyc12g006230.1
Solyc12g006240.1
Solyc12g006250.1
Solyc12g006260.1
Solyc12g006270.1
Solyc12g006280.1
Solyc12g006290.1
Solyc12g006300.1
Solyc12g006310.1
Solyc12g006320.1
Solyc12g006340.1
Solyc12g006350.1
Solyc12g006360.1
Solyc12g006370.1
Solyc12g006380.1
Solyc12g006400.1
Solyc12g006420.1
Solyc12g006430.1
Solyc12g006440.1
Solyc12g006450.1
Solyc12g006460.1
Solyc12g006470.1
Solyc12g006480.1
Solyc12g006490.1
Solyc12g006500.1
Solyc12g006510.1
Solyc12g006520.1
Solyc12g006530.1
Solyc12g006540.1
Solyc12g006550.1
Solyc12g006560.1
Solyc12g006570.1
Solyc12g006590.1
Solyc12g006600.1
Solyc12g006620.1
Solyc12g006630.1
Solyc12g006640.1
Solyc12g006650.1
Solyc12g006660.1
Solyc12g006670.1
Solyc12g006680.1
Solyc12g006690.1
Solyc12g006700.1
Solyc12g006710.1
Solyc12g006720.1
Solyc12g006730.1
Solyc12g006750.1
Solyc12g006760.1
Solyc12g006770.1
Solyc12g006780.1
Solyc12g006790.1
Solyc12g006800.1
Solyc12g006810.1
Solyc12g006820.1
Solyc12g006830.1
Solyc12g006840.1
Solyc12g006850.1
Solyc12g006860.1
Solyc12g006870.1
Solyc12g006880.1
Solyc12g006900.1
Solyc12g006920.1
Solyc12g006930.1
Solyc12g006940.1
Solyc12g006950.1
Solyc12g006960.1
Solyc12g006970.1
Solyc12g006980.1
Solyc12g006990.1
Solyc12g007000.1
Solyc12g007010.1
Solyc12g007020.1
Solyc12g007030.1
Solyc12g007040.1
Solyc12g007050.1
Solyc12g007060.1
Solyc12g007070.1
Solyc12g007090.1
Solyc12g007100.1
Solyc12g007110.1
Solyc12g007120.1
Solyc12g007130.1
Solyc12g007140.1
Solyc12g007150.1
Solyc12g007160.1
Solyc12g007170.1
Solyc12g007180.1
Solyc12g007190.1
Solyc12g007200.1
Solyc12g007210.1
Solyc12g007230.1
Solyc12g007240.1
Solyc12g007250.1
Solyc12g007260.1
Solyc12g007270.1
Solyc12g007280.1
Solyc12g007300.1
Solyc12g007310.1
Solyc12g007320.1
Solyc12g008330.1
Solyc12g008340.1
Solyc12g008350.1
Solyc12g008360.1
Solyc12g008370.1
Solyc12g008380.1
Solyc12g008390.1
Solyc12g008400.1
Solyc12g008410.1
Solyc12g008420.1
Solyc12g008430.1
Solyc12g008440.1
Solyc12g008450.1
Solyc12g008460.1
Solyc12g008470.1
Solyc12g008490.1
Solyc12g008500.1
Solyc12g008510.1
Solyc12g008520.1
Solyc12g008530.1
Solyc12g008550.1
Solyc12g008560.1
Solyc12g008570.1
Solyc12g008580.1
Solyc12g008590.1
Solyc12g008600.1
Solyc12g008610.1
Solyc12g008620.1
Solyc12g008630.1
Solyc12g008640.1
Solyc12g008650.1
Solyc12g008660.1
Solyc12g008670.1
Solyc12g008680.1
Solyc12g008690.1
Solyc12g008700.1
Solyc12g008710.1
Solyc12g008720.1
Solyc12g008730.1
Solyc12g008740.1
Solyc12g008750.1
Solyc12g008760.1
Solyc12g008770.1
Solyc12g008780.1
Solyc12g008790.1
Solyc12g008800.1
Solyc12g008810.1
Solyc12g008820.1
Solyc12g008830.1
Solyc12g008840.1
Solyc12g008860.1
Solyc12g008870.1
Solyc12g008890.1
Solyc12g008900.1
Solyc12g008910.1
Solyc12g008930.1
Solyc12g008940.1
Solyc12g008950.1
Solyc12g008960.1
Solyc12g008970.1
Solyc12g008980.1
Solyc12g008990.1
Solyc12g009000.1
Solyc12g009010.1
Solyc12g009020.1
Solyc12g009030.1
Solyc12g009040.1
Solyc12g009050.1
Solyc12g009060.1
Solyc12g009070.1
Solyc12g009080.1
Solyc12g009090.1
Solyc12g009100.1
Solyc12g009110.1
Solyc12g009120.1
Solyc12g009140.1
Solyc12g009150.1
Solyc12g009160.1
Solyc12g009180.1
Solyc12g009190.1
Solyc12g009200.1
Solyc12g009210.1
Solyc12g009220.1
Solyc12g009230.1
Solyc12g009250.1
Solyc12g009260.1
Solyc12g009270.1
Solyc12g009280.1
Solyc12g009290.1
Solyc12g009300.1
Solyc12g009310.1
Solyc12g009340.1
Solyc12g009370.1
Solyc12g009380.1
Solyc12g009390.1
Solyc12g009400.1
Solyc12g009410.1
Solyc12g009430.1
Solyc12g009440.1
Solyc12g009450.1
Solyc12g009470.1
Solyc12g009480.1
Solyc12g009500.1
Solyc12g009510.1
Solyc12g009520.1
Solyc12g009540.1
Solyc12g009550.1
Solyc12g009560.1
Solyc12g009570.1
Solyc12g009580.1
Solyc12g009590.1
Solyc12g009600.1
Solyc12g009610.1
Solyc12g009620.1
Solyc12g009630.1
Solyc12g009640.1
Solyc12g009650.1
Solyc12g009680.1
Solyc12g009730.1
Solyc12g009750.1
Solyc12g009770.1
Solyc12g009790.1
Solyc12g009800.1
Solyc12g009810.1
Solyc12g009820.1
Solyc12g009830.1
Solyc12g009840.1
Solyc12g009850.1
Solyc12g009860.1
Solyc12g009880.1
Solyc12g009890.1
Solyc12g009900.1
Solyc12g009920.1
Solyc12g009930.1
Solyc12g009940.1
Solyc12g009960.1
Solyc12g009970.1
Solyc12g009980.1
Solyc12g009990.1
Solyc12g010010.1
Solyc12g010020.1
Solyc12g010030.1
Solyc12g010040.1
Solyc12g010050.1
Solyc12g010060.1
Solyc12g010110.1
Solyc12g010120.1
Solyc12g010130.1
Solyc12g010150.1
Solyc12g010160.1
Solyc12g010170.1
Solyc12g010180.1
Solyc12g010190.1
Solyc12g010200.1
Solyc12g010220.1
Solyc12g010230.1
Solyc12g010250.1
Solyc12g010260.1
Solyc12g010290.1
Solyc12g010300.1
Solyc12g010320.1
Solyc12g010330.1
Solyc12g010340.1
Solyc12g010350.1
Solyc12g010360.1
Solyc12g010380.1
Solyc12g010390.1
Solyc12g010400.1
Solyc12g010410.1
Solyc12g010430.1
Solyc12g010440.1
Solyc12g010450.1
Solyc12g010460.1
Solyc12g010470.1
Solyc12g010480.1
Solyc12g010500.1
Solyc12g010510.1
Solyc12g010520.1
Solyc12g010530.1
Solyc12g010540.1
Solyc12g010550.1
Solyc12g010570.1
Solyc12g010590.1
Solyc12g010640.1
Solyc12g010650.1
Solyc12g010670.1
Solyc12g010680.1
Solyc12g010690.1
Solyc12g010700.1
Solyc12g010710.1
Solyc12g010730.1
Solyc12g010740.1
Solyc12g010750.1
Solyc12g010790.1
Solyc12g010800.1
Solyc12g010820.1
Solyc12g010830.1
Solyc12g010840.1
Solyc12g010850.1
Solyc12g010860.1
Solyc12g010870.1
Solyc12g010890.1
Solyc12g010900.1
Solyc12g010910.1
Solyc12g010930.1
Solyc12g010940.1
Solyc12g010950.1
Solyc12g010960.1
Solyc12g010970.1
Solyc12g010980.1
Solyc12g010990.1
Solyc12g011000.1
Solyc12g011010.1
Solyc12g011020.1
Solyc12g011030.1
Solyc12g011040.1
Solyc12g011050.1
Solyc12g011070.1
Solyc12g011090.1
Solyc12g011100.1
Solyc12g011120.1
Solyc12g011130.1
Solyc12g011140.1
Solyc12g011150.1
Solyc12g011160.1
Solyc12g011170.1
Solyc12g011180.1
Solyc12g011190.1
Solyc12g011200.1
Solyc12g011230.1
Solyc12g011270.1
Solyc12g011280.1
Solyc12g011290.1
Solyc12g011300.1
Solyc12g011320.1
Solyc12g011330.2
Solyc12g011340.1
Solyc12g011360.1
Solyc12g011370.1
Solyc12g011400.1
Solyc12g011410.1
Solyc12g011420.1
Solyc12g011430.1
Solyc12g011440.1
Solyc12g011450.1
Solyc12g013500.1
Solyc12g013510.1
Solyc12g013520.1
Solyc12g013530.1
Solyc12g013540.1
Solyc12g013550.1
Solyc12g013560.1
Solyc12g013570.1
Solyc12g013580.1
Solyc12g013600.1
Solyc12g013610.1
Solyc12g013620.1
Solyc12g013650.1
Solyc12g013660.1
Solyc12g013670.1
Solyc12g013680.1
Solyc12g013690.1
Solyc12g013700.1
Solyc12g013710.1
Solyc12g013750.1
Solyc12g013770.1
Solyc12g013790.1
Solyc12g013800.1
Solyc12g013810.1
Solyc12g013820.1
Solyc12g013840.1
Solyc12g013860.1
Solyc12g013870.1
Solyc12g013880.1
Solyc12g013890.1
Solyc12g013900.1
Solyc12g013910.1
Solyc12g013920.1
Solyc12g013950.1
Solyc12g013960.1
Solyc12g013970.1
Solyc12g013980.1
Solyc12g013990.1
Solyc12g014000.1
Solyc12g014010.1
Solyc12g014020.1
Solyc12g014030.1
Solyc12g014040.1
Solyc12g014050.1
Solyc12g014060.1
Solyc12g014070.1
Solyc12g014080.1
Solyc12g014090.1
Solyc12g014100.1
Solyc12g014110.1
Solyc12g014120.1
Solyc12g014130.1
Solyc12g014140.1
Solyc12g014150.1
Solyc12g014170.1
Solyc12g014180.1
Solyc12g014190.1
Solyc12g014200.1
Solyc12g014210.1
Solyc12g014220.1
Solyc12g014230.1
Solyc12g014240.1
Solyc12g014250.1
Solyc12g014260.1
Solyc12g014270.1
Solyc12g014280.1
Solyc12g014290.1
Solyc12g014310.1
Solyc12g014320.1
Solyc12g014330.1
Solyc12g014350.1
Solyc12g014360.1
Solyc12g014380.1
Solyc12g014390.1
Solyc12g014400.1
Solyc12g014410.1
Solyc12g014420.1
Solyc12g014430.1
Solyc12g014440.1
Solyc12g014450.1
Solyc12g014460.1
Solyc12g014470.1
Solyc12g014480.1
Solyc12g014490.1
Solyc12g014500.1
Solyc12g014530.1
Solyc12g014540.1
Solyc12g014560.1
Solyc12g014570.1
Solyc12g014580.1
Solyc12g014590.1
Solyc12g014600.1
Solyc12g014610.1
Solyc12g014620.1
Solyc12g014630.1
Solyc12g015630.1
Solyc12g015640.1
Solyc12g015650.1
Solyc12g015660.1
Solyc12g015680.1
Solyc12g015690.1
Solyc12g015710.1
Solyc12g015740.1
Solyc12g015770.1
Solyc12g015780.1
Solyc12g015800.1
Solyc12g015820.1
Solyc12g015830.1
Solyc12g015850.1
Solyc12g015860.1
Solyc12g015870.1
Solyc12g015880.1
Solyc12g015900.1
Solyc12g015910.1
Solyc12g015920.1
Solyc12g015970.1
Solyc12g016190.1
Solyc12g016210.1
Solyc12g016220.1
Solyc12g017230.1
Solyc12g017240.1
Solyc12g017260.1
Solyc12g017280.1
Solyc12g017290.1
Solyc12g017360.1
Solyc12g017370.1
Solyc12g017380.1
Solyc12g017390.1
Solyc12g017400.1
Solyc12g017410.1
Solyc12g017420.1
Solyc12g017430.1
Solyc12g017440.1
Solyc12g017450.1
Solyc12g017460.1
Solyc12g017470.1
Solyc12g017480.1
Solyc12g017510.1
Solyc12g017520.1
Solyc12g017530.1
Solyc12g017540.1
Solyc12g017570.1
Solyc12g017600.1
Solyc12g017630.1
Solyc12g017690.1
Solyc12g017730.1
Solyc12g017800.1
Solyc12g017830.1
Solyc12g017840.1
Solyc12g017850.1
Solyc12g017860.1
Solyc12g017870.1
Solyc12g017880.1
Solyc12g017910.1
Solyc12g017920.1
Solyc12g017930.1
Solyc12g017960.1
Solyc12g017970.1
Solyc12g018970.1
Solyc12g018990.1
Solyc12g019000.1
Solyc12g019010.1
Solyc12g019060.1
Solyc12g019070.1
Solyc12g019080.1
Solyc12g019090.1
Solyc12g019100.1
Solyc12g019110.1
Solyc12g019120.1
Solyc12g019140.1
Solyc12g019180.1
Solyc12g019230.1
Solyc12g019290.1
Solyc12g019300.1
Solyc12g019310.1
Solyc12g019320.1
Solyc12g019390.1
Solyc12g019410.1
Solyc12g019440.1
Solyc12g019450.1
Solyc12g019460.1
Solyc12g019470.1
Solyc12g019480.1
Solyc12g019490.1
Solyc12g019540.1
Solyc12g019550.1
Solyc12g019560.1
Solyc12g019570.1
Solyc12g019620.1
Solyc12g019630.1
Solyc12g019640.1
Solyc12g019690.1
Solyc12g019700.1
Solyc12g019720.1
Solyc12g019740.1
Solyc12g019750.1
Solyc12g019860.1
Solyc12g019880.1
Solyc12g019890.1
Solyc12g019960.1
Solyc12g019970.1
Solyc12g019980.1
Solyc12g020000.1
Solyc12g020050.1
Solyc12g020110.1
Solyc12g020120.1
Solyc12g021130.1
Solyc12g021170.1
Solyc12g021180.1
Solyc12g021190.1
Solyc12g021230.1
Solyc12g021280.1
Solyc12g021290.1
Solyc12g021310.1
Solyc12g021330.1
Solyc12g021340.1
Solyc12g021360.1
Solyc12g026400.1
Solyc12g026420.1
Solyc12g026430.1
Solyc12g026470.1
Solyc12g027470.1
Solyc12g027540.1
Solyc12g027580.1
Solyc12g027590.1
Solyc12g027600.1
Solyc12g027650.1
Solyc12g027730.1
Solyc12g027740.1
Solyc12g027750.1
Solyc12g027760.1
Solyc12g027770.1
Solyc12g027790.1
Solyc12g027800.1
Solyc12g027840.1
Solyc12g027850.1
Solyc12g027870.1
Solyc12g027880.1
Solyc12g027890.1
Solyc12g032930.1
Solyc12g032950.1
Solyc12g032960.1
Solyc12g032980.1
Solyc12g033000.1
Solyc12g033030.1
Solyc12g033040.1
Solyc12g033050.1
Solyc12g033060.1
Solyc12g033070.1
Solyc12g033100.1
Solyc12g033130.1
Solyc12g035130.1
Solyc12g035170.1
Solyc12g035190.1
Solyc12g035240.1
Solyc12g035250.1
Solyc12g035360.1
Solyc12g035400.1
Solyc12g035470.1
Solyc12g035490.1
Solyc12g035500.1
Solyc12g035520.1
Solyc12g035620.1
Solyc12g035650.1
Solyc12g035670.1
Solyc12g035690.1
Solyc12g035710.1
Solyc12g035770.1
Solyc12g035780.1
Solyc12g035850.1
Solyc12g036120.1
Solyc12g036130.1
Solyc12g036140.1
Solyc12g036150.1
Solyc12g036160.1
Solyc12g036170.1
Solyc12g036200.1
Solyc12g036220.1
Solyc12g036250.1
Solyc12g036260.1
Solyc12g036300.1
Solyc12g036320.1
Solyc12g036330.1
Solyc12g036340.1
Solyc12g036380.1
Solyc12g036390.1
Solyc12g036400.1
Solyc12g036410.1
Solyc12g036440.1
Solyc12g036450.1
Solyc12g036470.1
Solyc12g036480.1
Solyc12g036500.1
Solyc12g036550.1
Solyc12g036560.1
Solyc12g036650.1
Solyc12g036670.1
Solyc12g036740.1
Solyc12g036790.1
Solyc12g036810.1
Solyc12g036830.1
Solyc12g036870.1
Solyc12g036900.1
Solyc12g037950.1
Solyc12g037970.1
Solyc12g037980.1
Solyc12g038080.1
Solyc12g038090.1
Solyc12g038160.1
Solyc12g038170.1
Solyc12g038240.1
Solyc12g038250.1
Solyc12g038340.1
Solyc12g038360.1
Solyc12g038370.1
Solyc12g038400.1
Solyc12g038410.1
Solyc12g038420.1
Solyc12g038430.1
Solyc12g038490.1
Solyc12g038510.1
Solyc12g038520.1
Solyc12g038530.1
Solyc12g038540.1
Solyc12g038550.1
Solyc12g038570.1
Solyc12g038580.1
Solyc12g038590.1
Solyc12g038600.1
Solyc12g038620.1
Solyc12g038630.1
Solyc12g038670.1
Solyc12g038680.1
Solyc12g038710.1
Solyc12g038800.1
Solyc12g038810.1
Solyc12g038820.1
Solyc12g038920.1
Solyc12g038970.1
Solyc12g038980.1
Solyc12g038990.1
Solyc12g039030.1
Solyc12g039070.1
Solyc12g039080.1
Solyc12g039120.1
Solyc12g039170.1
Solyc12g039180.1
Solyc12g040320.1
Solyc12g040390.1
Solyc12g040460.1
Solyc12g040480.1
Solyc12g040500.1
Solyc12g040510.1
Solyc12g040570.1
Solyc12g040640.1
Solyc12g040680.1
Solyc12g040690.1
Solyc12g040740.1
Solyc12g040790.1
Solyc12g040800.1
Solyc12g040810.1
Solyc12g040830.1
Solyc12g040840.1
Solyc12g040860.1
Solyc12g040870.1
Solyc12g041880.1
Solyc12g041930.1
Solyc12g041940.1
Solyc12g041950.1
Solyc12g041980.1
Solyc12g042000.1
Solyc12g042010.1
Solyc12g042060.1
Solyc12g042070.1
Solyc12g042080.1
Solyc12g042100.1
Solyc12g042110.1
Solyc12g042120.1
Solyc12g042170.1
Solyc12g042180.1
Solyc12g042200.1
Solyc12g042210.1
Solyc12g042240.1
Solyc12g042250.1
Solyc12g042300.1
Solyc12g042330.1
Solyc12g042360.1
Solyc12g042370.1
Solyc12g042380.1
Solyc12g042390.1
Solyc12g042430.1
Solyc12g042440.1
Solyc12g042460.1
Solyc12g042470.1
Solyc12g042480.1
Solyc12g042500.1
Solyc12g042520.1
Solyc12g042540.1
Solyc12g042570.1
Solyc12g042580.1
Solyc12g042600.1
Solyc12g042640.1
Solyc12g042650.1
Solyc12g042690.1
Solyc12g042700.1
Solyc12g042720.1
Solyc12g042730.1
Solyc12g042740.1
Solyc12g042750.1
Solyc12g042760.1
Solyc12g042770.1
Solyc12g042780.1
Solyc12g042840.1
Solyc12g042860.1
Solyc12g042880.1
Solyc12g042890.1
Solyc12g042900.1
Solyc12g042910.1
Solyc12g042920.1
Solyc12g042930.1
Solyc12g042950.1
Solyc12g042980.1
Solyc12g042990.1
Solyc12g043000.1
Solyc12g043020.1
Solyc12g043030.1
Solyc12g043040.1
Solyc12g043060.1
Solyc12g043070.1
Solyc12g043090.1
Solyc12g043100.1
Solyc12g043110.1
Solyc12g043120.1
Solyc12g043150.1
Solyc12g043160.1
Solyc12g044190.1
Solyc12g044200.1
Solyc12g044210.1
Solyc12g044220.1
Solyc12g044230.1
Solyc12g044240.1
Solyc12g044250.1
Solyc12g044260.1
Solyc12g044270.1
Solyc12g044280.1
Solyc12g044290.1
Solyc12g044300.1
Solyc12g044310.1
Solyc12g044320.1
Solyc12g044330.1
Solyc12g044340.1
Solyc12g044350.1
Solyc12g044370.1
Solyc12g044380.1
Solyc12g044400.1
Solyc12g044410.1
Solyc12g044420.1
Solyc12g044440.1
Solyc12g044450.1
Solyc12g044480.1
Solyc12g044490.1
Solyc12g044600.2
Solyc12g044610.1
Solyc12g044620.1
Solyc12g044630.1
Solyc12g044640.1
Solyc12g044650.1
Solyc12g044670.1
Solyc12g044700.1
Solyc12g044710.1
Solyc12g044720.1
Solyc12g044730.1
Solyc12g044740.1
Solyc12g044760.1
Solyc12g044800.1
Solyc12g044820.1
Solyc12g044850.1
Solyc12g044860.1
Solyc12g044880.1
Solyc12g044890.1
Solyc12g044910.1
Solyc12g044920.1
Solyc12g044930.1
Solyc12g044940.1
Solyc12g044950.1
Solyc12g045020.1
Solyc12g045030.1
Solyc12g049030.1
Solyc12g049040.1
Solyc12g049050.1
Solyc12g049070.1
Solyc12g049080.1
Solyc12g049090.1
Solyc12g049140.1
Solyc12g049150.1
Solyc12g049160.1
Solyc12g049170.1
Solyc12g049180.1
Solyc12g049190.1
Solyc12g049210.1
Solyc12g049220.1
Solyc12g049230.1
Solyc12g049250.1
Solyc12g049270.1
Solyc12g049280.1
Solyc12g049290.1
Solyc12g049300.1
Solyc12g049310.1
Solyc12g049330.1
Solyc12g049350.1
Solyc12g049360.1
Solyc12g049370.1
Solyc12g049390.1
Solyc12g049400.1
Solyc12g049410.1
Solyc12g049420.1
Solyc12g049500.1
Solyc12g049510.1
Solyc12g049520.1
Solyc12g049530.1
Solyc12g049540.1
Solyc12g049550.1
Solyc12g049560.1
Solyc12g049570.1
Solyc12g049580.1
Solyc12g049590.1
Solyc12g049630.1
Solyc12g055680.1
Solyc12g055700.1
Solyc12g055710.1
Solyc12g055720.1
Solyc12g055730.1
Solyc12g055740.1
Solyc12g055750.1
Solyc12g055760.1
Solyc12g055780.1
Solyc12g055790.1
Solyc12g055800.1
Solyc12g055810.1
Solyc12g055820.1
Solyc12g055830.1
Solyc12g055840.1
Solyc12g055850.1
Solyc12g055910.1
Solyc12g055920.1
Solyc12g055930.1
Solyc12g055940.1
Solyc12g055950.1
Solyc12g055960.1
Solyc12g055970.1
Solyc12g055980.1
Solyc12g055990.1
Solyc12g056030.1
Solyc12g056040.1
Solyc12g056050.1
Solyc12g056060.1
Solyc12g056080.1
Solyc12g056090.1
Solyc12g056100.1
Solyc12g056110.1
Solyc12g056120.1
Solyc12g056130.1
Solyc12g056150.1
Solyc12g056160.1
Solyc12g056170.1
Solyc12g056190.1
Solyc12g056200.1
Solyc12g056210.1
Solyc12g056220.1
Solyc12g056230.1
Solyc12g056240.1
Solyc12g056250.1
Solyc12g056260.1
Solyc12g056270.1
Solyc12g056290.1
Solyc12g056300.1
Solyc12g056340.1
Solyc12g056350.1
Solyc12g056360.1
Solyc12g056380.1
Solyc12g056390.1
Solyc12g056400.1
Solyc12g056410.1
Solyc12g056420.1
Solyc12g056440.1
Solyc12g056450.1
Solyc12g056460.1
Solyc12g056490.1
Solyc12g056510.1
Solyc12g056520.1
Solyc12g056530.1
Solyc12g056540.1
Solyc12g056550.1
Solyc12g056560.1
Solyc12g056570.1
Solyc12g056580.1
Solyc12g056590.1
Solyc12g056600.2
Solyc12g056610.1
Solyc12g056620.1
Solyc12g056630.1
Solyc12g056640.1
Solyc12g056650.1
Solyc12g056660.1
Solyc12g056690.1
Solyc12g056700.1
Solyc12g056710.1
Solyc12g056730.1
Solyc12g056740.1
Solyc12g056760.1
Solyc12g056770.1
Solyc12g056780.1
Solyc12g056790.1
Solyc12g056800.1
Solyc12g056830.1
Solyc12g056840.1
Solyc12g056850.1
Solyc12g056860.1
Solyc12g056870.1
Solyc12g056890.1
Solyc12g056900.1
Solyc12g056910.1
Solyc12g056920.1
Solyc12g056930.1
Solyc12g056940.1
Solyc12g056950.1
Solyc12g056960.1
Solyc12g056970.1
Solyc12g056980.1
Solyc12g056990.1
Solyc12g057000.1
Solyc12g057020.1
Solyc12g057030.1
Solyc12g057040.1
Solyc12g057060.1
Solyc12g057070.1
Solyc12g057080.1
Solyc12g057090.1
Solyc12g057100.1
Solyc12g057110.2
Solyc12g057120.1
Solyc12g057140.1
Solyc12g057150.1
Solyc12g057160.1
Solyc12g062160.1
Solyc12g062200.1
Solyc12g062250.1
Solyc12g062260.1
Solyc12g062280.1
Solyc12g062290.1
Solyc12g062480.1
Solyc12g062830.1
Solyc12g062860.1
Solyc12g062870.1
Solyc12g062910.1
Solyc12g062920.1
Solyc12g062940.1
Solyc12g063040.1
Solyc12g063050.1
Solyc12g068070.1
Solyc12g070080.1
Solyc12g070090.1
Solyc12g070100.1
Solyc12g070120.1
Solyc12g070200.1
Solyc12g070240.1
Solyc12g070270.1
Solyc12g070280.1
Solyc12g076320.1
Solyc12g076330.1
Solyc12g076340.1
Solyc12g076350.1
Solyc12g077370.1
Solyc12g077390.1
Solyc12g077420.1
Solyc12g077440.1
Solyc12g077450.1
Solyc12g077520.1
Solyc12g077540.1
Solyc12g077590.1
Solyc12g077650.1
Solyc12g082690.1
Solyc12g082720.1
Solyc12g082730.1
Solyc12g087790.1
Solyc12g087800.1
Solyc12g087810.1
Solyc12g087820.1
Solyc12g087830.1
Solyc12g087840.1
Solyc12g087850.1
Solyc12g087860.1
Solyc12g087870.1
Solyc12g087880.1
Solyc12g087890.1
Solyc12g087930.1
Solyc12g087940.1
Solyc12g087950.1
Solyc12g087960.1
Solyc12g087970.1
Solyc12g087980.1
Solyc12g087990.1
Solyc12g088000.1
Solyc12g088020.1
Solyc12g088030.1
Solyc12g088040.1
Solyc12g088050.1
Solyc12g088070.1
Solyc12g088080.1
Solyc12g088090.1
Solyc12g088100.1
Solyc12g088110.1
Solyc12g088130.1
Solyc12g088140.1
Solyc12g088190.1
Solyc12g088200.1
Solyc12g088210.1
Solyc12g088220.1
Solyc12g088230.1
Solyc12g088240.1
Solyc12g088250.1
Solyc12g088260.1
Solyc12g088290.1
Solyc12g088300.1
Solyc12g088310.1
Solyc12g088320.1
Solyc12g088330.1
Solyc12g088340.1
Solyc12g088360.1
Solyc12g088370.1
Solyc12g088380.1
Solyc12g088390.1
Solyc12g088400.1
Solyc12g088410.1
Solyc12g088420.1
Solyc12g088430.1
Solyc12g088440.1
Solyc12g088450.1
Solyc12g088460.1
Solyc12g088470.1
Solyc12g088480.1
Solyc12g088490.1
Solyc12g088510.1
Solyc12g088520.1
Solyc12g088530.1
Solyc12g088640.1
Solyc12g088650.1
Solyc12g088660.1
Solyc12g088670.1
Solyc12g088680.1
Solyc12g088700.1
Solyc12g088720.1
Solyc12g088730.1
Solyc12g088740.1
Solyc12g088750.1
Solyc12g088760.1
Solyc12g088780.1
Solyc12g088790.1
Solyc12g088800.1
Solyc12g088810.1
Solyc12g088820.1
Solyc12g088830.1
Solyc12g088840.1
Solyc12g088860.1
Solyc12g088880.1
Solyc12g088890.1
Solyc12g088900.1
Solyc12g088910.1
Solyc12g088920.1
Solyc12g088930.1
Solyc12g088940.1
Solyc12g088950.1
Solyc12g088960.1
Solyc12g088980.1
Solyc12g088990.1
Solyc12g089000.1
Solyc12g089020.1
Solyc12g089030.1
Solyc12g089040.1
Solyc12g089050.1
Solyc12g089060.1
Solyc12g089090.1
Solyc12g089100.1
Solyc12g089110.1
Solyc12g089130.1
Solyc12g089140.1
Solyc12g089150.1
Solyc12g089160.1
Solyc12g089180.1
Solyc12g089190.1
Solyc12g089200.1
Solyc12g089210.1
Solyc12g089220.1
Solyc12g089230.1
Solyc12g089240.1
Solyc12g089260.1
Solyc12g089280.1
Solyc12g089290.1
Solyc12g089300.1
Solyc12g089310.1
Solyc12g089320.1
Solyc12g089330.1
Solyc12g089340.1
Solyc12g089350.1
Solyc12g089360.1
Solyc12g089370.1
Solyc12g089380.1
Solyc12g094380.1
Solyc12g094390.1
Solyc12g094410.1
Solyc12g094420.1
Solyc12g094430.1
Solyc12g094450.1
Solyc12g094460.1
Solyc12g094470.1
Solyc12g094480.1
Solyc12g094490.1
Solyc12g094500.1
Solyc12g094510.1
Solyc12g094520.1
Solyc12g094530.1
Solyc12g094540.1
Solyc12g094550.1
Solyc12g094570.1
Solyc12g094580.1
Solyc12g094590.1
Solyc12g094610.1
Solyc12g094620.1
Solyc12g094630.1
Solyc12g094640.1
Solyc12g094650.1
Solyc12g094660.1
Solyc12g094670.1
Solyc12g094680.1
Solyc12g094690.1
Solyc12g094700.1
Solyc12g094710.1
Solyc12g094720.1
Solyc12g095750.1
Solyc12g095760.1
Solyc12g095770.1
Solyc12g095780.1
Solyc12g095790.1
Solyc12g095800.1
Solyc12g095820.1
Solyc12g095830.1
Solyc12g095840.1
Solyc12g095850.1
Solyc12g095860.1
Solyc12g095870.1
Solyc12g095880.1
Solyc12g095890.1
Solyc12g095900.1
Solyc12g095910.1
Solyc12g095920.1
Solyc12g095930.1
Solyc12g095940.1
Solyc12g095950.1
Solyc12g095960.1
Solyc12g095970.1
Solyc12g095980.1
Solyc12g095990.1
Solyc12g096000.1
Solyc12g096010.1
Solyc12g096020.1
Solyc12g096030.1
Solyc12g096040.1
Solyc12g096050.1
Solyc12g096060.1
Solyc12g096070.1
Solyc12g096090.1
Solyc12g096100.1
Solyc12g096120.1
Solyc12g096140.1
Solyc12g096150.1
Solyc12g096160.1
Solyc12g096170.1
Solyc12g096180.1
Solyc12g096190.1
Solyc12g096200.1
Solyc12g096220.1
Solyc12g096230.1
Solyc12g096240.1
Solyc12g096250.1
Solyc12g096270.1
Solyc12g096280.1
Solyc12g096290.1
Solyc12g096300.1
Solyc12g096310.1
Solyc12g096320.1
Solyc12g096330.1
Solyc12g096340.1
Solyc12g096350.1
Solyc12g096370.1
Solyc12g096390.1
Solyc12g096400.1
Solyc12g096410.1
Solyc12g096420.1
Solyc12g096450.1
Solyc12g096460.1
Solyc12g096470.1
Solyc12g096480.1
Solyc12g096490.1
Solyc12g096500.1
Solyc12g096510.1
Solyc12g096520.1
Solyc12g096540.1
Solyc12g096550.1
Solyc12g096560.1
Solyc12g096570.1
Solyc12g096580.1
Solyc12g096590.1
Solyc12g096600.1
Solyc12g096610.1
Solyc12g096620.1
Solyc12g096630.1
Solyc12g096640.1
Solyc12g096650.1
Solyc12g096660.1
Solyc12g096670.1
Solyc12g096680.1
Solyc12g096690.1
Solyc12g096700.1
Solyc12g096710.1
Solyc12g096720.1
Solyc12g096730.1
Solyc12g096740.1
Solyc12g096750.1
Solyc12g096760.1
Solyc12g096770.1
Solyc12g096780.1
Solyc12g096790.1
Solyc12g096810.1
Solyc12g096820.1
Solyc12g096830.1
Solyc12g096840.1
Solyc12g096860.1
Solyc12g096870.1
Solyc12g096880.1
Solyc12g096890.1
Solyc12g096900.1
Solyc12g096920.1
Solyc12g096940.1
Solyc12g096950.1
Solyc12g096960.1
Solyc12g096970.1
Solyc12g096980.1
Solyc12g096990.1
Solyc12g097000.1
Solyc12g097010.1
Solyc12g097020.1
Solyc12g097030.1
Solyc12g097040.1
Solyc12g097050.1
Solyc12g097060.1
Solyc12g097070.1
Solyc12g097080.1
Solyc12g097090.1
Solyc12g098100.1
Solyc12g098110.1
Solyc12g098120.1
Solyc12g098150.1
Solyc12g098160.1
Solyc12g098170.1
Solyc12g098180.1
Solyc12g098190.1
Solyc12g098200.1
Solyc12g098210.1
Solyc12g098220.1
Solyc12g098230.1
Solyc12g098240.1
Solyc12g098250.1
Solyc12g098260.1
Solyc12g098270.1
Solyc12g098280.1
Solyc12g098290.1
Solyc12g098300.1
Solyc12g098310.1
Solyc12g098320.1
Solyc12g098330.1
Solyc12g098350.1
Solyc12g098360.1
Solyc12g098370.1
Solyc12g098380.1
Solyc12g098390.1
Solyc12g098400.1
Solyc12g098410.1
Solyc12g098420.1
Solyc12g098430.1
Solyc12g098440.1
Solyc12g098450.1
Solyc12g098470.1
Solyc12g098490.1
Solyc12g098500.1
Solyc12g098510.1
Solyc12g098520.1
Solyc12g098530.1
Solyc12g098540.1
Solyc12g098570.1
Solyc12g098580.1
Solyc12g098590.1
Solyc12g098600.1
Solyc12g098610.1
Solyc12g098620.1
Solyc12g098630.1
Solyc12g098640.1
Solyc12g098650.1
Solyc12g098660.1
Solyc12g098670.1
Solyc12g098680.1
Solyc12g098690.1
Solyc12g098700.1
Solyc12g098710.1
Solyc12g098720.1
Solyc12g098740.1
Solyc12g098760.1
Solyc12g098780.1
Solyc12g098790.1
Solyc12g098800.1
Solyc12g098810.1
Solyc12g098820.1
Solyc12g098830.1
Solyc12g098840.1
Solyc12g098850.1
Solyc12g098860.1
Solyc12g098880.1
Solyc12g098890.1
Solyc12g098900.1
Solyc12g098910.1
Solyc12g098920.1
Solyc12g098940.1
Solyc12g098950.1
Solyc12g098960.1
Solyc12g098970.1
Solyc12g098980.1
Solyc12g098990.1
Solyc12g099000.1
Solyc12g099010.1
Solyc12g099020.1
Solyc12g099030.1
Solyc12g099040.1
Solyc12g099070.1
Solyc12g099080.1
Solyc12g099090.1
Solyc12g099100.1
Solyc12g099110.1
Solyc12g099140.1
Solyc12g099160.1
Solyc12g099170.1
Solyc12g099180.1
Solyc12g099190.1
Solyc12g099200.1
Solyc12g099230.1
Solyc12g099240.1
Solyc12g099250.1
Solyc12g099260.1
Solyc12g099270.1
Solyc12g099280.1
Solyc12g099290.1
Solyc12g099310.1
Solyc12g099320.1
Solyc12g099340.1
Solyc12g099360.1
Solyc12g099370.1
Solyc12g099390.1
Solyc12g099400.1
Solyc12g099410.1
Solyc12g099420.1
Solyc12g099430.1
Solyc12g099440.1
Solyc12g099450.1
Solyc12g099470.1
Solyc12g099480.1
Solyc12g099490.1
Solyc12g099500.1
Solyc12g099510.1
Solyc12g099530.1
Solyc12g099540.1
Solyc12g099550.1
Solyc12g099560.1
Solyc12g099570.1
Solyc12g099580.1
Solyc12g099590.1
Solyc12g099600.1
Solyc12g099630.1
Solyc12g099650.1
Solyc12g099660.1
Solyc12g099700.1
Solyc12g099710.1
Solyc12g099730.1
Solyc12g099740.1
Solyc12g099750.1
Solyc12g099760.1
Solyc12g099770.1
Solyc12g099780.1
Solyc12g099790.1
Solyc12g099800.1
Solyc12g099810.1
Solyc12g099820.1
Solyc12g099830.1
Solyc12g099840.1
Solyc12g099850.1
Solyc12g099860.1
Solyc12g099890.1
Solyc12g099900.1
Solyc12g099910.1
Solyc12g099920.1
Solyc12g099930.1
Solyc12g099940.1
Solyc12g099960.1
Solyc12g099970.1
Solyc12g099980.1
Solyc12g099990.1
Solyc12g100000.1
Solyc12g100010.1
Solyc12g100030.1
Solyc12g100040.1
Solyc12g100050.1
Solyc12g100060.1
Solyc12g100070.1
Solyc12g100080.1
Solyc12g100090.1
Solyc12g100100.1
Solyc12g100110.1
Solyc12g100120.1
Solyc12g100130.1
Solyc12g100140.1
Solyc12g100150.1
Solyc12g100160.1
Solyc12g100170.1
Solyc12g100180.1
Solyc12g100190.1
Solyc12g100200.1
Solyc12g100220.1
Solyc12g100230.1
Solyc12g100240.1
Solyc12g100250.1
Solyc12g100260.1
Solyc12g100270.1
Solyc12g100280.1
Solyc12g100290.1
Solyc12g100300.1
Solyc12g100310.1
Solyc12g100320.1
Solyc12g100330.1
Solyc12g100360.1
