# Supplementary material for: Evolution of Alternative Splicing in Eudicots
Source: Front Plant Sci. 2019 Jun 12;10:707. doi: 10.3389/fpls.2019.00707 (PMC6581728; doi:10.3389/fpls.2019.00707)
Supplement: Supplementary file 7 [file Data_Sheet_3.zip › AdditionalData/GenesListWithAS/All_Expressed_gene/Nicotiana_attenuata_expressed_genes.txt]

NIATv7_g00002
NIATv7_g00003
NIATv7_g00008
NIATv7_g00009
NIATv7_g00012
NIATv7_g00013
NIATv7_g00014
NIATv7_g00015
NIATv7_g00017
NIATv7_g00019
NIATv7_g00020
NIATv7_g00021
NIATv7_g00022
NIATv7_g00023
NIATv7_g00024
NIATv7_g00025
NIATv7_g00027
NIATv7_g00028
NIATv7_g00037
NIATv7_g00039
NIATv7_g00042
NIATv7_g00044
NIATv7_g00047
NIATv7_g00049
NIATv7_g00050
NIATv7_g00051
NIATv7_g00058
NIATv7_g00060
NIATv7_g00061
NIATv7_g00062
NIATv7_g00064
NIATv7_g00077
NIATv7_g00083
NIATv7_g00086
NIATv7_g00087
NIATv7_g00088
NIATv7_g00089
NIATv7_g00090
NIATv7_g00091
NIATv7_g00094
NIATv7_g00099
NIATv7_g00100
NIATv7_g00101
NIATv7_g00102
NIATv7_g00105
NIATv7_g00107
NIATv7_g00108
NIATv7_g00109
NIATv7_g00111
NIATv7_g00112
NIATv7_g00116
NIATv7_g00117
NIATv7_g00118
NIATv7_g00120
NIATv7_g00121
NIATv7_g00123
NIATv7_g00125
NIATv7_g00127
NIATv7_g00130
NIATv7_g00134
NIATv7_g00138
NIATv7_g00140
NIATv7_g00141
NIATv7_g00143
NIATv7_g00146
NIATv7_g00147
NIATv7_g00148
NIATv7_g00149
NIATv7_g00150
NIATv7_g00153
NIATv7_g00154
NIATv7_g00155
NIATv7_g00156
NIATv7_g00157
NIATv7_g00166
NIATv7_g00168
NIATv7_g00171
NIATv7_g00173
NIATv7_g00174
NIATv7_g00178
NIATv7_g00184
NIATv7_g00185
NIATv7_g00186
NIATv7_g00187
NIATv7_g00189
NIATv7_g00190
NIATv7_g00193
NIATv7_g00194
NIATv7_g00196
NIATv7_g00199
NIATv7_g00201
NIATv7_g00202
NIATv7_g00209
NIATv7_g00211
NIATv7_g00212
NIATv7_g00216
NIATv7_g00217
NIATv7_g00219
NIATv7_g00220
NIATv7_g00223
NIATv7_g00224
NIATv7_g00225
NIATv7_g00227
NIATv7_g00228
NIATv7_g00229
NIATv7_g00230
NIATv7_g00231
NIATv7_g00233
NIATv7_g00235
NIATv7_g00237
NIATv7_g00238
NIATv7_g00241
NIATv7_g00243
NIATv7_g00245
NIATv7_g00248
NIATv7_g00249
NIATv7_g00250
NIATv7_g00253
NIATv7_g00259
NIATv7_g00263
NIATv7_g00266
NIATv7_g00267
NIATv7_g00270
NIATv7_g00271
NIATv7_g00272
NIATv7_g00274
NIATv7_g00275
NIATv7_g00277
NIATv7_g00278
NIATv7_g00279
NIATv7_g00285
NIATv7_g00289
NIATv7_g00290
NIATv7_g00291
NIATv7_g00292
NIATv7_g00294
NIATv7_g00298
NIATv7_g00299
NIATv7_g00300
NIATv7_g00301
NIATv7_g00302
NIATv7_g00304
NIATv7_g00306
NIATv7_g00309
NIATv7_g00310
NIATv7_g00312
NIATv7_g00315
NIATv7_g00316
NIATv7_g00318
NIATv7_g00319
NIATv7_g00324
NIATv7_g00327
NIATv7_g00328
NIATv7_g00329
NIATv7_g00330
NIATv7_g00333
NIATv7_g00335
NIATv7_g00336
NIATv7_g00337
NIATv7_g00338
NIATv7_g00341
NIATv7_g00342
NIATv7_g00343
NIATv7_g00344
NIATv7_g00346
NIATv7_g00349
NIATv7_g00350
NIATv7_g00356
NIATv7_g00359
NIATv7_g00360
NIATv7_g00365
NIATv7_g00367
NIATv7_g00376
NIATv7_g00377
NIATv7_g00378
NIATv7_g00381
NIATv7_g00382
NIATv7_g00386
NIATv7_g00389
NIATv7_g00390
NIATv7_g00394
NIATv7_g00396
NIATv7_g00397
NIATv7_g00398
NIATv7_g00399
NIATv7_g00400
NIATv7_g00401
NIATv7_g00406
NIATv7_g00408
NIATv7_g00410
NIATv7_g00413
NIATv7_g00414
NIATv7_g00415
NIATv7_g00416
NIATv7_g00417
NIATv7_g00420
NIATv7_g00421
NIATv7_g00422
NIATv7_g00423
NIATv7_g00425
NIATv7_g00426
NIATv7_g00427
NIATv7_g00430
NIATv7_g00433
NIATv7_g00434
NIATv7_g00437
NIATv7_g00438
NIATv7_g00439
NIATv7_g00440
NIATv7_g00442
NIATv7_g00444
NIATv7_g00445
NIATv7_g00449
NIATv7_g00450
NIATv7_g00453
NIATv7_g00455
NIATv7_g00456
NIATv7_g00457
NIATv7_g00458
NIATv7_g00460
NIATv7_g00462
NIATv7_g00467
NIATv7_g00475
NIATv7_g00478
NIATv7_g00485
NIATv7_g00486
NIATv7_g00487
NIATv7_g00489
NIATv7_g00490
NIATv7_g00491
NIATv7_g00492
NIATv7_g00493
NIATv7_g00494
NIATv7_g00496
NIATv7_g00499
NIATv7_g00500
NIATv7_g00501
NIATv7_g00504
NIATv7_g00505
NIATv7_g00506
NIATv7_g00507
NIATv7_g00508
NIATv7_g00509
NIATv7_g00510
NIATv7_g00511
NIATv7_g00515
NIATv7_g00517
NIATv7_g00520
NIATv7_g00521
NIATv7_g00522
NIATv7_g00525
NIATv7_g00526
NIATv7_g00527
NIATv7_g00528
NIATv7_g00529
NIATv7_g00530
NIATv7_g00532
NIATv7_g00533
NIATv7_g00534
NIATv7_g00535
NIATv7_g00536
NIATv7_g00539
NIATv7_g00540
NIATv7_g00544
NIATv7_g00546
NIATv7_g00550
NIATv7_g00552
NIATv7_g00555
NIATv7_g00557
NIATv7_g00558
NIATv7_g00559
NIATv7_g00560
NIATv7_g00561
NIATv7_g00562
NIATv7_g00565
NIATv7_g00568
NIATv7_g00569
NIATv7_g00570
NIATv7_g00573
NIATv7_g00574
NIATv7_g00575
NIATv7_g00576
NIATv7_g00577
NIATv7_g00578
NIATv7_g00582
NIATv7_g00583
NIATv7_g00586
NIATv7_g00587
NIATv7_g00589
NIATv7_g00590
NIATv7_g00591
NIATv7_g00592
NIATv7_g00597
NIATv7_g00602
NIATv7_g00603
NIATv7_g00604
NIATv7_g00605
NIATv7_g00606
NIATv7_g00607
NIATv7_g00610
NIATv7_g00611
NIATv7_g00612
NIATv7_g00613
NIATv7_g00615
NIATv7_g00617
NIATv7_g00619
NIATv7_g00621
NIATv7_g00623
NIATv7_g00624
NIATv7_g00627
NIATv7_g00628
NIATv7_g00630
NIATv7_g00631
NIATv7_g00632
NIATv7_g00634
NIATv7_g00638
NIATv7_g00640
NIATv7_g00642
NIATv7_g00645
NIATv7_g00646
NIATv7_g00647
NIATv7_g00649
NIATv7_g00653
NIATv7_g00654
NIATv7_g00655
NIATv7_g00656
NIATv7_g00658
NIATv7_g00663
NIATv7_g00664
NIATv7_g00666
NIATv7_g00667
NIATv7_g00669
NIATv7_g00670
NIATv7_g00672
NIATv7_g00673
NIATv7_g00678
NIATv7_g00679
NIATv7_g00680
NIATv7_g00681
NIATv7_g00682
NIATv7_g00683
NIATv7_g00684
NIATv7_g00686
NIATv7_g00688
NIATv7_g00690
NIATv7_g00692
NIATv7_g00693
NIATv7_g00694
NIATv7_g00695
NIATv7_g00696
NIATv7_g00697
NIATv7_g00698
NIATv7_g00699
NIATv7_g00700
NIATv7_g00701
NIATv7_g00703
NIATv7_g00704
NIATv7_g00705
NIATv7_g00708
NIATv7_g00710
NIATv7_g00711
NIATv7_g00712
NIATv7_g00713
NIATv7_g00714
NIATv7_g00715
NIATv7_g00718
NIATv7_g00719
NIATv7_g00720
NIATv7_g00721
NIATv7_g00722
NIATv7_g00723
NIATv7_g00724
NIATv7_g00728
NIATv7_g00729
NIATv7_g00730
NIATv7_g00731
NIATv7_g00732
NIATv7_g00734
NIATv7_g00735
NIATv7_g00736
NIATv7_g00738
NIATv7_g00741
NIATv7_g00744
NIATv7_g00746
NIATv7_g00747
NIATv7_g00754
NIATv7_g00757
NIATv7_g00758
NIATv7_g00761
NIATv7_g00762
NIATv7_g00763
NIATv7_g00765
NIATv7_g00769
NIATv7_g00770
NIATv7_g00771
NIATv7_g00774
NIATv7_g00775
NIATv7_g00780
NIATv7_g00781
NIATv7_g00784
NIATv7_g00785
NIATv7_g00786
NIATv7_g00788
NIATv7_g00794
NIATv7_g00795
NIATv7_g00800
NIATv7_g00803
NIATv7_g00804
NIATv7_g00807
NIATv7_g00808
NIATv7_g00811
NIATv7_g00812
NIATv7_g00813
NIATv7_g00814
NIATv7_g00815
NIATv7_g00817
NIATv7_g00820
NIATv7_g00821
NIATv7_g00822
NIATv7_g00823
NIATv7_g00824
NIATv7_g00825
NIATv7_g00827
NIATv7_g00828
NIATv7_g00830
NIATv7_g00835
NIATv7_g00838
NIATv7_g00840
NIATv7_g00844
NIATv7_g00856
NIATv7_g00861
NIATv7_g00867
NIATv7_g00868
NIATv7_g00869
NIATv7_g00870
NIATv7_g00871
NIATv7_g00873
NIATv7_g00876
NIATv7_g00877
NIATv7_g00878
NIATv7_g00879
NIATv7_g00880
NIATv7_g00881
NIATv7_g00882
NIATv7_g00884
NIATv7_g00885
NIATv7_g00886
NIATv7_g00887
NIATv7_g00889
NIATv7_g00893
NIATv7_g00894
NIATv7_g00897
NIATv7_g00898
NIATv7_g00902
NIATv7_g00903
NIATv7_g00907
NIATv7_g00908
NIATv7_g00910
NIATv7_g00914
NIATv7_g00917
NIATv7_g00918
NIATv7_g00919
NIATv7_g00920
NIATv7_g00922
NIATv7_g00924
NIATv7_g00929
NIATv7_g00930
NIATv7_g00931
NIATv7_g00933
NIATv7_g00935
NIATv7_g00938
NIATv7_g00939
NIATv7_g00944
NIATv7_g00947
NIATv7_g00948
NIATv7_g00949
NIATv7_g00951
NIATv7_g00952
NIATv7_g00953
NIATv7_g00954
NIATv7_g00955
NIATv7_g00958
NIATv7_g00960
NIATv7_g00961
NIATv7_g00962
NIATv7_g00963
NIATv7_g00966
NIATv7_g00968
NIATv7_g00969
NIATv7_g00970
NIATv7_g00971
NIATv7_g00973
NIATv7_g00975
NIATv7_g00981
NIATv7_g00982
NIATv7_g00985
NIATv7_g00986
NIATv7_g00987
NIATv7_g00991
NIATv7_g00992
NIATv7_g00993
NIATv7_g00994
NIATv7_g00995
NIATv7_g00997
NIATv7_g00998
NIATv7_g01000
NIATv7_g01001
NIATv7_g01002
NIATv7_g01004
NIATv7_g01009
NIATv7_g01010
NIATv7_g01011
NIATv7_g01012
NIATv7_g01014
NIATv7_g01018
NIATv7_g01019
NIATv7_g01020
NIATv7_g01026
NIATv7_g01029
NIATv7_g01030
NIATv7_g01037
NIATv7_g01040
NIATv7_g01041
NIATv7_g01042
NIATv7_g01044
NIATv7_g01046
NIATv7_g01048
NIATv7_g01049
NIATv7_g01051
NIATv7_g01052
NIATv7_g01053
NIATv7_g01054
NIATv7_g01055
NIATv7_g01060
NIATv7_g01061
NIATv7_g01064
NIATv7_g01066
NIATv7_g01069
NIATv7_g01072
NIATv7_g01073
NIATv7_g01075
NIATv7_g01081
NIATv7_g01083
NIATv7_g01089
NIATv7_g01090
NIATv7_g01095
NIATv7_g01101
NIATv7_g01102
NIATv7_g01105
NIATv7_g01106
NIATv7_g01107
NIATv7_g01108
NIATv7_g01109
NIATv7_g01110
NIATv7_g01111
NIATv7_g01112
NIATv7_g01113
NIATv7_g01115
NIATv7_g01119
NIATv7_g01121
NIATv7_g01125
NIATv7_g01126
NIATv7_g01127
NIATv7_g01128
NIATv7_g01131
NIATv7_g01132
NIATv7_g01133
NIATv7_g01134
NIATv7_g01137
NIATv7_g01139
NIATv7_g01141
NIATv7_g01142
NIATv7_g01146
NIATv7_g01147
NIATv7_g01148
NIATv7_g01149
NIATv7_g01152
NIATv7_g01155
NIATv7_g01156
NIATv7_g01158
NIATv7_g01161
NIATv7_g01162
NIATv7_g01163
NIATv7_g01164
NIATv7_g01165
NIATv7_g01167
NIATv7_g01168
NIATv7_g01172
NIATv7_g01173
NIATv7_g01177
NIATv7_g01178
NIATv7_g01180
NIATv7_g01183
NIATv7_g01184
NIATv7_g01188
NIATv7_g01191
NIATv7_g01192
NIATv7_g01193
NIATv7_g01197
NIATv7_g01201
NIATv7_g01203
NIATv7_g01209
NIATv7_g01213
NIATv7_g01214
NIATv7_g01215
NIATv7_g01216
NIATv7_g01219
NIATv7_g01222
NIATv7_g01223
NIATv7_g01224
NIATv7_g01226
NIATv7_g01228
NIATv7_g01231
NIATv7_g01232
NIATv7_g01233
NIATv7_g01234
NIATv7_g01235
NIATv7_g01237
NIATv7_g01240
NIATv7_g01243
NIATv7_g01244
NIATv7_g01250
NIATv7_g01251
NIATv7_g01254
NIATv7_g01260
NIATv7_g01261
NIATv7_g01262
NIATv7_g01263
NIATv7_g01264
NIATv7_g01266
NIATv7_g01268
NIATv7_g01269
NIATv7_g01270
NIATv7_g01272
NIATv7_g01273
NIATv7_g01274
NIATv7_g01275
NIATv7_g01278
NIATv7_g01280
NIATv7_g01281
NIATv7_g01282
NIATv7_g01283
NIATv7_g01285
NIATv7_g01287
NIATv7_g01289
NIATv7_g01290
NIATv7_g01292
NIATv7_g01295
NIATv7_g01298
NIATv7_g01299
NIATv7_g01300
NIATv7_g01301
NIATv7_g01303
NIATv7_g01308
NIATv7_g01310
NIATv7_g01313
NIATv7_g01314
NIATv7_g01316
NIATv7_g01319
NIATv7_g01321
NIATv7_g01322
NIATv7_g01325
NIATv7_g01326
NIATv7_g01327
NIATv7_g01328
NIATv7_g01329
NIATv7_g01330
NIATv7_g01331
NIATv7_g01336
NIATv7_g01340
NIATv7_g01345
NIATv7_g01348
NIATv7_g01350
NIATv7_g01351
NIATv7_g01352
NIATv7_g01353
NIATv7_g01355
NIATv7_g01358
NIATv7_g01359
NIATv7_g01360
NIATv7_g01362
NIATv7_g01366
NIATv7_g01370
NIATv7_g01371
NIATv7_g01372
NIATv7_g01373
NIATv7_g01376
NIATv7_g01380
NIATv7_g01381
NIATv7_g01383
NIATv7_g01385
NIATv7_g01386
NIATv7_g01387
NIATv7_g01388
NIATv7_g01389
NIATv7_g01393
NIATv7_g01397
NIATv7_g01399
NIATv7_g01406
NIATv7_g01407
NIATv7_g01408
NIATv7_g01410
NIATv7_g01413
NIATv7_g01415
NIATv7_g01417
NIATv7_g01419
NIATv7_g01421
NIATv7_g01422
NIATv7_g01424
NIATv7_g01425
NIATv7_g01427
NIATv7_g01428
NIATv7_g01429
NIATv7_g01430
NIATv7_g01435
NIATv7_g01436
NIATv7_g01437
NIATv7_g01438
NIATv7_g01440
NIATv7_g01453
NIATv7_g01454
NIATv7_g01455
NIATv7_g01457
NIATv7_g01458
NIATv7_g01459
NIATv7_g01462
NIATv7_g01463
NIATv7_g01466
NIATv7_g01469
NIATv7_g01470
NIATv7_g01472
NIATv7_g01473
NIATv7_g01474
NIATv7_g01475
NIATv7_g01477
NIATv7_g01478
NIATv7_g01485
NIATv7_g01486
NIATv7_g01489
NIATv7_g01492
NIATv7_g01494
NIATv7_g01496
NIATv7_g01497
NIATv7_g01499
NIATv7_g01500
NIATv7_g01501
NIATv7_g01502
NIATv7_g01504
NIATv7_g01507
NIATv7_g01509
NIATv7_g01510
NIATv7_g01516
NIATv7_g01517
NIATv7_g01520
NIATv7_g01521
NIATv7_g01525
NIATv7_g01528
NIATv7_g01530
NIATv7_g01533
NIATv7_g01534
NIATv7_g01535
NIATv7_g01539
NIATv7_g01544
NIATv7_g01546
NIATv7_g01550
NIATv7_g01551
NIATv7_g01552
NIATv7_g01553
NIATv7_g01554
NIATv7_g01558
NIATv7_g01559
NIATv7_g01560
NIATv7_g01561
NIATv7_g01567
NIATv7_g01568
NIATv7_g01571
NIATv7_g01574
NIATv7_g01576
NIATv7_g01578
NIATv7_g01579
NIATv7_g01584
NIATv7_g01585
NIATv7_g01588
NIATv7_g01589
NIATv7_g01593
NIATv7_g01594
NIATv7_g01598
NIATv7_g01601
NIATv7_g01603
NIATv7_g01606
NIATv7_g01608
NIATv7_g01611
NIATv7_g01614
NIATv7_g01616
NIATv7_g01617
NIATv7_g01618
NIATv7_g01620
NIATv7_g01621
NIATv7_g01622
NIATv7_g01623
NIATv7_g01625
NIATv7_g01626
NIATv7_g01627
NIATv7_g01628
NIATv7_g01630
NIATv7_g01632
NIATv7_g01633
NIATv7_g01634
NIATv7_g01637
NIATv7_g01638
NIATv7_g01639
NIATv7_g01640
NIATv7_g01643
NIATv7_g01644
NIATv7_g01650
NIATv7_g01653
NIATv7_g01654
NIATv7_g01655
NIATv7_g01661
NIATv7_g01663
NIATv7_g01669
NIATv7_g01671
NIATv7_g01672
NIATv7_g01673
NIATv7_g01676
NIATv7_g01678
NIATv7_g01679
NIATv7_g01680
NIATv7_g01681
NIATv7_g01682
NIATv7_g01683
NIATv7_g01684
NIATv7_g01685
NIATv7_g01686
NIATv7_g01687
NIATv7_g01688
NIATv7_g01689
NIATv7_g01690
NIATv7_g01691
NIATv7_g01692
NIATv7_g01693
NIATv7_g01694
NIATv7_g01695
NIATv7_g01698
NIATv7_g01701
NIATv7_g01702
NIATv7_g01703
NIATv7_g01704
NIATv7_g01706
NIATv7_g01710
NIATv7_g01712
NIATv7_g01713
NIATv7_g01714
NIATv7_g01715
NIATv7_g01716
NIATv7_g01717
NIATv7_g01720
NIATv7_g01722
NIATv7_g01723
NIATv7_g01725
NIATv7_g01727
NIATv7_g01729
NIATv7_g01731
NIATv7_g01732
NIATv7_g01737
NIATv7_g01738
NIATv7_g01739
NIATv7_g01742
NIATv7_g01743
NIATv7_g01748
NIATv7_g01753
NIATv7_g01758
NIATv7_g01759
NIATv7_g01763
NIATv7_g01765
NIATv7_g01766
NIATv7_g01769
NIATv7_g01770
NIATv7_g01771
NIATv7_g01772
NIATv7_g01774
NIATv7_g01775
NIATv7_g01776
NIATv7_g01777
NIATv7_g01780
NIATv7_g01782
NIATv7_g01783
NIATv7_g01784
NIATv7_g01785
NIATv7_g01788
NIATv7_g01791
NIATv7_g01792
NIATv7_g01793
NIATv7_g01794
NIATv7_g01797
NIATv7_g01800
NIATv7_g01801
NIATv7_g01802
NIATv7_g01804
NIATv7_g01806
NIATv7_g01810
NIATv7_g01811
NIATv7_g01812
NIATv7_g01817
NIATv7_g01818
NIATv7_g01821
NIATv7_g01822
NIATv7_g01823
NIATv7_g01824
NIATv7_g01825
NIATv7_g01826
NIATv7_g01827
NIATv7_g01828
NIATv7_g01829
NIATv7_g01833
NIATv7_g01834
NIATv7_g01835
NIATv7_g01836
NIATv7_g01838
NIATv7_g01841
NIATv7_g01842
NIATv7_g01845
NIATv7_g01846
NIATv7_g01853
NIATv7_g01854
NIATv7_g01857
NIATv7_g01858
NIATv7_g01860
NIATv7_g01861
NIATv7_g01862
NIATv7_g01863
NIATv7_g01864
NIATv7_g01867
NIATv7_g01868
NIATv7_g01869
NIATv7_g01870
NIATv7_g01872
NIATv7_g01874
NIATv7_g01875
NIATv7_g01877
NIATv7_g01879
NIATv7_g01880
NIATv7_g01881
NIATv7_g01883
NIATv7_g01885
NIATv7_g01886
NIATv7_g01887
NIATv7_g01889
NIATv7_g01890
NIATv7_g01891
NIATv7_g01892
NIATv7_g01894
NIATv7_g01898
NIATv7_g01899
NIATv7_g01901
NIATv7_g01906
NIATv7_g01908
NIATv7_g01910
NIATv7_g01911
NIATv7_g01912
NIATv7_g01914
NIATv7_g01919
NIATv7_g01920
NIATv7_g01923
NIATv7_g01926
NIATv7_g01928
NIATv7_g01929
NIATv7_g01931
NIATv7_g01933
NIATv7_g01935
NIATv7_g01936
NIATv7_g01937
NIATv7_g01940
NIATv7_g01941
NIATv7_g01942
NIATv7_g01943
NIATv7_g01944
NIATv7_g01945
NIATv7_g01952
NIATv7_g01954
NIATv7_g01957
NIATv7_g01963
NIATv7_g01965
NIATv7_g01968
NIATv7_g01969
NIATv7_g01971
NIATv7_g01972
NIATv7_g01973
NIATv7_g01976
NIATv7_g01977
NIATv7_g01978
NIATv7_g01979
NIATv7_g01980
NIATv7_g01981
NIATv7_g01984
NIATv7_g01985
NIATv7_g01986
NIATv7_g01994
NIATv7_g02001
NIATv7_g02004
NIATv7_g02005
NIATv7_g02006
NIATv7_g02008
NIATv7_g02011
NIATv7_g02014
NIATv7_g02015
NIATv7_g02016
NIATv7_g02017
NIATv7_g02021
NIATv7_g02022
NIATv7_g02024
NIATv7_g02026
NIATv7_g02027
NIATv7_g02028
NIATv7_g02029
NIATv7_g02030
NIATv7_g02031
NIATv7_g02032
NIATv7_g02036
NIATv7_g02039
NIATv7_g02040
NIATv7_g02041
NIATv7_g02042
NIATv7_g02048
NIATv7_g02049
NIATv7_g02055
NIATv7_g02056
NIATv7_g02059
NIATv7_g02060
NIATv7_g02061
NIATv7_g02062
NIATv7_g02063
NIATv7_g02064
NIATv7_g02067
NIATv7_g02068
NIATv7_g02072
NIATv7_g02073
NIATv7_g02075
NIATv7_g02078
NIATv7_g02083
NIATv7_g02085
NIATv7_g02093
NIATv7_g02096
NIATv7_g02097
NIATv7_g02101
NIATv7_g02105
NIATv7_g02107
NIATv7_g02108
NIATv7_g02109
NIATv7_g02110
NIATv7_g02111
NIATv7_g02112
NIATv7_g02113
NIATv7_g02116
NIATv7_g02117
NIATv7_g02118
NIATv7_g02121
NIATv7_g02124
NIATv7_g02125
NIATv7_g02128
NIATv7_g02129
NIATv7_g02130
NIATv7_g02132
NIATv7_g02135
NIATv7_g02136
NIATv7_g02137
NIATv7_g02143
NIATv7_g02146
NIATv7_g02147
NIATv7_g02149
NIATv7_g02151
NIATv7_g02152
NIATv7_g02157
NIATv7_g02158
NIATv7_g02164
NIATv7_g02166
NIATv7_g02167
NIATv7_g02169
NIATv7_g02171
NIATv7_g02174
NIATv7_g02179
NIATv7_g02180
NIATv7_g02181
NIATv7_g02187
NIATv7_g02188
NIATv7_g02189
NIATv7_g02191
NIATv7_g02192
NIATv7_g02193
NIATv7_g02194
NIATv7_g02196
NIATv7_g02197
NIATv7_g02198
NIATv7_g02201
NIATv7_g02203
NIATv7_g02204
NIATv7_g02206
NIATv7_g02207
NIATv7_g02209
NIATv7_g02210
NIATv7_g02212
NIATv7_g02214
NIATv7_g02216
NIATv7_g02217
NIATv7_g02218
NIATv7_g02219
NIATv7_g02220
NIATv7_g02221
NIATv7_g02226
NIATv7_g02227
NIATv7_g02228
NIATv7_g02229
NIATv7_g02230
NIATv7_g02233
NIATv7_g02234
NIATv7_g02238
NIATv7_g02239
NIATv7_g02241
NIATv7_g02242
NIATv7_g02244
NIATv7_g02245
NIATv7_g02246
NIATv7_g02247
NIATv7_g02249
NIATv7_g02254
NIATv7_g02256
NIATv7_g02258
NIATv7_g02260
NIATv7_g02261
NIATv7_g02263
NIATv7_g02265
NIATv7_g02266
NIATv7_g02269
NIATv7_g02270
NIATv7_g02271
NIATv7_g02272
NIATv7_g02277
NIATv7_g02279
NIATv7_g02280
NIATv7_g02281
NIATv7_g02283
NIATv7_g02284
NIATv7_g02285
NIATv7_g02286
NIATv7_g02287
NIATv7_g02289
NIATv7_g02291
NIATv7_g02292
NIATv7_g02293
NIATv7_g02294
NIATv7_g02297
NIATv7_g02299
NIATv7_g02302
NIATv7_g02304
NIATv7_g02306
NIATv7_g02308
NIATv7_g02312
NIATv7_g02313
NIATv7_g02314
NIATv7_g02315
NIATv7_g02316
NIATv7_g02319
NIATv7_g02320
NIATv7_g02321
NIATv7_g02323
NIATv7_g02324
NIATv7_g02325
NIATv7_g02326
NIATv7_g02329
NIATv7_g02330
NIATv7_g02332
NIATv7_g02333
NIATv7_g02335
NIATv7_g02338
NIATv7_g02347
NIATv7_g02348
NIATv7_g02349
NIATv7_g02352
NIATv7_g02354
NIATv7_g02355
NIATv7_g02356
NIATv7_g02357
NIATv7_g02358
NIATv7_g02359
NIATv7_g02360
NIATv7_g02363
NIATv7_g02364
NIATv7_g02365
NIATv7_g02366
NIATv7_g02367
NIATv7_g02370
NIATv7_g02371
NIATv7_g02372
NIATv7_g02379
NIATv7_g02380
NIATv7_g02382
NIATv7_g02384
NIATv7_g02387
NIATv7_g02388
NIATv7_g02389
NIATv7_g02394
NIATv7_g02396
NIATv7_g02397
NIATv7_g02403
NIATv7_g02412
NIATv7_g02415
NIATv7_g02416
NIATv7_g02417
NIATv7_g02418
NIATv7_g02419
NIATv7_g02420
NIATv7_g02421
NIATv7_g02422
NIATv7_g02423
NIATv7_g02425
NIATv7_g02428
NIATv7_g02429
NIATv7_g02430
NIATv7_g02431
NIATv7_g02436
NIATv7_g02437
NIATv7_g02440
NIATv7_g02442
NIATv7_g02444
NIATv7_g02452
NIATv7_g02454
NIATv7_g02458
NIATv7_g02460
NIATv7_g02463
NIATv7_g02464
NIATv7_g02467
NIATv7_g02468
NIATv7_g02471
NIATv7_g02472
NIATv7_g02473
NIATv7_g02476
NIATv7_g02477
NIATv7_g02478
NIATv7_g02482
NIATv7_g02483
NIATv7_g02484
NIATv7_g02485
NIATv7_g02486
NIATv7_g02487
NIATv7_g02489
NIATv7_g02490
NIATv7_g02499
NIATv7_g02501
NIATv7_g02503
NIATv7_g02504
NIATv7_g02506
NIATv7_g02509
NIATv7_g02510
NIATv7_g02512
NIATv7_g02513
NIATv7_g02515
NIATv7_g02517
NIATv7_g02521
NIATv7_g02523
NIATv7_g02524
NIATv7_g02525
NIATv7_g02527
NIATv7_g02528
NIATv7_g02531
NIATv7_g02534
NIATv7_g02538
NIATv7_g02539
NIATv7_g02541
NIATv7_g02542
NIATv7_g02545
NIATv7_g02546
NIATv7_g02547
NIATv7_g02550
NIATv7_g02551
NIATv7_g02552
NIATv7_g02559
NIATv7_g02561
NIATv7_g02563
NIATv7_g02564
NIATv7_g02566
NIATv7_g02568
NIATv7_g02569
NIATv7_g02570
NIATv7_g02571
NIATv7_g02574
NIATv7_g02578
NIATv7_g02580
NIATv7_g02584
NIATv7_g02586
NIATv7_g02591
NIATv7_g02593
NIATv7_g02595
NIATv7_g02596
NIATv7_g02597
NIATv7_g02601
NIATv7_g02602
NIATv7_g02603
NIATv7_g02604
NIATv7_g02606
NIATv7_g02607
NIATv7_g02609
NIATv7_g02615
NIATv7_g02616
NIATv7_g02618
NIATv7_g02620
NIATv7_g02622
NIATv7_g02623
NIATv7_g02626
NIATv7_g02627
NIATv7_g02628
NIATv7_g02629
NIATv7_g02631
NIATv7_g02632
NIATv7_g02633
NIATv7_g02635
NIATv7_g02637
NIATv7_g02640
NIATv7_g02641
NIATv7_g02642
NIATv7_g02644
NIATv7_g02645
NIATv7_g02647
NIATv7_g02649
NIATv7_g02655
NIATv7_g02658
NIATv7_g02659
NIATv7_g02661
NIATv7_g02662
NIATv7_g02663
NIATv7_g02664
NIATv7_g02666
NIATv7_g02670
NIATv7_g02671
NIATv7_g02673
NIATv7_g02684
NIATv7_g02685
NIATv7_g02692
NIATv7_g02695
NIATv7_g02697
NIATv7_g02698
NIATv7_g02699
NIATv7_g02701
NIATv7_g02702
NIATv7_g02706
NIATv7_g02708
NIATv7_g02718
NIATv7_g02723
NIATv7_g02724
NIATv7_g02727
NIATv7_g02728
NIATv7_g02730
NIATv7_g02731
NIATv7_g02732
NIATv7_g02733
NIATv7_g02736
NIATv7_g02738
NIATv7_g02741
NIATv7_g02745
NIATv7_g02747
NIATv7_g02748
NIATv7_g02749
NIATv7_g02750
NIATv7_g02755
NIATv7_g02756
NIATv7_g02757
NIATv7_g02760
NIATv7_g02762
NIATv7_g02763
NIATv7_g02765
NIATv7_g02766
NIATv7_g02767
NIATv7_g02771
NIATv7_g02776
NIATv7_g02777
NIATv7_g02778
NIATv7_g02779
NIATv7_g02780
NIATv7_g02781
NIATv7_g02782
NIATv7_g02784
NIATv7_g02785
NIATv7_g02787
NIATv7_g02788
NIATv7_g02790
NIATv7_g02791
NIATv7_g02792
NIATv7_g02794
NIATv7_g02796
NIATv7_g02799
NIATv7_g02800
NIATv7_g02803
NIATv7_g02805
NIATv7_g02807
NIATv7_g02808
NIATv7_g02809
NIATv7_g02810
NIATv7_g02811
NIATv7_g02813
NIATv7_g02816
NIATv7_g02817
NIATv7_g02826
NIATv7_g02827
NIATv7_g02828
NIATv7_g02829
NIATv7_g02834
NIATv7_g02835
NIATv7_g02837
NIATv7_g02838
NIATv7_g02839
NIATv7_g02840
NIATv7_g02841
NIATv7_g02844
NIATv7_g02846
NIATv7_g02847
NIATv7_g02852
NIATv7_g02853
NIATv7_g02854
NIATv7_g02857
NIATv7_g02858
NIATv7_g02859
NIATv7_g02861
NIATv7_g02862
NIATv7_g02869
NIATv7_g02870
NIATv7_g02872
NIATv7_g02874
NIATv7_g02875
NIATv7_g02876
NIATv7_g02878
NIATv7_g02879
NIATv7_g02880
NIATv7_g02881
NIATv7_g02886
NIATv7_g02889
NIATv7_g02890
NIATv7_g02891
NIATv7_g02892
NIATv7_g02893
NIATv7_g02894
NIATv7_g02895
NIATv7_g02896
NIATv7_g02900
NIATv7_g02901
NIATv7_g02902
NIATv7_g02904
NIATv7_g02905
NIATv7_g02910
NIATv7_g02911
NIATv7_g02912
NIATv7_g02913
NIATv7_g02914
NIATv7_g02915
NIATv7_g02916
NIATv7_g02918
NIATv7_g02919
NIATv7_g02923
NIATv7_g02924
NIATv7_g02926
NIATv7_g02927
NIATv7_g02929
NIATv7_g02934
NIATv7_g02935
NIATv7_g02942
NIATv7_g02943
NIATv7_g02945
NIATv7_g02946
NIATv7_g02947
NIATv7_g02948
NIATv7_g02952
NIATv7_g02954
NIATv7_g02955
NIATv7_g02956
NIATv7_g02957
NIATv7_g02962
NIATv7_g02963
NIATv7_g02965
NIATv7_g02967
NIATv7_g02968
NIATv7_g02970
NIATv7_g02971
NIATv7_g02974
NIATv7_g02975
NIATv7_g02976
NIATv7_g02977
NIATv7_g02978
NIATv7_g02984
NIATv7_g02985
NIATv7_g02988
NIATv7_g02990
NIATv7_g02993
NIATv7_g02997
NIATv7_g03000
NIATv7_g03001
NIATv7_g03002
NIATv7_g03003
NIATv7_g03004
NIATv7_g03015
NIATv7_g03016
NIATv7_g03018
NIATv7_g03021
NIATv7_g03023
NIATv7_g03024
NIATv7_g03025
NIATv7_g03026
NIATv7_g03028
NIATv7_g03029
NIATv7_g03030
NIATv7_g03031
NIATv7_g03035
NIATv7_g03036
NIATv7_g03040
NIATv7_g03047
NIATv7_g03048
NIATv7_g03050
NIATv7_g03052
NIATv7_g03053
NIATv7_g03054
NIATv7_g03057
NIATv7_g03058
NIATv7_g03059
NIATv7_g03060
NIATv7_g03061
NIATv7_g03067
NIATv7_g03069
NIATv7_g03070
NIATv7_g03071
NIATv7_g03072
NIATv7_g03073
NIATv7_g03075
NIATv7_g03078
NIATv7_g03081
NIATv7_g03083
NIATv7_g03084
NIATv7_g03089
NIATv7_g03092
NIATv7_g03094
NIATv7_g03095
NIATv7_g03096
NIATv7_g03103
NIATv7_g03105
NIATv7_g03108
NIATv7_g03109
NIATv7_g03110
NIATv7_g03112
NIATv7_g03113
NIATv7_g03114
NIATv7_g03116
NIATv7_g03117
NIATv7_g03118
NIATv7_g03119
NIATv7_g03121
NIATv7_g03122
NIATv7_g03124
NIATv7_g03126
NIATv7_g03128
NIATv7_g03129
NIATv7_g03130
NIATv7_g03131
NIATv7_g03132
NIATv7_g03133
NIATv7_g03138
NIATv7_g03139
NIATv7_g03141
NIATv7_g03143
NIATv7_g03144
NIATv7_g03147
NIATv7_g03148
NIATv7_g03149
NIATv7_g03152
NIATv7_g03154
NIATv7_g03158
NIATv7_g03159
NIATv7_g03160
NIATv7_g03162
NIATv7_g03165
NIATv7_g03166
NIATv7_g03167
NIATv7_g03170
NIATv7_g03171
NIATv7_g03174
NIATv7_g03176
NIATv7_g03177
NIATv7_g03178
NIATv7_g03180
NIATv7_g03181
NIATv7_g03182
NIATv7_g03184
NIATv7_g03185
NIATv7_g03188
NIATv7_g03191
NIATv7_g03193
NIATv7_g03196
NIATv7_g03200
NIATv7_g03201
NIATv7_g03202
NIATv7_g03203
NIATv7_g03204
NIATv7_g03205
NIATv7_g03206
NIATv7_g03207
NIATv7_g03208
NIATv7_g03209
NIATv7_g03214
NIATv7_g03215
NIATv7_g03216
NIATv7_g03217
NIATv7_g03221
NIATv7_g03222
NIATv7_g03223
NIATv7_g03224
NIATv7_g03225
NIATv7_g03227
NIATv7_g03228
NIATv7_g03229
NIATv7_g03231
NIATv7_g03236
NIATv7_g03238
NIATv7_g03240
NIATv7_g03243
NIATv7_g03244
NIATv7_g03247
NIATv7_g03248
NIATv7_g03250
NIATv7_g03253
NIATv7_g03256
NIATv7_g03257
NIATv7_g03258
NIATv7_g03263
NIATv7_g03264
NIATv7_g03265
NIATv7_g03266
NIATv7_g03267
NIATv7_g03269
NIATv7_g03270
NIATv7_g03276
NIATv7_g03277
NIATv7_g03279
NIATv7_g03280
NIATv7_g03281
NIATv7_g03285
NIATv7_g03286
NIATv7_g03287
NIATv7_g03288
NIATv7_g03291
NIATv7_g03297
NIATv7_g03300
NIATv7_g03301
NIATv7_g03302
NIATv7_g03305
NIATv7_g03307
NIATv7_g03308
NIATv7_g03309
NIATv7_g03311
NIATv7_g03313
NIATv7_g03314
NIATv7_g03316
NIATv7_g03317
NIATv7_g03319
NIATv7_g03322
NIATv7_g03323
NIATv7_g03324
NIATv7_g03325
NIATv7_g03327
NIATv7_g03331
NIATv7_g03334
NIATv7_g03335
NIATv7_g03337
NIATv7_g03339
NIATv7_g03340
NIATv7_g03342
NIATv7_g03343
NIATv7_g03345
NIATv7_g03348
NIATv7_g03349
NIATv7_g03350
NIATv7_g03351
NIATv7_g03352
NIATv7_g03357
NIATv7_g03358
NIATv7_g03359
NIATv7_g03360
NIATv7_g03365
NIATv7_g03366
NIATv7_g03368
NIATv7_g03370
NIATv7_g03371
NIATv7_g03372
NIATv7_g03374
NIATv7_g03376
NIATv7_g03377
NIATv7_g03378
NIATv7_g03380
NIATv7_g03382
NIATv7_g03383
NIATv7_g03384
NIATv7_g03385
NIATv7_g03386
NIATv7_g03387
NIATv7_g03388
NIATv7_g03389
NIATv7_g03390
NIATv7_g03392
NIATv7_g03393
NIATv7_g03394
NIATv7_g03395
NIATv7_g03396
NIATv7_g03397
NIATv7_g03398
NIATv7_g03399
NIATv7_g03401
NIATv7_g03402
NIATv7_g03403
NIATv7_g03404
NIATv7_g03405
NIATv7_g03407
NIATv7_g03409
NIATv7_g03410
NIATv7_g03411
NIATv7_g03412
NIATv7_g03413
NIATv7_g03414
NIATv7_g03415
NIATv7_g03416
NIATv7_g03417
NIATv7_g03422
NIATv7_g03423
NIATv7_g03424
NIATv7_g03425
NIATv7_g03426
NIATv7_g03427
NIATv7_g03428
NIATv7_g03429
NIATv7_g03432
NIATv7_g03433
NIATv7_g03438
NIATv7_g03439
NIATv7_g03440
NIATv7_g03441
NIATv7_g03444
NIATv7_g03445
NIATv7_g03446
NIATv7_g03450
NIATv7_g03454
NIATv7_g03455
NIATv7_g03460
NIATv7_g03462
NIATv7_g03465
NIATv7_g03466
NIATv7_g03467
NIATv7_g03470
NIATv7_g03471
NIATv7_g03472
NIATv7_g03476
NIATv7_g03478
NIATv7_g03479
NIATv7_g03480
NIATv7_g03483
NIATv7_g03485
NIATv7_g03486
NIATv7_g03487
NIATv7_g03488
NIATv7_g03489
NIATv7_g03492
NIATv7_g03493
NIATv7_g03495
NIATv7_g03497
NIATv7_g03498
NIATv7_g03499
NIATv7_g03501
NIATv7_g03502
NIATv7_g03505
NIATv7_g03506
NIATv7_g03509
NIATv7_g03510
NIATv7_g03512
NIATv7_g03514
NIATv7_g03516
NIATv7_g03518
NIATv7_g03519
NIATv7_g03520
NIATv7_g03521
NIATv7_g03523
NIATv7_g03524
NIATv7_g03527
NIATv7_g03528
NIATv7_g03529
NIATv7_g03530
NIATv7_g03531
NIATv7_g03533
NIATv7_g03535
NIATv7_g03536
NIATv7_g03537
NIATv7_g03540
NIATv7_g03545
NIATv7_g03546
NIATv7_g03548
NIATv7_g03549
NIATv7_g03550
NIATv7_g03551
NIATv7_g03552
NIATv7_g03553
NIATv7_g03555
NIATv7_g03556
NIATv7_g03560
NIATv7_g03563
NIATv7_g03564
NIATv7_g03566
NIATv7_g03568
NIATv7_g03572
NIATv7_g03573
NIATv7_g03577
NIATv7_g03578
NIATv7_g03579
NIATv7_g03580
NIATv7_g03582
NIATv7_g03586
NIATv7_g03590
NIATv7_g03591
NIATv7_g03593
NIATv7_g03597
NIATv7_g03598
NIATv7_g03599
NIATv7_g03601
NIATv7_g03603
NIATv7_g03604
NIATv7_g03606
NIATv7_g03607
NIATv7_g03608
NIATv7_g03610
NIATv7_g03612
NIATv7_g03613
NIATv7_g03614
NIATv7_g03615
NIATv7_g03617
NIATv7_g03618
NIATv7_g03619
NIATv7_g03621
NIATv7_g03622
NIATv7_g03629
NIATv7_g03633
NIATv7_g03637
NIATv7_g03638
NIATv7_g03642
NIATv7_g03645
NIATv7_g03646
NIATv7_g03648
NIATv7_g03650
NIATv7_g03651
NIATv7_g03653
NIATv7_g03654
NIATv7_g03655
NIATv7_g03656
NIATv7_g03659
NIATv7_g03660
NIATv7_g03661
NIATv7_g03662
NIATv7_g03664
NIATv7_g03665
NIATv7_g03668
NIATv7_g03669
NIATv7_g03670
NIATv7_g03674
NIATv7_g03675
NIATv7_g03681
NIATv7_g03683
NIATv7_g03684
NIATv7_g03685
NIATv7_g03686
NIATv7_g03691
NIATv7_g03692
NIATv7_g03693
NIATv7_g03694
NIATv7_g03696
NIATv7_g03697
NIATv7_g03698
NIATv7_g03700
NIATv7_g03702
NIATv7_g03703
NIATv7_g03704
NIATv7_g03705
NIATv7_g03706
NIATv7_g03707
NIATv7_g03708
NIATv7_g03709
NIATv7_g03710
NIATv7_g03711
NIATv7_g03713
NIATv7_g03714
NIATv7_g03716
NIATv7_g03718
NIATv7_g03719
NIATv7_g03722
NIATv7_g03727
NIATv7_g03728
NIATv7_g03732
NIATv7_g03736
NIATv7_g03737
NIATv7_g03738
NIATv7_g03742
NIATv7_g03743
NIATv7_g03746
NIATv7_g03747
NIATv7_g03748
NIATv7_g03750
NIATv7_g03751
NIATv7_g03752
NIATv7_g03755
NIATv7_g03757
NIATv7_g03759
NIATv7_g03760
NIATv7_g03769
NIATv7_g03771
NIATv7_g03772
NIATv7_g03775
NIATv7_g03777
NIATv7_g03779
NIATv7_g03782
NIATv7_g03783
NIATv7_g03784
NIATv7_g03786
NIATv7_g03788
NIATv7_g03791
NIATv7_g03792
NIATv7_g03794
NIATv7_g03796
NIATv7_g03797
NIATv7_g03798
NIATv7_g03802
NIATv7_g03803
NIATv7_g03804
NIATv7_g03805
NIATv7_g03806
NIATv7_g03807
NIATv7_g03808
NIATv7_g03809
NIATv7_g03810
NIATv7_g03811
NIATv7_g03813
NIATv7_g03816
NIATv7_g03818
NIATv7_g03820
NIATv7_g03821
NIATv7_g03826
NIATv7_g03827
NIATv7_g03828
NIATv7_g03830
NIATv7_g03831
NIATv7_g03833
NIATv7_g03834
NIATv7_g03835
NIATv7_g03837
NIATv7_g03838
NIATv7_g03841
NIATv7_g03842
NIATv7_g03844
NIATv7_g03847
NIATv7_g03848
NIATv7_g03849
NIATv7_g03853
NIATv7_g03854
NIATv7_g03856
NIATv7_g03860
NIATv7_g03863
NIATv7_g03871
NIATv7_g03875
NIATv7_g03876
NIATv7_g03877
NIATv7_g03879
NIATv7_g03880
NIATv7_g03881
NIATv7_g03882
NIATv7_g03883
NIATv7_g03884
NIATv7_g03886
NIATv7_g03887
NIATv7_g03888
NIATv7_g03894
NIATv7_g03895
NIATv7_g03896
NIATv7_g03897
NIATv7_g03901
NIATv7_g03902
NIATv7_g03904
NIATv7_g03905
NIATv7_g03906
NIATv7_g03907
NIATv7_g03908
NIATv7_g03910
NIATv7_g03911
NIATv7_g03912
NIATv7_g03916
NIATv7_g03917
NIATv7_g03922
NIATv7_g03924
NIATv7_g03926
NIATv7_g03929
NIATv7_g03930
NIATv7_g03932
NIATv7_g03933
NIATv7_g03934
NIATv7_g03935
NIATv7_g03936
NIATv7_g03939
NIATv7_g03940
NIATv7_g03941
NIATv7_g03943
NIATv7_g03944
NIATv7_g03947
NIATv7_g03948
NIATv7_g03949
NIATv7_g03959
NIATv7_g03962
NIATv7_g03964
NIATv7_g03967
NIATv7_g03968
NIATv7_g03969
NIATv7_g03970
NIATv7_g03975
NIATv7_g03977
NIATv7_g03978
NIATv7_g03979
NIATv7_g03983
NIATv7_g03984
NIATv7_g03989
NIATv7_g03991
NIATv7_g03997
NIATv7_g03998
NIATv7_g03999
NIATv7_g04001
NIATv7_g04002
NIATv7_g04003
NIATv7_g04004
NIATv7_g04005
NIATv7_g04007
NIATv7_g04011
NIATv7_g04012
NIATv7_g04016
NIATv7_g04018
NIATv7_g04019
NIATv7_g04020
NIATv7_g04021
NIATv7_g04022
NIATv7_g04023
NIATv7_g04025
NIATv7_g04027
NIATv7_g04028
NIATv7_g04030
NIATv7_g04031
NIATv7_g04035
NIATv7_g04038
NIATv7_g04040
NIATv7_g04041
NIATv7_g04042
NIATv7_g04043
NIATv7_g04044
NIATv7_g04047
NIATv7_g04053
NIATv7_g04054
NIATv7_g04055
NIATv7_g04056
NIATv7_g04057
NIATv7_g04058
NIATv7_g04059
NIATv7_g04060
NIATv7_g04062
NIATv7_g04063
NIATv7_g04065
NIATv7_g04066
NIATv7_g04068
NIATv7_g04071
NIATv7_g04074
NIATv7_g04075
NIATv7_g04076
NIATv7_g04078
NIATv7_g04079
NIATv7_g04081
NIATv7_g04082
NIATv7_g04083
NIATv7_g04084
NIATv7_g04086
NIATv7_g04089
NIATv7_g04090
NIATv7_g04092
NIATv7_g04093
NIATv7_g04094
NIATv7_g04096
NIATv7_g04099
NIATv7_g04104
NIATv7_g04107
NIATv7_g04111
NIATv7_g04113
NIATv7_g04115
NIATv7_g04116
NIATv7_g04118
NIATv7_g04119
NIATv7_g04122
NIATv7_g04123
NIATv7_g04125
NIATv7_g04126
NIATv7_g04127
NIATv7_g04129
NIATv7_g04130
NIATv7_g04134
NIATv7_g04137
NIATv7_g04140
NIATv7_g04141
NIATv7_g04143
NIATv7_g04144
NIATv7_g04145
NIATv7_g04146
NIATv7_g04147
NIATv7_g04149
NIATv7_g04152
NIATv7_g04154
NIATv7_g04155
NIATv7_g04156
NIATv7_g04157
NIATv7_g04158
NIATv7_g04159
NIATv7_g04160
NIATv7_g04162
NIATv7_g04166
NIATv7_g04168
NIATv7_g04169
NIATv7_g04173
NIATv7_g04175
NIATv7_g04178
NIATv7_g04180
NIATv7_g04181
NIATv7_g04184
NIATv7_g04185
NIATv7_g04186
NIATv7_g04190
NIATv7_g04191
NIATv7_g04192
NIATv7_g04193
NIATv7_g04196
NIATv7_g04197
NIATv7_g04198
NIATv7_g04199
NIATv7_g04200
NIATv7_g04201
NIATv7_g04202
NIATv7_g04203
NIATv7_g04205
NIATv7_g04207
NIATv7_g04208
NIATv7_g04210
NIATv7_g04211
NIATv7_g04212
NIATv7_g04213
NIATv7_g04215
NIATv7_g04216
NIATv7_g04218
NIATv7_g04219
NIATv7_g04221
NIATv7_g04222
NIATv7_g04224
NIATv7_g04228
NIATv7_g04229
NIATv7_g04230
NIATv7_g04231
NIATv7_g04236
NIATv7_g04237
NIATv7_g04239
NIATv7_g04240
NIATv7_g04241
NIATv7_g04242
NIATv7_g04243
NIATv7_g04245
NIATv7_g04246
NIATv7_g04247
NIATv7_g04248
NIATv7_g04249
NIATv7_g04257
NIATv7_g04259
NIATv7_g04260
NIATv7_g04261
NIATv7_g04262
NIATv7_g04263
NIATv7_g04264
NIATv7_g04265
NIATv7_g04266
NIATv7_g04267
NIATv7_g04269
NIATv7_g04270
NIATv7_g04272
NIATv7_g04273
NIATv7_g04274
NIATv7_g04275
NIATv7_g04276
NIATv7_g04278
NIATv7_g04279
NIATv7_g04280
NIATv7_g04281
NIATv7_g04282
NIATv7_g04283
NIATv7_g04288
NIATv7_g04289
NIATv7_g04290
NIATv7_g04292
NIATv7_g04294
NIATv7_g04295
NIATv7_g04296
NIATv7_g04297
NIATv7_g04301
NIATv7_g04302
NIATv7_g04304
NIATv7_g04308
NIATv7_g04309
NIATv7_g04313
NIATv7_g04317
NIATv7_g04318
NIATv7_g04320
NIATv7_g04322
NIATv7_g04323
NIATv7_g04324
NIATv7_g04325
NIATv7_g04329
NIATv7_g04330
NIATv7_g04334
NIATv7_g04336
NIATv7_g04339
NIATv7_g04340
NIATv7_g04341
NIATv7_g04344
NIATv7_g04345
NIATv7_g04346
NIATv7_g04347
NIATv7_g04348
NIATv7_g04349
NIATv7_g04352
NIATv7_g04357
NIATv7_g04358
NIATv7_g04359
NIATv7_g04360
NIATv7_g04361
NIATv7_g04362
NIATv7_g04363
NIATv7_g04364
NIATv7_g04365
NIATv7_g04366
NIATv7_g04369
NIATv7_g04370
NIATv7_g04372
NIATv7_g04376
NIATv7_g04379
NIATv7_g04380
NIATv7_g04381
NIATv7_g04382
NIATv7_g04384
NIATv7_g04385
NIATv7_g04387
NIATv7_g04388
NIATv7_g04389
NIATv7_g04390
NIATv7_g04391
NIATv7_g04393
NIATv7_g04394
NIATv7_g04398
NIATv7_g04404
NIATv7_g04405
NIATv7_g04406
NIATv7_g04408
NIATv7_g04409
NIATv7_g04411
NIATv7_g04413
NIATv7_g04420
NIATv7_g04424
NIATv7_g04425
NIATv7_g04428
NIATv7_g04429
NIATv7_g04431
NIATv7_g04432
NIATv7_g04433
NIATv7_g04436
NIATv7_g04441
NIATv7_g04444
NIATv7_g04447
NIATv7_g04448
NIATv7_g04450
NIATv7_g04453
NIATv7_g04455
NIATv7_g04456
NIATv7_g04458
NIATv7_g04459
NIATv7_g04460
NIATv7_g04463
NIATv7_g04464
NIATv7_g04465
NIATv7_g04468
NIATv7_g04469
NIATv7_g04471
NIATv7_g04472
NIATv7_g04474
NIATv7_g04475
NIATv7_g04478
NIATv7_g04479
NIATv7_g04481
NIATv7_g04482
NIATv7_g04485
NIATv7_g04486
NIATv7_g04487
NIATv7_g04489
NIATv7_g04490
NIATv7_g04491
NIATv7_g04492
NIATv7_g04493
NIATv7_g04495
NIATv7_g04496
NIATv7_g04497
NIATv7_g04499
NIATv7_g04500
NIATv7_g04504
NIATv7_g04505
NIATv7_g04507
NIATv7_g04509
NIATv7_g04510
NIATv7_g04511
NIATv7_g04514
NIATv7_g04515
NIATv7_g04519
NIATv7_g04521
NIATv7_g04522
NIATv7_g04523
NIATv7_g04525
NIATv7_g04527
NIATv7_g04528
NIATv7_g04531
NIATv7_g04532
NIATv7_g04533
NIATv7_g04536
NIATv7_g04539
NIATv7_g04540
NIATv7_g04544
NIATv7_g04545
NIATv7_g04549
NIATv7_g04553
NIATv7_g04556
NIATv7_g04557
NIATv7_g04558
NIATv7_g04560
NIATv7_g04561
NIATv7_g04563
NIATv7_g04566
NIATv7_g04567
NIATv7_g04568
NIATv7_g04570
NIATv7_g04572
NIATv7_g04573
NIATv7_g04574
NIATv7_g04575
NIATv7_g04577
NIATv7_g04578
NIATv7_g04579
NIATv7_g04580
NIATv7_g04581
NIATv7_g04582
NIATv7_g04583
NIATv7_g04584
NIATv7_g04587
NIATv7_g04588
NIATv7_g04589
NIATv7_g04592
NIATv7_g04593
NIATv7_g04594
NIATv7_g04595
NIATv7_g04596
NIATv7_g04598
NIATv7_g04599
NIATv7_g04600
NIATv7_g04601
NIATv7_g04602
NIATv7_g04603
NIATv7_g04606
NIATv7_g04607
NIATv7_g04608
NIATv7_g04609
NIATv7_g04611
NIATv7_g04613
NIATv7_g04616
NIATv7_g04618
NIATv7_g04619
NIATv7_g04621
NIATv7_g04625
NIATv7_g04626
NIATv7_g04628
NIATv7_g04630
NIATv7_g04632
NIATv7_g04636
NIATv7_g04637
NIATv7_g04638
NIATv7_g04644
NIATv7_g04646
NIATv7_g04651
NIATv7_g04653
NIATv7_g04654
NIATv7_g04655
NIATv7_g04657
NIATv7_g04658
NIATv7_g04661
NIATv7_g04662
NIATv7_g04665
NIATv7_g04666
NIATv7_g04667
NIATv7_g04668
NIATv7_g04674
NIATv7_g04675
NIATv7_g04677
NIATv7_g04679
NIATv7_g04680
NIATv7_g04683
NIATv7_g04684
NIATv7_g04686
NIATv7_g04690
NIATv7_g04693
NIATv7_g04694
NIATv7_g04695
NIATv7_g04696
NIATv7_g04697
NIATv7_g04698
NIATv7_g04699
NIATv7_g04700
NIATv7_g04701
NIATv7_g04703
NIATv7_g04705
NIATv7_g04708
NIATv7_g04712
NIATv7_g04718
NIATv7_g04719
NIATv7_g04720
NIATv7_g04723
NIATv7_g04724
NIATv7_g04727
NIATv7_g04728
NIATv7_g04729
NIATv7_g04730
NIATv7_g04731
NIATv7_g04735
NIATv7_g04739
NIATv7_g04740
NIATv7_g04741
NIATv7_g04742
NIATv7_g04743
NIATv7_g04744
NIATv7_g04746
NIATv7_g04747
NIATv7_g04748
NIATv7_g04749
NIATv7_g04750
NIATv7_g04752
NIATv7_g04753
NIATv7_g04754
NIATv7_g04765
NIATv7_g04769
NIATv7_g04770
NIATv7_g04771
NIATv7_g04773
NIATv7_g04774
NIATv7_g04776
NIATv7_g04783
NIATv7_g04784
NIATv7_g04787
NIATv7_g04788
NIATv7_g04789
NIATv7_g04791
NIATv7_g04792
NIATv7_g04794
NIATv7_g04797
NIATv7_g04799
NIATv7_g04800
NIATv7_g04801
NIATv7_g04802
NIATv7_g04807
NIATv7_g04808
NIATv7_g04810
NIATv7_g04811
NIATv7_g04812
NIATv7_g04815
NIATv7_g04819
NIATv7_g04821
NIATv7_g04822
NIATv7_g04823
NIATv7_g04825
NIATv7_g04826
NIATv7_g04828
NIATv7_g04829
NIATv7_g04831
NIATv7_g04834
NIATv7_g04835
NIATv7_g04837
NIATv7_g04839
NIATv7_g04840
NIATv7_g04843
NIATv7_g04844
NIATv7_g04847
NIATv7_g04850
NIATv7_g04853
NIATv7_g04856
NIATv7_g04857
NIATv7_g04858
NIATv7_g04861
NIATv7_g04863
NIATv7_g04864
NIATv7_g04865
NIATv7_g04868
NIATv7_g04871
NIATv7_g04872
NIATv7_g04873
NIATv7_g04881
NIATv7_g04882
NIATv7_g04883
NIATv7_g04885
NIATv7_g04886
NIATv7_g04887
NIATv7_g04888
NIATv7_g04889
NIATv7_g04890
NIATv7_g04891
NIATv7_g04893
NIATv7_g04896
NIATv7_g04901
NIATv7_g04904
NIATv7_g04905
NIATv7_g04906
NIATv7_g04907
NIATv7_g04909
NIATv7_g04912
NIATv7_g04913
NIATv7_g04914
NIATv7_g04917
NIATv7_g04918
NIATv7_g04920
NIATv7_g04922
NIATv7_g04927
NIATv7_g04928
NIATv7_g04929
NIATv7_g04930
NIATv7_g04932
NIATv7_g04935
NIATv7_g04936
NIATv7_g04939
NIATv7_g04940
NIATv7_g04944
NIATv7_g04945
NIATv7_g04947
NIATv7_g04949
NIATv7_g04955
NIATv7_g04956
NIATv7_g04960
NIATv7_g04962
NIATv7_g04965
NIATv7_g04966
NIATv7_g04968
NIATv7_g04970
NIATv7_g04971
NIATv7_g04972
NIATv7_g04976
NIATv7_g04978
NIATv7_g04980
NIATv7_g04981
NIATv7_g04996
NIATv7_g05000
NIATv7_g05001
NIATv7_g05003
NIATv7_g05005
NIATv7_g05007
NIATv7_g05008
NIATv7_g05009
NIATv7_g05010
NIATv7_g05015
NIATv7_g05017
NIATv7_g05018
NIATv7_g05021
NIATv7_g05022
NIATv7_g05025
NIATv7_g05031
NIATv7_g05033
NIATv7_g05034
NIATv7_g05036
NIATv7_g05037
NIATv7_g05039
NIATv7_g05040
NIATv7_g05041
NIATv7_g05042
NIATv7_g05044
NIATv7_g05046
NIATv7_g05047
NIATv7_g05048
NIATv7_g05052
NIATv7_g05054
NIATv7_g05055
NIATv7_g05056
NIATv7_g05057
NIATv7_g05060
NIATv7_g05061
NIATv7_g05063
NIATv7_g05066
NIATv7_g05067
NIATv7_g05069
NIATv7_g05070
NIATv7_g05071
NIATv7_g05072
NIATv7_g05073
NIATv7_g05074
NIATv7_g05076
NIATv7_g05078
NIATv7_g05081
NIATv7_g05082
NIATv7_g05085
NIATv7_g05086
NIATv7_g05087
NIATv7_g05088
NIATv7_g05089
NIATv7_g05091
NIATv7_g05092
NIATv7_g05094
NIATv7_g05097
NIATv7_g05102
NIATv7_g05104
NIATv7_g05105
NIATv7_g05106
NIATv7_g05109
NIATv7_g05110
NIATv7_g05111
NIATv7_g05122
NIATv7_g05123
NIATv7_g05124
NIATv7_g05125
NIATv7_g05126
NIATv7_g05127
NIATv7_g05130
NIATv7_g05135
NIATv7_g05136
NIATv7_g05137
NIATv7_g05139
NIATv7_g05140
NIATv7_g05142
NIATv7_g05143
NIATv7_g05145
NIATv7_g05146
NIATv7_g05147
NIATv7_g05149
NIATv7_g05151
NIATv7_g05156
NIATv7_g05157
NIATv7_g05161
NIATv7_g05162
NIATv7_g05163
NIATv7_g05164
NIATv7_g05167
NIATv7_g05168
NIATv7_g05169
NIATv7_g05171
NIATv7_g05172
NIATv7_g05174
NIATv7_g05176
NIATv7_g05178
NIATv7_g05179
NIATv7_g05181
NIATv7_g05187
NIATv7_g05188
NIATv7_g05189
NIATv7_g05192
NIATv7_g05196
NIATv7_g05197
NIATv7_g05201
NIATv7_g05202
NIATv7_g05204
NIATv7_g05206
NIATv7_g05208
NIATv7_g05210
NIATv7_g05216
NIATv7_g05217
NIATv7_g05218
NIATv7_g05219
NIATv7_g05221
NIATv7_g05222
NIATv7_g05223
NIATv7_g05228
NIATv7_g05229
NIATv7_g05230
NIATv7_g05231
NIATv7_g05232
NIATv7_g05233
NIATv7_g05234
NIATv7_g05235
NIATv7_g05236
NIATv7_g05240
NIATv7_g05242
NIATv7_g05243
NIATv7_g05244
NIATv7_g05245
NIATv7_g05248
NIATv7_g05250
NIATv7_g05252
NIATv7_g05253
NIATv7_g05254
NIATv7_g05255
NIATv7_g05256
NIATv7_g05258
NIATv7_g05260
NIATv7_g05261
NIATv7_g05262
NIATv7_g05263
NIATv7_g05264
NIATv7_g05270
NIATv7_g05271
NIATv7_g05274
NIATv7_g05275
NIATv7_g05277
NIATv7_g05280
NIATv7_g05282
NIATv7_g05286
NIATv7_g05288
NIATv7_g05289
NIATv7_g05291
NIATv7_g05294
NIATv7_g05295
NIATv7_g05296
NIATv7_g05298
NIATv7_g05299
NIATv7_g05300
NIATv7_g05301
NIATv7_g05302
NIATv7_g05304
NIATv7_g05308
NIATv7_g05311
NIATv7_g05312
NIATv7_g05313
NIATv7_g05314
NIATv7_g05315
NIATv7_g05316
NIATv7_g05318
NIATv7_g05319
NIATv7_g05321
NIATv7_g05322
NIATv7_g05325
NIATv7_g05327
NIATv7_g05328
NIATv7_g05329
NIATv7_g05330
NIATv7_g05331
NIATv7_g05332
NIATv7_g05334
NIATv7_g05336
NIATv7_g05337
NIATv7_g05338
NIATv7_g05340
NIATv7_g05341
NIATv7_g05343
NIATv7_g05346
NIATv7_g05347
NIATv7_g05348
NIATv7_g05349
NIATv7_g05351
NIATv7_g05352
NIATv7_g05354
NIATv7_g05355
NIATv7_g05357
NIATv7_g05362
NIATv7_g05365
NIATv7_g05366
NIATv7_g05368
NIATv7_g05370
NIATv7_g05371
NIATv7_g05372
NIATv7_g05373
NIATv7_g05375
NIATv7_g05378
NIATv7_g05379
NIATv7_g05380
NIATv7_g05381
NIATv7_g05382
NIATv7_g05383
NIATv7_g05384
NIATv7_g05385
NIATv7_g05386
NIATv7_g05390
NIATv7_g05391
NIATv7_g05392
NIATv7_g05393
NIATv7_g05394
NIATv7_g05396
NIATv7_g05397
NIATv7_g05399
NIATv7_g05400
NIATv7_g05402
NIATv7_g05403
NIATv7_g05405
NIATv7_g05406
NIATv7_g05407
NIATv7_g05410
NIATv7_g05411
NIATv7_g05413
NIATv7_g05416
NIATv7_g05418
NIATv7_g05419
NIATv7_g05420
NIATv7_g05421
NIATv7_g05426
NIATv7_g05429
NIATv7_g05432
NIATv7_g05436
NIATv7_g05437
NIATv7_g05439
NIATv7_g05440
NIATv7_g05443
NIATv7_g05446
NIATv7_g05448
NIATv7_g05451
NIATv7_g05452
NIATv7_g05453
NIATv7_g05455
NIATv7_g05462
NIATv7_g05463
NIATv7_g05464
NIATv7_g05465
NIATv7_g05466
NIATv7_g05467
NIATv7_g05469
NIATv7_g05470
NIATv7_g05471
NIATv7_g05475
NIATv7_g05476
NIATv7_g05478
NIATv7_g05481
NIATv7_g05482
NIATv7_g05483
NIATv7_g05484
NIATv7_g05485
NIATv7_g05486
NIATv7_g05492
NIATv7_g05495
NIATv7_g05498
NIATv7_g05500
NIATv7_g05502
NIATv7_g05506
NIATv7_g05508
NIATv7_g05509
NIATv7_g05513
NIATv7_g05514
NIATv7_g05515
NIATv7_g05517
NIATv7_g05520
NIATv7_g05527
NIATv7_g05528
NIATv7_g05529
NIATv7_g05534
NIATv7_g05535
NIATv7_g05536
NIATv7_g05537
NIATv7_g05538
NIATv7_g05539
NIATv7_g05542
NIATv7_g05543
NIATv7_g05545
NIATv7_g05547
NIATv7_g05549
NIATv7_g05550
NIATv7_g05551
NIATv7_g05553
NIATv7_g05555
NIATv7_g05558
NIATv7_g05559
NIATv7_g05560
NIATv7_g05563
NIATv7_g05564
NIATv7_g05566
NIATv7_g05567
NIATv7_g05569
NIATv7_g05570
NIATv7_g05571
NIATv7_g05572
NIATv7_g05573
NIATv7_g05574
NIATv7_g05577
NIATv7_g05578
NIATv7_g05579
NIATv7_g05580
NIATv7_g05585
NIATv7_g05587
NIATv7_g05588
NIATv7_g05592
NIATv7_g05593
NIATv7_g05594
NIATv7_g05596
NIATv7_g05597
NIATv7_g05598
NIATv7_g05599
NIATv7_g05607
NIATv7_g05608
NIATv7_g05609
NIATv7_g05610
NIATv7_g05611
NIATv7_g05615
NIATv7_g05625
NIATv7_g05627
NIATv7_g05628
NIATv7_g05630
NIATv7_g05633
NIATv7_g05634
NIATv7_g05636
NIATv7_g05637
NIATv7_g05641
NIATv7_g05642
NIATv7_g05643
NIATv7_g05645
NIATv7_g05646
NIATv7_g05647
NIATv7_g05648
NIATv7_g05650
NIATv7_g05651
NIATv7_g05653
NIATv7_g05655
NIATv7_g05656
NIATv7_g05657
NIATv7_g05658
NIATv7_g05659
NIATv7_g05661
NIATv7_g05662
NIATv7_g05664
NIATv7_g05665
NIATv7_g05670
NIATv7_g05671
NIATv7_g05676
NIATv7_g05677
NIATv7_g05680
NIATv7_g05681
NIATv7_g05682
NIATv7_g05683
NIATv7_g05684
NIATv7_g05685
NIATv7_g05690
NIATv7_g05694
NIATv7_g05695
NIATv7_g05696
NIATv7_g05697
NIATv7_g05699
NIATv7_g05700
NIATv7_g05701
NIATv7_g05702
NIATv7_g05703
NIATv7_g05704
NIATv7_g05706
NIATv7_g05707
NIATv7_g05709
NIATv7_g05710
NIATv7_g05711
NIATv7_g05712
NIATv7_g05713
NIATv7_g05714
NIATv7_g05717
NIATv7_g05718
NIATv7_g05721
NIATv7_g05727
NIATv7_g05728
NIATv7_g05729
NIATv7_g05731
NIATv7_g05733
NIATv7_g05736
NIATv7_g05737
NIATv7_g05739
NIATv7_g05742
NIATv7_g05743
NIATv7_g05744
NIATv7_g05747
NIATv7_g05748
NIATv7_g05752
NIATv7_g05753
NIATv7_g05754
NIATv7_g05755
NIATv7_g05756
NIATv7_g05757
NIATv7_g05761
NIATv7_g05762
NIATv7_g05764
NIATv7_g05766
NIATv7_g05775
NIATv7_g05779
NIATv7_g05780
NIATv7_g05781
NIATv7_g05785
NIATv7_g05786
NIATv7_g05787
NIATv7_g05788
NIATv7_g05789
NIATv7_g05791
NIATv7_g05793
NIATv7_g05794
NIATv7_g05795
NIATv7_g05797
NIATv7_g05800
NIATv7_g05801
NIATv7_g05802
NIATv7_g05806
NIATv7_g05807
NIATv7_g05808
NIATv7_g05809
NIATv7_g05810
NIATv7_g05811
NIATv7_g05812
NIATv7_g05814
NIATv7_g05815
NIATv7_g05816
NIATv7_g05817
NIATv7_g05818
NIATv7_g05820
NIATv7_g05821
NIATv7_g05822
NIATv7_g05826
NIATv7_g05830
NIATv7_g05837
NIATv7_g05839
NIATv7_g05842
NIATv7_g05843
NIATv7_g05845
NIATv7_g05847
NIATv7_g05848
NIATv7_g05849
NIATv7_g05851
NIATv7_g05855
NIATv7_g05856
NIATv7_g05859
NIATv7_g05860
NIATv7_g05861
NIATv7_g05862
NIATv7_g05863
NIATv7_g05864
NIATv7_g05867
NIATv7_g05872
NIATv7_g05876
NIATv7_g05878
NIATv7_g05879
NIATv7_g05883
NIATv7_g05884
NIATv7_g05885
NIATv7_g05886
NIATv7_g05888
NIATv7_g05890
NIATv7_g05891
NIATv7_g05892
NIATv7_g05893
NIATv7_g05894
NIATv7_g05895
NIATv7_g05896
NIATv7_g05898
NIATv7_g05899
NIATv7_g05900
NIATv7_g05901
NIATv7_g05903
NIATv7_g05905
NIATv7_g05906
NIATv7_g05911
NIATv7_g05912
NIATv7_g05914
NIATv7_g05915
NIATv7_g05917
NIATv7_g05919
NIATv7_g05921
NIATv7_g05924
NIATv7_g05926
NIATv7_g05927
NIATv7_g05928
NIATv7_g05930
NIATv7_g05932
NIATv7_g05933
NIATv7_g05934
NIATv7_g05935
NIATv7_g05936
NIATv7_g05937
NIATv7_g05938
NIATv7_g05942
NIATv7_g05943
NIATv7_g05945
NIATv7_g05946
NIATv7_g05948
NIATv7_g05949
NIATv7_g05950
NIATv7_g05952
NIATv7_g05958
NIATv7_g05959
NIATv7_g05960
NIATv7_g05961
NIATv7_g05963
NIATv7_g05964
NIATv7_g05966
NIATv7_g05972
NIATv7_g05973
NIATv7_g05974
NIATv7_g05975
NIATv7_g05976
NIATv7_g05978
NIATv7_g05981
NIATv7_g05982
NIATv7_g05986
NIATv7_g05988
NIATv7_g05990
NIATv7_g05996
NIATv7_g05998
NIATv7_g05999
NIATv7_g06000
NIATv7_g06001
NIATv7_g06002
NIATv7_g06005
NIATv7_g06006
NIATv7_g06007
NIATv7_g06008
NIATv7_g06009
NIATv7_g06013
NIATv7_g06014
NIATv7_g06015
NIATv7_g06016
NIATv7_g06021
NIATv7_g06024
NIATv7_g06030
NIATv7_g06031
NIATv7_g06037
NIATv7_g06039
NIATv7_g06041
NIATv7_g06043
NIATv7_g06044
NIATv7_g06046
NIATv7_g06048
NIATv7_g06054
NIATv7_g06058
NIATv7_g06061
NIATv7_g06062
NIATv7_g06067
NIATv7_g06068
NIATv7_g06069
NIATv7_g06070
NIATv7_g06072
NIATv7_g06073
NIATv7_g06076
NIATv7_g06077
NIATv7_g06079
NIATv7_g06082
NIATv7_g06083
NIATv7_g06084
NIATv7_g06085
NIATv7_g06086
NIATv7_g06087
NIATv7_g06088
NIATv7_g06089
NIATv7_g06090
NIATv7_g06091
NIATv7_g06095
NIATv7_g06096
NIATv7_g06099
NIATv7_g06100
NIATv7_g06102
NIATv7_g06103
NIATv7_g06105
NIATv7_g06106
NIATv7_g06112
NIATv7_g06113
NIATv7_g06114
NIATv7_g06115
NIATv7_g06118
NIATv7_g06119
NIATv7_g06121
NIATv7_g06122
NIATv7_g06123
NIATv7_g06126
NIATv7_g06127
NIATv7_g06129
NIATv7_g06130
NIATv7_g06131
NIATv7_g06133
NIATv7_g06136
NIATv7_g06138
NIATv7_g06139
NIATv7_g06140
NIATv7_g06141
NIATv7_g06144
NIATv7_g06145
NIATv7_g06146
NIATv7_g06147
NIATv7_g06151
NIATv7_g06154
NIATv7_g06155
NIATv7_g06157
NIATv7_g06164
NIATv7_g06168
NIATv7_g06169
NIATv7_g06170
NIATv7_g06171
NIATv7_g06172
NIATv7_g06173
NIATv7_g06174
NIATv7_g06175
NIATv7_g06179
NIATv7_g06182
NIATv7_g06184
NIATv7_g06185
NIATv7_g06187
NIATv7_g06189
NIATv7_g06196
NIATv7_g06199
NIATv7_g06202
NIATv7_g06203
NIATv7_g06205
NIATv7_g06208
NIATv7_g06209
NIATv7_g06211
NIATv7_g06214
NIATv7_g06219
NIATv7_g06220
NIATv7_g06222
NIATv7_g06225
NIATv7_g06226
NIATv7_g06228
NIATv7_g06229
NIATv7_g06233
NIATv7_g06237
NIATv7_g06238
NIATv7_g06240
NIATv7_g06243
NIATv7_g06244
NIATv7_g06245
NIATv7_g06247
NIATv7_g06248
NIATv7_g06249
NIATv7_g06255
NIATv7_g06256
NIATv7_g06259
NIATv7_g06261
NIATv7_g06264
NIATv7_g06267
NIATv7_g06268
NIATv7_g06269
NIATv7_g06270
NIATv7_g06273
NIATv7_g06274
NIATv7_g06275
NIATv7_g06276
NIATv7_g06278
NIATv7_g06280
NIATv7_g06281
NIATv7_g06284
NIATv7_g06290
NIATv7_g06292
NIATv7_g06293
NIATv7_g06294
NIATv7_g06297
NIATv7_g06298
NIATv7_g06301
NIATv7_g06302
NIATv7_g06304
NIATv7_g06307
NIATv7_g06312
NIATv7_g06316
NIATv7_g06318
NIATv7_g06319
NIATv7_g06321
NIATv7_g06322
NIATv7_g06325
NIATv7_g06327
NIATv7_g06328
NIATv7_g06330
NIATv7_g06335
NIATv7_g06337
NIATv7_g06338
NIATv7_g06339
NIATv7_g06342
NIATv7_g06344
NIATv7_g06346
NIATv7_g06347
NIATv7_g06349
NIATv7_g06351
NIATv7_g06352
NIATv7_g06353
NIATv7_g06354
NIATv7_g06355
NIATv7_g06356
NIATv7_g06357
NIATv7_g06358
NIATv7_g06361
NIATv7_g06363
NIATv7_g06365
NIATv7_g06369
NIATv7_g06372
NIATv7_g06376
NIATv7_g06377
NIATv7_g06378
NIATv7_g06379
NIATv7_g06383
NIATv7_g06386
NIATv7_g06387
NIATv7_g06390
NIATv7_g06392
NIATv7_g06393
NIATv7_g06394
NIATv7_g06395
NIATv7_g06396
NIATv7_g06397
NIATv7_g06398
NIATv7_g06399
NIATv7_g06402
NIATv7_g06403
NIATv7_g06405
NIATv7_g06409
NIATv7_g06410
NIATv7_g06411
NIATv7_g06412
NIATv7_g06413
NIATv7_g06414
NIATv7_g06415
NIATv7_g06416
NIATv7_g06417
NIATv7_g06421
NIATv7_g06422
NIATv7_g06423
NIATv7_g06424
NIATv7_g06425
NIATv7_g06427
NIATv7_g06428
NIATv7_g06429
NIATv7_g06432
NIATv7_g06433
NIATv7_g06435
NIATv7_g06438
NIATv7_g06440
NIATv7_g06441
NIATv7_g06442
NIATv7_g06444
NIATv7_g06445
NIATv7_g06452
NIATv7_g06457
NIATv7_g06458
NIATv7_g06459
NIATv7_g06460
NIATv7_g06461
NIATv7_g06464
NIATv7_g06467
NIATv7_g06468
NIATv7_g06469
NIATv7_g06471
NIATv7_g06474
NIATv7_g06476
NIATv7_g06479
NIATv7_g06481
NIATv7_g06483
NIATv7_g06484
NIATv7_g06486
NIATv7_g06488
NIATv7_g06491
NIATv7_g06493
NIATv7_g06495
NIATv7_g06497
NIATv7_g06499
NIATv7_g06500
NIATv7_g06501
NIATv7_g06505
NIATv7_g06506
NIATv7_g06507
NIATv7_g06509
NIATv7_g06510
NIATv7_g06511
NIATv7_g06512
NIATv7_g06513
NIATv7_g06515
NIATv7_g06516
NIATv7_g06519
NIATv7_g06520
NIATv7_g06523
NIATv7_g06527
NIATv7_g06528
NIATv7_g06529
NIATv7_g06530
NIATv7_g06531
NIATv7_g06532
NIATv7_g06533
NIATv7_g06537
NIATv7_g06539
NIATv7_g06541
NIATv7_g06544
NIATv7_g06546
NIATv7_g06547
NIATv7_g06548
NIATv7_g06549
NIATv7_g06553
NIATv7_g06554
NIATv7_g06555
NIATv7_g06556
NIATv7_g06557
NIATv7_g06558
NIATv7_g06559
NIATv7_g06562
NIATv7_g06563
NIATv7_g06568
NIATv7_g06569
NIATv7_g06570
NIATv7_g06576
NIATv7_g06577
NIATv7_g06578
NIATv7_g06581
NIATv7_g06584
NIATv7_g06586
NIATv7_g06588
NIATv7_g06589
NIATv7_g06594
NIATv7_g06596
NIATv7_g06597
NIATv7_g06599
NIATv7_g06602
NIATv7_g06604
NIATv7_g06606
NIATv7_g06607
NIATv7_g06608
NIATv7_g06615
NIATv7_g06618
NIATv7_g06619
NIATv7_g06621
NIATv7_g06622
NIATv7_g06623
NIATv7_g06630
NIATv7_g06631
NIATv7_g06632
NIATv7_g06633
NIATv7_g06634
NIATv7_g06635
NIATv7_g06637
NIATv7_g06641
NIATv7_g06643
NIATv7_g06644
NIATv7_g06647
NIATv7_g06649
NIATv7_g06650
NIATv7_g06654
NIATv7_g06656
NIATv7_g06658
NIATv7_g06662
NIATv7_g06664
NIATv7_g06671
NIATv7_g06672
NIATv7_g06674
NIATv7_g06675
NIATv7_g06676
NIATv7_g06679
NIATv7_g06682
NIATv7_g06683
NIATv7_g06685
NIATv7_g06689
NIATv7_g06691
NIATv7_g06692
NIATv7_g06694
NIATv7_g06696
NIATv7_g06699
NIATv7_g06701
NIATv7_g06702
NIATv7_g06704
NIATv7_g06707
NIATv7_g06709
NIATv7_g06710
NIATv7_g06720
NIATv7_g06721
NIATv7_g06724
NIATv7_g06725
NIATv7_g06726
NIATv7_g06728
NIATv7_g06729
NIATv7_g06730
NIATv7_g06733
NIATv7_g06736
NIATv7_g06737
NIATv7_g06738
NIATv7_g06739
NIATv7_g06740
NIATv7_g06742
NIATv7_g06744
NIATv7_g06745
NIATv7_g06746
NIATv7_g06749
NIATv7_g06750
NIATv7_g06751
NIATv7_g06754
NIATv7_g06755
NIATv7_g06758
NIATv7_g06759
NIATv7_g06761
NIATv7_g06762
NIATv7_g06766
NIATv7_g06769
NIATv7_g06770
NIATv7_g06771
NIATv7_g06775
NIATv7_g06779
NIATv7_g06781
NIATv7_g06782
NIATv7_g06785
NIATv7_g06786
NIATv7_g06790
NIATv7_g06793
NIATv7_g06794
NIATv7_g06796
NIATv7_g06807
NIATv7_g06816
NIATv7_g06817
NIATv7_g06818
NIATv7_g06822
NIATv7_g06823
NIATv7_g06827
NIATv7_g06829
NIATv7_g06830
NIATv7_g06831
NIATv7_g06833
NIATv7_g06835
NIATv7_g06836
NIATv7_g06837
NIATv7_g06842
NIATv7_g06843
NIATv7_g06845
NIATv7_g06847
NIATv7_g06850
NIATv7_g06852
NIATv7_g06853
NIATv7_g06856
NIATv7_g06857
NIATv7_g06858
NIATv7_g06859
NIATv7_g06860
NIATv7_g06861
NIATv7_g06864
NIATv7_g06867
NIATv7_g06874
NIATv7_g06875
NIATv7_g06876
NIATv7_g06877
NIATv7_g06878
NIATv7_g06881
NIATv7_g06882
NIATv7_g06883
NIATv7_g06891
NIATv7_g06893
NIATv7_g06894
NIATv7_g06895
NIATv7_g06898
NIATv7_g06899
NIATv7_g06901
NIATv7_g06902
NIATv7_g06903
NIATv7_g06905
NIATv7_g06906
NIATv7_g06907
NIATv7_g06908
NIATv7_g06917
NIATv7_g06920
NIATv7_g06921
NIATv7_g06925
NIATv7_g06926
NIATv7_g06943
NIATv7_g06947
NIATv7_g06948
NIATv7_g06950
NIATv7_g06952
NIATv7_g06955
NIATv7_g06968
NIATv7_g06969
NIATv7_g06970
NIATv7_g06972
NIATv7_g06973
NIATv7_g06975
NIATv7_g06976
NIATv7_g06978
NIATv7_g06979
NIATv7_g06980
NIATv7_g06981
NIATv7_g06987
NIATv7_g06988
NIATv7_g06989
NIATv7_g06991
NIATv7_g06992
NIATv7_g06997
NIATv7_g06998
NIATv7_g06999
NIATv7_g07000
NIATv7_g07001
NIATv7_g07003
NIATv7_g07004
NIATv7_g07005
NIATv7_g07009
NIATv7_g07014
NIATv7_g07015
NIATv7_g07020
NIATv7_g07021
NIATv7_g07023
NIATv7_g07026
NIATv7_g07027
NIATv7_g07029
NIATv7_g07030
NIATv7_g07034
NIATv7_g07035
NIATv7_g07036
NIATv7_g07037
NIATv7_g07039
NIATv7_g07040
NIATv7_g07043
NIATv7_g07044
NIATv7_g07045
NIATv7_g07049
NIATv7_g07051
NIATv7_g07057
NIATv7_g07058
NIATv7_g07059
NIATv7_g07060
NIATv7_g07064
NIATv7_g07065
NIATv7_g07068
NIATv7_g07070
NIATv7_g07072
NIATv7_g07073
NIATv7_g07075
NIATv7_g07077
NIATv7_g07079
NIATv7_g07081
NIATv7_g07082
NIATv7_g07085
NIATv7_g07086
NIATv7_g07087
NIATv7_g07088
NIATv7_g07089
NIATv7_g07090
NIATv7_g07091
NIATv7_g07092
NIATv7_g07093
NIATv7_g07095
NIATv7_g07098
NIATv7_g07099
NIATv7_g07100
NIATv7_g07101
NIATv7_g07103
NIATv7_g07105
NIATv7_g07106
NIATv7_g07109
NIATv7_g07111
NIATv7_g07113
NIATv7_g07117
NIATv7_g07118
NIATv7_g07124
NIATv7_g07125
NIATv7_g07127
NIATv7_g07128
NIATv7_g07129
NIATv7_g07130
NIATv7_g07131
NIATv7_g07132
NIATv7_g07133
NIATv7_g07134
NIATv7_g07135
NIATv7_g07136
NIATv7_g07137
NIATv7_g07141
NIATv7_g07143
NIATv7_g07149
NIATv7_g07150
NIATv7_g07151
NIATv7_g07152
NIATv7_g07153
NIATv7_g07155
NIATv7_g07158
NIATv7_g07160
NIATv7_g07163
NIATv7_g07164
NIATv7_g07168
NIATv7_g07171
NIATv7_g07172
NIATv7_g07173
NIATv7_g07177
NIATv7_g07178
NIATv7_g07179
NIATv7_g07181
NIATv7_g07184
NIATv7_g07185
NIATv7_g07186
NIATv7_g07187
NIATv7_g07188
NIATv7_g07191
NIATv7_g07192
NIATv7_g07195
NIATv7_g07196
NIATv7_g07198
NIATv7_g07199
NIATv7_g07200
NIATv7_g07202
NIATv7_g07208
NIATv7_g07209
NIATv7_g07212
NIATv7_g07213
NIATv7_g07214
NIATv7_g07215
NIATv7_g07217
NIATv7_g07218
NIATv7_g07219
NIATv7_g07220
NIATv7_g07221
NIATv7_g07223
NIATv7_g07225
NIATv7_g07226
NIATv7_g07228
NIATv7_g07229
NIATv7_g07230
NIATv7_g07233
NIATv7_g07236
NIATv7_g07237
NIATv7_g07239
NIATv7_g07241
NIATv7_g07242
NIATv7_g07245
NIATv7_g07249
NIATv7_g07251
NIATv7_g07252
NIATv7_g07256
NIATv7_g07258
NIATv7_g07259
NIATv7_g07263
NIATv7_g07264
NIATv7_g07265
NIATv7_g07266
NIATv7_g07268
NIATv7_g07269
NIATv7_g07270
NIATv7_g07271
NIATv7_g07272
NIATv7_g07274
NIATv7_g07279
NIATv7_g07285
NIATv7_g07286
NIATv7_g07287
NIATv7_g07288
NIATv7_g07289
NIATv7_g07291
NIATv7_g07292
NIATv7_g07293
NIATv7_g07296
NIATv7_g07297
NIATv7_g07300
NIATv7_g07302
NIATv7_g07303
NIATv7_g07306
NIATv7_g07311
NIATv7_g07312
NIATv7_g07313
NIATv7_g07317
NIATv7_g07320
NIATv7_g07323
NIATv7_g07324
NIATv7_g07325
NIATv7_g07331
NIATv7_g07333
NIATv7_g07334
NIATv7_g07335
NIATv7_g07336
NIATv7_g07339
NIATv7_g07341
NIATv7_g07342
NIATv7_g07346
NIATv7_g07347
NIATv7_g07348
NIATv7_g07351
NIATv7_g07352
NIATv7_g07353
NIATv7_g07355
NIATv7_g07356
NIATv7_g07358
NIATv7_g07359
NIATv7_g07362
NIATv7_g07364
NIATv7_g07365
NIATv7_g07367
NIATv7_g07368
NIATv7_g07374
NIATv7_g07377
NIATv7_g07379
NIATv7_g07381
NIATv7_g07382
NIATv7_g07391
NIATv7_g07394
NIATv7_g07395
NIATv7_g07396
NIATv7_g07400
NIATv7_g07401
NIATv7_g07405
NIATv7_g07406
NIATv7_g07409
NIATv7_g07412
NIATv7_g07413
NIATv7_g07414
NIATv7_g07415
NIATv7_g07416
NIATv7_g07417
NIATv7_g07418
NIATv7_g07419
NIATv7_g07420
NIATv7_g07421
NIATv7_g07422
NIATv7_g07424
NIATv7_g07425
NIATv7_g07427
NIATv7_g07430
NIATv7_g07431
NIATv7_g07432
NIATv7_g07434
NIATv7_g07436
NIATv7_g07438
NIATv7_g07439
NIATv7_g07440
NIATv7_g07442
NIATv7_g07445
NIATv7_g07446
NIATv7_g07448
NIATv7_g07450
NIATv7_g07451
NIATv7_g07452
NIATv7_g07453
NIATv7_g07455
NIATv7_g07457
NIATv7_g07461
NIATv7_g07463
NIATv7_g07465
NIATv7_g07466
NIATv7_g07467
NIATv7_g07468
NIATv7_g07469
NIATv7_g07470
NIATv7_g07471
NIATv7_g07472
NIATv7_g07473
NIATv7_g07475
NIATv7_g07478
NIATv7_g07480
NIATv7_g07482
NIATv7_g07483
NIATv7_g07485
NIATv7_g07486
NIATv7_g07490
NIATv7_g07491
NIATv7_g07492
NIATv7_g07500
NIATv7_g07505
NIATv7_g07506
NIATv7_g07510
NIATv7_g07513
NIATv7_g07514
NIATv7_g07515
NIATv7_g07517
NIATv7_g07518
NIATv7_g07529
NIATv7_g07534
NIATv7_g07535
NIATv7_g07537
NIATv7_g07538
NIATv7_g07540
NIATv7_g07542
NIATv7_g07543
NIATv7_g07545
NIATv7_g07546
NIATv7_g07549
NIATv7_g07551
NIATv7_g07553
NIATv7_g07555
NIATv7_g07563
NIATv7_g07565
NIATv7_g07569
NIATv7_g07574
NIATv7_g07576
NIATv7_g07578
NIATv7_g07580
NIATv7_g07586
NIATv7_g07587
NIATv7_g07592
NIATv7_g07593
NIATv7_g07594
NIATv7_g07595
NIATv7_g07598
NIATv7_g07600
NIATv7_g07602
NIATv7_g07603
NIATv7_g07604
NIATv7_g07606
NIATv7_g07607
NIATv7_g07609
NIATv7_g07612
NIATv7_g07613
NIATv7_g07615
NIATv7_g07616
NIATv7_g07617
NIATv7_g07618
NIATv7_g07619
NIATv7_g07621
NIATv7_g07622
NIATv7_g07623
NIATv7_g07626
NIATv7_g07627
NIATv7_g07629
NIATv7_g07631
NIATv7_g07632
NIATv7_g07633
NIATv7_g07634
NIATv7_g07636
NIATv7_g07638
NIATv7_g07639
NIATv7_g07640
NIATv7_g07641
NIATv7_g07643
NIATv7_g07644
NIATv7_g07645
NIATv7_g07647
NIATv7_g07648
NIATv7_g07649
NIATv7_g07650
NIATv7_g07651
NIATv7_g07652
NIATv7_g07655
NIATv7_g07658
NIATv7_g07660
NIATv7_g07662
NIATv7_g07663
NIATv7_g07666
NIATv7_g07667
NIATv7_g07670
NIATv7_g07671
NIATv7_g07672
NIATv7_g07676
NIATv7_g07678
NIATv7_g07684
NIATv7_g07685
NIATv7_g07690
NIATv7_g07691
NIATv7_g07694
NIATv7_g07696
NIATv7_g07701
NIATv7_g07704
NIATv7_g07705
NIATv7_g07706
NIATv7_g07707
NIATv7_g07708
NIATv7_g07709
NIATv7_g07710
NIATv7_g07711
NIATv7_g07713
NIATv7_g07715
NIATv7_g07716
NIATv7_g07717
NIATv7_g07718
NIATv7_g07719
NIATv7_g07725
NIATv7_g07727
NIATv7_g07728
NIATv7_g07729
NIATv7_g07731
NIATv7_g07732
NIATv7_g07733
NIATv7_g07735
NIATv7_g07736
NIATv7_g07737
NIATv7_g07738
NIATv7_g07740
NIATv7_g07741
NIATv7_g07743
NIATv7_g07748
NIATv7_g07749
NIATv7_g07750
NIATv7_g07751
NIATv7_g07752
NIATv7_g07760
NIATv7_g07761
NIATv7_g07762
NIATv7_g07763
NIATv7_g07765
NIATv7_g07767
NIATv7_g07768
NIATv7_g07771
NIATv7_g07772
NIATv7_g07774
NIATv7_g07776
NIATv7_g07777
NIATv7_g07781
NIATv7_g07782
NIATv7_g07786
NIATv7_g07787
NIATv7_g07790
NIATv7_g07791
NIATv7_g07792
NIATv7_g07794
NIATv7_g07798
NIATv7_g07799
NIATv7_g07800
NIATv7_g07801
NIATv7_g07803
NIATv7_g07804
NIATv7_g07808
NIATv7_g07813
NIATv7_g07815
NIATv7_g07818
NIATv7_g07821
NIATv7_g07822
NIATv7_g07829
NIATv7_g07830
NIATv7_g07833
NIATv7_g07835
NIATv7_g07838
NIATv7_g07839
NIATv7_g07840
NIATv7_g07842
NIATv7_g07843
NIATv7_g07845
NIATv7_g07851
NIATv7_g07855
NIATv7_g07860
NIATv7_g07861
NIATv7_g07862
NIATv7_g07864
NIATv7_g07867
NIATv7_g07869
NIATv7_g07870
NIATv7_g07871
NIATv7_g07874
NIATv7_g07876
NIATv7_g07878
NIATv7_g07879
NIATv7_g07888
NIATv7_g07890
NIATv7_g07891
NIATv7_g07894
NIATv7_g07895
NIATv7_g07896
NIATv7_g07897
NIATv7_g07899
NIATv7_g07900
NIATv7_g07901
NIATv7_g07903
NIATv7_g07904
NIATv7_g07905
NIATv7_g07907
NIATv7_g07908
NIATv7_g07909
NIATv7_g07910
NIATv7_g07913
NIATv7_g07914
NIATv7_g07915
NIATv7_g07921
NIATv7_g07928
NIATv7_g07932
NIATv7_g07933
NIATv7_g07936
NIATv7_g07938
NIATv7_g07939
NIATv7_g07941
NIATv7_g07942
NIATv7_g07943
NIATv7_g07944
NIATv7_g07945
NIATv7_g07946
NIATv7_g07947
NIATv7_g07948
NIATv7_g07949
NIATv7_g07951
NIATv7_g07953
NIATv7_g07960
NIATv7_g07961
NIATv7_g07967
NIATv7_g07970
NIATv7_g07972
NIATv7_g07974
NIATv7_g07976
NIATv7_g07980
NIATv7_g07982
NIATv7_g07983
NIATv7_g07985
NIATv7_g07989
NIATv7_g07991
NIATv7_g07994
NIATv7_g07995
NIATv7_g07996
NIATv7_g07997
NIATv7_g07998
NIATv7_g07999
NIATv7_g08000
NIATv7_g08001
NIATv7_g08005
NIATv7_g08006
NIATv7_g08015
NIATv7_g08016
NIATv7_g08017
NIATv7_g08019
NIATv7_g08020
NIATv7_g08024
NIATv7_g08025
NIATv7_g08029
NIATv7_g08030
NIATv7_g08035
NIATv7_g08036
NIATv7_g08037
NIATv7_g08038
NIATv7_g08041
NIATv7_g08042
NIATv7_g08043
NIATv7_g08045
NIATv7_g08046
NIATv7_g08047
NIATv7_g08048
NIATv7_g08050
NIATv7_g08052
NIATv7_g08055
NIATv7_g08056
NIATv7_g08057
NIATv7_g08058
NIATv7_g08059
NIATv7_g08060
NIATv7_g08062
NIATv7_g08063
NIATv7_g08064
NIATv7_g08065
NIATv7_g08066
NIATv7_g08067
NIATv7_g08068
NIATv7_g08070
NIATv7_g08071
NIATv7_g08075
NIATv7_g08076
NIATv7_g08078
NIATv7_g08079
NIATv7_g08081
NIATv7_g08085
NIATv7_g08087
NIATv7_g08088
NIATv7_g08089
NIATv7_g08090
NIATv7_g08091
NIATv7_g08092
NIATv7_g08095
NIATv7_g08096
NIATv7_g08097
NIATv7_g08098
NIATv7_g08100
NIATv7_g08101
NIATv7_g08103
NIATv7_g08104
NIATv7_g08105
NIATv7_g08107
NIATv7_g08110
NIATv7_g08112
NIATv7_g08113
NIATv7_g08116
NIATv7_g08119
NIATv7_g08120
NIATv7_g08121
NIATv7_g08122
NIATv7_g08123
NIATv7_g08126
NIATv7_g08128
NIATv7_g08129
NIATv7_g08130
NIATv7_g08133
NIATv7_g08134
NIATv7_g08136
NIATv7_g08138
NIATv7_g08139
NIATv7_g08140
NIATv7_g08141
NIATv7_g08142
NIATv7_g08144
NIATv7_g08146
NIATv7_g08152
NIATv7_g08153
NIATv7_g08156
NIATv7_g08157
NIATv7_g08159
NIATv7_g08164
NIATv7_g08165
NIATv7_g08166
NIATv7_g08167
NIATv7_g08168
NIATv7_g08170
NIATv7_g08173
NIATv7_g08174
NIATv7_g08177
NIATv7_g08178
NIATv7_g08179
NIATv7_g08182
NIATv7_g08184
NIATv7_g08185
NIATv7_g08191
NIATv7_g08194
NIATv7_g08196
NIATv7_g08197
NIATv7_g08202
NIATv7_g08204
NIATv7_g08205
NIATv7_g08206
NIATv7_g08207
NIATv7_g08208
NIATv7_g08209
NIATv7_g08210
NIATv7_g08211
NIATv7_g08212
NIATv7_g08213
NIATv7_g08215
NIATv7_g08217
NIATv7_g08218
NIATv7_g08219
NIATv7_g08220
NIATv7_g08221
NIATv7_g08225
NIATv7_g08226
NIATv7_g08228
NIATv7_g08229
NIATv7_g08230
NIATv7_g08231
NIATv7_g08232
NIATv7_g08236
NIATv7_g08238
NIATv7_g08240
NIATv7_g08243
NIATv7_g08244
NIATv7_g08245
NIATv7_g08246
NIATv7_g08247
NIATv7_g08249
NIATv7_g08252
NIATv7_g08253
NIATv7_g08254
NIATv7_g08255
NIATv7_g08258
NIATv7_g08259
NIATv7_g08263
NIATv7_g08264
NIATv7_g08265
NIATv7_g08269
NIATv7_g08271
NIATv7_g08273
NIATv7_g08275
NIATv7_g08277
NIATv7_g08280
NIATv7_g08281
NIATv7_g08286
NIATv7_g08287
NIATv7_g08288
NIATv7_g08289
NIATv7_g08291
NIATv7_g08294
NIATv7_g08295
NIATv7_g08297
NIATv7_g08298
NIATv7_g08299
NIATv7_g08302
NIATv7_g08303
NIATv7_g08305
NIATv7_g08307
NIATv7_g08308
NIATv7_g08309
NIATv7_g08314
NIATv7_g08320
NIATv7_g08323
NIATv7_g08325
NIATv7_g08329
NIATv7_g08339
NIATv7_g08340
NIATv7_g08341
NIATv7_g08342
NIATv7_g08346
NIATv7_g08347
NIATv7_g08348
NIATv7_g08349
NIATv7_g08353
NIATv7_g08356
NIATv7_g08357
NIATv7_g08358
NIATv7_g08359
NIATv7_g08360
NIATv7_g08362
NIATv7_g08364
NIATv7_g08367
NIATv7_g08369
NIATv7_g08371
NIATv7_g08378
NIATv7_g08385
NIATv7_g08386
NIATv7_g08387
NIATv7_g08388
NIATv7_g08391
NIATv7_g08392
NIATv7_g08393
NIATv7_g08394
NIATv7_g08395
NIATv7_g08396
NIATv7_g08399
NIATv7_g08400
NIATv7_g08404
NIATv7_g08405
NIATv7_g08407
NIATv7_g08410
NIATv7_g08414
NIATv7_g08416
NIATv7_g08418
NIATv7_g08419
NIATv7_g08420
NIATv7_g08421
NIATv7_g08422
NIATv7_g08424
NIATv7_g08426
NIATv7_g08427
NIATv7_g08429
NIATv7_g08431
NIATv7_g08432
NIATv7_g08436
NIATv7_g08439
NIATv7_g08441
NIATv7_g08442
NIATv7_g08445
NIATv7_g08450
NIATv7_g08451
NIATv7_g08452
NIATv7_g08453
NIATv7_g08454
NIATv7_g08456
NIATv7_g08457
NIATv7_g08461
NIATv7_g08463
NIATv7_g08465
NIATv7_g08466
NIATv7_g08481
NIATv7_g08482
NIATv7_g08483
NIATv7_g08486
NIATv7_g08488
NIATv7_g08489
NIATv7_g08490
NIATv7_g08491
NIATv7_g08492
NIATv7_g08493
NIATv7_g08494
NIATv7_g08495
NIATv7_g08498
NIATv7_g08499
NIATv7_g08501
NIATv7_g08502
NIATv7_g08503
NIATv7_g08508
NIATv7_g08512
NIATv7_g08515
NIATv7_g08520
NIATv7_g08521
NIATv7_g08523
NIATv7_g08525
NIATv7_g08527
NIATv7_g08529
NIATv7_g08530
NIATv7_g08531
NIATv7_g08533
NIATv7_g08534
NIATv7_g08536
NIATv7_g08541
NIATv7_g08544
NIATv7_g08546
NIATv7_g08549
NIATv7_g08550
NIATv7_g08553
NIATv7_g08555
NIATv7_g08557
NIATv7_g08561
NIATv7_g08563
NIATv7_g08565
NIATv7_g08566
NIATv7_g08568
NIATv7_g08570
NIATv7_g08571
NIATv7_g08572
NIATv7_g08573
NIATv7_g08574
NIATv7_g08575
NIATv7_g08577
NIATv7_g08578
NIATv7_g08579
NIATv7_g08580
NIATv7_g08581
NIATv7_g08582
NIATv7_g08583
NIATv7_g08585
NIATv7_g08586
NIATv7_g08587
NIATv7_g08589
NIATv7_g08592
NIATv7_g08593
NIATv7_g08594
NIATv7_g08597
NIATv7_g08599
NIATv7_g08600
NIATv7_g08601
NIATv7_g08602
NIATv7_g08603
NIATv7_g08604
NIATv7_g08605
NIATv7_g08607
NIATv7_g08609
NIATv7_g08610
NIATv7_g08614
NIATv7_g08617
NIATv7_g08619
NIATv7_g08620
NIATv7_g08621
NIATv7_g08622
NIATv7_g08623
NIATv7_g08627
NIATv7_g08628
NIATv7_g08634
NIATv7_g08639
NIATv7_g08641
NIATv7_g08643
NIATv7_g08644
NIATv7_g08645
NIATv7_g08647
NIATv7_g08648
NIATv7_g08650
NIATv7_g08652
NIATv7_g08655
NIATv7_g08656
NIATv7_g08659
NIATv7_g08660
NIATv7_g08663
NIATv7_g08664
NIATv7_g08667
NIATv7_g08668
NIATv7_g08672
NIATv7_g08673
NIATv7_g08674
NIATv7_g08675
NIATv7_g08676
NIATv7_g08678
NIATv7_g08679
NIATv7_g08680
NIATv7_g08686
NIATv7_g08691
NIATv7_g08694
NIATv7_g08695
NIATv7_g08697
NIATv7_g08698
NIATv7_g08701
NIATv7_g08702
NIATv7_g08703
NIATv7_g08704
NIATv7_g08706
NIATv7_g08708
NIATv7_g08711
NIATv7_g08712
NIATv7_g08715
NIATv7_g08716
NIATv7_g08717
NIATv7_g08718
NIATv7_g08721
NIATv7_g08723
NIATv7_g08724
NIATv7_g08725
NIATv7_g08727
NIATv7_g08728
NIATv7_g08730
NIATv7_g08731
NIATv7_g08732
NIATv7_g08735
NIATv7_g08740
NIATv7_g08746
NIATv7_g08747
NIATv7_g08749
NIATv7_g08751
NIATv7_g08754
NIATv7_g08755
NIATv7_g08756
NIATv7_g08757
NIATv7_g08758
NIATv7_g08759
NIATv7_g08760
NIATv7_g08761
NIATv7_g08762
NIATv7_g08765
NIATv7_g08766
NIATv7_g08768
NIATv7_g08769
NIATv7_g08771
NIATv7_g08772
NIATv7_g08773
NIATv7_g08774
NIATv7_g08776
NIATv7_g08778
NIATv7_g08779
NIATv7_g08783
NIATv7_g08788
NIATv7_g08790
NIATv7_g08791
NIATv7_g08795
NIATv7_g08796
NIATv7_g08797
NIATv7_g08798
NIATv7_g08799
NIATv7_g08803
NIATv7_g08804
NIATv7_g08805
NIATv7_g08808
NIATv7_g08809
NIATv7_g08810
NIATv7_g08811
NIATv7_g08813
NIATv7_g08814
NIATv7_g08815
NIATv7_g08818
NIATv7_g08820
NIATv7_g08824
NIATv7_g08825
NIATv7_g08826
NIATv7_g08827
NIATv7_g08830
NIATv7_g08831
NIATv7_g08832
NIATv7_g08837
NIATv7_g08839
NIATv7_g08840
NIATv7_g08841
NIATv7_g08842
NIATv7_g08843
NIATv7_g08844
NIATv7_g08846
NIATv7_g08847
NIATv7_g08850
NIATv7_g08853
NIATv7_g08857
NIATv7_g08858
NIATv7_g08859
NIATv7_g08862
NIATv7_g08864
NIATv7_g08865
NIATv7_g08867
NIATv7_g08869
NIATv7_g08871
NIATv7_g08872
NIATv7_g08873
NIATv7_g08876
NIATv7_g08877
NIATv7_g08879
NIATv7_g08880
NIATv7_g08881
NIATv7_g08882
NIATv7_g08883
NIATv7_g08885
NIATv7_g08886
NIATv7_g08887
NIATv7_g08889
NIATv7_g08891
NIATv7_g08892
NIATv7_g08896
NIATv7_g08897
NIATv7_g08898
NIATv7_g08900
NIATv7_g08903
NIATv7_g08904
NIATv7_g08905
NIATv7_g08906
NIATv7_g08907
NIATv7_g08909
NIATv7_g08910
NIATv7_g08911
NIATv7_g08912
NIATv7_g08914
NIATv7_g08924
NIATv7_g08925
NIATv7_g08928
NIATv7_g08931
NIATv7_g08932
NIATv7_g08933
NIATv7_g08937
NIATv7_g08940
NIATv7_g08944
NIATv7_g08945
NIATv7_g08947
NIATv7_g08948
NIATv7_g08950
NIATv7_g08952
NIATv7_g08954
NIATv7_g08955
NIATv7_g08959
NIATv7_g08960
NIATv7_g08961
NIATv7_g08962
NIATv7_g08967
NIATv7_g08971
NIATv7_g08972
NIATv7_g08973
NIATv7_g08974
NIATv7_g08975
NIATv7_g08976
NIATv7_g08978
NIATv7_g08979
NIATv7_g08980
NIATv7_g08981
NIATv7_g08982
NIATv7_g08983
NIATv7_g08987
NIATv7_g08988
NIATv7_g08989
NIATv7_g08990
NIATv7_g08991
NIATv7_g08995
NIATv7_g08997
NIATv7_g08998
NIATv7_g09003
NIATv7_g09004
NIATv7_g09005
NIATv7_g09006
NIATv7_g09009
NIATv7_g09011
NIATv7_g09012
NIATv7_g09014
NIATv7_g09017
NIATv7_g09019
NIATv7_g09020
NIATv7_g09021
NIATv7_g09022
NIATv7_g09024
NIATv7_g09025
NIATv7_g09029
NIATv7_g09031
NIATv7_g09032
NIATv7_g09035
NIATv7_g09037
NIATv7_g09038
NIATv7_g09039
NIATv7_g09040
NIATv7_g09043
NIATv7_g09044
NIATv7_g09048
NIATv7_g09049
NIATv7_g09051
NIATv7_g09052
NIATv7_g09054
NIATv7_g09058
NIATv7_g09061
NIATv7_g09062
NIATv7_g09064
NIATv7_g09066
NIATv7_g09068
NIATv7_g09071
NIATv7_g09073
NIATv7_g09074
NIATv7_g09076
NIATv7_g09077
NIATv7_g09078
NIATv7_g09081
NIATv7_g09084
NIATv7_g09087
NIATv7_g09088
NIATv7_g09089
NIATv7_g09095
NIATv7_g09096
NIATv7_g09097
NIATv7_g09098
NIATv7_g09100
NIATv7_g09102
NIATv7_g09104
NIATv7_g09106
NIATv7_g09107
NIATv7_g09108
NIATv7_g09109
NIATv7_g09110
NIATv7_g09111
NIATv7_g09113
NIATv7_g09114
NIATv7_g09115
NIATv7_g09116
NIATv7_g09117
NIATv7_g09118
NIATv7_g09123
NIATv7_g09125
NIATv7_g09127
NIATv7_g09134
NIATv7_g09135
NIATv7_g09138
NIATv7_g09139
NIATv7_g09142
NIATv7_g09143
NIATv7_g09144
NIATv7_g09146
NIATv7_g09147
NIATv7_g09148
NIATv7_g09149
NIATv7_g09151
NIATv7_g09152
NIATv7_g09153
NIATv7_g09159
NIATv7_g09161
NIATv7_g09163
NIATv7_g09164
NIATv7_g09165
NIATv7_g09167
NIATv7_g09168
NIATv7_g09169
NIATv7_g09173
NIATv7_g09174
NIATv7_g09177
NIATv7_g09179
NIATv7_g09183
NIATv7_g09185
NIATv7_g09186
NIATv7_g09187
NIATv7_g09188
NIATv7_g09189
NIATv7_g09190
NIATv7_g09193
NIATv7_g09194
NIATv7_g09195
NIATv7_g09196
NIATv7_g09197
NIATv7_g09200
NIATv7_g09203
NIATv7_g09204
NIATv7_g09205
NIATv7_g09209
NIATv7_g09211
NIATv7_g09212
NIATv7_g09215
NIATv7_g09216
NIATv7_g09221
NIATv7_g09222
NIATv7_g09223
NIATv7_g09224
NIATv7_g09226
NIATv7_g09227
NIATv7_g09228
NIATv7_g09230
NIATv7_g09231
NIATv7_g09237
NIATv7_g09238
NIATv7_g09240
NIATv7_g09243
NIATv7_g09244
NIATv7_g09245
NIATv7_g09246
NIATv7_g09247
NIATv7_g09250
NIATv7_g09251
NIATv7_g09252
NIATv7_g09254
NIATv7_g09257
NIATv7_g09259
NIATv7_g09260
NIATv7_g09262
NIATv7_g09263
NIATv7_g09264
NIATv7_g09265
NIATv7_g09267
NIATv7_g09272
NIATv7_g09273
NIATv7_g09274
NIATv7_g09275
NIATv7_g09276
NIATv7_g09277
NIATv7_g09279
NIATv7_g09282
NIATv7_g09283
NIATv7_g09285
NIATv7_g09286
NIATv7_g09287
NIATv7_g09296
NIATv7_g09298
NIATv7_g09299
NIATv7_g09300
NIATv7_g09303
NIATv7_g09304
NIATv7_g09308
NIATv7_g09311
NIATv7_g09312
NIATv7_g09318
NIATv7_g09323
NIATv7_g09326
NIATv7_g09327
NIATv7_g09329
NIATv7_g09331
NIATv7_g09332
NIATv7_g09334
NIATv7_g09335
NIATv7_g09340
NIATv7_g09341
NIATv7_g09344
NIATv7_g09349
NIATv7_g09350
NIATv7_g09351
NIATv7_g09352
NIATv7_g09353
NIATv7_g09354
NIATv7_g09356
NIATv7_g09358
NIATv7_g09359
NIATv7_g09360
NIATv7_g09361
NIATv7_g09362
NIATv7_g09364
NIATv7_g09365
NIATv7_g09367
NIATv7_g09368
NIATv7_g09369
NIATv7_g09370
NIATv7_g09372
NIATv7_g09374
NIATv7_g09375
NIATv7_g09378
NIATv7_g09381
NIATv7_g09382
NIATv7_g09383
NIATv7_g09384
NIATv7_g09387
NIATv7_g09389
NIATv7_g09390
NIATv7_g09391
NIATv7_g09392
NIATv7_g09394
NIATv7_g09398
NIATv7_g09399
NIATv7_g09400
NIATv7_g09401
NIATv7_g09402
NIATv7_g09408
NIATv7_g09409
NIATv7_g09410
NIATv7_g09411
NIATv7_g09412
NIATv7_g09413
NIATv7_g09414
NIATv7_g09422
NIATv7_g09425
NIATv7_g09426
NIATv7_g09427
NIATv7_g09429
NIATv7_g09430
NIATv7_g09431
NIATv7_g09433
NIATv7_g09434
NIATv7_g09436
NIATv7_g09437
NIATv7_g09441
NIATv7_g09443
NIATv7_g09449
NIATv7_g09451
NIATv7_g09452
NIATv7_g09455
NIATv7_g09457
NIATv7_g09458
NIATv7_g09462
NIATv7_g09470
NIATv7_g09473
NIATv7_g09474
NIATv7_g09476
NIATv7_g09478
NIATv7_g09481
NIATv7_g09482
NIATv7_g09483
NIATv7_g09484
NIATv7_g09485
NIATv7_g09490
NIATv7_g09492
NIATv7_g09494
NIATv7_g09495
NIATv7_g09496
NIATv7_g09497
NIATv7_g09500
NIATv7_g09505
NIATv7_g09507
NIATv7_g09508
NIATv7_g09510
NIATv7_g09511
NIATv7_g09514
NIATv7_g09515
NIATv7_g09519
NIATv7_g09520
NIATv7_g09521
NIATv7_g09522
NIATv7_g09525
NIATv7_g09526
NIATv7_g09528
NIATv7_g09531
NIATv7_g09535
NIATv7_g09536
NIATv7_g09539
NIATv7_g09541
NIATv7_g09544
NIATv7_g09547
NIATv7_g09548
NIATv7_g09550
NIATv7_g09552
NIATv7_g09553
NIATv7_g09554
NIATv7_g09555
NIATv7_g09557
NIATv7_g09558
NIATv7_g09563
NIATv7_g09564
NIATv7_g09565
NIATv7_g09566
NIATv7_g09567
NIATv7_g09572
NIATv7_g09573
NIATv7_g09576
NIATv7_g09577
NIATv7_g09579
NIATv7_g09581
NIATv7_g09582
NIATv7_g09584
NIATv7_g09585
NIATv7_g09588
NIATv7_g09591
NIATv7_g09592
NIATv7_g09595
NIATv7_g09596
NIATv7_g09597
NIATv7_g09600
NIATv7_g09602
NIATv7_g09604
NIATv7_g09605
NIATv7_g09607
NIATv7_g09609
NIATv7_g09610
NIATv7_g09611
NIATv7_g09612
NIATv7_g09614
NIATv7_g09615
NIATv7_g09617
NIATv7_g09620
NIATv7_g09621
NIATv7_g09626
NIATv7_g09628
NIATv7_g09629
NIATv7_g09631
NIATv7_g09632
NIATv7_g09640
NIATv7_g09641
NIATv7_g09642
NIATv7_g09643
NIATv7_g09645
NIATv7_g09646
NIATv7_g09647
NIATv7_g09648
NIATv7_g09649
NIATv7_g09650
NIATv7_g09651
NIATv7_g09653
NIATv7_g09654
NIATv7_g09656
NIATv7_g09657
NIATv7_g09658
NIATv7_g09659
NIATv7_g09660
NIATv7_g09661
NIATv7_g09662
NIATv7_g09663
NIATv7_g09667
NIATv7_g09669
NIATv7_g09672
NIATv7_g09673
NIATv7_g09674
NIATv7_g09675
NIATv7_g09677
NIATv7_g09679
NIATv7_g09683
NIATv7_g09686
NIATv7_g09687
NIATv7_g09693
NIATv7_g09694
NIATv7_g09700
NIATv7_g09701
NIATv7_g09703
NIATv7_g09705
NIATv7_g09710
NIATv7_g09711
NIATv7_g09712
NIATv7_g09713
NIATv7_g09715
NIATv7_g09716
NIATv7_g09717
NIATv7_g09718
NIATv7_g09722
NIATv7_g09723
NIATv7_g09726
NIATv7_g09727
NIATv7_g09728
NIATv7_g09729
NIATv7_g09730
NIATv7_g09731
NIATv7_g09735
NIATv7_g09736
NIATv7_g09740
NIATv7_g09742
NIATv7_g09744
NIATv7_g09745
NIATv7_g09746
NIATv7_g09747
NIATv7_g09748
NIATv7_g09753
NIATv7_g09754
NIATv7_g09756
NIATv7_g09757
NIATv7_g09758
NIATv7_g09761
NIATv7_g09762
NIATv7_g09763
NIATv7_g09766
NIATv7_g09768
NIATv7_g09769
NIATv7_g09772
NIATv7_g09773
NIATv7_g09774
NIATv7_g09775
NIATv7_g09776
NIATv7_g09777
NIATv7_g09780
NIATv7_g09781
NIATv7_g09782
NIATv7_g09784
NIATv7_g09785
NIATv7_g09786
NIATv7_g09788
NIATv7_g09790
NIATv7_g09791
NIATv7_g09796
NIATv7_g09797
NIATv7_g09799
NIATv7_g09800
NIATv7_g09803
NIATv7_g09804
NIATv7_g09805
NIATv7_g09807
NIATv7_g09811
NIATv7_g09812
NIATv7_g09813
NIATv7_g09815
NIATv7_g09816
NIATv7_g09817
NIATv7_g09823
NIATv7_g09824
NIATv7_g09827
NIATv7_g09829
NIATv7_g09830
NIATv7_g09831
NIATv7_g09832
NIATv7_g09834
NIATv7_g09836
NIATv7_g09840
NIATv7_g09841
NIATv7_g09842
NIATv7_g09844
NIATv7_g09845
NIATv7_g09846
NIATv7_g09849
NIATv7_g09850
NIATv7_g09851
NIATv7_g09852
NIATv7_g09853
NIATv7_g09854
NIATv7_g09855
NIATv7_g09856
NIATv7_g09861
NIATv7_g09862
NIATv7_g09864
NIATv7_g09867
NIATv7_g09868
NIATv7_g09869
NIATv7_g09870
NIATv7_g09871
NIATv7_g09872
NIATv7_g09873
NIATv7_g09875
NIATv7_g09876
NIATv7_g09878
NIATv7_g09880
NIATv7_g09885
NIATv7_g09886
NIATv7_g09887
NIATv7_g09888
NIATv7_g09892
NIATv7_g09893
NIATv7_g09894
NIATv7_g09897
NIATv7_g09898
NIATv7_g09899
NIATv7_g09900
NIATv7_g09901
NIATv7_g09902
NIATv7_g09903
NIATv7_g09904
NIATv7_g09907
NIATv7_g09908
NIATv7_g09909
NIATv7_g09912
NIATv7_g09914
NIATv7_g09917
NIATv7_g09920
NIATv7_g09921
NIATv7_g09927
NIATv7_g09930
NIATv7_g09932
NIATv7_g09933
NIATv7_g09934
NIATv7_g09935
NIATv7_g09939
NIATv7_g09940
NIATv7_g09945
NIATv7_g09947
NIATv7_g09948
NIATv7_g09949
NIATv7_g09950
NIATv7_g09951
NIATv7_g09952
NIATv7_g09953
NIATv7_g09954
NIATv7_g09955
NIATv7_g09957
NIATv7_g09960
NIATv7_g09962
NIATv7_g09963
NIATv7_g09964
NIATv7_g09965
NIATv7_g09967
NIATv7_g09968
NIATv7_g09972
NIATv7_g09973
NIATv7_g09974
NIATv7_g09977
NIATv7_g09978
NIATv7_g09979
NIATv7_g09981
NIATv7_g09984
NIATv7_g09986
NIATv7_g09991
NIATv7_g09994
NIATv7_g09995
NIATv7_g09999
NIATv7_g10000
NIATv7_g10006
NIATv7_g10007
NIATv7_g10008
NIATv7_g10009
NIATv7_g10011
NIATv7_g10012
NIATv7_g10014
NIATv7_g10016
NIATv7_g10017
NIATv7_g10018
NIATv7_g10019
NIATv7_g10021
NIATv7_g10022
NIATv7_g10024
NIATv7_g10029
NIATv7_g10030
NIATv7_g10032
NIATv7_g10033
NIATv7_g10035
NIATv7_g10038
NIATv7_g10040
NIATv7_g10041
NIATv7_g10048
NIATv7_g10053
NIATv7_g10054
NIATv7_g10056
NIATv7_g10057
NIATv7_g10059
NIATv7_g10068
NIATv7_g10069
NIATv7_g10071
NIATv7_g10073
NIATv7_g10075
NIATv7_g10076
NIATv7_g10078
NIATv7_g10080
NIATv7_g10082
NIATv7_g10083
NIATv7_g10084
NIATv7_g10085
NIATv7_g10086
NIATv7_g10087
NIATv7_g10089
NIATv7_g10090
NIATv7_g10091
NIATv7_g10093
NIATv7_g10096
NIATv7_g10098
NIATv7_g10099
NIATv7_g10100
NIATv7_g10102
NIATv7_g10106
NIATv7_g10107
NIATv7_g10108
NIATv7_g10109
NIATv7_g10110
NIATv7_g10111
NIATv7_g10112
NIATv7_g10114
NIATv7_g10115
NIATv7_g10117
NIATv7_g10118
NIATv7_g10119
NIATv7_g10120
NIATv7_g10121
NIATv7_g10126
NIATv7_g10127
NIATv7_g10128
NIATv7_g10129
NIATv7_g10130
NIATv7_g10131
NIATv7_g10133
NIATv7_g10137
NIATv7_g10139
NIATv7_g10141
NIATv7_g10143
NIATv7_g10144
NIATv7_g10146
NIATv7_g10147
NIATv7_g10149
NIATv7_g10151
NIATv7_g10152
NIATv7_g10154
NIATv7_g10155
NIATv7_g10156
NIATv7_g10158
NIATv7_g10159
NIATv7_g10160
NIATv7_g10164
NIATv7_g10168
NIATv7_g10169
NIATv7_g10173
NIATv7_g10176
NIATv7_g10177
NIATv7_g10178
NIATv7_g10181
NIATv7_g10183
NIATv7_g10184
NIATv7_g10185
NIATv7_g10188
NIATv7_g10189
NIATv7_g10191
NIATv7_g10193
NIATv7_g10194
NIATv7_g10195
NIATv7_g10196
NIATv7_g10197
NIATv7_g10199
NIATv7_g10207
NIATv7_g10210
NIATv7_g10213
NIATv7_g10214
NIATv7_g10216
NIATv7_g10218
NIATv7_g10219
NIATv7_g10220
NIATv7_g10222
NIATv7_g10224
NIATv7_g10226
NIATv7_g10227
NIATv7_g10230
NIATv7_g10234
NIATv7_g10239
NIATv7_g10245
NIATv7_g10246
NIATv7_g10247
NIATv7_g10248
NIATv7_g10249
NIATv7_g10250
NIATv7_g10256
NIATv7_g10261
NIATv7_g10264
NIATv7_g10267
NIATv7_g10269
NIATv7_g10270
NIATv7_g10271
NIATv7_g10272
NIATv7_g10273
NIATv7_g10274
NIATv7_g10275
NIATv7_g10276
NIATv7_g10283
NIATv7_g10284
NIATv7_g10285
NIATv7_g10286
NIATv7_g10287
NIATv7_g10288
NIATv7_g10290
NIATv7_g10291
NIATv7_g10293
NIATv7_g10296
NIATv7_g10297
NIATv7_g10298
NIATv7_g10299
NIATv7_g10301
NIATv7_g10302
NIATv7_g10309
NIATv7_g10310
NIATv7_g10311
NIATv7_g10313
NIATv7_g10317
NIATv7_g10319
NIATv7_g10320
NIATv7_g10322
NIATv7_g10323
NIATv7_g10324
NIATv7_g10325
NIATv7_g10327
NIATv7_g10328
NIATv7_g10329
NIATv7_g10331
NIATv7_g10332
NIATv7_g10334
NIATv7_g10335
NIATv7_g10338
NIATv7_g10340
NIATv7_g10346
NIATv7_g10347
NIATv7_g10350
NIATv7_g10351
NIATv7_g10352
NIATv7_g10353
NIATv7_g10354
NIATv7_g10356
NIATv7_g10357
NIATv7_g10359
NIATv7_g10362
NIATv7_g10363
NIATv7_g10365
NIATv7_g10366
NIATv7_g10367
NIATv7_g10369
NIATv7_g10370
NIATv7_g10375
NIATv7_g10376
NIATv7_g10379
NIATv7_g10381
NIATv7_g10383
NIATv7_g10384
NIATv7_g10385
NIATv7_g10386
NIATv7_g10390
NIATv7_g10391
NIATv7_g10392
NIATv7_g10395
NIATv7_g10396
NIATv7_g10398
NIATv7_g10399
NIATv7_g10400
NIATv7_g10401
NIATv7_g10402
NIATv7_g10403
NIATv7_g10404
NIATv7_g10409
NIATv7_g10412
NIATv7_g10416
NIATv7_g10418
NIATv7_g10419
NIATv7_g10422
NIATv7_g10425
NIATv7_g10426
NIATv7_g10427
NIATv7_g10430
NIATv7_g10432
NIATv7_g10433
NIATv7_g10435
NIATv7_g10438
NIATv7_g10443
NIATv7_g10444
NIATv7_g10445
NIATv7_g10448
NIATv7_g10449
NIATv7_g10450
NIATv7_g10452
NIATv7_g10453
NIATv7_g10454
NIATv7_g10455
NIATv7_g10456
NIATv7_g10460
NIATv7_g10461
NIATv7_g10462
NIATv7_g10463
NIATv7_g10464
NIATv7_g10465
NIATv7_g10469
NIATv7_g10470
NIATv7_g10471
NIATv7_g10472
NIATv7_g10473
NIATv7_g10474
NIATv7_g10475
NIATv7_g10476
NIATv7_g10477
NIATv7_g10478
NIATv7_g10480
NIATv7_g10482
NIATv7_g10484
NIATv7_g10485
NIATv7_g10486
NIATv7_g10487
NIATv7_g10488
NIATv7_g10490
NIATv7_g10491
NIATv7_g10492
NIATv7_g10493
NIATv7_g10494
NIATv7_g10495
NIATv7_g10496
NIATv7_g10497
NIATv7_g10499
NIATv7_g10500
NIATv7_g10502
NIATv7_g10508
NIATv7_g10511
NIATv7_g10513
NIATv7_g10514
NIATv7_g10518
NIATv7_g10519
NIATv7_g10520
NIATv7_g10523
NIATv7_g10524
NIATv7_g10527
NIATv7_g10528
NIATv7_g10530
NIATv7_g10531
NIATv7_g10532
NIATv7_g10533
NIATv7_g10534
NIATv7_g10535
NIATv7_g10537
NIATv7_g10539
NIATv7_g10544
NIATv7_g10551
NIATv7_g10554
NIATv7_g10555
NIATv7_g10556
NIATv7_g10557
NIATv7_g10558
NIATv7_g10559
NIATv7_g10561
NIATv7_g10563
NIATv7_g10564
NIATv7_g10566
NIATv7_g10567
NIATv7_g10568
NIATv7_g10569
NIATv7_g10570
NIATv7_g10571
NIATv7_g10572
NIATv7_g10573
NIATv7_g10574
NIATv7_g10577
NIATv7_g10580
NIATv7_g10581
NIATv7_g10583
NIATv7_g10584
NIATv7_g10593
NIATv7_g10597
NIATv7_g10600
NIATv7_g10601
NIATv7_g10602
NIATv7_g10604
NIATv7_g10606
NIATv7_g10607
NIATv7_g10610
NIATv7_g10611
NIATv7_g10612
NIATv7_g10613
NIATv7_g10617
NIATv7_g10618
NIATv7_g10619
NIATv7_g10621
NIATv7_g10622
NIATv7_g10623
NIATv7_g10625
NIATv7_g10629
NIATv7_g10630
NIATv7_g10633
NIATv7_g10634
NIATv7_g10635
NIATv7_g10638
NIATv7_g10639
NIATv7_g10640
NIATv7_g10642
NIATv7_g10643
NIATv7_g10644
NIATv7_g10645
NIATv7_g10646
NIATv7_g10650
NIATv7_g10651
NIATv7_g10655
NIATv7_g10656
NIATv7_g10657
NIATv7_g10659
NIATv7_g10660
NIATv7_g10661
NIATv7_g10663
NIATv7_g10667
NIATv7_g10669
NIATv7_g10671
NIATv7_g10680
NIATv7_g10681
NIATv7_g10682
NIATv7_g10683
NIATv7_g10686
NIATv7_g10687
NIATv7_g10688
NIATv7_g10691
NIATv7_g10692
NIATv7_g10694
NIATv7_g10695
NIATv7_g10696
NIATv7_g10697
NIATv7_g10698
NIATv7_g10700
NIATv7_g10707
NIATv7_g10708
NIATv7_g10709
NIATv7_g10710
NIATv7_g10712
NIATv7_g10713
NIATv7_g10714
NIATv7_g10715
NIATv7_g10717
NIATv7_g10718
NIATv7_g10722
NIATv7_g10723
NIATv7_g10724
NIATv7_g10726
NIATv7_g10729
NIATv7_g10730
NIATv7_g10732
NIATv7_g10733
NIATv7_g10734
NIATv7_g10735
NIATv7_g10737
NIATv7_g10738
NIATv7_g10739
NIATv7_g10741
NIATv7_g10742
NIATv7_g10743
NIATv7_g10744
NIATv7_g10745
NIATv7_g10746
NIATv7_g10747
NIATv7_g10749
NIATv7_g10750
NIATv7_g10751
NIATv7_g10754
NIATv7_g10756
NIATv7_g10759
NIATv7_g10764
NIATv7_g10765
NIATv7_g10766
NIATv7_g10770
NIATv7_g10774
NIATv7_g10775
NIATv7_g10777
NIATv7_g10778
NIATv7_g10780
NIATv7_g10781
NIATv7_g10782
NIATv7_g10783
NIATv7_g10784
NIATv7_g10785
NIATv7_g10786
NIATv7_g10787
NIATv7_g10788
NIATv7_g10789
NIATv7_g10791
NIATv7_g10792
NIATv7_g10793
NIATv7_g10794
NIATv7_g10797
NIATv7_g10798
NIATv7_g10799
NIATv7_g10801
NIATv7_g10804
NIATv7_g10806
NIATv7_g10807
NIATv7_g10810
NIATv7_g10811
NIATv7_g10813
NIATv7_g10815
NIATv7_g10816
NIATv7_g10820
NIATv7_g10821
NIATv7_g10822
NIATv7_g10826
NIATv7_g10827
NIATv7_g10828
NIATv7_g10829
NIATv7_g10830
NIATv7_g10831
NIATv7_g10832
NIATv7_g10834
NIATv7_g10835
NIATv7_g10836
NIATv7_g10838
NIATv7_g10842
NIATv7_g10843
NIATv7_g10844
NIATv7_g10847
NIATv7_g10848
NIATv7_g10851
NIATv7_g10852
NIATv7_g10855
NIATv7_g10857
NIATv7_g10861
NIATv7_g10865
NIATv7_g10867
NIATv7_g10868
NIATv7_g10869
NIATv7_g10870
NIATv7_g10875
NIATv7_g10882
NIATv7_g10884
NIATv7_g10886
NIATv7_g10888
NIATv7_g10889
NIATv7_g10891
NIATv7_g10892
NIATv7_g10893
NIATv7_g10894
NIATv7_g10896
NIATv7_g10897
NIATv7_g10899
NIATv7_g10900
NIATv7_g10901
NIATv7_g10902
NIATv7_g10904
NIATv7_g10908
NIATv7_g10911
NIATv7_g10914
NIATv7_g10917
NIATv7_g10919
NIATv7_g10920
NIATv7_g10923
NIATv7_g10926
NIATv7_g10929
NIATv7_g10930
NIATv7_g10931
NIATv7_g10932
NIATv7_g10935
NIATv7_g10936
NIATv7_g10938
NIATv7_g10939
NIATv7_g10940
NIATv7_g10947
NIATv7_g10948
NIATv7_g10949
NIATv7_g10950
NIATv7_g10952
NIATv7_g10956
NIATv7_g10957
NIATv7_g10958
NIATv7_g10959
NIATv7_g10961
NIATv7_g10962
NIATv7_g10965
NIATv7_g10967
NIATv7_g10968
NIATv7_g10969
NIATv7_g10970
NIATv7_g10971
NIATv7_g10974
NIATv7_g10976
NIATv7_g10977
NIATv7_g10978
NIATv7_g10982
NIATv7_g10984
NIATv7_g10987
NIATv7_g10992
NIATv7_g10993
NIATv7_g10994
NIATv7_g10996
NIATv7_g10998
NIATv7_g10999
NIATv7_g11000
NIATv7_g11002
NIATv7_g11008
NIATv7_g11009
NIATv7_g11012
NIATv7_g11015
NIATv7_g11017
NIATv7_g11020
NIATv7_g11021
NIATv7_g11022
NIATv7_g11023
NIATv7_g11024
NIATv7_g11025
NIATv7_g11026
NIATv7_g11027
NIATv7_g11028
NIATv7_g11029
NIATv7_g11032
NIATv7_g11034
NIATv7_g11035
NIATv7_g11037
NIATv7_g11040
NIATv7_g11041
NIATv7_g11043
NIATv7_g11045
NIATv7_g11049
NIATv7_g11050
NIATv7_g11051
NIATv7_g11054
NIATv7_g11057
NIATv7_g11058
NIATv7_g11062
NIATv7_g11065
NIATv7_g11067
NIATv7_g11068
NIATv7_g11073
NIATv7_g11074
NIATv7_g11075
NIATv7_g11076
NIATv7_g11077
NIATv7_g11078
NIATv7_g11085
NIATv7_g11086
NIATv7_g11090
NIATv7_g11091
NIATv7_g11094
NIATv7_g11098
NIATv7_g11099
NIATv7_g11100
NIATv7_g11101
NIATv7_g11105
NIATv7_g11107
NIATv7_g11108
NIATv7_g11110
NIATv7_g11111
NIATv7_g11112
NIATv7_g11113
NIATv7_g11114
NIATv7_g11116
NIATv7_g11118
NIATv7_g11119
NIATv7_g11121
NIATv7_g11122
NIATv7_g11123
NIATv7_g11124
NIATv7_g11125
NIATv7_g11126
NIATv7_g11127
NIATv7_g11129
NIATv7_g11131
NIATv7_g11133
NIATv7_g11142
NIATv7_g11144
NIATv7_g11145
NIATv7_g11147
NIATv7_g11148
NIATv7_g11149
NIATv7_g11151
NIATv7_g11154
NIATv7_g11155
NIATv7_g11156
NIATv7_g11159
NIATv7_g11164
NIATv7_g11165
NIATv7_g11168
NIATv7_g11169
NIATv7_g11170
NIATv7_g11171
NIATv7_g11173
NIATv7_g11174
NIATv7_g11175
NIATv7_g11176
NIATv7_g11177
NIATv7_g11178
NIATv7_g11180
NIATv7_g11185
NIATv7_g11186
NIATv7_g11192
NIATv7_g11193
NIATv7_g11194
NIATv7_g11195
NIATv7_g11197
NIATv7_g11201
NIATv7_g11202
NIATv7_g11204
NIATv7_g11206
NIATv7_g11215
NIATv7_g11219
NIATv7_g11220
NIATv7_g11221
NIATv7_g11227
NIATv7_g11229
NIATv7_g11233
NIATv7_g11236
NIATv7_g11237
NIATv7_g11239
NIATv7_g11244
NIATv7_g11247
NIATv7_g11249
NIATv7_g11251
NIATv7_g11252
NIATv7_g11253
NIATv7_g11255
NIATv7_g11258
NIATv7_g11259
NIATv7_g11260
NIATv7_g11262
NIATv7_g11263
NIATv7_g11266
NIATv7_g11267
NIATv7_g11268
NIATv7_g11275
NIATv7_g11277
NIATv7_g11282
NIATv7_g11283
NIATv7_g11287
NIATv7_g11288
NIATv7_g11294
NIATv7_g11297
NIATv7_g11298
NIATv7_g11304
NIATv7_g11305
NIATv7_g11306
NIATv7_g11307
NIATv7_g11309
NIATv7_g11314
NIATv7_g11315
NIATv7_g11318
NIATv7_g11319
NIATv7_g11324
NIATv7_g11325
NIATv7_g11328
NIATv7_g11331
NIATv7_g11332
NIATv7_g11333
NIATv7_g11334
NIATv7_g11336
NIATv7_g11337
NIATv7_g11340
NIATv7_g11341
NIATv7_g11344
NIATv7_g11346
NIATv7_g11348
NIATv7_g11351
NIATv7_g11352
NIATv7_g11356
NIATv7_g11358
NIATv7_g11361
NIATv7_g11363
NIATv7_g11365
NIATv7_g11369
NIATv7_g11370
NIATv7_g11371
NIATv7_g11372
NIATv7_g11377
NIATv7_g11379
NIATv7_g11380
NIATv7_g11381
NIATv7_g11382
NIATv7_g11384
NIATv7_g11386
NIATv7_g11387
NIATv7_g11389
NIATv7_g11390
NIATv7_g11392
NIATv7_g11394
NIATv7_g11395
NIATv7_g11396
NIATv7_g11400
NIATv7_g11401
NIATv7_g11402
NIATv7_g11405
NIATv7_g11408
NIATv7_g11410
NIATv7_g11413
NIATv7_g11417
NIATv7_g11421
NIATv7_g11423
NIATv7_g11427
NIATv7_g11428
NIATv7_g11430
NIATv7_g11431
NIATv7_g11432
NIATv7_g11435
NIATv7_g11440
NIATv7_g11441
NIATv7_g11442
NIATv7_g11443
NIATv7_g11444
NIATv7_g11446
NIATv7_g11447
NIATv7_g11448
NIATv7_g11449
NIATv7_g11450
NIATv7_g11454
NIATv7_g11456
NIATv7_g11459
NIATv7_g11460
NIATv7_g11461
NIATv7_g11464
NIATv7_g11467
NIATv7_g11468
NIATv7_g11469
NIATv7_g11470
NIATv7_g11471
NIATv7_g11473
NIATv7_g11478
NIATv7_g11484
NIATv7_g11485
NIATv7_g11488
NIATv7_g11492
NIATv7_g11493
NIATv7_g11494
NIATv7_g11497
NIATv7_g11498
NIATv7_g11500
NIATv7_g11504
NIATv7_g11505
NIATv7_g11506
NIATv7_g11507
NIATv7_g11508
NIATv7_g11510
NIATv7_g11511
NIATv7_g11512
NIATv7_g11513
NIATv7_g11514
NIATv7_g11517
NIATv7_g11518
NIATv7_g11519
NIATv7_g11520
NIATv7_g11521
NIATv7_g11525
NIATv7_g11526
NIATv7_g11530
NIATv7_g11531
NIATv7_g11532
NIATv7_g11536
NIATv7_g11537
NIATv7_g11538
NIATv7_g11539
NIATv7_g11540
NIATv7_g11542
NIATv7_g11547
NIATv7_g11548
NIATv7_g11549
NIATv7_g11550
NIATv7_g11551
NIATv7_g11552
NIATv7_g11553
NIATv7_g11555
NIATv7_g11556
NIATv7_g11557
NIATv7_g11558
NIATv7_g11559
NIATv7_g11560
NIATv7_g11561
NIATv7_g11564
NIATv7_g11566
NIATv7_g11567
NIATv7_g11568
NIATv7_g11570
NIATv7_g11571
NIATv7_g11573
NIATv7_g11574
NIATv7_g11575
NIATv7_g11576
NIATv7_g11579
NIATv7_g11580
NIATv7_g11584
NIATv7_g11588
NIATv7_g11590
NIATv7_g11591
NIATv7_g11593
NIATv7_g11594
NIATv7_g11596
NIATv7_g11600
NIATv7_g11601
NIATv7_g11602
NIATv7_g11603
NIATv7_g11605
NIATv7_g11606
NIATv7_g11607
NIATv7_g11609
NIATv7_g11610
NIATv7_g11612
NIATv7_g11613
NIATv7_g11614
NIATv7_g11615
NIATv7_g11616
NIATv7_g11618
NIATv7_g11622
NIATv7_g11625
NIATv7_g11626
NIATv7_g11627
NIATv7_g11632
NIATv7_g11637
NIATv7_g11639
NIATv7_g11641
NIATv7_g11644
NIATv7_g11645
NIATv7_g11646
NIATv7_g11649
NIATv7_g11650
NIATv7_g11651
NIATv7_g11652
NIATv7_g11653
NIATv7_g11658
NIATv7_g11659
NIATv7_g11660
NIATv7_g11661
NIATv7_g11662
NIATv7_g11663
NIATv7_g11666
NIATv7_g11669
NIATv7_g11673
NIATv7_g11674
NIATv7_g11675
NIATv7_g11676
NIATv7_g11677
NIATv7_g11679
NIATv7_g11680
NIATv7_g11681
NIATv7_g11682
NIATv7_g11683
NIATv7_g11684
NIATv7_g11685
NIATv7_g11686
NIATv7_g11687
NIATv7_g11696
NIATv7_g11698
NIATv7_g11699
NIATv7_g11701
NIATv7_g11704
NIATv7_g11706
NIATv7_g11708
NIATv7_g11711
NIATv7_g11714
NIATv7_g11715
NIATv7_g11716
NIATv7_g11718
NIATv7_g11719
NIATv7_g11722
NIATv7_g11727
NIATv7_g11728
NIATv7_g11729
NIATv7_g11731
NIATv7_g11732
NIATv7_g11735
NIATv7_g11737
NIATv7_g11738
NIATv7_g11740
NIATv7_g11745
NIATv7_g11747
NIATv7_g11748
NIATv7_g11750
NIATv7_g11751
NIATv7_g11752
NIATv7_g11754
NIATv7_g11755
NIATv7_g11756
NIATv7_g11758
NIATv7_g11763
NIATv7_g11766
NIATv7_g11769
NIATv7_g11770
NIATv7_g11771
NIATv7_g11774
NIATv7_g11775
NIATv7_g11776
NIATv7_g11778
NIATv7_g11779
NIATv7_g11782
NIATv7_g11783
NIATv7_g11785
NIATv7_g11788
NIATv7_g11789
NIATv7_g11790
NIATv7_g11791
NIATv7_g11795
NIATv7_g11799
NIATv7_g11800
NIATv7_g11802
NIATv7_g11804
NIATv7_g11805
NIATv7_g11806
NIATv7_g11807
NIATv7_g11810
NIATv7_g11811
NIATv7_g11815
NIATv7_g11817
NIATv7_g11818
NIATv7_g11819
NIATv7_g11824
NIATv7_g11825
NIATv7_g11827
NIATv7_g11829
NIATv7_g11831
NIATv7_g11832
NIATv7_g11833
NIATv7_g11840
NIATv7_g11842
NIATv7_g11843
NIATv7_g11845
NIATv7_g11846
NIATv7_g11847
NIATv7_g11848
NIATv7_g11851
NIATv7_g11852
NIATv7_g11853
NIATv7_g11854
NIATv7_g11855
NIATv7_g11857
NIATv7_g11860
NIATv7_g11861
NIATv7_g11863
NIATv7_g11864
NIATv7_g11867
NIATv7_g11868
NIATv7_g11869
NIATv7_g11870
NIATv7_g11872
NIATv7_g11877
NIATv7_g11878
NIATv7_g11879
NIATv7_g11880
NIATv7_g11881
NIATv7_g11883
NIATv7_g11885
NIATv7_g11887
NIATv7_g11888
NIATv7_g11889
NIATv7_g11892
NIATv7_g11894
NIATv7_g11895
NIATv7_g11896
NIATv7_g11898
NIATv7_g11899
NIATv7_g11901
NIATv7_g11902
NIATv7_g11904
NIATv7_g11905
NIATv7_g11906
NIATv7_g11907
NIATv7_g11910
NIATv7_g11911
NIATv7_g11912
NIATv7_g11913
NIATv7_g11914
NIATv7_g11915
NIATv7_g11916
NIATv7_g11918
NIATv7_g11921
NIATv7_g11924
NIATv7_g11926
NIATv7_g11927
NIATv7_g11928
NIATv7_g11930
NIATv7_g11933
NIATv7_g11935
NIATv7_g11937
NIATv7_g11938
NIATv7_g11939
NIATv7_g11940
NIATv7_g11941
NIATv7_g11942
NIATv7_g11943
NIATv7_g11944
NIATv7_g11946
NIATv7_g11947
NIATv7_g11948
NIATv7_g11949
NIATv7_g11950
NIATv7_g11952
NIATv7_g11953
NIATv7_g11955
NIATv7_g11957
NIATv7_g11958
NIATv7_g11959
NIATv7_g11961
NIATv7_g11964
NIATv7_g11965
NIATv7_g11966
NIATv7_g11967
NIATv7_g11968
NIATv7_g11969
NIATv7_g11970
NIATv7_g11973
NIATv7_g11976
NIATv7_g11977
NIATv7_g11979
NIATv7_g11980
NIATv7_g11981
NIATv7_g11984
NIATv7_g11985
NIATv7_g11988
NIATv7_g11989
NIATv7_g11990
NIATv7_g11991
NIATv7_g11992
NIATv7_g11994
NIATv7_g12003
NIATv7_g12004
NIATv7_g12006
NIATv7_g12009
NIATv7_g12011
NIATv7_g12012
NIATv7_g12013
NIATv7_g12014
NIATv7_g12015
NIATv7_g12016
NIATv7_g12017
NIATv7_g12018
NIATv7_g12020
NIATv7_g12022
NIATv7_g12023
NIATv7_g12024
NIATv7_g12025
NIATv7_g12032
NIATv7_g12036
NIATv7_g12037
NIATv7_g12039
NIATv7_g12040
NIATv7_g12042
NIATv7_g12045
NIATv7_g12046
NIATv7_g12047
NIATv7_g12048
NIATv7_g12049
NIATv7_g12050
NIATv7_g12053
NIATv7_g12054
NIATv7_g12055
NIATv7_g12061
NIATv7_g12063
NIATv7_g12065
NIATv7_g12066
NIATv7_g12067
NIATv7_g12073
NIATv7_g12079
NIATv7_g12082
NIATv7_g12084
NIATv7_g12086
NIATv7_g12088
NIATv7_g12089
NIATv7_g12090
NIATv7_g12091
NIATv7_g12095
NIATv7_g12096
NIATv7_g12097
NIATv7_g12098
NIATv7_g12099
NIATv7_g12100
NIATv7_g12101
NIATv7_g12105
NIATv7_g12106
NIATv7_g12112
NIATv7_g12114
NIATv7_g12116
NIATv7_g12117
NIATv7_g12118
NIATv7_g12120
NIATv7_g12123
NIATv7_g12129
NIATv7_g12133
NIATv7_g12134
NIATv7_g12135
NIATv7_g12136
NIATv7_g12137
NIATv7_g12141
NIATv7_g12142
NIATv7_g12150
NIATv7_g12151
NIATv7_g12152
NIATv7_g12153
NIATv7_g12154
NIATv7_g12155
NIATv7_g12156
NIATv7_g12157
NIATv7_g12158
NIATv7_g12162
NIATv7_g12163
NIATv7_g12164
NIATv7_g12165
NIATv7_g12170
NIATv7_g12174
NIATv7_g12175
NIATv7_g12177
NIATv7_g12178
NIATv7_g12182
NIATv7_g12183
NIATv7_g12184
NIATv7_g12187
NIATv7_g12188
NIATv7_g12190
NIATv7_g12195
NIATv7_g12196
NIATv7_g12197
NIATv7_g12199
NIATv7_g12201
NIATv7_g12202
NIATv7_g12207
NIATv7_g12209
NIATv7_g12210
NIATv7_g12211
NIATv7_g12212
NIATv7_g12213
NIATv7_g12214
NIATv7_g12215
NIATv7_g12218
NIATv7_g12219
NIATv7_g12222
NIATv7_g12223
NIATv7_g12224
NIATv7_g12226
NIATv7_g12228
NIATv7_g12232
NIATv7_g12234
NIATv7_g12238
NIATv7_g12239
NIATv7_g12240
NIATv7_g12244
NIATv7_g12245
NIATv7_g12246
NIATv7_g12248
NIATv7_g12250
NIATv7_g12252
NIATv7_g12253
NIATv7_g12254
NIATv7_g12257
NIATv7_g12261
NIATv7_g12262
NIATv7_g12264
NIATv7_g12267
NIATv7_g12271
NIATv7_g12272
NIATv7_g12273
NIATv7_g12277
NIATv7_g12278
NIATv7_g12284
NIATv7_g12287
NIATv7_g12289
NIATv7_g12290
NIATv7_g12291
NIATv7_g12292
NIATv7_g12294
NIATv7_g12295
NIATv7_g12297
NIATv7_g12298
NIATv7_g12299
NIATv7_g12300
NIATv7_g12303
NIATv7_g12305
NIATv7_g12306
NIATv7_g12307
NIATv7_g12309
NIATv7_g12310
NIATv7_g12311
NIATv7_g12312
NIATv7_g12313
NIATv7_g12317
NIATv7_g12318
NIATv7_g12319
NIATv7_g12322
NIATv7_g12323
NIATv7_g12325
NIATv7_g12326
NIATv7_g12330
NIATv7_g12331
NIATv7_g12333
NIATv7_g12336
NIATv7_g12340
NIATv7_g12343
NIATv7_g12345
NIATv7_g12346
NIATv7_g12347
NIATv7_g12349
NIATv7_g12352
NIATv7_g12353
NIATv7_g12354
NIATv7_g12355
NIATv7_g12357
NIATv7_g12358
NIATv7_g12359
NIATv7_g12360
NIATv7_g12362
NIATv7_g12364
NIATv7_g12366
NIATv7_g12368
NIATv7_g12370
NIATv7_g12372
NIATv7_g12375
NIATv7_g12377
NIATv7_g12378
NIATv7_g12381
NIATv7_g12382
NIATv7_g12383
NIATv7_g12384
NIATv7_g12385
NIATv7_g12388
NIATv7_g12393
NIATv7_g12395
NIATv7_g12400
NIATv7_g12401
NIATv7_g12402
NIATv7_g12405
NIATv7_g12409
NIATv7_g12410
NIATv7_g12411
NIATv7_g12413
NIATv7_g12414
NIATv7_g12415
NIATv7_g12416
NIATv7_g12418
NIATv7_g12420
NIATv7_g12422
NIATv7_g12423
NIATv7_g12425
NIATv7_g12427
NIATv7_g12430
NIATv7_g12432
NIATv7_g12434
NIATv7_g12436
NIATv7_g12439
NIATv7_g12440
NIATv7_g12444
NIATv7_g12446
NIATv7_g12448
NIATv7_g12449
NIATv7_g12452
NIATv7_g12454
NIATv7_g12456
NIATv7_g12458
NIATv7_g12459
NIATv7_g12460
NIATv7_g12461
NIATv7_g12463
NIATv7_g12465
NIATv7_g12466
NIATv7_g12467
NIATv7_g12468
NIATv7_g12469
NIATv7_g12473
NIATv7_g12474
NIATv7_g12477
NIATv7_g12479
NIATv7_g12482
NIATv7_g12483
NIATv7_g12487
NIATv7_g12488
NIATv7_g12489
NIATv7_g12493
NIATv7_g12497
NIATv7_g12498
NIATv7_g12499
NIATv7_g12500
NIATv7_g12501
NIATv7_g12505
NIATv7_g12509
NIATv7_g12511
NIATv7_g12520
NIATv7_g12521
NIATv7_g12523
NIATv7_g12529
NIATv7_g12532
NIATv7_g12534
NIATv7_g12535
NIATv7_g12536
NIATv7_g12537
NIATv7_g12538
NIATv7_g12540
NIATv7_g12541
NIATv7_g12542
NIATv7_g12545
NIATv7_g12547
NIATv7_g12548
NIATv7_g12549
NIATv7_g12551
NIATv7_g12564
NIATv7_g12568
NIATv7_g12573
NIATv7_g12574
NIATv7_g12575
NIATv7_g12579
NIATv7_g12580
NIATv7_g12582
NIATv7_g12584
NIATv7_g12585
NIATv7_g12586
NIATv7_g12588
NIATv7_g12589
NIATv7_g12591
NIATv7_g12592
NIATv7_g12593
NIATv7_g12598
NIATv7_g12604
NIATv7_g12606
NIATv7_g12609
NIATv7_g12611
NIATv7_g12612
NIATv7_g12613
NIATv7_g12616
NIATv7_g12619
NIATv7_g12620
NIATv7_g12623
NIATv7_g12624
NIATv7_g12626
NIATv7_g12627
NIATv7_g12629
NIATv7_g12631
NIATv7_g12632
NIATv7_g12637
NIATv7_g12638
NIATv7_g12639
NIATv7_g12641
NIATv7_g12642
NIATv7_g12650
NIATv7_g12652
NIATv7_g12653
NIATv7_g12655
NIATv7_g12656
NIATv7_g12657
NIATv7_g12659
NIATv7_g12660
NIATv7_g12661
NIATv7_g12663
NIATv7_g12664
NIATv7_g12665
NIATv7_g12666
NIATv7_g12669
NIATv7_g12671
NIATv7_g12672
NIATv7_g12673
NIATv7_g12674
NIATv7_g12675
NIATv7_g12676
NIATv7_g12677
NIATv7_g12683
NIATv7_g12684
NIATv7_g12685
NIATv7_g12686
NIATv7_g12688
NIATv7_g12690
NIATv7_g12691
NIATv7_g12692
NIATv7_g12693
NIATv7_g12695
NIATv7_g12696
NIATv7_g12697
NIATv7_g12698
NIATv7_g12701
NIATv7_g12702
NIATv7_g12704
NIATv7_g12705
NIATv7_g12706
NIATv7_g12709
NIATv7_g12710
NIATv7_g12711
NIATv7_g12713
NIATv7_g12714
NIATv7_g12718
NIATv7_g12720
NIATv7_g12722
NIATv7_g12726
NIATv7_g12727
NIATv7_g12728
NIATv7_g12730
NIATv7_g12731
NIATv7_g12733
NIATv7_g12734
NIATv7_g12736
NIATv7_g12738
NIATv7_g12740
NIATv7_g12742
NIATv7_g12743
NIATv7_g12744
NIATv7_g12745
NIATv7_g12749
NIATv7_g12750
NIATv7_g12751
NIATv7_g12753
NIATv7_g12754
NIATv7_g12755
NIATv7_g12757
NIATv7_g12759
NIATv7_g12760
NIATv7_g12761
NIATv7_g12764
NIATv7_g12770
NIATv7_g12773
NIATv7_g12777
NIATv7_g12780
NIATv7_g12781
NIATv7_g12783
NIATv7_g12784
NIATv7_g12785
NIATv7_g12787
NIATv7_g12788
NIATv7_g12793
NIATv7_g12797
NIATv7_g12798
NIATv7_g12799
NIATv7_g12800
NIATv7_g12803
NIATv7_g12804
NIATv7_g12805
NIATv7_g12810
NIATv7_g12811
NIATv7_g12814
NIATv7_g12816
NIATv7_g12817
NIATv7_g12819
NIATv7_g12820
NIATv7_g12823
NIATv7_g12825
NIATv7_g12826
NIATv7_g12828
NIATv7_g12829
NIATv7_g12830
NIATv7_g12831
NIATv7_g12832
NIATv7_g12833
NIATv7_g12834
NIATv7_g12836
NIATv7_g12838
NIATv7_g12839
NIATv7_g12840
NIATv7_g12841
NIATv7_g12844
NIATv7_g12846
NIATv7_g12847
NIATv7_g12848
NIATv7_g12849
NIATv7_g12851
NIATv7_g12852
NIATv7_g12854
NIATv7_g12856
NIATv7_g12859
NIATv7_g12864
NIATv7_g12867
NIATv7_g12868
NIATv7_g12869
NIATv7_g12874
NIATv7_g12875
NIATv7_g12877
NIATv7_g12879
NIATv7_g12880
NIATv7_g12881
NIATv7_g12887
NIATv7_g12891
NIATv7_g12892
NIATv7_g12894
NIATv7_g12899
NIATv7_g12901
NIATv7_g12903
NIATv7_g12905
NIATv7_g12907
NIATv7_g12908
NIATv7_g12909
NIATv7_g12910
NIATv7_g12914
NIATv7_g12917
NIATv7_g12918
NIATv7_g12923
NIATv7_g12924
NIATv7_g12925
NIATv7_g12926
NIATv7_g12929
NIATv7_g12931
NIATv7_g12932
NIATv7_g12933
NIATv7_g12935
NIATv7_g12944
NIATv7_g12945
NIATv7_g12946
NIATv7_g12947
NIATv7_g12949
NIATv7_g12950
NIATv7_g12952
NIATv7_g12953
NIATv7_g12956
NIATv7_g12957
NIATv7_g12959
NIATv7_g12960
NIATv7_g12961
NIATv7_g12962
NIATv7_g12963
NIATv7_g12965
NIATv7_g12969
NIATv7_g12972
NIATv7_g12973
NIATv7_g12975
NIATv7_g12977
NIATv7_g12980
NIATv7_g12983
NIATv7_g12984
NIATv7_g12988
NIATv7_g12989
NIATv7_g12990
NIATv7_g12997
NIATv7_g12998
NIATv7_g12999
NIATv7_g13000
NIATv7_g13002
NIATv7_g13004
NIATv7_g13005
NIATv7_g13006
NIATv7_g13007
NIATv7_g13008
NIATv7_g13009
NIATv7_g13010
NIATv7_g13011
NIATv7_g13012
NIATv7_g13013
NIATv7_g13017
NIATv7_g13020
NIATv7_g13023
NIATv7_g13025
NIATv7_g13026
NIATv7_g13029
NIATv7_g13032
NIATv7_g13033
NIATv7_g13034
NIATv7_g13035
NIATv7_g13038
NIATv7_g13042
NIATv7_g13044
NIATv7_g13045
NIATv7_g13046
NIATv7_g13049
NIATv7_g13050
NIATv7_g13051
NIATv7_g13052
NIATv7_g13053
NIATv7_g13054
NIATv7_g13056
NIATv7_g13057
NIATv7_g13058
NIATv7_g13062
NIATv7_g13063
NIATv7_g13066
NIATv7_g13067
NIATv7_g13068
NIATv7_g13077
NIATv7_g13079
NIATv7_g13081
NIATv7_g13083
NIATv7_g13085
NIATv7_g13086
NIATv7_g13087
NIATv7_g13088
NIATv7_g13089
NIATv7_g13090
NIATv7_g13092
NIATv7_g13093
NIATv7_g13094
NIATv7_g13095
NIATv7_g13098
NIATv7_g13101
NIATv7_g13102
NIATv7_g13103
NIATv7_g13104
NIATv7_g13105
NIATv7_g13106
NIATv7_g13108
NIATv7_g13110
NIATv7_g13111
NIATv7_g13112
NIATv7_g13115
NIATv7_g13116
NIATv7_g13117
NIATv7_g13119
NIATv7_g13120
NIATv7_g13121
NIATv7_g13125
NIATv7_g13129
NIATv7_g13130
NIATv7_g13134
NIATv7_g13135
NIATv7_g13138
NIATv7_g13139
NIATv7_g13140
NIATv7_g13141
NIATv7_g13142
NIATv7_g13145
NIATv7_g13147
NIATv7_g13148
NIATv7_g13149
NIATv7_g13152
NIATv7_g13155
NIATv7_g13156
NIATv7_g13162
NIATv7_g13163
NIATv7_g13164
NIATv7_g13167
NIATv7_g13169
NIATv7_g13170
NIATv7_g13172
NIATv7_g13176
NIATv7_g13177
NIATv7_g13180
NIATv7_g13182
NIATv7_g13183
NIATv7_g13190
NIATv7_g13192
NIATv7_g13193
NIATv7_g13196
NIATv7_g13198
NIATv7_g13202
NIATv7_g13204
NIATv7_g13205
NIATv7_g13206
NIATv7_g13207
NIATv7_g13212
NIATv7_g13214
NIATv7_g13215
NIATv7_g13216
NIATv7_g13219
NIATv7_g13220
NIATv7_g13223
NIATv7_g13224
NIATv7_g13228
NIATv7_g13230
NIATv7_g13238
NIATv7_g13239
NIATv7_g13241
NIATv7_g13242
NIATv7_g13245
NIATv7_g13247
NIATv7_g13248
NIATv7_g13249
NIATv7_g13250
NIATv7_g13253
NIATv7_g13254
NIATv7_g13255
NIATv7_g13257
NIATv7_g13258
NIATv7_g13261
NIATv7_g13265
NIATv7_g13267
NIATv7_g13269
NIATv7_g13270
NIATv7_g13271
NIATv7_g13272
NIATv7_g13273
NIATv7_g13275
NIATv7_g13276
NIATv7_g13279
NIATv7_g13280
NIATv7_g13282
NIATv7_g13286
NIATv7_g13287
NIATv7_g13288
NIATv7_g13292
NIATv7_g13293
NIATv7_g13295
NIATv7_g13296
NIATv7_g13298
NIATv7_g13299
NIATv7_g13301
NIATv7_g13302
NIATv7_g13303
NIATv7_g13305
NIATv7_g13306
NIATv7_g13307
NIATv7_g13308
NIATv7_g13310
NIATv7_g13311
NIATv7_g13312
NIATv7_g13313
NIATv7_g13315
NIATv7_g13316
NIATv7_g13317
NIATv7_g13318
NIATv7_g13320
NIATv7_g13324
NIATv7_g13325
NIATv7_g13326
NIATv7_g13328
NIATv7_g13329
NIATv7_g13330
NIATv7_g13331
NIATv7_g13334
NIATv7_g13335
NIATv7_g13336
NIATv7_g13337
NIATv7_g13338
NIATv7_g13340
NIATv7_g13342
NIATv7_g13346
NIATv7_g13348
NIATv7_g13353
NIATv7_g13356
NIATv7_g13358
NIATv7_g13360
NIATv7_g13362
NIATv7_g13363
NIATv7_g13367
NIATv7_g13368
NIATv7_g13370
NIATv7_g13371
NIATv7_g13373
NIATv7_g13376
NIATv7_g13378
NIATv7_g13380
NIATv7_g13381
NIATv7_g13382
NIATv7_g13385
NIATv7_g13386
NIATv7_g13389
NIATv7_g13390
NIATv7_g13392
NIATv7_g13393
NIATv7_g13394
NIATv7_g13395
NIATv7_g13396
NIATv7_g13398
NIATv7_g13400
NIATv7_g13401
NIATv7_g13410
NIATv7_g13411
NIATv7_g13412
NIATv7_g13413
NIATv7_g13414
NIATv7_g13415
NIATv7_g13417
NIATv7_g13418
NIATv7_g13419
NIATv7_g13420
NIATv7_g13421
NIATv7_g13422
NIATv7_g13424
NIATv7_g13425
NIATv7_g13426
NIATv7_g13427
NIATv7_g13429
NIATv7_g13430
NIATv7_g13432
NIATv7_g13433
NIATv7_g13435
NIATv7_g13437
NIATv7_g13449
NIATv7_g13450
NIATv7_g13452
NIATv7_g13453
NIATv7_g13454
NIATv7_g13456
NIATv7_g13457
NIATv7_g13458
NIATv7_g13460
NIATv7_g13461
NIATv7_g13462
NIATv7_g13463
NIATv7_g13464
NIATv7_g13465
NIATv7_g13471
NIATv7_g13472
NIATv7_g13473
NIATv7_g13478
NIATv7_g13479
NIATv7_g13481
NIATv7_g13482
NIATv7_g13483
NIATv7_g13484
NIATv7_g13489
NIATv7_g13490
NIATv7_g13491
NIATv7_g13492
NIATv7_g13493
NIATv7_g13494
NIATv7_g13495
NIATv7_g13499
NIATv7_g13504
NIATv7_g13505
NIATv7_g13511
NIATv7_g13514
NIATv7_g13515
NIATv7_g13516
NIATv7_g13517
NIATv7_g13518
NIATv7_g13522
NIATv7_g13523
NIATv7_g13526
NIATv7_g13530
NIATv7_g13532
NIATv7_g13538
NIATv7_g13542
NIATv7_g13543
NIATv7_g13548
NIATv7_g13550
NIATv7_g13551
NIATv7_g13552
NIATv7_g13553
NIATv7_g13554
NIATv7_g13557
NIATv7_g13560
NIATv7_g13561
NIATv7_g13563
NIATv7_g13564
NIATv7_g13566
NIATv7_g13567
NIATv7_g13570
NIATv7_g13571
NIATv7_g13572
NIATv7_g13574
NIATv7_g13577
NIATv7_g13582
NIATv7_g13587
NIATv7_g13588
NIATv7_g13589
NIATv7_g13590
NIATv7_g13591
NIATv7_g13592
NIATv7_g13596
NIATv7_g13597
NIATv7_g13598
NIATv7_g13600
NIATv7_g13601
NIATv7_g13602
NIATv7_g13603
NIATv7_g13604
NIATv7_g13605
NIATv7_g13607
NIATv7_g13609
NIATv7_g13610
NIATv7_g13611
NIATv7_g13612
NIATv7_g13613
NIATv7_g13616
NIATv7_g13619
NIATv7_g13620
NIATv7_g13622
NIATv7_g13623
NIATv7_g13625
NIATv7_g13626
NIATv7_g13628
NIATv7_g13635
NIATv7_g13636
NIATv7_g13637
NIATv7_g13638
NIATv7_g13639
NIATv7_g13640
NIATv7_g13642
NIATv7_g13645
NIATv7_g13646
NIATv7_g13648
NIATv7_g13649
NIATv7_g13651
NIATv7_g13652
NIATv7_g13654
NIATv7_g13655
NIATv7_g13660
NIATv7_g13663
NIATv7_g13664
NIATv7_g13665
NIATv7_g13666
NIATv7_g13667
NIATv7_g13668
NIATv7_g13669
NIATv7_g13672
NIATv7_g13673
NIATv7_g13674
NIATv7_g13675
NIATv7_g13676
NIATv7_g13677
NIATv7_g13678
NIATv7_g13680
NIATv7_g13682
NIATv7_g13683
NIATv7_g13684
NIATv7_g13685
NIATv7_g13687
NIATv7_g13688
NIATv7_g13689
NIATv7_g13690
NIATv7_g13691
NIATv7_g13692
NIATv7_g13693
NIATv7_g13694
NIATv7_g13695
NIATv7_g13698
NIATv7_g13699
NIATv7_g13700
NIATv7_g13701
NIATv7_g13702
NIATv7_g13703
NIATv7_g13704
NIATv7_g13705
NIATv7_g13706
NIATv7_g13709
NIATv7_g13710
NIATv7_g13713
NIATv7_g13715
NIATv7_g13717
NIATv7_g13718
NIATv7_g13719
NIATv7_g13726
NIATv7_g13728
NIATv7_g13729
NIATv7_g13733
NIATv7_g13734
NIATv7_g13737
NIATv7_g13738
NIATv7_g13741
NIATv7_g13743
NIATv7_g13745
NIATv7_g13751
NIATv7_g13752
NIATv7_g13754
NIATv7_g13755
NIATv7_g13756
NIATv7_g13757
NIATv7_g13761
NIATv7_g13762
NIATv7_g13764
NIATv7_g13766
NIATv7_g13767
NIATv7_g13768
NIATv7_g13769
NIATv7_g13772
NIATv7_g13773
NIATv7_g13774
NIATv7_g13776
NIATv7_g13777
NIATv7_g13778
NIATv7_g13779
NIATv7_g13780
NIATv7_g13781
NIATv7_g13782
NIATv7_g13785
NIATv7_g13786
NIATv7_g13787
NIATv7_g13790
NIATv7_g13796
NIATv7_g13798
NIATv7_g13799
NIATv7_g13801
NIATv7_g13804
NIATv7_g13805
NIATv7_g13806
NIATv7_g13821
NIATv7_g13823
NIATv7_g13825
NIATv7_g13831
NIATv7_g13832
NIATv7_g13833
NIATv7_g13838
NIATv7_g13852
NIATv7_g13853
NIATv7_g13857
NIATv7_g13859
NIATv7_g13861
NIATv7_g13862
NIATv7_g13864
NIATv7_g13866
NIATv7_g13868
NIATv7_g13869
NIATv7_g13871
NIATv7_g13872
NIATv7_g13875
NIATv7_g13877
NIATv7_g13879
NIATv7_g13880
NIATv7_g13881
NIATv7_g13882
NIATv7_g13883
NIATv7_g13884
NIATv7_g13885
NIATv7_g13889
NIATv7_g13891
NIATv7_g13893
NIATv7_g13899
NIATv7_g13903
NIATv7_g13905
NIATv7_g13908
NIATv7_g13909
NIATv7_g13911
NIATv7_g13913
NIATv7_g13914
NIATv7_g13915
NIATv7_g13916
NIATv7_g13917
NIATv7_g13918
NIATv7_g13919
NIATv7_g13921
NIATv7_g13923
NIATv7_g13924
NIATv7_g13925
NIATv7_g13926
NIATv7_g13929
NIATv7_g13930
NIATv7_g13931
NIATv7_g13933
NIATv7_g13934
NIATv7_g13935
NIATv7_g13936
NIATv7_g13937
NIATv7_g13939
NIATv7_g13940
NIATv7_g13941
NIATv7_g13943
NIATv7_g13946
NIATv7_g13948
NIATv7_g13957
NIATv7_g13959
NIATv7_g13960
NIATv7_g13961
NIATv7_g13962
NIATv7_g13963
NIATv7_g13964
NIATv7_g13965
NIATv7_g13969
NIATv7_g13970
NIATv7_g13971
NIATv7_g13972
NIATv7_g13973
NIATv7_g13974
NIATv7_g13975
NIATv7_g13976
NIATv7_g13977
NIATv7_g13979
NIATv7_g13981
NIATv7_g13984
NIATv7_g13987
NIATv7_g13991
NIATv7_g13992
NIATv7_g13995
NIATv7_g13996
NIATv7_g13998
NIATv7_g13999
NIATv7_g14000
NIATv7_g14001
NIATv7_g14002
NIATv7_g14003
NIATv7_g14004
NIATv7_g14007
NIATv7_g14008
NIATv7_g14009
NIATv7_g14010
NIATv7_g14011
NIATv7_g14013
NIATv7_g14014
NIATv7_g14015
NIATv7_g14016
NIATv7_g14017
NIATv7_g14018
NIATv7_g14020
NIATv7_g14023
NIATv7_g14025
NIATv7_g14030
NIATv7_g14038
NIATv7_g14041
NIATv7_g14042
NIATv7_g14043
NIATv7_g14045
NIATv7_g14046
NIATv7_g14049
NIATv7_g14050
NIATv7_g14051
NIATv7_g14052
NIATv7_g14055
NIATv7_g14057
NIATv7_g14059
NIATv7_g14061
NIATv7_g14063
NIATv7_g14064
NIATv7_g14065
NIATv7_g14070
NIATv7_g14071
NIATv7_g14072
NIATv7_g14074
NIATv7_g14077
NIATv7_g14079
NIATv7_g14081
NIATv7_g14082
NIATv7_g14084
NIATv7_g14085
NIATv7_g14096
NIATv7_g14099
NIATv7_g14100
NIATv7_g14102
NIATv7_g14104
NIATv7_g14108
NIATv7_g14111
NIATv7_g14112
NIATv7_g14113
NIATv7_g14114
NIATv7_g14116
NIATv7_g14117
NIATv7_g14119
NIATv7_g14120
NIATv7_g14124
NIATv7_g14125
NIATv7_g14127
NIATv7_g14131
NIATv7_g14132
NIATv7_g14134
NIATv7_g14135
NIATv7_g14136
NIATv7_g14139
NIATv7_g14140
NIATv7_g14142
NIATv7_g14144
NIATv7_g14145
NIATv7_g14148
NIATv7_g14149
NIATv7_g14151
NIATv7_g14160
NIATv7_g14164
NIATv7_g14168
NIATv7_g14169
NIATv7_g14171
NIATv7_g14172
NIATv7_g14173
NIATv7_g14176
NIATv7_g14178
NIATv7_g14179
NIATv7_g14181
NIATv7_g14188
NIATv7_g14191
NIATv7_g14192
NIATv7_g14193
NIATv7_g14196
NIATv7_g14198
NIATv7_g14202
NIATv7_g14203
NIATv7_g14205
NIATv7_g14206
NIATv7_g14209
NIATv7_g14210
NIATv7_g14211
NIATv7_g14212
NIATv7_g14218
NIATv7_g14219
NIATv7_g14220
NIATv7_g14222
NIATv7_g14223
NIATv7_g14224
NIATv7_g14226
NIATv7_g14229
NIATv7_g14232
NIATv7_g14233
NIATv7_g14235
NIATv7_g14238
NIATv7_g14239
NIATv7_g14240
NIATv7_g14241
NIATv7_g14243
NIATv7_g14244
NIATv7_g14245
NIATv7_g14246
NIATv7_g14247
NIATv7_g14249
NIATv7_g14250
NIATv7_g14253
NIATv7_g14254
NIATv7_g14255
NIATv7_g14257
NIATv7_g14261
NIATv7_g14262
NIATv7_g14263
NIATv7_g14265
NIATv7_g14266
NIATv7_g14269
NIATv7_g14270
NIATv7_g14271
NIATv7_g14272
NIATv7_g14273
NIATv7_g14274
NIATv7_g14276
NIATv7_g14279
NIATv7_g14280
NIATv7_g14281
NIATv7_g14283
NIATv7_g14284
NIATv7_g14286
NIATv7_g14290
NIATv7_g14291
NIATv7_g14292
NIATv7_g14293
NIATv7_g14294
NIATv7_g14295
NIATv7_g14296
NIATv7_g14297
NIATv7_g14300
NIATv7_g14301
NIATv7_g14304
NIATv7_g14305
NIATv7_g14306
NIATv7_g14308
NIATv7_g14313
NIATv7_g14314
NIATv7_g14315
NIATv7_g14317
NIATv7_g14318
NIATv7_g14320
NIATv7_g14323
NIATv7_g14324
NIATv7_g14325
NIATv7_g14326
NIATv7_g14333
NIATv7_g14334
NIATv7_g14336
NIATv7_g14337
NIATv7_g14338
NIATv7_g14339
NIATv7_g14340
NIATv7_g14342
NIATv7_g14343
NIATv7_g14346
NIATv7_g14347
NIATv7_g14348
NIATv7_g14349
NIATv7_g14350
NIATv7_g14351
NIATv7_g14358
NIATv7_g14361
NIATv7_g14362
NIATv7_g14363
NIATv7_g14364
NIATv7_g14365
NIATv7_g14366
NIATv7_g14367
NIATv7_g14368
NIATv7_g14370
NIATv7_g14374
NIATv7_g14376
NIATv7_g14378
NIATv7_g14381
NIATv7_g14382
NIATv7_g14386
NIATv7_g14389
NIATv7_g14390
NIATv7_g14391
NIATv7_g14392
NIATv7_g14395
NIATv7_g14397
NIATv7_g14400
NIATv7_g14402
NIATv7_g14403
NIATv7_g14405
NIATv7_g14407
NIATv7_g14408
NIATv7_g14410
NIATv7_g14411
NIATv7_g14415
NIATv7_g14417
NIATv7_g14419
NIATv7_g14421
NIATv7_g14424
NIATv7_g14425
NIATv7_g14428
NIATv7_g14430
NIATv7_g14432
NIATv7_g14434
NIATv7_g14435
NIATv7_g14436
NIATv7_g14437
NIATv7_g14439
NIATv7_g14441
NIATv7_g14444
NIATv7_g14445
NIATv7_g14446
NIATv7_g14452
NIATv7_g14453
NIATv7_g14456
NIATv7_g14459
NIATv7_g14460
NIATv7_g14462
NIATv7_g14463
NIATv7_g14464
NIATv7_g14467
NIATv7_g14468
NIATv7_g14469
NIATv7_g14474
NIATv7_g14475
NIATv7_g14477
NIATv7_g14478
NIATv7_g14479
NIATv7_g14481
NIATv7_g14482
NIATv7_g14487
NIATv7_g14488
NIATv7_g14489
NIATv7_g14490
NIATv7_g14491
NIATv7_g14495
NIATv7_g14499
NIATv7_g14501
NIATv7_g14502
NIATv7_g14504
NIATv7_g14505
NIATv7_g14506
NIATv7_g14508
NIATv7_g14509
NIATv7_g14510
NIATv7_g14511
NIATv7_g14514
NIATv7_g14515
NIATv7_g14516
NIATv7_g14520
NIATv7_g14521
NIATv7_g14522
NIATv7_g14523
NIATv7_g14524
NIATv7_g14525
NIATv7_g14526
NIATv7_g14528
NIATv7_g14529
NIATv7_g14530
NIATv7_g14532
NIATv7_g14534
NIATv7_g14535
NIATv7_g14536
NIATv7_g14539
NIATv7_g14541
NIATv7_g14542
NIATv7_g14543
NIATv7_g14544
NIATv7_g14547
NIATv7_g14548
NIATv7_g14550
NIATv7_g14555
NIATv7_g14556
NIATv7_g14557
NIATv7_g14560
NIATv7_g14564
NIATv7_g14567
NIATv7_g14568
NIATv7_g14569
NIATv7_g14570
NIATv7_g14574
NIATv7_g14576
NIATv7_g14577
NIATv7_g14578
NIATv7_g14581
NIATv7_g14582
NIATv7_g14586
NIATv7_g14588
NIATv7_g14591
NIATv7_g14593
NIATv7_g14598
NIATv7_g14599
NIATv7_g14601
NIATv7_g14607
NIATv7_g14608
NIATv7_g14609
NIATv7_g14610
NIATv7_g14612
NIATv7_g14615
NIATv7_g14620
NIATv7_g14627
NIATv7_g14628
NIATv7_g14636
NIATv7_g14639
NIATv7_g14642
NIATv7_g14646
NIATv7_g14647
NIATv7_g14648
NIATv7_g14650
NIATv7_g14651
NIATv7_g14652
NIATv7_g14656
NIATv7_g14658
NIATv7_g14665
NIATv7_g14666
NIATv7_g14670
NIATv7_g14671
NIATv7_g14672
NIATv7_g14673
NIATv7_g14680
NIATv7_g14681
NIATv7_g14682
NIATv7_g14684
NIATv7_g14687
NIATv7_g14688
NIATv7_g14689
NIATv7_g14690
NIATv7_g14692
NIATv7_g14693
NIATv7_g14697
NIATv7_g14698
NIATv7_g14699
NIATv7_g14704
NIATv7_g14705
NIATv7_g14706
NIATv7_g14707
NIATv7_g14708
NIATv7_g14711
NIATv7_g14712
NIATv7_g14714
NIATv7_g14715
NIATv7_g14718
NIATv7_g14719
NIATv7_g14722
NIATv7_g14723
NIATv7_g14724
NIATv7_g14727
NIATv7_g14733
NIATv7_g14734
NIATv7_g14736
NIATv7_g14737
NIATv7_g14738
NIATv7_g14739
NIATv7_g14740
NIATv7_g14741
NIATv7_g14742
NIATv7_g14743
NIATv7_g14745
NIATv7_g14748
NIATv7_g14750
NIATv7_g14752
NIATv7_g14753
NIATv7_g14754
NIATv7_g14756
NIATv7_g14758
NIATv7_g14760
NIATv7_g14761
NIATv7_g14763
NIATv7_g14765
NIATv7_g14767
NIATv7_g14772
NIATv7_g14774
NIATv7_g14775
NIATv7_g14776
NIATv7_g14777
NIATv7_g14781
NIATv7_g14783
NIATv7_g14787
NIATv7_g14788
NIATv7_g14789
NIATv7_g14790
NIATv7_g14796
NIATv7_g14799
NIATv7_g14800
NIATv7_g14806
NIATv7_g14810
NIATv7_g14815
NIATv7_g14820
NIATv7_g14822
NIATv7_g14823
NIATv7_g14824
NIATv7_g14826
NIATv7_g14827
NIATv7_g14832
NIATv7_g14834
NIATv7_g14837
NIATv7_g14838
NIATv7_g14839
NIATv7_g14841
NIATv7_g14842
NIATv7_g14845
NIATv7_g14847
NIATv7_g14848
NIATv7_g14849
NIATv7_g14853
NIATv7_g14854
NIATv7_g14858
NIATv7_g14859
NIATv7_g14863
NIATv7_g14865
NIATv7_g14866
NIATv7_g14867
NIATv7_g14868
NIATv7_g14869
NIATv7_g14870
NIATv7_g14873
NIATv7_g14875
NIATv7_g14876
NIATv7_g14878
NIATv7_g14880
NIATv7_g14881
NIATv7_g14882
NIATv7_g14883
NIATv7_g14884
NIATv7_g14886
NIATv7_g14887
NIATv7_g14888
NIATv7_g14889
NIATv7_g14890
NIATv7_g14891
NIATv7_g14892
NIATv7_g14893
NIATv7_g14894
NIATv7_g14896
NIATv7_g14897
NIATv7_g14898
NIATv7_g14899
NIATv7_g14900
NIATv7_g14901
NIATv7_g14902
NIATv7_g14903
NIATv7_g14905
NIATv7_g14909
NIATv7_g14911
NIATv7_g14913
NIATv7_g14914
NIATv7_g14915
NIATv7_g14916
NIATv7_g14918
NIATv7_g14919
NIATv7_g14920
NIATv7_g14921
NIATv7_g14923
NIATv7_g14924
NIATv7_g14928
NIATv7_g14929
NIATv7_g14930
NIATv7_g14932
NIATv7_g14933
NIATv7_g14934
NIATv7_g14936
NIATv7_g14937
NIATv7_g14938
NIATv7_g14940
NIATv7_g14946
NIATv7_g14948
NIATv7_g14951
NIATv7_g14955
NIATv7_g14956
NIATv7_g14957
NIATv7_g14958
NIATv7_g14959
NIATv7_g14960
NIATv7_g14962
NIATv7_g14966
NIATv7_g14971
NIATv7_g14982
NIATv7_g14984
NIATv7_g14986
NIATv7_g14988
NIATv7_g14992
NIATv7_g14995
NIATv7_g14996
NIATv7_g14998
NIATv7_g14999
NIATv7_g15000
NIATv7_g15003
NIATv7_g15005
NIATv7_g15006
NIATv7_g15007
NIATv7_g15008
NIATv7_g15012
NIATv7_g15015
NIATv7_g15019
NIATv7_g15022
NIATv7_g15023
NIATv7_g15026
NIATv7_g15034
NIATv7_g15035
NIATv7_g15036
NIATv7_g15037
NIATv7_g15038
NIATv7_g15042
NIATv7_g15043
NIATv7_g15044
NIATv7_g15045
NIATv7_g15046
NIATv7_g15047
NIATv7_g15048
NIATv7_g15050
NIATv7_g15052
NIATv7_g15053
NIATv7_g15054
NIATv7_g15065
NIATv7_g15068
NIATv7_g15070
NIATv7_g15074
NIATv7_g15076
NIATv7_g15077
NIATv7_g15078
NIATv7_g15081
NIATv7_g15082
NIATv7_g15084
NIATv7_g15085
NIATv7_g15089
NIATv7_g15090
NIATv7_g15092
NIATv7_g15093
NIATv7_g15096
NIATv7_g15098
NIATv7_g15100
NIATv7_g15103
NIATv7_g15104
NIATv7_g15105
NIATv7_g15106
NIATv7_g15108
NIATv7_g15109
NIATv7_g15110
NIATv7_g15112
NIATv7_g15116
NIATv7_g15117
NIATv7_g15118
NIATv7_g15119
NIATv7_g15121
NIATv7_g15123
NIATv7_g15124
NIATv7_g15125
NIATv7_g15127
NIATv7_g15128
NIATv7_g15130
NIATv7_g15132
NIATv7_g15137
NIATv7_g15138
NIATv7_g15139
NIATv7_g15142
NIATv7_g15146
NIATv7_g15149
NIATv7_g15151
NIATv7_g15155
NIATv7_g15157
NIATv7_g15158
NIATv7_g15162
NIATv7_g15163
NIATv7_g15164
NIATv7_g15167
NIATv7_g15168
NIATv7_g15174
NIATv7_g15175
NIATv7_g15179
NIATv7_g15180
NIATv7_g15183
NIATv7_g15184
NIATv7_g15187
NIATv7_g15188
NIATv7_g15189
NIATv7_g15190
NIATv7_g15191
NIATv7_g15194
NIATv7_g15196
NIATv7_g15198
NIATv7_g15199
NIATv7_g15201
NIATv7_g15203
NIATv7_g15205
NIATv7_g15206
NIATv7_g15207
NIATv7_g15209
NIATv7_g15210
NIATv7_g15211
NIATv7_g15214
NIATv7_g15221
NIATv7_g15223
NIATv7_g15225
NIATv7_g15227
NIATv7_g15228
NIATv7_g15231
NIATv7_g15232
NIATv7_g15233
NIATv7_g15235
NIATv7_g15236
NIATv7_g15237
NIATv7_g15239
NIATv7_g15242
NIATv7_g15243
NIATv7_g15244
NIATv7_g15247
NIATv7_g15248
NIATv7_g15254
NIATv7_g15256
NIATv7_g15257
NIATv7_g15259
NIATv7_g15264
NIATv7_g15265
NIATv7_g15269
NIATv7_g15270
NIATv7_g15271
NIATv7_g15272
NIATv7_g15278
NIATv7_g15280
NIATv7_g15281
NIATv7_g15282
NIATv7_g15283
NIATv7_g15284
NIATv7_g15285
NIATv7_g15286
NIATv7_g15288
NIATv7_g15289
NIATv7_g15291
NIATv7_g15294
NIATv7_g15295
NIATv7_g15297
NIATv7_g15299
NIATv7_g15300
NIATv7_g15301
NIATv7_g15302
NIATv7_g15303
NIATv7_g15304
NIATv7_g15305
NIATv7_g15308
NIATv7_g15311
NIATv7_g15312
NIATv7_g15317
NIATv7_g15318
NIATv7_g15323
NIATv7_g15329
NIATv7_g15330
NIATv7_g15331
NIATv7_g15333
NIATv7_g15334
NIATv7_g15335
NIATv7_g15336
NIATv7_g15337
NIATv7_g15340
NIATv7_g15342
NIATv7_g15343
NIATv7_g15344
NIATv7_g15345
NIATv7_g15346
NIATv7_g15347
NIATv7_g15351
NIATv7_g15352
NIATv7_g15356
NIATv7_g15357
NIATv7_g15358
NIATv7_g15359
NIATv7_g15360
NIATv7_g15361
NIATv7_g15365
NIATv7_g15371
NIATv7_g15373
NIATv7_g15374
NIATv7_g15375
NIATv7_g15377
NIATv7_g15378
NIATv7_g15379
NIATv7_g15380
NIATv7_g15381
NIATv7_g15382
NIATv7_g15384
NIATv7_g15386
NIATv7_g15389
NIATv7_g15392
NIATv7_g15393
NIATv7_g15398
NIATv7_g15399
NIATv7_g15400
NIATv7_g15401
NIATv7_g15410
NIATv7_g15411
NIATv7_g15412
NIATv7_g15415
NIATv7_g15416
NIATv7_g15417
NIATv7_g15419
NIATv7_g15420
NIATv7_g15421
NIATv7_g15422
NIATv7_g15423
NIATv7_g15424
NIATv7_g15426
NIATv7_g15427
NIATv7_g15428
NIATv7_g15431
NIATv7_g15433
NIATv7_g15436
NIATv7_g15437
NIATv7_g15438
NIATv7_g15440
NIATv7_g15441
NIATv7_g15443
NIATv7_g15444
NIATv7_g15445
NIATv7_g15447
NIATv7_g15448
NIATv7_g15449
NIATv7_g15450
NIATv7_g15453
NIATv7_g15454
NIATv7_g15455
NIATv7_g15456
NIATv7_g15458
NIATv7_g15459
NIATv7_g15461
NIATv7_g15462
NIATv7_g15463
NIATv7_g15465
NIATv7_g15467
NIATv7_g15469
NIATv7_g15470
NIATv7_g15471
NIATv7_g15473
NIATv7_g15476
NIATv7_g15478
NIATv7_g15479
NIATv7_g15482
NIATv7_g15483
NIATv7_g15485
NIATv7_g15486
NIATv7_g15487
NIATv7_g15488
NIATv7_g15489
NIATv7_g15492
NIATv7_g15495
NIATv7_g15496
NIATv7_g15497
NIATv7_g15499
NIATv7_g15500
NIATv7_g15503
NIATv7_g15504
NIATv7_g15506
NIATv7_g15510
NIATv7_g15513
NIATv7_g15514
NIATv7_g15518
NIATv7_g15521
NIATv7_g15522
NIATv7_g15524
NIATv7_g15525
NIATv7_g15529
NIATv7_g15530
NIATv7_g15532
NIATv7_g15533
NIATv7_g15539
NIATv7_g15546
NIATv7_g15547
NIATv7_g15548
NIATv7_g15549
NIATv7_g15553
NIATv7_g15555
NIATv7_g15556
NIATv7_g15557
NIATv7_g15559
NIATv7_g15562
NIATv7_g15563
NIATv7_g15567
NIATv7_g15569
NIATv7_g15570
NIATv7_g15571
NIATv7_g15572
NIATv7_g15573
NIATv7_g15574
NIATv7_g15577
NIATv7_g15579
NIATv7_g15581
NIATv7_g15585
NIATv7_g15586
NIATv7_g15593
NIATv7_g15597
NIATv7_g15599
NIATv7_g15601
NIATv7_g15602
NIATv7_g15606
NIATv7_g15607
NIATv7_g15612
NIATv7_g15615
NIATv7_g15617
NIATv7_g15618
NIATv7_g15619
NIATv7_g15621
NIATv7_g15622
NIATv7_g15623
NIATv7_g15625
NIATv7_g15626
NIATv7_g15627
NIATv7_g15629
NIATv7_g15631
NIATv7_g15633
NIATv7_g15636
NIATv7_g15638
NIATv7_g15642
NIATv7_g15644
NIATv7_g15646
NIATv7_g15647
NIATv7_g15648
NIATv7_g15649
NIATv7_g15650
NIATv7_g15651
NIATv7_g15652
NIATv7_g15654
NIATv7_g15655
NIATv7_g15656
NIATv7_g15658
NIATv7_g15659
NIATv7_g15662
NIATv7_g15664
NIATv7_g15666
NIATv7_g15668
NIATv7_g15670
NIATv7_g15671
NIATv7_g15672
NIATv7_g15673
NIATv7_g15681
NIATv7_g15682
NIATv7_g15688
NIATv7_g15689
NIATv7_g15690
NIATv7_g15694
NIATv7_g15695
NIATv7_g15696
NIATv7_g15700
NIATv7_g15701
NIATv7_g15702
NIATv7_g15703
NIATv7_g15705
NIATv7_g15706
NIATv7_g15708
NIATv7_g15709
NIATv7_g15710
NIATv7_g15712
NIATv7_g15714
NIATv7_g15716
NIATv7_g15719
NIATv7_g15720
NIATv7_g15721
NIATv7_g15722
NIATv7_g15725
NIATv7_g15726
NIATv7_g15727
NIATv7_g15729
NIATv7_g15732
NIATv7_g15736
NIATv7_g15737
NIATv7_g15739
NIATv7_g15741
NIATv7_g15744
NIATv7_g15746
NIATv7_g15748
NIATv7_g15751
NIATv7_g15752
NIATv7_g15755
NIATv7_g15759
NIATv7_g15763
NIATv7_g15764
NIATv7_g15765
NIATv7_g15766
NIATv7_g15768
NIATv7_g15769
NIATv7_g15773
NIATv7_g15774
NIATv7_g15776
NIATv7_g15778
NIATv7_g15779
NIATv7_g15780
NIATv7_g15781
NIATv7_g15787
NIATv7_g15788
NIATv7_g15789
NIATv7_g15790
NIATv7_g15791
NIATv7_g15793
NIATv7_g15798
NIATv7_g15800
NIATv7_g15806
NIATv7_g15807
NIATv7_g15812
NIATv7_g15815
NIATv7_g15817
NIATv7_g15818
NIATv7_g15819
NIATv7_g15820
NIATv7_g15821
NIATv7_g15822
NIATv7_g15823
NIATv7_g15825
NIATv7_g15826
NIATv7_g15827
NIATv7_g15828
NIATv7_g15831
NIATv7_g15832
NIATv7_g15833
NIATv7_g15834
NIATv7_g15835
NIATv7_g15837
NIATv7_g15838
NIATv7_g15839
NIATv7_g15840
NIATv7_g15841
NIATv7_g15842
NIATv7_g15843
NIATv7_g15844
NIATv7_g15849
NIATv7_g15850
NIATv7_g15851
NIATv7_g15852
NIATv7_g15853
NIATv7_g15854
NIATv7_g15857
NIATv7_g15858
NIATv7_g15859
NIATv7_g15860
NIATv7_g15862
NIATv7_g15863
NIATv7_g15869
NIATv7_g15871
NIATv7_g15878
NIATv7_g15879
NIATv7_g15880
NIATv7_g15885
NIATv7_g15887
NIATv7_g15889
NIATv7_g15890
NIATv7_g15892
NIATv7_g15893
NIATv7_g15894
NIATv7_g15896
NIATv7_g15898
NIATv7_g15900
NIATv7_g15905
NIATv7_g15906
NIATv7_g15907
NIATv7_g15909
NIATv7_g15911
NIATv7_g15914
NIATv7_g15915
NIATv7_g15919
NIATv7_g15920
NIATv7_g15921
NIATv7_g15922
NIATv7_g15923
NIATv7_g15925
NIATv7_g15929
NIATv7_g15931
NIATv7_g15941
NIATv7_g15942
NIATv7_g15947
NIATv7_g15949
NIATv7_g15950
NIATv7_g15952
NIATv7_g15953
NIATv7_g15954
NIATv7_g15957
NIATv7_g15958
NIATv7_g15960
NIATv7_g15961
NIATv7_g15962
NIATv7_g15963
NIATv7_g15965
NIATv7_g15968
NIATv7_g15972
NIATv7_g15974
NIATv7_g15975
NIATv7_g15976
NIATv7_g15977
NIATv7_g15979
NIATv7_g15981
NIATv7_g15982
NIATv7_g15983
NIATv7_g15986
NIATv7_g15987
NIATv7_g15989
NIATv7_g15990
NIATv7_g15991
NIATv7_g15992
NIATv7_g15996
NIATv7_g15999
NIATv7_g16000
NIATv7_g16001
NIATv7_g16003
NIATv7_g16006
NIATv7_g16011
NIATv7_g16013
NIATv7_g16014
NIATv7_g16015
NIATv7_g16016
NIATv7_g16021
NIATv7_g16026
NIATv7_g16030
NIATv7_g16031
NIATv7_g16032
NIATv7_g16033
NIATv7_g16039
NIATv7_g16041
NIATv7_g16042
NIATv7_g16044
NIATv7_g16046
NIATv7_g16048
NIATv7_g16049
NIATv7_g16054
NIATv7_g16055
NIATv7_g16061
NIATv7_g16066
NIATv7_g16067
NIATv7_g16070
NIATv7_g16071
NIATv7_g16073
NIATv7_g16075
NIATv7_g16076
NIATv7_g16078
NIATv7_g16079
NIATv7_g16082
NIATv7_g16083
NIATv7_g16085
NIATv7_g16086
NIATv7_g16089
NIATv7_g16090
NIATv7_g16092
NIATv7_g16095
NIATv7_g16097
NIATv7_g16098
NIATv7_g16099
NIATv7_g16100
NIATv7_g16105
NIATv7_g16106
NIATv7_g16107
NIATv7_g16108
NIATv7_g16109
NIATv7_g16110
NIATv7_g16111
NIATv7_g16112
NIATv7_g16114
NIATv7_g16115
NIATv7_g16119
NIATv7_g16120
NIATv7_g16121
NIATv7_g16129
NIATv7_g16130
NIATv7_g16133
NIATv7_g16134
NIATv7_g16135
NIATv7_g16138
NIATv7_g16139
NIATv7_g16141
NIATv7_g16142
NIATv7_g16146
NIATv7_g16147
NIATv7_g16148
NIATv7_g16149
NIATv7_g16151
NIATv7_g16154
NIATv7_g16156
NIATv7_g16158
NIATv7_g16159
NIATv7_g16162
NIATv7_g16163
NIATv7_g16169
NIATv7_g16172
NIATv7_g16173
NIATv7_g16177
NIATv7_g16179
NIATv7_g16180
NIATv7_g16181
NIATv7_g16182
NIATv7_g16184
NIATv7_g16188
NIATv7_g16189
NIATv7_g16190
NIATv7_g16192
NIATv7_g16195
NIATv7_g16196
NIATv7_g16197
NIATv7_g16201
NIATv7_g16202
NIATv7_g16210
NIATv7_g16211
NIATv7_g16212
NIATv7_g16213
NIATv7_g16214
NIATv7_g16215
NIATv7_g16217
NIATv7_g16218
NIATv7_g16220
NIATv7_g16221
NIATv7_g16222
NIATv7_g16224
NIATv7_g16225
NIATv7_g16227
NIATv7_g16231
NIATv7_g16232
NIATv7_g16233
NIATv7_g16234
NIATv7_g16235
NIATv7_g16238
NIATv7_g16240
NIATv7_g16244
NIATv7_g16245
NIATv7_g16246
NIATv7_g16248
NIATv7_g16253
NIATv7_g16255
NIATv7_g16256
NIATv7_g16259
NIATv7_g16260
NIATv7_g16262
NIATv7_g16265
NIATv7_g16266
NIATv7_g16267
NIATv7_g16270
NIATv7_g16281
NIATv7_g16283
NIATv7_g16286
NIATv7_g16288
NIATv7_g16289
NIATv7_g16293
NIATv7_g16295
NIATv7_g16297
NIATv7_g16298
NIATv7_g16301
NIATv7_g16306
NIATv7_g16307
NIATv7_g16308
NIATv7_g16309
NIATv7_g16310
NIATv7_g16313
NIATv7_g16314
NIATv7_g16315
NIATv7_g16319
NIATv7_g16322
NIATv7_g16323
NIATv7_g16324
NIATv7_g16326
NIATv7_g16328
NIATv7_g16329
NIATv7_g16332
NIATv7_g16333
NIATv7_g16338
NIATv7_g16339
NIATv7_g16340
NIATv7_g16341
NIATv7_g16343
NIATv7_g16345
NIATv7_g16347
NIATv7_g16349
NIATv7_g16350
NIATv7_g16351
NIATv7_g16356
NIATv7_g16357
NIATv7_g16358
NIATv7_g16359
NIATv7_g16360
NIATv7_g16361
NIATv7_g16362
NIATv7_g16363
NIATv7_g16366
NIATv7_g16367
NIATv7_g16368
NIATv7_g16371
NIATv7_g16374
NIATv7_g16376
NIATv7_g16378
NIATv7_g16379
NIATv7_g16382
NIATv7_g16383
NIATv7_g16384
NIATv7_g16386
NIATv7_g16389
NIATv7_g16393
NIATv7_g16394
NIATv7_g16398
NIATv7_g16399
NIATv7_g16400
NIATv7_g16401
NIATv7_g16404
NIATv7_g16405
NIATv7_g16406
NIATv7_g16407
NIATv7_g16408
NIATv7_g16414
NIATv7_g16417
NIATv7_g16418
NIATv7_g16420
NIATv7_g16423
NIATv7_g16425
NIATv7_g16426
NIATv7_g16429
NIATv7_g16430
NIATv7_g16431
NIATv7_g16433
NIATv7_g16436
NIATv7_g16438
NIATv7_g16439
NIATv7_g16443
NIATv7_g16444
NIATv7_g16445
NIATv7_g16446
NIATv7_g16447
NIATv7_g16453
NIATv7_g16457
NIATv7_g16458
NIATv7_g16459
NIATv7_g16460
NIATv7_g16461
NIATv7_g16462
NIATv7_g16463
NIATv7_g16464
NIATv7_g16465
NIATv7_g16466
NIATv7_g16468
NIATv7_g16470
NIATv7_g16471
NIATv7_g16472
NIATv7_g16473
NIATv7_g16474
NIATv7_g16476
NIATv7_g16477
NIATv7_g16480
NIATv7_g16484
NIATv7_g16486
NIATv7_g16487
NIATv7_g16488
NIATv7_g16489
NIATv7_g16490
NIATv7_g16491
NIATv7_g16492
NIATv7_g16493
NIATv7_g16497
NIATv7_g16498
NIATv7_g16499
NIATv7_g16502
NIATv7_g16506
NIATv7_g16508
NIATv7_g16509
NIATv7_g16511
NIATv7_g16519
NIATv7_g16520
NIATv7_g16521
NIATv7_g16524
NIATv7_g16525
NIATv7_g16530
NIATv7_g16531
NIATv7_g16532
NIATv7_g16534
NIATv7_g16535
NIATv7_g16537
NIATv7_g16538
NIATv7_g16539
NIATv7_g16542
NIATv7_g16545
NIATv7_g16547
NIATv7_g16548
NIATv7_g16551
NIATv7_g16552
NIATv7_g16554
NIATv7_g16557
NIATv7_g16560
NIATv7_g16561
NIATv7_g16562
NIATv7_g16565
NIATv7_g16566
NIATv7_g16567
NIATv7_g16569
NIATv7_g16570
NIATv7_g16572
NIATv7_g16573
NIATv7_g16579
NIATv7_g16581
NIATv7_g16585
NIATv7_g16586
NIATv7_g16587
NIATv7_g16588
NIATv7_g16590
NIATv7_g16592
NIATv7_g16593
NIATv7_g16594
NIATv7_g16596
NIATv7_g16598
NIATv7_g16599
NIATv7_g16603
NIATv7_g16604
NIATv7_g16607
NIATv7_g16608
NIATv7_g16610
NIATv7_g16612
NIATv7_g16613
NIATv7_g16614
NIATv7_g16616
NIATv7_g16622
NIATv7_g16624
NIATv7_g16627
NIATv7_g16628
NIATv7_g16630
NIATv7_g16631
NIATv7_g16633
NIATv7_g16635
NIATv7_g16637
NIATv7_g16639
NIATv7_g16641
NIATv7_g16642
NIATv7_g16645
NIATv7_g16646
NIATv7_g16647
NIATv7_g16649
NIATv7_g16660
NIATv7_g16661
NIATv7_g16662
NIATv7_g16663
NIATv7_g16664
NIATv7_g16666
NIATv7_g16667
NIATv7_g16668
NIATv7_g16669
NIATv7_g16671
NIATv7_g16672
NIATv7_g16673
NIATv7_g16675
NIATv7_g16676
NIATv7_g16677
NIATv7_g16679
NIATv7_g16682
NIATv7_g16683
NIATv7_g16688
NIATv7_g16690
NIATv7_g16694
NIATv7_g16695
NIATv7_g16696
NIATv7_g16697
NIATv7_g16699
NIATv7_g16701
NIATv7_g16702
NIATv7_g16706
NIATv7_g16712
NIATv7_g16715
NIATv7_g16716
NIATv7_g16717
NIATv7_g16719
NIATv7_g16720
NIATv7_g16725
NIATv7_g16726
NIATv7_g16728
NIATv7_g16729
NIATv7_g16731
NIATv7_g16735
NIATv7_g16738
NIATv7_g16739
NIATv7_g16742
NIATv7_g16743
NIATv7_g16745
NIATv7_g16748
NIATv7_g16751
NIATv7_g16753
NIATv7_g16754
NIATv7_g16755
NIATv7_g16758
NIATv7_g16759
NIATv7_g16761
NIATv7_g16762
NIATv7_g16763
NIATv7_g16766
NIATv7_g16771
NIATv7_g16773
NIATv7_g16776
NIATv7_g16778
NIATv7_g16779
NIATv7_g16781
NIATv7_g16782
NIATv7_g16783
NIATv7_g16787
NIATv7_g16790
NIATv7_g16794
NIATv7_g16795
NIATv7_g16796
NIATv7_g16797
NIATv7_g16798
NIATv7_g16799
NIATv7_g16800
NIATv7_g16801
NIATv7_g16802
NIATv7_g16804
NIATv7_g16806
NIATv7_g16810
NIATv7_g16817
NIATv7_g16818
NIATv7_g16819
NIATv7_g16820
NIATv7_g16823
NIATv7_g16824
NIATv7_g16825
NIATv7_g16826
NIATv7_g16827
NIATv7_g16828
NIATv7_g16830
NIATv7_g16831
NIATv7_g16833
NIATv7_g16834
NIATv7_g16835
NIATv7_g16836
NIATv7_g16838
NIATv7_g16839
NIATv7_g16851
NIATv7_g16855
NIATv7_g16856
NIATv7_g16857
NIATv7_g16858
NIATv7_g16859
NIATv7_g16860
NIATv7_g16861
NIATv7_g16863
NIATv7_g16864
NIATv7_g16865
NIATv7_g16866
NIATv7_g16867
NIATv7_g16869
NIATv7_g16870
NIATv7_g16871
NIATv7_g16872
NIATv7_g16874
NIATv7_g16875
NIATv7_g16877
NIATv7_g16882
NIATv7_g16884
NIATv7_g16885
NIATv7_g16886
NIATv7_g16888
NIATv7_g16889
NIATv7_g16891
NIATv7_g16892
NIATv7_g16893
NIATv7_g16894
NIATv7_g16895
NIATv7_g16896
NIATv7_g16897
NIATv7_g16898
NIATv7_g16899
NIATv7_g16902
NIATv7_g16903
NIATv7_g16904
NIATv7_g16905
NIATv7_g16906
NIATv7_g16908
NIATv7_g16909
NIATv7_g16912
NIATv7_g16916
NIATv7_g16917
NIATv7_g16918
NIATv7_g16919
NIATv7_g16921
NIATv7_g16923
NIATv7_g16924
NIATv7_g16925
NIATv7_g16926
NIATv7_g16929
NIATv7_g16930
NIATv7_g16931
NIATv7_g16932
NIATv7_g16933
NIATv7_g16936
NIATv7_g16938
NIATv7_g16943
NIATv7_g16944
NIATv7_g16946
NIATv7_g16948
NIATv7_g16949
NIATv7_g16950
NIATv7_g16953
NIATv7_g16956
NIATv7_g16958
NIATv7_g16959
NIATv7_g16962
NIATv7_g16968
NIATv7_g16969
NIATv7_g16970
NIATv7_g16973
NIATv7_g16974
NIATv7_g16978
NIATv7_g16979
NIATv7_g16980
NIATv7_g16982
NIATv7_g16985
NIATv7_g16987
NIATv7_g16988
NIATv7_g16990
NIATv7_g16992
NIATv7_g16994
NIATv7_g16997
NIATv7_g16999
NIATv7_g17000
NIATv7_g17001
NIATv7_g17002
NIATv7_g17004
NIATv7_g17005
NIATv7_g17006
NIATv7_g17008
NIATv7_g17009
NIATv7_g17011
NIATv7_g17014
NIATv7_g17015
NIATv7_g17016
NIATv7_g17017
NIATv7_g17018
NIATv7_g17019
NIATv7_g17020
NIATv7_g17021
NIATv7_g17025
NIATv7_g17035
NIATv7_g17036
NIATv7_g17038
NIATv7_g17040
NIATv7_g17041
NIATv7_g17044
NIATv7_g17046
NIATv7_g17054
NIATv7_g17055
NIATv7_g17056
NIATv7_g17058
NIATv7_g17060
NIATv7_g17064
NIATv7_g17071
NIATv7_g17074
NIATv7_g17075
NIATv7_g17077
NIATv7_g17078
NIATv7_g17079
NIATv7_g17080
NIATv7_g17082
NIATv7_g17083
NIATv7_g17084
NIATv7_g17085
NIATv7_g17087
NIATv7_g17090
NIATv7_g17091
NIATv7_g17093
NIATv7_g17094
NIATv7_g17095
NIATv7_g17096
NIATv7_g17099
NIATv7_g17101
NIATv7_g17104
NIATv7_g17105
NIATv7_g17106
NIATv7_g17107
NIATv7_g17109
NIATv7_g17111
NIATv7_g17114
NIATv7_g17116
NIATv7_g17119
NIATv7_g17120
NIATv7_g17125
NIATv7_g17126
NIATv7_g17128
NIATv7_g17129
NIATv7_g17130
NIATv7_g17131
NIATv7_g17137
NIATv7_g17138
NIATv7_g17139
NIATv7_g17142
NIATv7_g17143
NIATv7_g17144
NIATv7_g17145
NIATv7_g17146
NIATv7_g17148
NIATv7_g17149
NIATv7_g17150
NIATv7_g17151
NIATv7_g17152
NIATv7_g17153
NIATv7_g17156
NIATv7_g17158
NIATv7_g17159
NIATv7_g17161
NIATv7_g17163
NIATv7_g17166
NIATv7_g17168
NIATv7_g17169
NIATv7_g17170
NIATv7_g17172
NIATv7_g17173
NIATv7_g17174
NIATv7_g17175
NIATv7_g17176
NIATv7_g17179
NIATv7_g17180
NIATv7_g17181
NIATv7_g17183
NIATv7_g17184
NIATv7_g17187
NIATv7_g17189
NIATv7_g17193
NIATv7_g17194
NIATv7_g17195
NIATv7_g17196
NIATv7_g17198
NIATv7_g17199
NIATv7_g17200
NIATv7_g17203
NIATv7_g17204
NIATv7_g17207
NIATv7_g17209
NIATv7_g17210
NIATv7_g17214
NIATv7_g17216
NIATv7_g17218
NIATv7_g17219
NIATv7_g17221
NIATv7_g17222
NIATv7_g17224
NIATv7_g17225
NIATv7_g17227
NIATv7_g17228
NIATv7_g17229
NIATv7_g17232
NIATv7_g17233
NIATv7_g17234
NIATv7_g17239
NIATv7_g17241
NIATv7_g17242
NIATv7_g17243
NIATv7_g17244
NIATv7_g17245
NIATv7_g17246
NIATv7_g17250
NIATv7_g17251
NIATv7_g17253
NIATv7_g17254
NIATv7_g17259
NIATv7_g17261
NIATv7_g17262
NIATv7_g17265
NIATv7_g17266
NIATv7_g17269
NIATv7_g17272
NIATv7_g17273
NIATv7_g17274
NIATv7_g17275
NIATv7_g17276
NIATv7_g17278
NIATv7_g17279
NIATv7_g17280
NIATv7_g17281
NIATv7_g17284
NIATv7_g17287
NIATv7_g17288
NIATv7_g17289
NIATv7_g17290
NIATv7_g17292
NIATv7_g17293
NIATv7_g17294
NIATv7_g17295
NIATv7_g17296
NIATv7_g17299
NIATv7_g17302
NIATv7_g17304
NIATv7_g17307
NIATv7_g17308
NIATv7_g17309
NIATv7_g17311
NIATv7_g17312
NIATv7_g17316
NIATv7_g17320
NIATv7_g17321
NIATv7_g17331
NIATv7_g17332
NIATv7_g17333
NIATv7_g17334
NIATv7_g17335
NIATv7_g17338
NIATv7_g17340
NIATv7_g17343
NIATv7_g17344
NIATv7_g17345
NIATv7_g17346
NIATv7_g17348
NIATv7_g17349
NIATv7_g17350
NIATv7_g17353
NIATv7_g17355
NIATv7_g17356
NIATv7_g17360
NIATv7_g17365
NIATv7_g17366
NIATv7_g17367
NIATv7_g17368
NIATv7_g17369
NIATv7_g17373
NIATv7_g17377
NIATv7_g17379
NIATv7_g17381
NIATv7_g17386
NIATv7_g17387
NIATv7_g17391
NIATv7_g17393
NIATv7_g17394
NIATv7_g17395
NIATv7_g17396
NIATv7_g17397
NIATv7_g17399
NIATv7_g17401
NIATv7_g17402
NIATv7_g17406
NIATv7_g17408
NIATv7_g17409
NIATv7_g17411
NIATv7_g17413
NIATv7_g17414
NIATv7_g17418
NIATv7_g17419
NIATv7_g17420
NIATv7_g17422
NIATv7_g17424
NIATv7_g17425
NIATv7_g17430
NIATv7_g17431
NIATv7_g17432
NIATv7_g17433
NIATv7_g17436
NIATv7_g17438
NIATv7_g17440
NIATv7_g17441
NIATv7_g17443
NIATv7_g17444
NIATv7_g17445
NIATv7_g17447
NIATv7_g17449
NIATv7_g17450
NIATv7_g17451
NIATv7_g17456
NIATv7_g17457
NIATv7_g17460
NIATv7_g17461
NIATv7_g17463
NIATv7_g17465
NIATv7_g17467
NIATv7_g17472
NIATv7_g17473
NIATv7_g17475
NIATv7_g17479
NIATv7_g17481
NIATv7_g17483
NIATv7_g17485
NIATv7_g17486
NIATv7_g17497
NIATv7_g17498
NIATv7_g17499
NIATv7_g17501
NIATv7_g17502
NIATv7_g17504
NIATv7_g17505
NIATv7_g17509
NIATv7_g17510
NIATv7_g17511
NIATv7_g17512
NIATv7_g17513
NIATv7_g17514
NIATv7_g17515
NIATv7_g17518
NIATv7_g17521
NIATv7_g17524
NIATv7_g17528
NIATv7_g17530
NIATv7_g17533
NIATv7_g17534
NIATv7_g17535
NIATv7_g17536
NIATv7_g17537
NIATv7_g17538
NIATv7_g17539
NIATv7_g17540
NIATv7_g17541
NIATv7_g17544
NIATv7_g17546
NIATv7_g17555
NIATv7_g17558
NIATv7_g17559
NIATv7_g17561
NIATv7_g17563
NIATv7_g17564
NIATv7_g17565
NIATv7_g17569
NIATv7_g17571
NIATv7_g17573
NIATv7_g17574
NIATv7_g17575
NIATv7_g17577
NIATv7_g17579
NIATv7_g17580
NIATv7_g17581
NIATv7_g17584
NIATv7_g17585
NIATv7_g17586
NIATv7_g17587
NIATv7_g17588
NIATv7_g17589
NIATv7_g17590
NIATv7_g17592
NIATv7_g17594
NIATv7_g17596
NIATv7_g17597
NIATv7_g17598
NIATv7_g17599
NIATv7_g17602
NIATv7_g17603
NIATv7_g17606
NIATv7_g17611
NIATv7_g17612
NIATv7_g17613
NIATv7_g17619
NIATv7_g17620
NIATv7_g17621
NIATv7_g17624
NIATv7_g17626
NIATv7_g17628
NIATv7_g17629
NIATv7_g17631
NIATv7_g17633
NIATv7_g17634
NIATv7_g17636
NIATv7_g17638
NIATv7_g17639
NIATv7_g17640
NIATv7_g17641
NIATv7_g17644
NIATv7_g17646
NIATv7_g17647
NIATv7_g17648
NIATv7_g17649
NIATv7_g17652
NIATv7_g17653
NIATv7_g17657
NIATv7_g17661
NIATv7_g17663
NIATv7_g17664
NIATv7_g17666
NIATv7_g17667
NIATv7_g17674
NIATv7_g17677
NIATv7_g17680
NIATv7_g17683
NIATv7_g17685
NIATv7_g17688
NIATv7_g17692
NIATv7_g17694
NIATv7_g17695
NIATv7_g17696
NIATv7_g17697
NIATv7_g17702
NIATv7_g17703
NIATv7_g17705
NIATv7_g17708
NIATv7_g17710
NIATv7_g17713
NIATv7_g17715
NIATv7_g17716
NIATv7_g17717
NIATv7_g17722
NIATv7_g17723
NIATv7_g17725
NIATv7_g17726
NIATv7_g17728
NIATv7_g17729
NIATv7_g17730
NIATv7_g17731
NIATv7_g17732
NIATv7_g17733
NIATv7_g17735
NIATv7_g17737
NIATv7_g17738
NIATv7_g17740
NIATv7_g17743
NIATv7_g17747
NIATv7_g17748
NIATv7_g17749
NIATv7_g17750
NIATv7_g17751
NIATv7_g17754
NIATv7_g17755
NIATv7_g17759
NIATv7_g17760
NIATv7_g17761
NIATv7_g17762
NIATv7_g17765
NIATv7_g17766
NIATv7_g17767
NIATv7_g17769
NIATv7_g17771
NIATv7_g17772
NIATv7_g17773
NIATv7_g17774
NIATv7_g17775
NIATv7_g17776
NIATv7_g17777
NIATv7_g17779
NIATv7_g17781
NIATv7_g17782
NIATv7_g17783
NIATv7_g17785
NIATv7_g17788
NIATv7_g17789
NIATv7_g17790
NIATv7_g17791
NIATv7_g17793
NIATv7_g17794
NIATv7_g17796
NIATv7_g17800
NIATv7_g17801
NIATv7_g17802
NIATv7_g17803
NIATv7_g17805
NIATv7_g17806
NIATv7_g17809
NIATv7_g17810
NIATv7_g17816
NIATv7_g17817
NIATv7_g17818
NIATv7_g17820
NIATv7_g17821
NIATv7_g17822
NIATv7_g17823
NIATv7_g17826
NIATv7_g17834
NIATv7_g17835
NIATv7_g17836
NIATv7_g17837
NIATv7_g17838
NIATv7_g17839
NIATv7_g17840
NIATv7_g17841
NIATv7_g17842
NIATv7_g17850
NIATv7_g17852
NIATv7_g17853
NIATv7_g17854
NIATv7_g17855
NIATv7_g17856
NIATv7_g17857
NIATv7_g17858
NIATv7_g17859
NIATv7_g17860
NIATv7_g17861
NIATv7_g17867
NIATv7_g17869
NIATv7_g17870
NIATv7_g17871
NIATv7_g17872
NIATv7_g17875
NIATv7_g17876
NIATv7_g17877
NIATv7_g17878
NIATv7_g17879
NIATv7_g17881
NIATv7_g17883
NIATv7_g17884
NIATv7_g17887
NIATv7_g17888
NIATv7_g17889
NIATv7_g17890
NIATv7_g17891
NIATv7_g17892
NIATv7_g17896
NIATv7_g17899
NIATv7_g17900
NIATv7_g17903
NIATv7_g17907
NIATv7_g17909
NIATv7_g17910
NIATv7_g17911
NIATv7_g17912
NIATv7_g17913
NIATv7_g17914
NIATv7_g17915
NIATv7_g17916
NIATv7_g17918
NIATv7_g17919
NIATv7_g17920
NIATv7_g17921
NIATv7_g17922
NIATv7_g17929
NIATv7_g17931
NIATv7_g17932
NIATv7_g17933
NIATv7_g17935
NIATv7_g17940
NIATv7_g17941
NIATv7_g17944
NIATv7_g17945
NIATv7_g17946
NIATv7_g17947
NIATv7_g17948
NIATv7_g17950
NIATv7_g17951
NIATv7_g17952
NIATv7_g17954
NIATv7_g17957
NIATv7_g17958
NIATv7_g17959
NIATv7_g17960
NIATv7_g17961
NIATv7_g17964
NIATv7_g17965
NIATv7_g17968
NIATv7_g17969
NIATv7_g17970
NIATv7_g17974
NIATv7_g17976
NIATv7_g17978
NIATv7_g17984
NIATv7_g17988
NIATv7_g17989
NIATv7_g17991
NIATv7_g17992
NIATv7_g17993
NIATv7_g17994
NIATv7_g17995
NIATv7_g18000
NIATv7_g18005
NIATv7_g18006
NIATv7_g18007
NIATv7_g18008
NIATv7_g18009
NIATv7_g18010
NIATv7_g18018
NIATv7_g18021
NIATv7_g18024
NIATv7_g18025
NIATv7_g18027
NIATv7_g18028
NIATv7_g18029
NIATv7_g18032
NIATv7_g18034
NIATv7_g18038
NIATv7_g18039
NIATv7_g18042
NIATv7_g18047
NIATv7_g18050
NIATv7_g18053
NIATv7_g18054
NIATv7_g18057
NIATv7_g18059
NIATv7_g18061
NIATv7_g18062
NIATv7_g18068
NIATv7_g18073
NIATv7_g18076
NIATv7_g18077
NIATv7_g18078
NIATv7_g18080
NIATv7_g18082
NIATv7_g18083
NIATv7_g18084
NIATv7_g18086
NIATv7_g18087
NIATv7_g18091
NIATv7_g18092
NIATv7_g18094
NIATv7_g18097
NIATv7_g18098
NIATv7_g18100
NIATv7_g18102
NIATv7_g18103
NIATv7_g18104
NIATv7_g18106
NIATv7_g18114
NIATv7_g18116
NIATv7_g18117
NIATv7_g18119
NIATv7_g18121
NIATv7_g18122
NIATv7_g18123
NIATv7_g18124
NIATv7_g18130
NIATv7_g18134
NIATv7_g18135
NIATv7_g18136
NIATv7_g18137
NIATv7_g18138
NIATv7_g18139
NIATv7_g18140
NIATv7_g18141
NIATv7_g18142
NIATv7_g18147
NIATv7_g18148
NIATv7_g18149
NIATv7_g18150
NIATv7_g18151
NIATv7_g18152
NIATv7_g18155
NIATv7_g18156
NIATv7_g18158
NIATv7_g18159
NIATv7_g18160
NIATv7_g18161
NIATv7_g18164
NIATv7_g18166
NIATv7_g18169
NIATv7_g18170
NIATv7_g18171
NIATv7_g18172
NIATv7_g18175
NIATv7_g18176
NIATv7_g18177
NIATv7_g18178
NIATv7_g18179
NIATv7_g18180
NIATv7_g18182
NIATv7_g18186
NIATv7_g18187
NIATv7_g18188
NIATv7_g18191
NIATv7_g18192
NIATv7_g18195
NIATv7_g18196
NIATv7_g18198
NIATv7_g18201
NIATv7_g18202
NIATv7_g18203
NIATv7_g18205
NIATv7_g18208
NIATv7_g18210
NIATv7_g18211
NIATv7_g18212
NIATv7_g18215
NIATv7_g18219
NIATv7_g18220
NIATv7_g18225
NIATv7_g18226
NIATv7_g18227
NIATv7_g18228
NIATv7_g18231
NIATv7_g18232
NIATv7_g18235
NIATv7_g18236
NIATv7_g18238
NIATv7_g18240
NIATv7_g18244
NIATv7_g18248
NIATv7_g18249
NIATv7_g18254
NIATv7_g18255
NIATv7_g18256
NIATv7_g18257
NIATv7_g18258
NIATv7_g18259
NIATv7_g18260
NIATv7_g18261
NIATv7_g18262
NIATv7_g18263
NIATv7_g18267
NIATv7_g18272
NIATv7_g18273
NIATv7_g18274
NIATv7_g18275
NIATv7_g18278
NIATv7_g18279
NIATv7_g18280
NIATv7_g18284
NIATv7_g18285
NIATv7_g18287
NIATv7_g18290
NIATv7_g18291
NIATv7_g18292
NIATv7_g18294
NIATv7_g18295
NIATv7_g18296
NIATv7_g18297
NIATv7_g18298
NIATv7_g18299
NIATv7_g18300
NIATv7_g18301
NIATv7_g18302
NIATv7_g18303
NIATv7_g18305
NIATv7_g18311
NIATv7_g18312
NIATv7_g18313
NIATv7_g18315
NIATv7_g18317
NIATv7_g18318
NIATv7_g18319
NIATv7_g18321
NIATv7_g18322
NIATv7_g18324
NIATv7_g18325
NIATv7_g18329
NIATv7_g18330
NIATv7_g18332
NIATv7_g18333
NIATv7_g18335
NIATv7_g18336
NIATv7_g18337
NIATv7_g18338
NIATv7_g18339
NIATv7_g18343
NIATv7_g18347
NIATv7_g18351
NIATv7_g18354
NIATv7_g18355
NIATv7_g18356
NIATv7_g18360
NIATv7_g18362
NIATv7_g18372
NIATv7_g18377
NIATv7_g18378
NIATv7_g18380
NIATv7_g18383
NIATv7_g18385
NIATv7_g18387
NIATv7_g18388
NIATv7_g18390
NIATv7_g18391
NIATv7_g18394
NIATv7_g18395
NIATv7_g18396
NIATv7_g18397
NIATv7_g18398
NIATv7_g18399
NIATv7_g18401
NIATv7_g18402
NIATv7_g18404
NIATv7_g18406
NIATv7_g18407
NIATv7_g18410
NIATv7_g18411
NIATv7_g18415
NIATv7_g18416
NIATv7_g18419
NIATv7_g18424
NIATv7_g18425
NIATv7_g18426
NIATv7_g18427
NIATv7_g18428
NIATv7_g18430
NIATv7_g18431
NIATv7_g18434
NIATv7_g18436
NIATv7_g18438
NIATv7_g18439
NIATv7_g18440
NIATv7_g18443
NIATv7_g18444
NIATv7_g18445
NIATv7_g18447
NIATv7_g18449
NIATv7_g18451
NIATv7_g18453
NIATv7_g18456
NIATv7_g18457
NIATv7_g18461
NIATv7_g18467
NIATv7_g18468
NIATv7_g18470
NIATv7_g18472
NIATv7_g18473
NIATv7_g18474
NIATv7_g18475
NIATv7_g18476
NIATv7_g18477
NIATv7_g18479
NIATv7_g18482
NIATv7_g18483
NIATv7_g18484
NIATv7_g18487
NIATv7_g18490
NIATv7_g18491
NIATv7_g18493
NIATv7_g18494
NIATv7_g18495
NIATv7_g18498
NIATv7_g18499
NIATv7_g18500
NIATv7_g18503
NIATv7_g18507
NIATv7_g18508
NIATv7_g18509
NIATv7_g18511
NIATv7_g18512
NIATv7_g18515
NIATv7_g18516
NIATv7_g18517
NIATv7_g18518
NIATv7_g18519
NIATv7_g18521
NIATv7_g18523
NIATv7_g18524
NIATv7_g18525
NIATv7_g18526
NIATv7_g18529
NIATv7_g18533
NIATv7_g18536
NIATv7_g18537
NIATv7_g18538
NIATv7_g18540
NIATv7_g18542
NIATv7_g18543
NIATv7_g18544
NIATv7_g18545
NIATv7_g18549
NIATv7_g18550
NIATv7_g18551
NIATv7_g18552
NIATv7_g18553
NIATv7_g18557
NIATv7_g18559
NIATv7_g18560
NIATv7_g18561
NIATv7_g18563
NIATv7_g18565
NIATv7_g18566
NIATv7_g18568
NIATv7_g18571
NIATv7_g18572
NIATv7_g18573
NIATv7_g18574
NIATv7_g18577
NIATv7_g18578
NIATv7_g18579
NIATv7_g18580
NIATv7_g18581
NIATv7_g18582
NIATv7_g18586
NIATv7_g18587
NIATv7_g18588
NIATv7_g18589
NIATv7_g18590
NIATv7_g18591
NIATv7_g18593
NIATv7_g18594
NIATv7_g18595
NIATv7_g18597
NIATv7_g18598
NIATv7_g18599
NIATv7_g18600
NIATv7_g18608
NIATv7_g18609
NIATv7_g18614
NIATv7_g18617
NIATv7_g18618
NIATv7_g18620
NIATv7_g18621
NIATv7_g18623
NIATv7_g18624
NIATv7_g18625
NIATv7_g18627
NIATv7_g18628
NIATv7_g18630
NIATv7_g18631
NIATv7_g18632
NIATv7_g18634
NIATv7_g18635
NIATv7_g18636
NIATv7_g18638
NIATv7_g18640
NIATv7_g18642
NIATv7_g18643
NIATv7_g18644
NIATv7_g18647
NIATv7_g18649
NIATv7_g18652
NIATv7_g18654
NIATv7_g18655
NIATv7_g18657
NIATv7_g18658
NIATv7_g18660
NIATv7_g18661
NIATv7_g18662
NIATv7_g18663
NIATv7_g18664
NIATv7_g18665
NIATv7_g18666
NIATv7_g18667
NIATv7_g18668
NIATv7_g18670
NIATv7_g18671
NIATv7_g18674
NIATv7_g18677
NIATv7_g18678
NIATv7_g18679
NIATv7_g18682
NIATv7_g18684
NIATv7_g18685
NIATv7_g18686
NIATv7_g18689
NIATv7_g18690
NIATv7_g18692
NIATv7_g18693
NIATv7_g18696
NIATv7_g18698
NIATv7_g18704
NIATv7_g18705
NIATv7_g18707
NIATv7_g18708
NIATv7_g18710
NIATv7_g18712
NIATv7_g18714
NIATv7_g18717
NIATv7_g18720
NIATv7_g18724
NIATv7_g18728
NIATv7_g18729
NIATv7_g18733
NIATv7_g18735
NIATv7_g18736
NIATv7_g18737
NIATv7_g18740
NIATv7_g18743
NIATv7_g18744
NIATv7_g18747
NIATv7_g18749
NIATv7_g18751
NIATv7_g18758
NIATv7_g18761
NIATv7_g18762
NIATv7_g18763
NIATv7_g18767
NIATv7_g18768
NIATv7_g18771
NIATv7_g18772
NIATv7_g18774
NIATv7_g18775
NIATv7_g18778
NIATv7_g18779
NIATv7_g18781
NIATv7_g18783
NIATv7_g18784
NIATv7_g18786
NIATv7_g18787
NIATv7_g18788
NIATv7_g18789
NIATv7_g18790
NIATv7_g18791
NIATv7_g18792
NIATv7_g18797
NIATv7_g18798
NIATv7_g18800
NIATv7_g18803
NIATv7_g18805
NIATv7_g18808
NIATv7_g18810
NIATv7_g18817
NIATv7_g18822
NIATv7_g18823
NIATv7_g18824
NIATv7_g18827
NIATv7_g18828
NIATv7_g18830
NIATv7_g18833
NIATv7_g18836
NIATv7_g18838
NIATv7_g18839
NIATv7_g18842
NIATv7_g18843
NIATv7_g18845
NIATv7_g18846
NIATv7_g18847
NIATv7_g18850
NIATv7_g18851
NIATv7_g18856
NIATv7_g18857
NIATv7_g18864
NIATv7_g18869
NIATv7_g18871
NIATv7_g18876
NIATv7_g18879
NIATv7_g18880
NIATv7_g18881
NIATv7_g18883
NIATv7_g18887
NIATv7_g18888
NIATv7_g18889
NIATv7_g18890
NIATv7_g18891
NIATv7_g18894
NIATv7_g18898
NIATv7_g18899
NIATv7_g18900
NIATv7_g18901
NIATv7_g18903
NIATv7_g18905
NIATv7_g18909
NIATv7_g18912
NIATv7_g18913
NIATv7_g18914
NIATv7_g18915
NIATv7_g18917
NIATv7_g18918
NIATv7_g18919
NIATv7_g18920
NIATv7_g18923
NIATv7_g18924
NIATv7_g18925
NIATv7_g18927
NIATv7_g18929
NIATv7_g18930
NIATv7_g18931
NIATv7_g18932
NIATv7_g18935
NIATv7_g18939
NIATv7_g18941
NIATv7_g18943
NIATv7_g18947
NIATv7_g18948
NIATv7_g18949
NIATv7_g18950
NIATv7_g18951
NIATv7_g18952
NIATv7_g18955
NIATv7_g18961
NIATv7_g18962
NIATv7_g18963
NIATv7_g18968
NIATv7_g18970
NIATv7_g18971
NIATv7_g18977
NIATv7_g18979
NIATv7_g18983
NIATv7_g18985
NIATv7_g18986
NIATv7_g18988
NIATv7_g18991
NIATv7_g18992
NIATv7_g18993
NIATv7_g18994
NIATv7_g18995
NIATv7_g18996
NIATv7_g19000
NIATv7_g19001
NIATv7_g19004
NIATv7_g19005
NIATv7_g19007
NIATv7_g19009
NIATv7_g19010
NIATv7_g19012
NIATv7_g19014
NIATv7_g19016
NIATv7_g19017
NIATv7_g19018
NIATv7_g19019
NIATv7_g19023
NIATv7_g19024
NIATv7_g19025
NIATv7_g19027
NIATv7_g19030
NIATv7_g19033
NIATv7_g19035
NIATv7_g19036
NIATv7_g19037
NIATv7_g19038
NIATv7_g19039
NIATv7_g19040
NIATv7_g19042
NIATv7_g19048
NIATv7_g19050
NIATv7_g19052
NIATv7_g19053
NIATv7_g19057
NIATv7_g19062
NIATv7_g19065
NIATv7_g19066
NIATv7_g19074
NIATv7_g19075
NIATv7_g19080
NIATv7_g19082
NIATv7_g19083
NIATv7_g19085
NIATv7_g19088
NIATv7_g19091
NIATv7_g19092
NIATv7_g19093
NIATv7_g19095
NIATv7_g19096
NIATv7_g19097
NIATv7_g19100
NIATv7_g19103
NIATv7_g19104
NIATv7_g19105
NIATv7_g19106
NIATv7_g19109
NIATv7_g19110
NIATv7_g19112
NIATv7_g19117
NIATv7_g19118
NIATv7_g19119
NIATv7_g19126
NIATv7_g19127
NIATv7_g19128
NIATv7_g19130
NIATv7_g19136
NIATv7_g19137
NIATv7_g19143
NIATv7_g19145
NIATv7_g19147
NIATv7_g19154
NIATv7_g19155
NIATv7_g19156
NIATv7_g19158
NIATv7_g19160
NIATv7_g19163
NIATv7_g19164
NIATv7_g19165
NIATv7_g19166
NIATv7_g19167
NIATv7_g19168
NIATv7_g19170
NIATv7_g19171
NIATv7_g19175
NIATv7_g19177
NIATv7_g19178
NIATv7_g19179
NIATv7_g19181
NIATv7_g19182
NIATv7_g19184
NIATv7_g19188
NIATv7_g19190
NIATv7_g19192
NIATv7_g19197
NIATv7_g19198
NIATv7_g19200
NIATv7_g19202
NIATv7_g19203
NIATv7_g19205
NIATv7_g19206
NIATv7_g19207
NIATv7_g19208
NIATv7_g19210
NIATv7_g19211
NIATv7_g19212
NIATv7_g19213
NIATv7_g19214
NIATv7_g19217
NIATv7_g19219
NIATv7_g19220
NIATv7_g19221
NIATv7_g19222
NIATv7_g19223
NIATv7_g19226
NIATv7_g19230
NIATv7_g19233
NIATv7_g19234
NIATv7_g19235
NIATv7_g19236
NIATv7_g19238
NIATv7_g19242
NIATv7_g19245
NIATv7_g19246
NIATv7_g19247
NIATv7_g19248
NIATv7_g19249
NIATv7_g19250
NIATv7_g19251
NIATv7_g19253
NIATv7_g19255
NIATv7_g19256
NIATv7_g19257
NIATv7_g19260
NIATv7_g19262
NIATv7_g19263
NIATv7_g19264
NIATv7_g19265
NIATv7_g19266
NIATv7_g19269
NIATv7_g19273
NIATv7_g19274
NIATv7_g19275
NIATv7_g19278
NIATv7_g19283
NIATv7_g19284
NIATv7_g19287
NIATv7_g19288
NIATv7_g19289
NIATv7_g19291
NIATv7_g19293
NIATv7_g19294
NIATv7_g19296
NIATv7_g19298
NIATv7_g19300
NIATv7_g19303
NIATv7_g19305
NIATv7_g19306
NIATv7_g19308
NIATv7_g19310
NIATv7_g19318
NIATv7_g19321
NIATv7_g19323
NIATv7_g19324
NIATv7_g19325
NIATv7_g19328
NIATv7_g19329
NIATv7_g19332
NIATv7_g19333
NIATv7_g19334
NIATv7_g19336
NIATv7_g19339
NIATv7_g19342
NIATv7_g19343
NIATv7_g19344
NIATv7_g19349
NIATv7_g19351
NIATv7_g19352
NIATv7_g19354
NIATv7_g19356
NIATv7_g19357
NIATv7_g19358
NIATv7_g19359
NIATv7_g19360
NIATv7_g19361
NIATv7_g19362
NIATv7_g19364
NIATv7_g19367
NIATv7_g19368
NIATv7_g19370
NIATv7_g19373
NIATv7_g19374
NIATv7_g19376
NIATv7_g19378
NIATv7_g19379
NIATv7_g19381
NIATv7_g19382
NIATv7_g19385
NIATv7_g19386
NIATv7_g19387
NIATv7_g19390
NIATv7_g19391
NIATv7_g19396
NIATv7_g19398
NIATv7_g19399
NIATv7_g19400
NIATv7_g19401
NIATv7_g19404
NIATv7_g19405
NIATv7_g19406
NIATv7_g19408
NIATv7_g19410
NIATv7_g19411
NIATv7_g19412
NIATv7_g19414
NIATv7_g19416
NIATv7_g19418
NIATv7_g19419
NIATv7_g19420
NIATv7_g19421
NIATv7_g19422
NIATv7_g19423
NIATv7_g19424
NIATv7_g19425
NIATv7_g19426
NIATv7_g19427
NIATv7_g19428
NIATv7_g19430
NIATv7_g19431
NIATv7_g19432
NIATv7_g19433
NIATv7_g19438
NIATv7_g19440
NIATv7_g19445
NIATv7_g19446
NIATv7_g19448
NIATv7_g19449
NIATv7_g19450
NIATv7_g19452
NIATv7_g19456
NIATv7_g19460
NIATv7_g19463
NIATv7_g19466
NIATv7_g19469
NIATv7_g19470
NIATv7_g19471
NIATv7_g19474
NIATv7_g19475
NIATv7_g19476
NIATv7_g19477
NIATv7_g19479
NIATv7_g19480
NIATv7_g19481
NIATv7_g19482
NIATv7_g19483
NIATv7_g19484
NIATv7_g19485
NIATv7_g19487
NIATv7_g19489
NIATv7_g19492
NIATv7_g19494
NIATv7_g19497
NIATv7_g19499
NIATv7_g19500
NIATv7_g19504
NIATv7_g19509
NIATv7_g19513
NIATv7_g19516
NIATv7_g19518
NIATv7_g19521
NIATv7_g19523
NIATv7_g19524
NIATv7_g19525
NIATv7_g19527
NIATv7_g19538
NIATv7_g19539
NIATv7_g19540
NIATv7_g19541
NIATv7_g19542
NIATv7_g19543
NIATv7_g19546
NIATv7_g19548
NIATv7_g19551
NIATv7_g19552
NIATv7_g19553
NIATv7_g19554
NIATv7_g19556
NIATv7_g19557
NIATv7_g19558
NIATv7_g19559
NIATv7_g19560
NIATv7_g19563
NIATv7_g19566
NIATv7_g19570
NIATv7_g19571
NIATv7_g19572
NIATv7_g19573
NIATv7_g19579
NIATv7_g19582
NIATv7_g19583
NIATv7_g19584
NIATv7_g19591
NIATv7_g19592
NIATv7_g19594
NIATv7_g19611
NIATv7_g19612
NIATv7_g19615
NIATv7_g19617
NIATv7_g19620
NIATv7_g19621
NIATv7_g19622
NIATv7_g19624
NIATv7_g19625
NIATv7_g19627
NIATv7_g19628
NIATv7_g19631
NIATv7_g19632
NIATv7_g19635
NIATv7_g19642
NIATv7_g19643
NIATv7_g19644
NIATv7_g19646
NIATv7_g19647
NIATv7_g19649
NIATv7_g19650
NIATv7_g19652
NIATv7_g19654
NIATv7_g19656
NIATv7_g19657
NIATv7_g19659
NIATv7_g19662
NIATv7_g19663
NIATv7_g19667
NIATv7_g19668
NIATv7_g19669
NIATv7_g19670
NIATv7_g19671
NIATv7_g19672
NIATv7_g19673
NIATv7_g19674
NIATv7_g19677
NIATv7_g19682
NIATv7_g19683
NIATv7_g19684
NIATv7_g19685
NIATv7_g19687
NIATv7_g19688
NIATv7_g19695
NIATv7_g19697
NIATv7_g19698
NIATv7_g19699
NIATv7_g19701
NIATv7_g19702
NIATv7_g19707
NIATv7_g19709
NIATv7_g19710
NIATv7_g19711
NIATv7_g19713
NIATv7_g19715
NIATv7_g19718
NIATv7_g19719
NIATv7_g19723
NIATv7_g19724
NIATv7_g19725
NIATv7_g19727
NIATv7_g19728
NIATv7_g19729
NIATv7_g19730
NIATv7_g19732
NIATv7_g19733
NIATv7_g19735
NIATv7_g19739
NIATv7_g19742
NIATv7_g19745
NIATv7_g19746
NIATv7_g19747
NIATv7_g19748
NIATv7_g19750
NIATv7_g19751
NIATv7_g19752
NIATv7_g19753
NIATv7_g19754
NIATv7_g19755
NIATv7_g19758
NIATv7_g19761
NIATv7_g19762
NIATv7_g19763
NIATv7_g19764
NIATv7_g19765
NIATv7_g19767
NIATv7_g19769
NIATv7_g19771
NIATv7_g19775
NIATv7_g19777
NIATv7_g19779
NIATv7_g19780
NIATv7_g19781
NIATv7_g19784
NIATv7_g19786
NIATv7_g19787
NIATv7_g19788
NIATv7_g19790
NIATv7_g19792
NIATv7_g19793
NIATv7_g19794
NIATv7_g19795
NIATv7_g19796
NIATv7_g19797
NIATv7_g19798
NIATv7_g19799
NIATv7_g19800
NIATv7_g19803
NIATv7_g19804
NIATv7_g19809
NIATv7_g19813
NIATv7_g19814
NIATv7_g19815
NIATv7_g19819
NIATv7_g19820
NIATv7_g19824
NIATv7_g19826
NIATv7_g19827
NIATv7_g19828
NIATv7_g19829
NIATv7_g19830
NIATv7_g19832
NIATv7_g19833
NIATv7_g19834
NIATv7_g19835
NIATv7_g19840
NIATv7_g19842
NIATv7_g19843
NIATv7_g19847
NIATv7_g19850
NIATv7_g19851
NIATv7_g19852
NIATv7_g19855
NIATv7_g19858
NIATv7_g19859
NIATv7_g19860
NIATv7_g19861
NIATv7_g19862
NIATv7_g19863
NIATv7_g19864
NIATv7_g19867
NIATv7_g19870
NIATv7_g19871
NIATv7_g19872
NIATv7_g19875
NIATv7_g19876
NIATv7_g19877
NIATv7_g19878
NIATv7_g19880
NIATv7_g19883
NIATv7_g19885
NIATv7_g19887
NIATv7_g19891
NIATv7_g19892
NIATv7_g19893
NIATv7_g19895
NIATv7_g19896
NIATv7_g19897
NIATv7_g19898
NIATv7_g19899
NIATv7_g19902
NIATv7_g19904
NIATv7_g19905
NIATv7_g19906
NIATv7_g19907
NIATv7_g19908
NIATv7_g19913
NIATv7_g19914
NIATv7_g19915
NIATv7_g19920
NIATv7_g19921
NIATv7_g19923
NIATv7_g19928
NIATv7_g19932
NIATv7_g19933
NIATv7_g19937
NIATv7_g19938
NIATv7_g19941
NIATv7_g19942
NIATv7_g19947
NIATv7_g19951
NIATv7_g19952
NIATv7_g19953
NIATv7_g19954
NIATv7_g19956
NIATv7_g19957
NIATv7_g19958
NIATv7_g19959
NIATv7_g19962
NIATv7_g19963
NIATv7_g19966
NIATv7_g19969
NIATv7_g19971
NIATv7_g19973
NIATv7_g19974
NIATv7_g19976
NIATv7_g19977
NIATv7_g19980
NIATv7_g19981
NIATv7_g19984
NIATv7_g19986
NIATv7_g19987
NIATv7_g19988
NIATv7_g19991
NIATv7_g19992
NIATv7_g19995
NIATv7_g19996
NIATv7_g19997
NIATv7_g19998
NIATv7_g19999
NIATv7_g20001
NIATv7_g20002
NIATv7_g20003
NIATv7_g20004
NIATv7_g20005
NIATv7_g20009
NIATv7_g20010
NIATv7_g20011
NIATv7_g20015
NIATv7_g20017
NIATv7_g20024
NIATv7_g20025
NIATv7_g20026
NIATv7_g20027
NIATv7_g20029
NIATv7_g20032
NIATv7_g20033
NIATv7_g20034
NIATv7_g20035
NIATv7_g20036
NIATv7_g20038
NIATv7_g20040
NIATv7_g20046
NIATv7_g20048
NIATv7_g20049
NIATv7_g20050
NIATv7_g20052
NIATv7_g20055
NIATv7_g20056
NIATv7_g20058
NIATv7_g20059
NIATv7_g20063
NIATv7_g20064
NIATv7_g20066
NIATv7_g20070
NIATv7_g20071
NIATv7_g20072
NIATv7_g20075
NIATv7_g20084
NIATv7_g20085
NIATv7_g20086
NIATv7_g20087
NIATv7_g20088
NIATv7_g20089
NIATv7_g20090
NIATv7_g20092
NIATv7_g20093
NIATv7_g20094
NIATv7_g20095
NIATv7_g20096
NIATv7_g20097
NIATv7_g20098
NIATv7_g20099
NIATv7_g20103
NIATv7_g20104
NIATv7_g20105
NIATv7_g20108
NIATv7_g20109
NIATv7_g20112
NIATv7_g20113
NIATv7_g20114
NIATv7_g20116
NIATv7_g20117
NIATv7_g20118
NIATv7_g20120
NIATv7_g20126
NIATv7_g20128
NIATv7_g20129
NIATv7_g20130
NIATv7_g20131
NIATv7_g20134
NIATv7_g20135
NIATv7_g20136
NIATv7_g20137
NIATv7_g20140
NIATv7_g20141
NIATv7_g20142
NIATv7_g20143
NIATv7_g20144
NIATv7_g20147
NIATv7_g20149
NIATv7_g20151
NIATv7_g20152
NIATv7_g20153
NIATv7_g20155
NIATv7_g20156
NIATv7_g20157
NIATv7_g20159
NIATv7_g20160
NIATv7_g20164
NIATv7_g20166
NIATv7_g20167
NIATv7_g20169
NIATv7_g20170
NIATv7_g20172
NIATv7_g20177
NIATv7_g20182
NIATv7_g20183
NIATv7_g20184
NIATv7_g20186
NIATv7_g20188
NIATv7_g20189
NIATv7_g20190
NIATv7_g20193
NIATv7_g20194
NIATv7_g20195
NIATv7_g20201
NIATv7_g20202
NIATv7_g20204
NIATv7_g20210
NIATv7_g20211
NIATv7_g20213
NIATv7_g20214
NIATv7_g20217
NIATv7_g20218
NIATv7_g20219
NIATv7_g20224
NIATv7_g20228
NIATv7_g20229
NIATv7_g20232
NIATv7_g20233
NIATv7_g20234
NIATv7_g20235
NIATv7_g20236
NIATv7_g20237
NIATv7_g20238
NIATv7_g20240
NIATv7_g20241
NIATv7_g20242
NIATv7_g20244
NIATv7_g20245
NIATv7_g20248
NIATv7_g20249
NIATv7_g20250
NIATv7_g20251
NIATv7_g20252
NIATv7_g20255
NIATv7_g20257
NIATv7_g20258
NIATv7_g20262
NIATv7_g20268
NIATv7_g20270
NIATv7_g20271
NIATv7_g20272
NIATv7_g20273
NIATv7_g20276
NIATv7_g20277
NIATv7_g20280
NIATv7_g20283
NIATv7_g20292
NIATv7_g20296
NIATv7_g20297
NIATv7_g20298
NIATv7_g20299
NIATv7_g20300
NIATv7_g20301
NIATv7_g20302
NIATv7_g20303
NIATv7_g20304
NIATv7_g20305
NIATv7_g20307
NIATv7_g20310
NIATv7_g20311
NIATv7_g20312
NIATv7_g20316
NIATv7_g20317
NIATv7_g20322
NIATv7_g20323
NIATv7_g20324
NIATv7_g20325
NIATv7_g20328
NIATv7_g20331
NIATv7_g20332
NIATv7_g20333
NIATv7_g20335
NIATv7_g20336
NIATv7_g20337
NIATv7_g20339
NIATv7_g20340
NIATv7_g20341
NIATv7_g20343
NIATv7_g20344
NIATv7_g20345
NIATv7_g20350
NIATv7_g20351
NIATv7_g20354
NIATv7_g20355
NIATv7_g20359
NIATv7_g20361
NIATv7_g20362
NIATv7_g20363
NIATv7_g20364
NIATv7_g20365
NIATv7_g20366
NIATv7_g20367
NIATv7_g20368
NIATv7_g20369
NIATv7_g20371
NIATv7_g20372
NIATv7_g20374
NIATv7_g20376
NIATv7_g20377
NIATv7_g20378
NIATv7_g20379
NIATv7_g20381
NIATv7_g20383
NIATv7_g20384
NIATv7_g20385
NIATv7_g20386
NIATv7_g20387
NIATv7_g20392
NIATv7_g20393
NIATv7_g20395
NIATv7_g20396
NIATv7_g20398
NIATv7_g20399
NIATv7_g20400
NIATv7_g20401
NIATv7_g20402
NIATv7_g20404
NIATv7_g20408
NIATv7_g20409
NIATv7_g20413
NIATv7_g20418
NIATv7_g20419
NIATv7_g20421
NIATv7_g20424
NIATv7_g20429
NIATv7_g20430
NIATv7_g20431
NIATv7_g20432
NIATv7_g20433
NIATv7_g20434
NIATv7_g20435
NIATv7_g20437
NIATv7_g20438
NIATv7_g20443
NIATv7_g20446
NIATv7_g20448
NIATv7_g20449
NIATv7_g20450
NIATv7_g20453
NIATv7_g20455
NIATv7_g20459
NIATv7_g20460
NIATv7_g20462
NIATv7_g20464
NIATv7_g20466
NIATv7_g20467
NIATv7_g20470
NIATv7_g20471
NIATv7_g20472
NIATv7_g20475
NIATv7_g20476
NIATv7_g20478
NIATv7_g20479
NIATv7_g20481
NIATv7_g20483
NIATv7_g20484
NIATv7_g20485
NIATv7_g20486
NIATv7_g20490
NIATv7_g20491
NIATv7_g20493
NIATv7_g20494
NIATv7_g20496
NIATv7_g20498
NIATv7_g20503
NIATv7_g20507
NIATv7_g20509
NIATv7_g20510
NIATv7_g20513
NIATv7_g20515
NIATv7_g20516
NIATv7_g20518
NIATv7_g20520
NIATv7_g20521
NIATv7_g20530
NIATv7_g20531
NIATv7_g20532
NIATv7_g20533
NIATv7_g20537
NIATv7_g20538
NIATv7_g20539
NIATv7_g20540
NIATv7_g20541
NIATv7_g20542
NIATv7_g20543
NIATv7_g20544
NIATv7_g20546
NIATv7_g20552
NIATv7_g20554
NIATv7_g20555
NIATv7_g20557
NIATv7_g20558
NIATv7_g20559
NIATv7_g20560
NIATv7_g20561
NIATv7_g20562
NIATv7_g20566
NIATv7_g20567
NIATv7_g20569
NIATv7_g20570
NIATv7_g20571
NIATv7_g20573
NIATv7_g20575
NIATv7_g20578
NIATv7_g20579
NIATv7_g20580
NIATv7_g20581
NIATv7_g20582
NIATv7_g20583
NIATv7_g20584
NIATv7_g20588
NIATv7_g20590
NIATv7_g20591
NIATv7_g20596
NIATv7_g20600
NIATv7_g20601
NIATv7_g20602
NIATv7_g20603
NIATv7_g20604
NIATv7_g20605
NIATv7_g20607
NIATv7_g20609
NIATv7_g20611
NIATv7_g20613
NIATv7_g20614
NIATv7_g20624
NIATv7_g20628
NIATv7_g20629
NIATv7_g20630
NIATv7_g20633
NIATv7_g20635
NIATv7_g20638
NIATv7_g20639
NIATv7_g20641
NIATv7_g20647
NIATv7_g20648
NIATv7_g20650
NIATv7_g20652
NIATv7_g20653
NIATv7_g20658
NIATv7_g20659
NIATv7_g20660
NIATv7_g20662
NIATv7_g20663
NIATv7_g20664
NIATv7_g20666
NIATv7_g20667
NIATv7_g20673
NIATv7_g20674
NIATv7_g20675
NIATv7_g20677
NIATv7_g20678
NIATv7_g20683
NIATv7_g20684
NIATv7_g20685
NIATv7_g20686
NIATv7_g20690
NIATv7_g20691
NIATv7_g20692
NIATv7_g20693
NIATv7_g20695
NIATv7_g20696
NIATv7_g20697
NIATv7_g20699
NIATv7_g20700
NIATv7_g20701
NIATv7_g20703
NIATv7_g20704
NIATv7_g20705
NIATv7_g20706
NIATv7_g20707
NIATv7_g20709
NIATv7_g20713
NIATv7_g20714
NIATv7_g20717
NIATv7_g20718
NIATv7_g20720
NIATv7_g20721
NIATv7_g20739
NIATv7_g20741
NIATv7_g20742
NIATv7_g20743
NIATv7_g20744
NIATv7_g20747
NIATv7_g20749
NIATv7_g20750
NIATv7_g20751
NIATv7_g20756
NIATv7_g20757
NIATv7_g20758
NIATv7_g20759
NIATv7_g20760
NIATv7_g20761
NIATv7_g20765
NIATv7_g20766
NIATv7_g20769
NIATv7_g20770
NIATv7_g20774
NIATv7_g20776
NIATv7_g20777
NIATv7_g20779
NIATv7_g20780
NIATv7_g20781
NIATv7_g20783
NIATv7_g20791
NIATv7_g20793
NIATv7_g20794
NIATv7_g20795
NIATv7_g20796
NIATv7_g20797
NIATv7_g20800
NIATv7_g20801
NIATv7_g20804
NIATv7_g20806
NIATv7_g20808
NIATv7_g20811
NIATv7_g20813
NIATv7_g20816
NIATv7_g20819
NIATv7_g20822
NIATv7_g20825
NIATv7_g20827
NIATv7_g20834
NIATv7_g20835
NIATv7_g20838
NIATv7_g20839
NIATv7_g20840
NIATv7_g20843
NIATv7_g20846
NIATv7_g20847
NIATv7_g20848
NIATv7_g20852
NIATv7_g20853
NIATv7_g20857
NIATv7_g20861
NIATv7_g20865
NIATv7_g20866
NIATv7_g20869
NIATv7_g20870
NIATv7_g20872
NIATv7_g20877
NIATv7_g20879
NIATv7_g20880
NIATv7_g20882
NIATv7_g20883
NIATv7_g20884
NIATv7_g20885
NIATv7_g20888
NIATv7_g20889
NIATv7_g20890
NIATv7_g20893
NIATv7_g20895
NIATv7_g20901
NIATv7_g20902
NIATv7_g20903
NIATv7_g20905
NIATv7_g20906
NIATv7_g20909
NIATv7_g20910
NIATv7_g20911
NIATv7_g20912
NIATv7_g20915
NIATv7_g20918
NIATv7_g20919
NIATv7_g20920
NIATv7_g20923
NIATv7_g20924
NIATv7_g20925
NIATv7_g20930
NIATv7_g20933
NIATv7_g20935
NIATv7_g20937
NIATv7_g20940
NIATv7_g20941
NIATv7_g20942
NIATv7_g20944
NIATv7_g20946
NIATv7_g20948
NIATv7_g20949
NIATv7_g20951
NIATv7_g20952
NIATv7_g20953
NIATv7_g20955
NIATv7_g20956
NIATv7_g20957
NIATv7_g20958
NIATv7_g20959
NIATv7_g20960
NIATv7_g20961
NIATv7_g20965
NIATv7_g20966
NIATv7_g20967
NIATv7_g20968
NIATv7_g20973
NIATv7_g20974
NIATv7_g20975
NIATv7_g20978
NIATv7_g20979
NIATv7_g20980
NIATv7_g20981
NIATv7_g20984
NIATv7_g20986
NIATv7_g20987
NIATv7_g20989
NIATv7_g20992
NIATv7_g20993
NIATv7_g20996
NIATv7_g20998
NIATv7_g21000
NIATv7_g21001
NIATv7_g21003
NIATv7_g21004
NIATv7_g21009
NIATv7_g21010
NIATv7_g21011
NIATv7_g21012
NIATv7_g21014
NIATv7_g21016
NIATv7_g21018
NIATv7_g21020
NIATv7_g21022
NIATv7_g21024
NIATv7_g21025
NIATv7_g21026
NIATv7_g21029
NIATv7_g21030
NIATv7_g21031
NIATv7_g21032
NIATv7_g21033
NIATv7_g21035
NIATv7_g21036
NIATv7_g21037
NIATv7_g21039
NIATv7_g21041
NIATv7_g21042
NIATv7_g21045
NIATv7_g21050
NIATv7_g21052
NIATv7_g21054
NIATv7_g21057
NIATv7_g21062
NIATv7_g21065
NIATv7_g21067
NIATv7_g21069
NIATv7_g21070
NIATv7_g21074
NIATv7_g21077
NIATv7_g21079
NIATv7_g21080
NIATv7_g21090
NIATv7_g21092
NIATv7_g21096
NIATv7_g21099
NIATv7_g21101
NIATv7_g21103
NIATv7_g21104
NIATv7_g21113
NIATv7_g21117
NIATv7_g21118
NIATv7_g21120
NIATv7_g21124
NIATv7_g21129
NIATv7_g21131
NIATv7_g21132
NIATv7_g21133
NIATv7_g21135
NIATv7_g21137
NIATv7_g21138
NIATv7_g21139
NIATv7_g21141
NIATv7_g21144
NIATv7_g21146
NIATv7_g21148
NIATv7_g21149
NIATv7_g21154
NIATv7_g21155
NIATv7_g21160
NIATv7_g21164
NIATv7_g21166
NIATv7_g21169
NIATv7_g21171
NIATv7_g21172
NIATv7_g21173
NIATv7_g21174
NIATv7_g21175
NIATv7_g21176
NIATv7_g21181
NIATv7_g21182
NIATv7_g21183
NIATv7_g21185
NIATv7_g21186
NIATv7_g21188
NIATv7_g21189
NIATv7_g21190
NIATv7_g21191
NIATv7_g21195
NIATv7_g21197
NIATv7_g21201
NIATv7_g21202
NIATv7_g21205
NIATv7_g21206
NIATv7_g21207
NIATv7_g21209
NIATv7_g21212
NIATv7_g21218
NIATv7_g21220
NIATv7_g21222
NIATv7_g21223
NIATv7_g21224
NIATv7_g21225
NIATv7_g21227
NIATv7_g21229
NIATv7_g21230
NIATv7_g21231
NIATv7_g21232
NIATv7_g21235
NIATv7_g21237
NIATv7_g21239
NIATv7_g21245
NIATv7_g21248
NIATv7_g21249
NIATv7_g21251
NIATv7_g21253
NIATv7_g21254
NIATv7_g21255
NIATv7_g21256
NIATv7_g21259
NIATv7_g21260
NIATv7_g21263
NIATv7_g21264
NIATv7_g21265
NIATv7_g21266
NIATv7_g21269
NIATv7_g21274
NIATv7_g21279
NIATv7_g21280
NIATv7_g21281
NIATv7_g21282
NIATv7_g21283
NIATv7_g21286
NIATv7_g21290
NIATv7_g21292
NIATv7_g21295
NIATv7_g21297
NIATv7_g21298
NIATv7_g21300
NIATv7_g21301
NIATv7_g21303
NIATv7_g21306
NIATv7_g21310
NIATv7_g21311
NIATv7_g21312
NIATv7_g21313
NIATv7_g21315
NIATv7_g21316
NIATv7_g21317
NIATv7_g21319
NIATv7_g21320
NIATv7_g21321
NIATv7_g21322
NIATv7_g21323
NIATv7_g21326
NIATv7_g21328
NIATv7_g21329
NIATv7_g21330
NIATv7_g21332
NIATv7_g21335
NIATv7_g21337
NIATv7_g21347
NIATv7_g21348
NIATv7_g21352
NIATv7_g21359
NIATv7_g21360
NIATv7_g21361
NIATv7_g21363
NIATv7_g21365
NIATv7_g21366
NIATv7_g21370
NIATv7_g21375
NIATv7_g21380
NIATv7_g21381
NIATv7_g21382
NIATv7_g21384
NIATv7_g21385
NIATv7_g21386
NIATv7_g21387
NIATv7_g21388
NIATv7_g21398
NIATv7_g21400
NIATv7_g21401
NIATv7_g21403
NIATv7_g21405
NIATv7_g21409
NIATv7_g21413
NIATv7_g21414
NIATv7_g21415
NIATv7_g21416
NIATv7_g21417
NIATv7_g21418
NIATv7_g21419
NIATv7_g21422
NIATv7_g21423
NIATv7_g21425
NIATv7_g21426
NIATv7_g21427
NIATv7_g21428
NIATv7_g21430
NIATv7_g21431
NIATv7_g21432
NIATv7_g21434
NIATv7_g21435
NIATv7_g21442
NIATv7_g21447
NIATv7_g21448
NIATv7_g21449
NIATv7_g21452
NIATv7_g21453
NIATv7_g21454
NIATv7_g21455
NIATv7_g21456
NIATv7_g21458
NIATv7_g21459
NIATv7_g21460
NIATv7_g21461
NIATv7_g21471
NIATv7_g21474
NIATv7_g21480
NIATv7_g21482
NIATv7_g21484
NIATv7_g21485
NIATv7_g21487
NIATv7_g21488
NIATv7_g21489
NIATv7_g21491
NIATv7_g21492
NIATv7_g21493
NIATv7_g21494
NIATv7_g21497
NIATv7_g21498
NIATv7_g21501
NIATv7_g21505
NIATv7_g21507
NIATv7_g21508
NIATv7_g21509
NIATv7_g21511
NIATv7_g21512
NIATv7_g21519
NIATv7_g21521
NIATv7_g21523
NIATv7_g21524
NIATv7_g21529
NIATv7_g21530
NIATv7_g21531
NIATv7_g21532
NIATv7_g21533
NIATv7_g21534
NIATv7_g21535
NIATv7_g21536
NIATv7_g21537
NIATv7_g21538
NIATv7_g21543
NIATv7_g21546
NIATv7_g21547
NIATv7_g21549
NIATv7_g21551
NIATv7_g21552
NIATv7_g21554
NIATv7_g21555
NIATv7_g21556
NIATv7_g21557
NIATv7_g21560
NIATv7_g21561
NIATv7_g21563
NIATv7_g21565
NIATv7_g21566
NIATv7_g21568
NIATv7_g21570
NIATv7_g21571
NIATv7_g21573
NIATv7_g21577
NIATv7_g21578
NIATv7_g21581
NIATv7_g21582
NIATv7_g21586
NIATv7_g21587
NIATv7_g21589
NIATv7_g21599
NIATv7_g21601
NIATv7_g21602
NIATv7_g21603
NIATv7_g21605
NIATv7_g21606
NIATv7_g21607
NIATv7_g21608
NIATv7_g21609
NIATv7_g21611
NIATv7_g21613
NIATv7_g21615
NIATv7_g21618
NIATv7_g21619
NIATv7_g21621
NIATv7_g21622
NIATv7_g21623
NIATv7_g21625
NIATv7_g21626
NIATv7_g21627
NIATv7_g21628
NIATv7_g21629
NIATv7_g21630
NIATv7_g21632
NIATv7_g21633
NIATv7_g21634
NIATv7_g21636
NIATv7_g21637
NIATv7_g21638
NIATv7_g21639
NIATv7_g21641
NIATv7_g21642
NIATv7_g21644
NIATv7_g21652
NIATv7_g21656
NIATv7_g21658
NIATv7_g21659
NIATv7_g21661
NIATv7_g21662
NIATv7_g21667
NIATv7_g21668
NIATv7_g21669
NIATv7_g21670
NIATv7_g21674
NIATv7_g21676
NIATv7_g21678
NIATv7_g21679
NIATv7_g21680
NIATv7_g21686
NIATv7_g21687
NIATv7_g21688
NIATv7_g21689
NIATv7_g21691
NIATv7_g21692
NIATv7_g21695
NIATv7_g21698
NIATv7_g21699
NIATv7_g21701
NIATv7_g21702
NIATv7_g21706
NIATv7_g21713
NIATv7_g21714
NIATv7_g21716
NIATv7_g21718
NIATv7_g21724
NIATv7_g21725
NIATv7_g21726
NIATv7_g21732
NIATv7_g21733
NIATv7_g21735
NIATv7_g21737
NIATv7_g21739
NIATv7_g21740
NIATv7_g21741
NIATv7_g21742
NIATv7_g21743
NIATv7_g21744
NIATv7_g21745
NIATv7_g21746
NIATv7_g21747
NIATv7_g21748
NIATv7_g21750
NIATv7_g21751
NIATv7_g21752
NIATv7_g21753
NIATv7_g21754
NIATv7_g21755
NIATv7_g21760
NIATv7_g21762
NIATv7_g21763
NIATv7_g21764
NIATv7_g21765
NIATv7_g21766
NIATv7_g21768
NIATv7_g21769
NIATv7_g21772
NIATv7_g21773
NIATv7_g21774
NIATv7_g21776
NIATv7_g21779
NIATv7_g21782
NIATv7_g21783
NIATv7_g21787
NIATv7_g21790
NIATv7_g21791
NIATv7_g21792
NIATv7_g21794
NIATv7_g21795
NIATv7_g21798
NIATv7_g21799
NIATv7_g21800
NIATv7_g21805
NIATv7_g21807
NIATv7_g21808
NIATv7_g21809
NIATv7_g21813
NIATv7_g21814
NIATv7_g21818
NIATv7_g21819
NIATv7_g21820
NIATv7_g21823
NIATv7_g21824
NIATv7_g21828
NIATv7_g21830
NIATv7_g21832
NIATv7_g21834
NIATv7_g21836
NIATv7_g21840
NIATv7_g21843
NIATv7_g21847
NIATv7_g21849
NIATv7_g21850
NIATv7_g21852
NIATv7_g21853
NIATv7_g21857
NIATv7_g21858
NIATv7_g21859
NIATv7_g21860
NIATv7_g21861
NIATv7_g21862
NIATv7_g21863
NIATv7_g21864
NIATv7_g21865
NIATv7_g21866
NIATv7_g21867
NIATv7_g21868
NIATv7_g21869
NIATv7_g21870
NIATv7_g21874
NIATv7_g21876
NIATv7_g21877
NIATv7_g21878
NIATv7_g21879
NIATv7_g21880
NIATv7_g21881
NIATv7_g21883
NIATv7_g21884
NIATv7_g21885
NIATv7_g21886
NIATv7_g21887
NIATv7_g21888
NIATv7_g21889
NIATv7_g21891
NIATv7_g21894
NIATv7_g21899
NIATv7_g21902
NIATv7_g21903
NIATv7_g21905
NIATv7_g21908
NIATv7_g21910
NIATv7_g21911
NIATv7_g21912
NIATv7_g21916
NIATv7_g21921
NIATv7_g21923
NIATv7_g21924
NIATv7_g21925
NIATv7_g21927
NIATv7_g21928
NIATv7_g21929
NIATv7_g21933
NIATv7_g21934
NIATv7_g21935
NIATv7_g21936
NIATv7_g21941
NIATv7_g21942
NIATv7_g21943
NIATv7_g21944
NIATv7_g21945
NIATv7_g21946
NIATv7_g21947
NIATv7_g21948
NIATv7_g21954
NIATv7_g21955
NIATv7_g21956
NIATv7_g21958
NIATv7_g21959
NIATv7_g21960
NIATv7_g21961
NIATv7_g21962
NIATv7_g21963
NIATv7_g21965
NIATv7_g21967
NIATv7_g21968
NIATv7_g21969
NIATv7_g21970
NIATv7_g21971
NIATv7_g21972
NIATv7_g21973
NIATv7_g21974
NIATv7_g21975
NIATv7_g21977
NIATv7_g21979
NIATv7_g21987
NIATv7_g21989
NIATv7_g21991
NIATv7_g21993
NIATv7_g21996
NIATv7_g22000
NIATv7_g22001
NIATv7_g22004
NIATv7_g22006
NIATv7_g22012
NIATv7_g22013
NIATv7_g22014
NIATv7_g22015
NIATv7_g22016
NIATv7_g22017
NIATv7_g22018
NIATv7_g22019
NIATv7_g22020
NIATv7_g22023
NIATv7_g22024
NIATv7_g22026
NIATv7_g22027
NIATv7_g22028
NIATv7_g22031
NIATv7_g22032
NIATv7_g22033
NIATv7_g22034
NIATv7_g22037
NIATv7_g22039
NIATv7_g22040
NIATv7_g22042
NIATv7_g22044
NIATv7_g22045
NIATv7_g22047
NIATv7_g22049
NIATv7_g22050
NIATv7_g22052
NIATv7_g22056
NIATv7_g22059
NIATv7_g22061
NIATv7_g22067
NIATv7_g22070
NIATv7_g22071
NIATv7_g22076
NIATv7_g22077
NIATv7_g22081
NIATv7_g22084
NIATv7_g22088
NIATv7_g22089
NIATv7_g22090
NIATv7_g22091
NIATv7_g22093
NIATv7_g22097
NIATv7_g22100
NIATv7_g22104
NIATv7_g22105
NIATv7_g22106
NIATv7_g22107
NIATv7_g22112
NIATv7_g22113
NIATv7_g22115
NIATv7_g22116
NIATv7_g22118
NIATv7_g22121
NIATv7_g22123
NIATv7_g22124
NIATv7_g22125
NIATv7_g22126
NIATv7_g22129
NIATv7_g22130
NIATv7_g22131
NIATv7_g22132
NIATv7_g22133
NIATv7_g22135
NIATv7_g22136
NIATv7_g22139
NIATv7_g22140
NIATv7_g22144
NIATv7_g22146
NIATv7_g22147
NIATv7_g22150
NIATv7_g22155
NIATv7_g22160
NIATv7_g22164
NIATv7_g22165
NIATv7_g22169
NIATv7_g22170
NIATv7_g22171
NIATv7_g22176
NIATv7_g22178
NIATv7_g22181
NIATv7_g22183
NIATv7_g22184
NIATv7_g22186
NIATv7_g22188
NIATv7_g22189
NIATv7_g22190
NIATv7_g22191
NIATv7_g22192
NIATv7_g22195
NIATv7_g22196
NIATv7_g22197
NIATv7_g22199
NIATv7_g22202
NIATv7_g22203
NIATv7_g22205
NIATv7_g22209
NIATv7_g22210
NIATv7_g22212
NIATv7_g22213
NIATv7_g22214
NIATv7_g22217
NIATv7_g22218
NIATv7_g22220
NIATv7_g22222
NIATv7_g22226
NIATv7_g22227
NIATv7_g22229
NIATv7_g22232
NIATv7_g22233
NIATv7_g22234
NIATv7_g22238
NIATv7_g22239
NIATv7_g22240
NIATv7_g22241
NIATv7_g22242
NIATv7_g22244
NIATv7_g22246
NIATv7_g22248
NIATv7_g22251
NIATv7_g22252
NIATv7_g22257
NIATv7_g22260
NIATv7_g22261
NIATv7_g22263
NIATv7_g22265
NIATv7_g22266
NIATv7_g22267
NIATv7_g22268
NIATv7_g22269
NIATv7_g22270
NIATv7_g22271
NIATv7_g22272
NIATv7_g22276
NIATv7_g22277
NIATv7_g22279
NIATv7_g22283
NIATv7_g22284
NIATv7_g22288
NIATv7_g22289
NIATv7_g22291
NIATv7_g22292
NIATv7_g22293
NIATv7_g22297
NIATv7_g22299
NIATv7_g22304
NIATv7_g22307
NIATv7_g22310
NIATv7_g22314
NIATv7_g22315
NIATv7_g22316
NIATv7_g22317
NIATv7_g22319
NIATv7_g22321
NIATv7_g22322
NIATv7_g22323
NIATv7_g22324
NIATv7_g22327
NIATv7_g22333
NIATv7_g22334
NIATv7_g22335
NIATv7_g22336
NIATv7_g22337
NIATv7_g22338
NIATv7_g22339
NIATv7_g22340
NIATv7_g22341
NIATv7_g22342
NIATv7_g22343
NIATv7_g22345
NIATv7_g22347
NIATv7_g22348
NIATv7_g22352
NIATv7_g22353
NIATv7_g22354
NIATv7_g22355
NIATv7_g22363
NIATv7_g22364
NIATv7_g22365
NIATv7_g22368
NIATv7_g22370
NIATv7_g22372
NIATv7_g22373
NIATv7_g22375
NIATv7_g22376
NIATv7_g22381
NIATv7_g22383
NIATv7_g22387
NIATv7_g22388
NIATv7_g22391
NIATv7_g22392
NIATv7_g22393
NIATv7_g22394
NIATv7_g22395
NIATv7_g22397
NIATv7_g22398
NIATv7_g22399
NIATv7_g22401
NIATv7_g22402
NIATv7_g22404
NIATv7_g22406
NIATv7_g22407
NIATv7_g22408
NIATv7_g22409
NIATv7_g22410
NIATv7_g22414
NIATv7_g22417
NIATv7_g22418
NIATv7_g22419
NIATv7_g22420
NIATv7_g22421
NIATv7_g22425
NIATv7_g22428
NIATv7_g22434
NIATv7_g22438
NIATv7_g22439
NIATv7_g22440
NIATv7_g22442
NIATv7_g22443
NIATv7_g22444
NIATv7_g22445
NIATv7_g22447
NIATv7_g22449
NIATv7_g22451
NIATv7_g22452
NIATv7_g22455
NIATv7_g22456
NIATv7_g22457
NIATv7_g22458
NIATv7_g22459
NIATv7_g22462
NIATv7_g22463
NIATv7_g22466
NIATv7_g22467
NIATv7_g22470
NIATv7_g22471
NIATv7_g22472
NIATv7_g22475
NIATv7_g22476
NIATv7_g22477
NIATv7_g22480
NIATv7_g22481
NIATv7_g22482
NIATv7_g22483
NIATv7_g22484
NIATv7_g22488
NIATv7_g22491
NIATv7_g22492
NIATv7_g22493
NIATv7_g22494
NIATv7_g22495
NIATv7_g22497
NIATv7_g22502
NIATv7_g22503
NIATv7_g22504
NIATv7_g22507
NIATv7_g22508
NIATv7_g22511
NIATv7_g22512
NIATv7_g22513
NIATv7_g22515
NIATv7_g22518
NIATv7_g22519
NIATv7_g22521
NIATv7_g22522
NIATv7_g22524
NIATv7_g22525
NIATv7_g22530
NIATv7_g22531
NIATv7_g22532
NIATv7_g22533
NIATv7_g22535
NIATv7_g22536
NIATv7_g22540
NIATv7_g22542
NIATv7_g22544
NIATv7_g22546
NIATv7_g22548
NIATv7_g22552
NIATv7_g22558
NIATv7_g22562
NIATv7_g22563
NIATv7_g22564
NIATv7_g22570
NIATv7_g22571
NIATv7_g22572
NIATv7_g22577
NIATv7_g22578
NIATv7_g22581
NIATv7_g22584
NIATv7_g22586
NIATv7_g22588
NIATv7_g22589
NIATv7_g22592
NIATv7_g22593
NIATv7_g22594
NIATv7_g22597
NIATv7_g22599
NIATv7_g22600
NIATv7_g22601
NIATv7_g22602
NIATv7_g22603
NIATv7_g22608
NIATv7_g22609
NIATv7_g22610
NIATv7_g22612
NIATv7_g22619
NIATv7_g22621
NIATv7_g22622
NIATv7_g22623
NIATv7_g22624
NIATv7_g22626
NIATv7_g22629
NIATv7_g22632
NIATv7_g22635
NIATv7_g22636
NIATv7_g22639
NIATv7_g22641
NIATv7_g22643
NIATv7_g22644
NIATv7_g22647
NIATv7_g22648
NIATv7_g22649
NIATv7_g22650
NIATv7_g22651
NIATv7_g22652
NIATv7_g22653
NIATv7_g22655
NIATv7_g22661
NIATv7_g22662
NIATv7_g22663
NIATv7_g22670
NIATv7_g22671
NIATv7_g22673
NIATv7_g22674
NIATv7_g22680
NIATv7_g22681
NIATv7_g22685
NIATv7_g22687
NIATv7_g22688
NIATv7_g22690
NIATv7_g22691
NIATv7_g22692
NIATv7_g22693
NIATv7_g22694
NIATv7_g22695
NIATv7_g22697
NIATv7_g22698
NIATv7_g22700
NIATv7_g22701
NIATv7_g22702
NIATv7_g22704
NIATv7_g22709
NIATv7_g22711
NIATv7_g22714
NIATv7_g22715
NIATv7_g22718
NIATv7_g22719
NIATv7_g22720
NIATv7_g22724
NIATv7_g22726
NIATv7_g22729
NIATv7_g22732
NIATv7_g22734
NIATv7_g22740
NIATv7_g22741
NIATv7_g22742
NIATv7_g22743
NIATv7_g22746
NIATv7_g22749
NIATv7_g22750
NIATv7_g22757
NIATv7_g22758
NIATv7_g22759
NIATv7_g22761
NIATv7_g22763
NIATv7_g22766
NIATv7_g22767
NIATv7_g22768
NIATv7_g22769
NIATv7_g22770
NIATv7_g22773
NIATv7_g22777
NIATv7_g22778
NIATv7_g22779
NIATv7_g22780
NIATv7_g22782
NIATv7_g22783
NIATv7_g22784
NIATv7_g22785
NIATv7_g22789
NIATv7_g22791
NIATv7_g22792
NIATv7_g22794
NIATv7_g22795
NIATv7_g22796
NIATv7_g22798
NIATv7_g22804
NIATv7_g22805
NIATv7_g22807
NIATv7_g22808
NIATv7_g22809
NIATv7_g22810
NIATv7_g22812
NIATv7_g22814
NIATv7_g22815
NIATv7_g22817
NIATv7_g22818
NIATv7_g22820
NIATv7_g22821
NIATv7_g22824
NIATv7_g22825
NIATv7_g22826
NIATv7_g22827
NIATv7_g22830
NIATv7_g22832
NIATv7_g22833
NIATv7_g22835
NIATv7_g22837
NIATv7_g22838
NIATv7_g22839
NIATv7_g22842
NIATv7_g22844
NIATv7_g22846
NIATv7_g22848
NIATv7_g22850
NIATv7_g22851
NIATv7_g22852
NIATv7_g22854
NIATv7_g22855
NIATv7_g22856
NIATv7_g22857
NIATv7_g22861
NIATv7_g22862
NIATv7_g22863
NIATv7_g22865
NIATv7_g22867
NIATv7_g22868
NIATv7_g22869
NIATv7_g22870
NIATv7_g22871
NIATv7_g22872
NIATv7_g22874
NIATv7_g22875
NIATv7_g22879
NIATv7_g22881
NIATv7_g22882
NIATv7_g22883
NIATv7_g22884
NIATv7_g22886
NIATv7_g22888
NIATv7_g22889
NIATv7_g22890
NIATv7_g22891
NIATv7_g22892
NIATv7_g22893
NIATv7_g22894
NIATv7_g22902
NIATv7_g22903
NIATv7_g22904
NIATv7_g22910
NIATv7_g22911
NIATv7_g22912
NIATv7_g22917
NIATv7_g22919
NIATv7_g22920
NIATv7_g22921
NIATv7_g22923
NIATv7_g22924
NIATv7_g22925
NIATv7_g22927
NIATv7_g22929
NIATv7_g22932
NIATv7_g22936
NIATv7_g22937
NIATv7_g22939
NIATv7_g22940
NIATv7_g22945
NIATv7_g22949
NIATv7_g22951
NIATv7_g22953
NIATv7_g22954
NIATv7_g22955
NIATv7_g22956
NIATv7_g22959
NIATv7_g22960
NIATv7_g22963
NIATv7_g22965
NIATv7_g22968
NIATv7_g22970
NIATv7_g22971
NIATv7_g22973
NIATv7_g22976
NIATv7_g22977
NIATv7_g22978
NIATv7_g22979
NIATv7_g22980
NIATv7_g22981
NIATv7_g22982
NIATv7_g22983
NIATv7_g22988
NIATv7_g22990
NIATv7_g22996
NIATv7_g23001
NIATv7_g23002
NIATv7_g23003
NIATv7_g23006
NIATv7_g23010
NIATv7_g23011
NIATv7_g23012
NIATv7_g23020
NIATv7_g23021
NIATv7_g23022
NIATv7_g23023
NIATv7_g23024
NIATv7_g23025
NIATv7_g23026
NIATv7_g23027
NIATv7_g23033
NIATv7_g23037
NIATv7_g23038
NIATv7_g23039
NIATv7_g23040
NIATv7_g23043
NIATv7_g23044
NIATv7_g23048
NIATv7_g23051
NIATv7_g23052
NIATv7_g23053
NIATv7_g23056
NIATv7_g23058
NIATv7_g23060
NIATv7_g23067
NIATv7_g23068
NIATv7_g23070
NIATv7_g23071
NIATv7_g23075
NIATv7_g23077
NIATv7_g23078
NIATv7_g23079
NIATv7_g23080
NIATv7_g23083
NIATv7_g23084
NIATv7_g23086
NIATv7_g23101
NIATv7_g23105
NIATv7_g23106
NIATv7_g23107
NIATv7_g23109
NIATv7_g23110
NIATv7_g23113
NIATv7_g23115
NIATv7_g23117
NIATv7_g23118
NIATv7_g23119
NIATv7_g23120
NIATv7_g23121
NIATv7_g23122
NIATv7_g23123
NIATv7_g23126
NIATv7_g23129
NIATv7_g23132
NIATv7_g23134
NIATv7_g23136
NIATv7_g23138
NIATv7_g23140
NIATv7_g23145
NIATv7_g23146
NIATv7_g23148
NIATv7_g23149
NIATv7_g23150
NIATv7_g23151
NIATv7_g23152
NIATv7_g23153
NIATv7_g23155
NIATv7_g23156
NIATv7_g23157
NIATv7_g23158
NIATv7_g23163
NIATv7_g23165
NIATv7_g23166
NIATv7_g23167
NIATv7_g23170
NIATv7_g23171
NIATv7_g23172
NIATv7_g23173
NIATv7_g23174
NIATv7_g23176
NIATv7_g23177
NIATv7_g23179
NIATv7_g23180
NIATv7_g23181
NIATv7_g23182
NIATv7_g23184
NIATv7_g23185
NIATv7_g23186
NIATv7_g23189
NIATv7_g23195
NIATv7_g23198
NIATv7_g23200
NIATv7_g23202
NIATv7_g23205
NIATv7_g23206
NIATv7_g23207
NIATv7_g23208
NIATv7_g23209
NIATv7_g23210
NIATv7_g23211
NIATv7_g23212
NIATv7_g23213
NIATv7_g23215
NIATv7_g23218
NIATv7_g23220
NIATv7_g23221
NIATv7_g23222
NIATv7_g23224
NIATv7_g23226
NIATv7_g23227
NIATv7_g23228
NIATv7_g23230
NIATv7_g23231
NIATv7_g23232
NIATv7_g23233
NIATv7_g23237
NIATv7_g23240
NIATv7_g23243
NIATv7_g23244
NIATv7_g23245
NIATv7_g23247
NIATv7_g23252
NIATv7_g23255
NIATv7_g23258
NIATv7_g23262
NIATv7_g23263
NIATv7_g23265
NIATv7_g23268
NIATv7_g23271
NIATv7_g23275
NIATv7_g23277
NIATv7_g23278
NIATv7_g23280
NIATv7_g23284
NIATv7_g23288
NIATv7_g23290
NIATv7_g23293
NIATv7_g23294
NIATv7_g23296
NIATv7_g23299
NIATv7_g23301
NIATv7_g23303
NIATv7_g23304
NIATv7_g23305
NIATv7_g23306
NIATv7_g23307
NIATv7_g23309
NIATv7_g23312
NIATv7_g23314
NIATv7_g23315
NIATv7_g23316
NIATv7_g23317
NIATv7_g23318
NIATv7_g23319
NIATv7_g23322
NIATv7_g23323
NIATv7_g23324
NIATv7_g23325
NIATv7_g23326
NIATv7_g23328
NIATv7_g23329
NIATv7_g23331
NIATv7_g23332
NIATv7_g23333
NIATv7_g23335
NIATv7_g23336
NIATv7_g23337
NIATv7_g23338
NIATv7_g23339
NIATv7_g23340
NIATv7_g23342
NIATv7_g23344
NIATv7_g23345
NIATv7_g23347
NIATv7_g23348
NIATv7_g23349
NIATv7_g23350
NIATv7_g23351
NIATv7_g23355
NIATv7_g23357
NIATv7_g23360
NIATv7_g23362
NIATv7_g23363
NIATv7_g23365
NIATv7_g23368
NIATv7_g23370
NIATv7_g23372
NIATv7_g23374
NIATv7_g23375
NIATv7_g23376
NIATv7_g23377
NIATv7_g23380
NIATv7_g23387
NIATv7_g23388
NIATv7_g23389
NIATv7_g23391
NIATv7_g23393
NIATv7_g23394
NIATv7_g23395
NIATv7_g23396
NIATv7_g23398
NIATv7_g23401
NIATv7_g23402
NIATv7_g23403
NIATv7_g23404
NIATv7_g23405
NIATv7_g23408
NIATv7_g23410
NIATv7_g23411
NIATv7_g23412
NIATv7_g23417
NIATv7_g23418
NIATv7_g23421
NIATv7_g23422
NIATv7_g23423
NIATv7_g23425
NIATv7_g23429
NIATv7_g23430
NIATv7_g23431
NIATv7_g23432
NIATv7_g23435
NIATv7_g23436
NIATv7_g23438
NIATv7_g23440
NIATv7_g23441
NIATv7_g23443
NIATv7_g23446
NIATv7_g23447
NIATv7_g23448
NIATv7_g23450
NIATv7_g23451
NIATv7_g23452
NIATv7_g23454
NIATv7_g23455
NIATv7_g23457
NIATv7_g23458
NIATv7_g23459
NIATv7_g23460
NIATv7_g23462
NIATv7_g23464
NIATv7_g23468
NIATv7_g23469
NIATv7_g23470
NIATv7_g23471
NIATv7_g23474
NIATv7_g23477
NIATv7_g23478
NIATv7_g23479
NIATv7_g23480
NIATv7_g23481
NIATv7_g23482
NIATv7_g23486
NIATv7_g23488
NIATv7_g23489
NIATv7_g23490
NIATv7_g23492
NIATv7_g23495
NIATv7_g23496
NIATv7_g23499
NIATv7_g23501
NIATv7_g23503
NIATv7_g23504
NIATv7_g23505
NIATv7_g23507
NIATv7_g23509
NIATv7_g23510
NIATv7_g23513
NIATv7_g23514
NIATv7_g23515
NIATv7_g23516
NIATv7_g23517
NIATv7_g23521
NIATv7_g23522
NIATv7_g23523
NIATv7_g23524
NIATv7_g23525
NIATv7_g23528
NIATv7_g23533
NIATv7_g23534
NIATv7_g23535
NIATv7_g23536
NIATv7_g23538
NIATv7_g23539
NIATv7_g23542
NIATv7_g23543
NIATv7_g23544
NIATv7_g23546
NIATv7_g23547
NIATv7_g23548
NIATv7_g23549
NIATv7_g23551
NIATv7_g23552
NIATv7_g23553
NIATv7_g23554
NIATv7_g23556
NIATv7_g23558
NIATv7_g23559
NIATv7_g23561
NIATv7_g23565
NIATv7_g23567
NIATv7_g23569
NIATv7_g23571
NIATv7_g23572
NIATv7_g23575
NIATv7_g23576
NIATv7_g23580
NIATv7_g23584
NIATv7_g23586
NIATv7_g23587
NIATv7_g23588
NIATv7_g23589
NIATv7_g23590
NIATv7_g23595
NIATv7_g23602
NIATv7_g23605
NIATv7_g23606
NIATv7_g23607
NIATv7_g23608
NIATv7_g23609
NIATv7_g23613
NIATv7_g23616
NIATv7_g23619
NIATv7_g23620
NIATv7_g23622
NIATv7_g23626
NIATv7_g23628
NIATv7_g23630
NIATv7_g23631
NIATv7_g23634
NIATv7_g23636
NIATv7_g23639
NIATv7_g23641
NIATv7_g23645
NIATv7_g23646
NIATv7_g23647
NIATv7_g23652
NIATv7_g23653
NIATv7_g23654
NIATv7_g23655
NIATv7_g23656
NIATv7_g23658
NIATv7_g23659
NIATv7_g23660
NIATv7_g23663
NIATv7_g23668
NIATv7_g23669
NIATv7_g23670
NIATv7_g23674
NIATv7_g23675
NIATv7_g23676
NIATv7_g23677
NIATv7_g23679
NIATv7_g23681
NIATv7_g23682
NIATv7_g23683
NIATv7_g23684
NIATv7_g23685
NIATv7_g23686
NIATv7_g23687
NIATv7_g23690
NIATv7_g23691
NIATv7_g23692
NIATv7_g23694
NIATv7_g23695
NIATv7_g23697
NIATv7_g23700
NIATv7_g23701
NIATv7_g23702
NIATv7_g23703
NIATv7_g23704
NIATv7_g23705
NIATv7_g23706
NIATv7_g23708
NIATv7_g23711
NIATv7_g23715
NIATv7_g23717
NIATv7_g23718
NIATv7_g23719
NIATv7_g23721
NIATv7_g23729
NIATv7_g23730
NIATv7_g23731
NIATv7_g23736
NIATv7_g23737
NIATv7_g23738
NIATv7_g23741
NIATv7_g23747
NIATv7_g23748
NIATv7_g23749
NIATv7_g23750
NIATv7_g23752
NIATv7_g23753
NIATv7_g23754
NIATv7_g23756
NIATv7_g23761
NIATv7_g23763
NIATv7_g23764
NIATv7_g23766
NIATv7_g23767
NIATv7_g23770
NIATv7_g23771
NIATv7_g23774
NIATv7_g23780
NIATv7_g23788
NIATv7_g23794
NIATv7_g23795
NIATv7_g23796
NIATv7_g23798
NIATv7_g23800
NIATv7_g23801
NIATv7_g23803
NIATv7_g23804
NIATv7_g23805
NIATv7_g23809
NIATv7_g23812
NIATv7_g23820
NIATv7_g23821
NIATv7_g23822
NIATv7_g23823
NIATv7_g23825
NIATv7_g23828
NIATv7_g23829
NIATv7_g23834
NIATv7_g23836
NIATv7_g23837
NIATv7_g23838
NIATv7_g23840
NIATv7_g23841
NIATv7_g23842
NIATv7_g23845
NIATv7_g23847
NIATv7_g23850
NIATv7_g23852
NIATv7_g23856
NIATv7_g23857
NIATv7_g23858
NIATv7_g23860
NIATv7_g23861
NIATv7_g23862
NIATv7_g23863
NIATv7_g23866
NIATv7_g23867
NIATv7_g23868
NIATv7_g23869
NIATv7_g23870
NIATv7_g23871
NIATv7_g23872
NIATv7_g23873
NIATv7_g23879
NIATv7_g23884
NIATv7_g23886
NIATv7_g23888
NIATv7_g23891
NIATv7_g23892
NIATv7_g23893
NIATv7_g23895
NIATv7_g23896
NIATv7_g23897
NIATv7_g23900
NIATv7_g23901
NIATv7_g23902
NIATv7_g23903
NIATv7_g23904
NIATv7_g23905
NIATv7_g23907
NIATv7_g23909
NIATv7_g23911
NIATv7_g23915
NIATv7_g23916
NIATv7_g23917
NIATv7_g23918
NIATv7_g23924
NIATv7_g23925
NIATv7_g23931
NIATv7_g23933
NIATv7_g23934
NIATv7_g23937
NIATv7_g23941
NIATv7_g23942
NIATv7_g23943
NIATv7_g23946
NIATv7_g23947
NIATv7_g23948
NIATv7_g23951
NIATv7_g23952
NIATv7_g23953
NIATv7_g23954
NIATv7_g23955
NIATv7_g23961
NIATv7_g23966
NIATv7_g23967
NIATv7_g23970
NIATv7_g23973
NIATv7_g23975
NIATv7_g23978
NIATv7_g23979
NIATv7_g23980
NIATv7_g23983
NIATv7_g23985
NIATv7_g23986
NIATv7_g23987
NIATv7_g23989
NIATv7_g23990
NIATv7_g23991
NIATv7_g23996
NIATv7_g23997
NIATv7_g23998
NIATv7_g23999
NIATv7_g24002
NIATv7_g24006
NIATv7_g24009
NIATv7_g24011
NIATv7_g24012
NIATv7_g24013
NIATv7_g24014
NIATv7_g24015
NIATv7_g24016
NIATv7_g24017
NIATv7_g24018
NIATv7_g24019
NIATv7_g24021
NIATv7_g24023
NIATv7_g24027
NIATv7_g24029
NIATv7_g24031
NIATv7_g24034
NIATv7_g24035
NIATv7_g24036
NIATv7_g24037
NIATv7_g24039
NIATv7_g24040
NIATv7_g24041
NIATv7_g24045
NIATv7_g24048
NIATv7_g24052
NIATv7_g24053
NIATv7_g24054
NIATv7_g24057
NIATv7_g24058
NIATv7_g24059
NIATv7_g24060
NIATv7_g24062
NIATv7_g24069
NIATv7_g24070
NIATv7_g24073
NIATv7_g24075
NIATv7_g24076
NIATv7_g24077
NIATv7_g24078
NIATv7_g24084
NIATv7_g24086
NIATv7_g24087
NIATv7_g24088
NIATv7_g24092
NIATv7_g24095
NIATv7_g24102
NIATv7_g24103
NIATv7_g24104
NIATv7_g24107
NIATv7_g24108
NIATv7_g24109
NIATv7_g24110
NIATv7_g24111
NIATv7_g24115
NIATv7_g24117
NIATv7_g24125
NIATv7_g24127
NIATv7_g24128
NIATv7_g24129
NIATv7_g24130
NIATv7_g24131
NIATv7_g24132
NIATv7_g24133
NIATv7_g24134
NIATv7_g24135
NIATv7_g24140
NIATv7_g24145
NIATv7_g24146
NIATv7_g24147
NIATv7_g24149
NIATv7_g24150
NIATv7_g24152
NIATv7_g24153
NIATv7_g24155
NIATv7_g24158
NIATv7_g24159
NIATv7_g24160
NIATv7_g24163
NIATv7_g24166
NIATv7_g24168
NIATv7_g24172
NIATv7_g24173
NIATv7_g24178
NIATv7_g24179
NIATv7_g24182
NIATv7_g24184
NIATv7_g24185
NIATv7_g24186
NIATv7_g24188
NIATv7_g24189
NIATv7_g24191
NIATv7_g24193
NIATv7_g24195
NIATv7_g24197
NIATv7_g24198
NIATv7_g24199
NIATv7_g24200
NIATv7_g24201
NIATv7_g24202
NIATv7_g24203
NIATv7_g24204
NIATv7_g24205
NIATv7_g24206
NIATv7_g24207
NIATv7_g24208
NIATv7_g24210
NIATv7_g24211
NIATv7_g24214
NIATv7_g24215
NIATv7_g24217
NIATv7_g24224
NIATv7_g24225
NIATv7_g24228
NIATv7_g24232
NIATv7_g24233
NIATv7_g24235
NIATv7_g24239
NIATv7_g24241
NIATv7_g24251
NIATv7_g24253
NIATv7_g24255
NIATv7_g24256
NIATv7_g24257
NIATv7_g24262
NIATv7_g24264
NIATv7_g24265
NIATv7_g24268
NIATv7_g24269
NIATv7_g24271
NIATv7_g24272
NIATv7_g24274
NIATv7_g24275
NIATv7_g24276
NIATv7_g24278
NIATv7_g24279
NIATv7_g24284
NIATv7_g24285
NIATv7_g24288
NIATv7_g24289
NIATv7_g24290
NIATv7_g24291
NIATv7_g24292
NIATv7_g24296
NIATv7_g24297
NIATv7_g24299
NIATv7_g24302
NIATv7_g24303
NIATv7_g24305
NIATv7_g24306
NIATv7_g24307
NIATv7_g24308
NIATv7_g24309
NIATv7_g24311
NIATv7_g24312
NIATv7_g24313
NIATv7_g24314
NIATv7_g24316
NIATv7_g24317
NIATv7_g24318
NIATv7_g24319
NIATv7_g24320
NIATv7_g24321
NIATv7_g24322
NIATv7_g24325
NIATv7_g24331
NIATv7_g24332
NIATv7_g24333
NIATv7_g24334
NIATv7_g24335
NIATv7_g24339
NIATv7_g24341
NIATv7_g24342
NIATv7_g24343
NIATv7_g24346
NIATv7_g24347
NIATv7_g24349
NIATv7_g24351
NIATv7_g24352
NIATv7_g24353
NIATv7_g24354
NIATv7_g24355
NIATv7_g24356
NIATv7_g24357
NIATv7_g24359
NIATv7_g24363
NIATv7_g24367
NIATv7_g24371
NIATv7_g24372
NIATv7_g24373
NIATv7_g24375
NIATv7_g24378
NIATv7_g24379
NIATv7_g24383
NIATv7_g24384
NIATv7_g24386
NIATv7_g24387
NIATv7_g24388
NIATv7_g24389
NIATv7_g24390
NIATv7_g24391
NIATv7_g24392
NIATv7_g24395
NIATv7_g24396
NIATv7_g24397
NIATv7_g24402
NIATv7_g24404
NIATv7_g24408
NIATv7_g24411
NIATv7_g24419
NIATv7_g24421
NIATv7_g24422
NIATv7_g24424
NIATv7_g24427
NIATv7_g24437
NIATv7_g24442
NIATv7_g24448
NIATv7_g24449
NIATv7_g24450
NIATv7_g24452
NIATv7_g24454
NIATv7_g24455
NIATv7_g24458
NIATv7_g24459
NIATv7_g24460
NIATv7_g24462
NIATv7_g24463
NIATv7_g24464
NIATv7_g24465
NIATv7_g24466
NIATv7_g24469
NIATv7_g24470
NIATv7_g24472
NIATv7_g24473
NIATv7_g24474
NIATv7_g24478
NIATv7_g24481
NIATv7_g24485
NIATv7_g24486
NIATv7_g24487
NIATv7_g24488
NIATv7_g24489
NIATv7_g24490
NIATv7_g24491
NIATv7_g24494
NIATv7_g24500
NIATv7_g24501
NIATv7_g24502
NIATv7_g24503
NIATv7_g24505
NIATv7_g24509
NIATv7_g24510
NIATv7_g24512
NIATv7_g24514
NIATv7_g24515
NIATv7_g24517
NIATv7_g24520
NIATv7_g24521
NIATv7_g24524
NIATv7_g24525
NIATv7_g24528
NIATv7_g24533
NIATv7_g24534
NIATv7_g24535
NIATv7_g24540
NIATv7_g24541
NIATv7_g24542
NIATv7_g24545
NIATv7_g24546
NIATv7_g24548
NIATv7_g24551
NIATv7_g24556
NIATv7_g24557
NIATv7_g24561
NIATv7_g24562
NIATv7_g24563
NIATv7_g24565
NIATv7_g24566
NIATv7_g24567
NIATv7_g24568
NIATv7_g24569
NIATv7_g24572
NIATv7_g24574
NIATv7_g24577
NIATv7_g24581
NIATv7_g24582
NIATv7_g24583
NIATv7_g24584
NIATv7_g24585
NIATv7_g24589
NIATv7_g24590
NIATv7_g24593
NIATv7_g24594
NIATv7_g24595
NIATv7_g24596
NIATv7_g24597
NIATv7_g24598
NIATv7_g24599
NIATv7_g24600
NIATv7_g24601
NIATv7_g24602
NIATv7_g24605
NIATv7_g24606
NIATv7_g24608
NIATv7_g24610
NIATv7_g24611
NIATv7_g24616
NIATv7_g24617
NIATv7_g24619
NIATv7_g24620
NIATv7_g24621
NIATv7_g24627
NIATv7_g24628
NIATv7_g24629
NIATv7_g24630
NIATv7_g24631
NIATv7_g24633
NIATv7_g24634
NIATv7_g24635
NIATv7_g24636
NIATv7_g24637
NIATv7_g24638
NIATv7_g24639
NIATv7_g24640
NIATv7_g24641
NIATv7_g24642
NIATv7_g24643
NIATv7_g24644
NIATv7_g24646
NIATv7_g24647
NIATv7_g24648
NIATv7_g24649
NIATv7_g24650
NIATv7_g24651
NIATv7_g24652
NIATv7_g24655
NIATv7_g24659
NIATv7_g24662
NIATv7_g24663
NIATv7_g24665
NIATv7_g24666
NIATv7_g24667
NIATv7_g24669
NIATv7_g24671
NIATv7_g24672
NIATv7_g24674
NIATv7_g24676
NIATv7_g24677
NIATv7_g24683
NIATv7_g24684
NIATv7_g24686
NIATv7_g24687
NIATv7_g24690
NIATv7_g24691
NIATv7_g24692
NIATv7_g24693
NIATv7_g24694
NIATv7_g24695
NIATv7_g24696
NIATv7_g24699
NIATv7_g24700
NIATv7_g24703
NIATv7_g24704
NIATv7_g24705
NIATv7_g24706
NIATv7_g24707
NIATv7_g24708
NIATv7_g24709
NIATv7_g24711
NIATv7_g24713
NIATv7_g24724
NIATv7_g24725
NIATv7_g24726
NIATv7_g24728
NIATv7_g24732
NIATv7_g24734
NIATv7_g24741
NIATv7_g24743
NIATv7_g24744
NIATv7_g24745
NIATv7_g24746
NIATv7_g24748
NIATv7_g24749
NIATv7_g24750
NIATv7_g24757
NIATv7_g24758
NIATv7_g24760
NIATv7_g24761
NIATv7_g24763
NIATv7_g24768
NIATv7_g24770
NIATv7_g24771
NIATv7_g24772
NIATv7_g24774
NIATv7_g24778
NIATv7_g24779
NIATv7_g24781
NIATv7_g24786
NIATv7_g24792
NIATv7_g24793
NIATv7_g24795
NIATv7_g24796
NIATv7_g24797
NIATv7_g24804
NIATv7_g24809
NIATv7_g24811
NIATv7_g24812
NIATv7_g24815
NIATv7_g24817
NIATv7_g24818
NIATv7_g24822
NIATv7_g24825
NIATv7_g24828
NIATv7_g24830
NIATv7_g24831
NIATv7_g24836
NIATv7_g24839
NIATv7_g24840
NIATv7_g24841
NIATv7_g24842
NIATv7_g24845
NIATv7_g24847
NIATv7_g24848
NIATv7_g24849
NIATv7_g24850
NIATv7_g24852
NIATv7_g24853
NIATv7_g24854
NIATv7_g24857
NIATv7_g24859
NIATv7_g24860
NIATv7_g24861
NIATv7_g24862
NIATv7_g24863
NIATv7_g24865
NIATv7_g24868
NIATv7_g24870
NIATv7_g24871
NIATv7_g24872
NIATv7_g24873
NIATv7_g24875
NIATv7_g24877
NIATv7_g24878
NIATv7_g24882
NIATv7_g24883
NIATv7_g24884
NIATv7_g24886
NIATv7_g24889
NIATv7_g24890
NIATv7_g24891
NIATv7_g24893
NIATv7_g24896
NIATv7_g24898
NIATv7_g24902
NIATv7_g24903
NIATv7_g24904
NIATv7_g24907
NIATv7_g24909
NIATv7_g24911
NIATv7_g24915
NIATv7_g24917
NIATv7_g24918
NIATv7_g24919
NIATv7_g24920
NIATv7_g24928
NIATv7_g24931
NIATv7_g24932
NIATv7_g24933
NIATv7_g24934
NIATv7_g24935
NIATv7_g24939
NIATv7_g24941
NIATv7_g24945
NIATv7_g24949
NIATv7_g24950
NIATv7_g24951
NIATv7_g24953
NIATv7_g24955
NIATv7_g24958
NIATv7_g24959
NIATv7_g24960
NIATv7_g24961
NIATv7_g24962
NIATv7_g24963
NIATv7_g24964
NIATv7_g24965
NIATv7_g24968
NIATv7_g24969
NIATv7_g24970
NIATv7_g24973
NIATv7_g24974
NIATv7_g24977
NIATv7_g24979
NIATv7_g24981
NIATv7_g24985
NIATv7_g24986
NIATv7_g24988
NIATv7_g24989
NIATv7_g24990
NIATv7_g24993
NIATv7_g24996
NIATv7_g24997
NIATv7_g25001
NIATv7_g25002
NIATv7_g25006
NIATv7_g25008
NIATv7_g25012
NIATv7_g25013
NIATv7_g25014
NIATv7_g25016
NIATv7_g25017
NIATv7_g25018
NIATv7_g25026
NIATv7_g25030
NIATv7_g25035
NIATv7_g25038
NIATv7_g25046
NIATv7_g25047
NIATv7_g25051
NIATv7_g25052
NIATv7_g25053
NIATv7_g25054
NIATv7_g25055
NIATv7_g25058
NIATv7_g25059
NIATv7_g25060
NIATv7_g25063
NIATv7_g25064
NIATv7_g25066
NIATv7_g25068
NIATv7_g25071
NIATv7_g25072
NIATv7_g25075
NIATv7_g25076
NIATv7_g25078
NIATv7_g25079
NIATv7_g25081
NIATv7_g25083
NIATv7_g25085
NIATv7_g25087
NIATv7_g25089
NIATv7_g25091
NIATv7_g25092
NIATv7_g25093
NIATv7_g25094
NIATv7_g25095
NIATv7_g25096
NIATv7_g25100
NIATv7_g25102
NIATv7_g25103
NIATv7_g25104
NIATv7_g25105
NIATv7_g25108
NIATv7_g25109
NIATv7_g25111
NIATv7_g25112
NIATv7_g25113
NIATv7_g25115
NIATv7_g25118
NIATv7_g25119
NIATv7_g25120
NIATv7_g25122
NIATv7_g25123
NIATv7_g25126
NIATv7_g25127
NIATv7_g25128
NIATv7_g25129
NIATv7_g25134
NIATv7_g25137
NIATv7_g25140
NIATv7_g25141
NIATv7_g25149
NIATv7_g25152
NIATv7_g25153
NIATv7_g25154
NIATv7_g25156
NIATv7_g25158
NIATv7_g25160
NIATv7_g25162
NIATv7_g25163
NIATv7_g25165
NIATv7_g25166
NIATv7_g25168
NIATv7_g25170
NIATv7_g25171
NIATv7_g25178
NIATv7_g25180
NIATv7_g25181
NIATv7_g25183
NIATv7_g25184
NIATv7_g25185
NIATv7_g25186
NIATv7_g25187
NIATv7_g25189
NIATv7_g25194
NIATv7_g25195
NIATv7_g25197
NIATv7_g25198
NIATv7_g25199
NIATv7_g25201
NIATv7_g25202
NIATv7_g25203
NIATv7_g25206
NIATv7_g25207
NIATv7_g25208
NIATv7_g25210
NIATv7_g25213
NIATv7_g25215
NIATv7_g25216
NIATv7_g25217
NIATv7_g25220
NIATv7_g25221
NIATv7_g25223
NIATv7_g25224
NIATv7_g25225
NIATv7_g25227
NIATv7_g25231
NIATv7_g25233
NIATv7_g25242
NIATv7_g25246
NIATv7_g25249
NIATv7_g25250
NIATv7_g25251
NIATv7_g25253
NIATv7_g25254
NIATv7_g25255
NIATv7_g25257
NIATv7_g25259
NIATv7_g25261
NIATv7_g25262
NIATv7_g25263
NIATv7_g25264
NIATv7_g25265
NIATv7_g25266
NIATv7_g25268
NIATv7_g25269
NIATv7_g25271
NIATv7_g25274
NIATv7_g25275
NIATv7_g25276
NIATv7_g25279
NIATv7_g25286
NIATv7_g25289
NIATv7_g25290
NIATv7_g25299
NIATv7_g25301
NIATv7_g25302
NIATv7_g25304
NIATv7_g25305
NIATv7_g25306
NIATv7_g25312
NIATv7_g25314
NIATv7_g25318
NIATv7_g25322
NIATv7_g25324
NIATv7_g25327
NIATv7_g25328
NIATv7_g25334
NIATv7_g25340
NIATv7_g25342
NIATv7_g25343
NIATv7_g25345
NIATv7_g25346
NIATv7_g25348
NIATv7_g25350
NIATv7_g25355
NIATv7_g25356
NIATv7_g25360
NIATv7_g25361
NIATv7_g25362
NIATv7_g25364
NIATv7_g25371
NIATv7_g25372
NIATv7_g25373
NIATv7_g25374
NIATv7_g25376
NIATv7_g25377
NIATv7_g25378
NIATv7_g25383
NIATv7_g25384
NIATv7_g25385
NIATv7_g25386
NIATv7_g25387
NIATv7_g25390
NIATv7_g25391
NIATv7_g25392
NIATv7_g25393
NIATv7_g25394
NIATv7_g25396
NIATv7_g25397
NIATv7_g25398
NIATv7_g25408
NIATv7_g25409
NIATv7_g25410
NIATv7_g25412
NIATv7_g25413
NIATv7_g25414
NIATv7_g25415
NIATv7_g25417
NIATv7_g25418
NIATv7_g25421
NIATv7_g25423
NIATv7_g25426
NIATv7_g25427
NIATv7_g25428
NIATv7_g25430
NIATv7_g25431
NIATv7_g25433
NIATv7_g25435
NIATv7_g25438
NIATv7_g25439
NIATv7_g25442
NIATv7_g25444
NIATv7_g25445
NIATv7_g25447
NIATv7_g25448
NIATv7_g25449
NIATv7_g25451
NIATv7_g25453
NIATv7_g25455
NIATv7_g25456
NIATv7_g25460
NIATv7_g25461
NIATv7_g25464
NIATv7_g25467
NIATv7_g25468
NIATv7_g25469
NIATv7_g25470
NIATv7_g25471
NIATv7_g25472
NIATv7_g25473
NIATv7_g25477
NIATv7_g25483
NIATv7_g25485
NIATv7_g25486
NIATv7_g25487
NIATv7_g25488
NIATv7_g25491
NIATv7_g25492
NIATv7_g25493
NIATv7_g25494
NIATv7_g25496
NIATv7_g25497
NIATv7_g25498
NIATv7_g25500
NIATv7_g25502
NIATv7_g25503
NIATv7_g25504
NIATv7_g25505
NIATv7_g25512
NIATv7_g25513
NIATv7_g25518
NIATv7_g25521
NIATv7_g25531
NIATv7_g25533
NIATv7_g25535
NIATv7_g25536
NIATv7_g25543
NIATv7_g25544
NIATv7_g25545
NIATv7_g25546
NIATv7_g25547
NIATv7_g25549
NIATv7_g25551
NIATv7_g25553
NIATv7_g25554
NIATv7_g25555
NIATv7_g25556
NIATv7_g25558
NIATv7_g25559
NIATv7_g25560
NIATv7_g25561
NIATv7_g25562
NIATv7_g25563
NIATv7_g25564
NIATv7_g25567
NIATv7_g25568
NIATv7_g25569
NIATv7_g25572
NIATv7_g25577
NIATv7_g25578
NIATv7_g25582
NIATv7_g25585
NIATv7_g25588
NIATv7_g25591
NIATv7_g25592
NIATv7_g25593
NIATv7_g25594
NIATv7_g25595
NIATv7_g25596
NIATv7_g25599
NIATv7_g25601
NIATv7_g25604
NIATv7_g25606
NIATv7_g25610
NIATv7_g25611
NIATv7_g25619
NIATv7_g25620
NIATv7_g25621
NIATv7_g25625
NIATv7_g25626
NIATv7_g25629
NIATv7_g25630
NIATv7_g25633
NIATv7_g25635
NIATv7_g25636
NIATv7_g25637
NIATv7_g25638
NIATv7_g25640
NIATv7_g25641
NIATv7_g25642
NIATv7_g25643
NIATv7_g25645
NIATv7_g25647
NIATv7_g25648
NIATv7_g25649
NIATv7_g25650
NIATv7_g25651
NIATv7_g25652
NIATv7_g25658
NIATv7_g25659
NIATv7_g25660
NIATv7_g25661
NIATv7_g25663
NIATv7_g25664
NIATv7_g25666
NIATv7_g25667
NIATv7_g25668
NIATv7_g25669
NIATv7_g25670
NIATv7_g25674
NIATv7_g25676
NIATv7_g25677
NIATv7_g25679
NIATv7_g25680
NIATv7_g25681
NIATv7_g25682
NIATv7_g25684
NIATv7_g25685
NIATv7_g25689
NIATv7_g25690
NIATv7_g25692
NIATv7_g25694
NIATv7_g25695
NIATv7_g25696
NIATv7_g25699
NIATv7_g25704
NIATv7_g25708
NIATv7_g25709
NIATv7_g25711
NIATv7_g25712
NIATv7_g25713
NIATv7_g25714
NIATv7_g25715
NIATv7_g25717
NIATv7_g25718
NIATv7_g25721
NIATv7_g25725
NIATv7_g25726
NIATv7_g25728
NIATv7_g25729
NIATv7_g25730
NIATv7_g25738
NIATv7_g25739
NIATv7_g25741
NIATv7_g25746
NIATv7_g25749
NIATv7_g25752
NIATv7_g25755
NIATv7_g25759
NIATv7_g25760
NIATv7_g25767
NIATv7_g25768
NIATv7_g25771
NIATv7_g25773
NIATv7_g25780
NIATv7_g25781
NIATv7_g25782
NIATv7_g25785
NIATv7_g25786
NIATv7_g25787
NIATv7_g25789
NIATv7_g25790
NIATv7_g25793
NIATv7_g25794
NIATv7_g25795
NIATv7_g25796
NIATv7_g25798
NIATv7_g25799
NIATv7_g25800
NIATv7_g25802
NIATv7_g25803
NIATv7_g25804
NIATv7_g25805
NIATv7_g25806
NIATv7_g25808
NIATv7_g25812
NIATv7_g25813
NIATv7_g25814
NIATv7_g25815
NIATv7_g25816
NIATv7_g25817
NIATv7_g25818
NIATv7_g25819
NIATv7_g25820
NIATv7_g25821
NIATv7_g25822
NIATv7_g25826
NIATv7_g25827
NIATv7_g25828
NIATv7_g25829
NIATv7_g25834
NIATv7_g25835
NIATv7_g25836
NIATv7_g25839
NIATv7_g25842
NIATv7_g25843
NIATv7_g25844
NIATv7_g25845
NIATv7_g25847
NIATv7_g25850
NIATv7_g25854
NIATv7_g25856
NIATv7_g25857
NIATv7_g25858
NIATv7_g25859
NIATv7_g25861
NIATv7_g25862
NIATv7_g25864
NIATv7_g25866
NIATv7_g25867
NIATv7_g25868
NIATv7_g25869
NIATv7_g25870
NIATv7_g25871
NIATv7_g25872
NIATv7_g25874
NIATv7_g25878
NIATv7_g25879
NIATv7_g25880
NIATv7_g25881
NIATv7_g25882
NIATv7_g25883
NIATv7_g25884
NIATv7_g25885
NIATv7_g25886
NIATv7_g25887
NIATv7_g25888
NIATv7_g25889
NIATv7_g25892
NIATv7_g25893
NIATv7_g25895
NIATv7_g25896
NIATv7_g25900
NIATv7_g25902
NIATv7_g25903
NIATv7_g25904
NIATv7_g25905
NIATv7_g25906
NIATv7_g25908
NIATv7_g25909
NIATv7_g25911
NIATv7_g25912
NIATv7_g25913
NIATv7_g25914
NIATv7_g25915
NIATv7_g25916
NIATv7_g25917
NIATv7_g25918
NIATv7_g25919
NIATv7_g25920
NIATv7_g25921
NIATv7_g25923
NIATv7_g25924
NIATv7_g25925
NIATv7_g25927
NIATv7_g25928
NIATv7_g25929
NIATv7_g25930
NIATv7_g25931
NIATv7_g25932
NIATv7_g25933
NIATv7_g25935
NIATv7_g25939
NIATv7_g25940
NIATv7_g25941
NIATv7_g25945
NIATv7_g25946
NIATv7_g25947
NIATv7_g25950
NIATv7_g25952
NIATv7_g25956
NIATv7_g25957
NIATv7_g25959
NIATv7_g25960
NIATv7_g25968
NIATv7_g25970
NIATv7_g25971
NIATv7_g25973
NIATv7_g25974
NIATv7_g25976
NIATv7_g25977
NIATv7_g25978
NIATv7_g25980
NIATv7_g25981
NIATv7_g25982
NIATv7_g25984
NIATv7_g25985
NIATv7_g25986
NIATv7_g25988
NIATv7_g25990
NIATv7_g25991
NIATv7_g25992
NIATv7_g25993
NIATv7_g25996
NIATv7_g25999
NIATv7_g26002
NIATv7_g26007
NIATv7_g26008
NIATv7_g26014
NIATv7_g26015
NIATv7_g26016
NIATv7_g26018
NIATv7_g26020
NIATv7_g26021
NIATv7_g26024
NIATv7_g26025
NIATv7_g26026
NIATv7_g26027
NIATv7_g26031
NIATv7_g26033
NIATv7_g26034
NIATv7_g26035
NIATv7_g26036
NIATv7_g26040
NIATv7_g26041
NIATv7_g26045
NIATv7_g26049
NIATv7_g26050
NIATv7_g26052
NIATv7_g26053
NIATv7_g26054
NIATv7_g26058
NIATv7_g26060
NIATv7_g26061
NIATv7_g26062
NIATv7_g26064
NIATv7_g26068
NIATv7_g26070
NIATv7_g26072
NIATv7_g26078
NIATv7_g26079
NIATv7_g26080
NIATv7_g26081
NIATv7_g26083
NIATv7_g26085
NIATv7_g26087
NIATv7_g26088
NIATv7_g26090
NIATv7_g26091
NIATv7_g26092
NIATv7_g26094
NIATv7_g26096
NIATv7_g26097
NIATv7_g26099
NIATv7_g26101
NIATv7_g26102
NIATv7_g26103
NIATv7_g26105
NIATv7_g26107
NIATv7_g26114
NIATv7_g26115
NIATv7_g26116
NIATv7_g26117
NIATv7_g26118
NIATv7_g26120
NIATv7_g26123
NIATv7_g26128
NIATv7_g26129
NIATv7_g26130
NIATv7_g26131
NIATv7_g26135
NIATv7_g26137
NIATv7_g26138
NIATv7_g26139
NIATv7_g26140
NIATv7_g26142
NIATv7_g26144
NIATv7_g26145
NIATv7_g26146
NIATv7_g26149
NIATv7_g26153
NIATv7_g26154
NIATv7_g26155
NIATv7_g26160
NIATv7_g26166
NIATv7_g26167
NIATv7_g26169
NIATv7_g26171
NIATv7_g26174
NIATv7_g26175
NIATv7_g26176
NIATv7_g26177
NIATv7_g26183
NIATv7_g26184
NIATv7_g26186
NIATv7_g26188
NIATv7_g26189
NIATv7_g26192
NIATv7_g26194
NIATv7_g26197
NIATv7_g26199
NIATv7_g26201
NIATv7_g26202
NIATv7_g26203
NIATv7_g26206
NIATv7_g26207
NIATv7_g26208
NIATv7_g26210
NIATv7_g26213
NIATv7_g26214
NIATv7_g26215
NIATv7_g26216
NIATv7_g26217
NIATv7_g26219
NIATv7_g26221
NIATv7_g26222
NIATv7_g26223
NIATv7_g26226
NIATv7_g26227
NIATv7_g26231
NIATv7_g26232
NIATv7_g26233
NIATv7_g26234
NIATv7_g26235
NIATv7_g26236
NIATv7_g26237
NIATv7_g26238
NIATv7_g26239
NIATv7_g26241
NIATv7_g26242
NIATv7_g26245
NIATv7_g26254
NIATv7_g26256
NIATv7_g26257
NIATv7_g26258
NIATv7_g26259
NIATv7_g26260
NIATv7_g26269
NIATv7_g26274
NIATv7_g26275
NIATv7_g26276
NIATv7_g26279
NIATv7_g26280
NIATv7_g26281
NIATv7_g26282
NIATv7_g26283
NIATv7_g26284
NIATv7_g26286
NIATv7_g26287
NIATv7_g26289
NIATv7_g26291
NIATv7_g26292
NIATv7_g26296
NIATv7_g26298
NIATv7_g26300
NIATv7_g26301
NIATv7_g26306
NIATv7_g26310
NIATv7_g26311
NIATv7_g26312
NIATv7_g26313
NIATv7_g26314
NIATv7_g26318
NIATv7_g26320
NIATv7_g26321
NIATv7_g26322
NIATv7_g26326
NIATv7_g26328
NIATv7_g26334
NIATv7_g26335
NIATv7_g26337
NIATv7_g26340
NIATv7_g26342
NIATv7_g26343
NIATv7_g26344
NIATv7_g26345
NIATv7_g26346
NIATv7_g26347
NIATv7_g26348
NIATv7_g26351
NIATv7_g26352
NIATv7_g26353
NIATv7_g26356
NIATv7_g26357
NIATv7_g26358
NIATv7_g26361
NIATv7_g26362
NIATv7_g26364
NIATv7_g26365
NIATv7_g26366
NIATv7_g26367
NIATv7_g26373
NIATv7_g26375
NIATv7_g26376
NIATv7_g26377
NIATv7_g26378
NIATv7_g26380
NIATv7_g26387
NIATv7_g26391
NIATv7_g26392
NIATv7_g26395
NIATv7_g26396
NIATv7_g26397
NIATv7_g26398
NIATv7_g26399
NIATv7_g26400
NIATv7_g26402
NIATv7_g26403
NIATv7_g26404
NIATv7_g26406
NIATv7_g26409
NIATv7_g26410
NIATv7_g26413
NIATv7_g26414
NIATv7_g26415
NIATv7_g26421
NIATv7_g26425
NIATv7_g26427
NIATv7_g26430
NIATv7_g26432
NIATv7_g26434
NIATv7_g26435
NIATv7_g26438
NIATv7_g26439
NIATv7_g26440
NIATv7_g26441
NIATv7_g26444
NIATv7_g26447
NIATv7_g26448
NIATv7_g26449
NIATv7_g26450
NIATv7_g26451
NIATv7_g26452
NIATv7_g26458
NIATv7_g26461
NIATv7_g26462
NIATv7_g26464
NIATv7_g26465
NIATv7_g26479
NIATv7_g26482
NIATv7_g26483
NIATv7_g26486
NIATv7_g26487
NIATv7_g26488
NIATv7_g26492
NIATv7_g26494
NIATv7_g26495
NIATv7_g26496
NIATv7_g26497
NIATv7_g26498
NIATv7_g26499
NIATv7_g26500
NIATv7_g26501
NIATv7_g26502
NIATv7_g26503
NIATv7_g26504
NIATv7_g26507
NIATv7_g26510
NIATv7_g26511
NIATv7_g26512
NIATv7_g26513
NIATv7_g26514
NIATv7_g26517
NIATv7_g26519
NIATv7_g26520
NIATv7_g26521
NIATv7_g26524
NIATv7_g26526
NIATv7_g26527
NIATv7_g26528
NIATv7_g26532
NIATv7_g26533
NIATv7_g26537
NIATv7_g26538
NIATv7_g26539
NIATv7_g26540
NIATv7_g26542
NIATv7_g26543
NIATv7_g26546
NIATv7_g26549
NIATv7_g26550
NIATv7_g26551
NIATv7_g26552
NIATv7_g26553
NIATv7_g26554
NIATv7_g26555
NIATv7_g26558
NIATv7_g26565
NIATv7_g26566
NIATv7_g26569
NIATv7_g26571
NIATv7_g26573
NIATv7_g26574
NIATv7_g26575
NIATv7_g26576
NIATv7_g26577
NIATv7_g26578
NIATv7_g26580
NIATv7_g26582
NIATv7_g26583
NIATv7_g26585
NIATv7_g26586
NIATv7_g26587
NIATv7_g26588
NIATv7_g26590
NIATv7_g26591
NIATv7_g26592
NIATv7_g26593
NIATv7_g26598
NIATv7_g26601
NIATv7_g26602
NIATv7_g26603
NIATv7_g26604
NIATv7_g26605
NIATv7_g26606
NIATv7_g26607
NIATv7_g26608
NIATv7_g26610
NIATv7_g26616
NIATv7_g26617
NIATv7_g26618
NIATv7_g26622
NIATv7_g26624
NIATv7_g26625
NIATv7_g26627
NIATv7_g26631
NIATv7_g26634
NIATv7_g26635
NIATv7_g26636
NIATv7_g26637
NIATv7_g26639
NIATv7_g26642
NIATv7_g26643
NIATv7_g26644
NIATv7_g26645
NIATv7_g26656
NIATv7_g26657
NIATv7_g26658
NIATv7_g26660
NIATv7_g26661
NIATv7_g26664
NIATv7_g26666
NIATv7_g26670
NIATv7_g26671
NIATv7_g26672
NIATv7_g26676
NIATv7_g26677
NIATv7_g26678
NIATv7_g26680
NIATv7_g26684
NIATv7_g26688
NIATv7_g26693
NIATv7_g26694
NIATv7_g26695
NIATv7_g26697
NIATv7_g26698
NIATv7_g26699
NIATv7_g26701
NIATv7_g26702
NIATv7_g26703
NIATv7_g26704
NIATv7_g26705
NIATv7_g26706
NIATv7_g26707
NIATv7_g26711
NIATv7_g26714
NIATv7_g26718
NIATv7_g26721
NIATv7_g26722
NIATv7_g26723
NIATv7_g26724
NIATv7_g26726
NIATv7_g26727
NIATv7_g26728
NIATv7_g26729
NIATv7_g26733
NIATv7_g26734
NIATv7_g26735
NIATv7_g26736
NIATv7_g26737
NIATv7_g26739
NIATv7_g26741
NIATv7_g26742
NIATv7_g26746
NIATv7_g26750
NIATv7_g26752
NIATv7_g26753
NIATv7_g26758
NIATv7_g26760
NIATv7_g26761
NIATv7_g26762
NIATv7_g26763
NIATv7_g26764
NIATv7_g26766
NIATv7_g26767
NIATv7_g26768
NIATv7_g26769
NIATv7_g26770
NIATv7_g26771
NIATv7_g26772
NIATv7_g26774
NIATv7_g26777
NIATv7_g26779
NIATv7_g26781
NIATv7_g26783
NIATv7_g26784
NIATv7_g26785
NIATv7_g26786
NIATv7_g26787
NIATv7_g26789
NIATv7_g26790
NIATv7_g26797
NIATv7_g26798
NIATv7_g26799
NIATv7_g26802
NIATv7_g26803
NIATv7_g26804
NIATv7_g26805
NIATv7_g26806
NIATv7_g26810
NIATv7_g26812
NIATv7_g26815
NIATv7_g26816
NIATv7_g26817
NIATv7_g26818
NIATv7_g26820
NIATv7_g26821
NIATv7_g26822
NIATv7_g26825
NIATv7_g26826
NIATv7_g26827
NIATv7_g26828
NIATv7_g26829
NIATv7_g26830
NIATv7_g26831
NIATv7_g26833
NIATv7_g26838
NIATv7_g26843
NIATv7_g26844
NIATv7_g26845
NIATv7_g26847
NIATv7_g26850
NIATv7_g26851
NIATv7_g26852
NIATv7_g26854
NIATv7_g26856
NIATv7_g26857
NIATv7_g26858
NIATv7_g26859
NIATv7_g26861
NIATv7_g26863
NIATv7_g26864
NIATv7_g26866
NIATv7_g26867
NIATv7_g26869
NIATv7_g26875
NIATv7_g26876
NIATv7_g26878
NIATv7_g26880
NIATv7_g26881
NIATv7_g26883
NIATv7_g26884
NIATv7_g26886
NIATv7_g26888
NIATv7_g26889
NIATv7_g26890
NIATv7_g26891
NIATv7_g26892
NIATv7_g26896
NIATv7_g26897
NIATv7_g26898
NIATv7_g26899
NIATv7_g26900
NIATv7_g26901
NIATv7_g26904
NIATv7_g26906
NIATv7_g26908
NIATv7_g26909
NIATv7_g26912
NIATv7_g26915
NIATv7_g26916
NIATv7_g26918
NIATv7_g26923
NIATv7_g26924
NIATv7_g26925
NIATv7_g26926
NIATv7_g26929
NIATv7_g26930
NIATv7_g26932
NIATv7_g26934
NIATv7_g26935
NIATv7_g26936
NIATv7_g26939
NIATv7_g26942
NIATv7_g26943
NIATv7_g26944
NIATv7_g26945
NIATv7_g26947
NIATv7_g26948
NIATv7_g26952
NIATv7_g26954
NIATv7_g26955
NIATv7_g26956
NIATv7_g26958
NIATv7_g26960
NIATv7_g26961
NIATv7_g26962
NIATv7_g26964
NIATv7_g26967
NIATv7_g26970
NIATv7_g26971
NIATv7_g26972
NIATv7_g26973
NIATv7_g26975
NIATv7_g26976
NIATv7_g26979
NIATv7_g26981
NIATv7_g26985
NIATv7_g26986
NIATv7_g26987
NIATv7_g26988
NIATv7_g26990
NIATv7_g26992
NIATv7_g26993
NIATv7_g26994
NIATv7_g26999
NIATv7_g27001
NIATv7_g27002
NIATv7_g27003
NIATv7_g27005
NIATv7_g27006
NIATv7_g27007
NIATv7_g27008
NIATv7_g27010
NIATv7_g27013
NIATv7_g27014
NIATv7_g27015
NIATv7_g27018
NIATv7_g27020
NIATv7_g27021
NIATv7_g27022
NIATv7_g27023
NIATv7_g27026
NIATv7_g27034
NIATv7_g27035
NIATv7_g27039
NIATv7_g27043
NIATv7_g27048
NIATv7_g27049
NIATv7_g27050
NIATv7_g27052
NIATv7_g27053
NIATv7_g27055
NIATv7_g27056
NIATv7_g27061
NIATv7_g27063
NIATv7_g27066
NIATv7_g27067
NIATv7_g27068
NIATv7_g27069
NIATv7_g27071
NIATv7_g27076
NIATv7_g27081
NIATv7_g27082
NIATv7_g27083
NIATv7_g27084
NIATv7_g27086
NIATv7_g27088
NIATv7_g27090
NIATv7_g27091
NIATv7_g27092
NIATv7_g27093
NIATv7_g27094
NIATv7_g27098
NIATv7_g27101
NIATv7_g27105
NIATv7_g27106
NIATv7_g27108
NIATv7_g27113
NIATv7_g27114
NIATv7_g27115
NIATv7_g27116
NIATv7_g27118
NIATv7_g27119
NIATv7_g27120
NIATv7_g27122
NIATv7_g27123
NIATv7_g27124
NIATv7_g27126
NIATv7_g27130
NIATv7_g27131
NIATv7_g27136
NIATv7_g27140
NIATv7_g27141
NIATv7_g27143
NIATv7_g27144
NIATv7_g27145
NIATv7_g27146
NIATv7_g27148
NIATv7_g27149
NIATv7_g27150
NIATv7_g27153
NIATv7_g27154
NIATv7_g27155
NIATv7_g27162
NIATv7_g27163
NIATv7_g27164
NIATv7_g27165
NIATv7_g27167
NIATv7_g27171
NIATv7_g27172
NIATv7_g27173
NIATv7_g27175
NIATv7_g27178
NIATv7_g27179
NIATv7_g27180
NIATv7_g27183
NIATv7_g27184
NIATv7_g27191
NIATv7_g27192
NIATv7_g27194
NIATv7_g27195
NIATv7_g27196
NIATv7_g27197
NIATv7_g27199
NIATv7_g27201
NIATv7_g27202
NIATv7_g27209
NIATv7_g27213
NIATv7_g27220
NIATv7_g27226
NIATv7_g27229
NIATv7_g27230
NIATv7_g27234
NIATv7_g27235
NIATv7_g27236
NIATv7_g27238
NIATv7_g27245
NIATv7_g27251
NIATv7_g27252
NIATv7_g27254
NIATv7_g27257
NIATv7_g27258
NIATv7_g27260
NIATv7_g27261
NIATv7_g27262
NIATv7_g27263
NIATv7_g27264
NIATv7_g27266
NIATv7_g27267
NIATv7_g27269
NIATv7_g27272
NIATv7_g27273
NIATv7_g27275
NIATv7_g27276
NIATv7_g27280
NIATv7_g27281
NIATv7_g27283
NIATv7_g27286
NIATv7_g27287
NIATv7_g27288
NIATv7_g27290
NIATv7_g27291
NIATv7_g27297
NIATv7_g27300
NIATv7_g27301
NIATv7_g27305
NIATv7_g27307
NIATv7_g27309
NIATv7_g27311
NIATv7_g27313
NIATv7_g27314
NIATv7_g27315
NIATv7_g27316
NIATv7_g27317
NIATv7_g27320
NIATv7_g27325
NIATv7_g27326
NIATv7_g27328
NIATv7_g27329
NIATv7_g27331
NIATv7_g27332
NIATv7_g27333
NIATv7_g27334
NIATv7_g27335
NIATv7_g27345
NIATv7_g27346
NIATv7_g27347
NIATv7_g27348
NIATv7_g27350
NIATv7_g27351
NIATv7_g27353
NIATv7_g27354
NIATv7_g27362
NIATv7_g27365
NIATv7_g27367
NIATv7_g27368
NIATv7_g27369
NIATv7_g27370
NIATv7_g27371
NIATv7_g27372
NIATv7_g27373
NIATv7_g27374
NIATv7_g27375
NIATv7_g27380
NIATv7_g27381
NIATv7_g27386
NIATv7_g27390
NIATv7_g27392
NIATv7_g27393
NIATv7_g27394
NIATv7_g27395
NIATv7_g27396
NIATv7_g27397
NIATv7_g27398
NIATv7_g27399
NIATv7_g27402
NIATv7_g27403
NIATv7_g27404
NIATv7_g27406
NIATv7_g27407
NIATv7_g27409
NIATv7_g27410
NIATv7_g27411
NIATv7_g27413
NIATv7_g27417
NIATv7_g27420
NIATv7_g27421
NIATv7_g27422
NIATv7_g27423
NIATv7_g27424
NIATv7_g27425
NIATv7_g27427
NIATv7_g27429
NIATv7_g27433
NIATv7_g27434
NIATv7_g27435
NIATv7_g27436
NIATv7_g27437
NIATv7_g27438
NIATv7_g27440
NIATv7_g27441
NIATv7_g27446
NIATv7_g27451
NIATv7_g27452
NIATv7_g27454
NIATv7_g27457
NIATv7_g27459
NIATv7_g27463
NIATv7_g27464
NIATv7_g27466
NIATv7_g27473
NIATv7_g27475
NIATv7_g27476
NIATv7_g27477
NIATv7_g27480
NIATv7_g27485
NIATv7_g27486
NIATv7_g27490
NIATv7_g27491
NIATv7_g27492
NIATv7_g27494
NIATv7_g27495
NIATv7_g27497
NIATv7_g27498
NIATv7_g27500
NIATv7_g27501
NIATv7_g27502
NIATv7_g27507
NIATv7_g27509
NIATv7_g27511
NIATv7_g27512
NIATv7_g27513
NIATv7_g27514
NIATv7_g27517
NIATv7_g27520
NIATv7_g27530
NIATv7_g27531
NIATv7_g27532
NIATv7_g27533
NIATv7_g27534
NIATv7_g27536
NIATv7_g27538
NIATv7_g27542
NIATv7_g27543
NIATv7_g27547
NIATv7_g27548
NIATv7_g27553
NIATv7_g27554
NIATv7_g27557
NIATv7_g27559
NIATv7_g27560
NIATv7_g27562
NIATv7_g27567
NIATv7_g27570
NIATv7_g27571
NIATv7_g27573
NIATv7_g27576
NIATv7_g27577
NIATv7_g27578
NIATv7_g27580
NIATv7_g27582
NIATv7_g27583
NIATv7_g27585
NIATv7_g27586
NIATv7_g27587
NIATv7_g27590
NIATv7_g27592
NIATv7_g27594
NIATv7_g27595
NIATv7_g27596
NIATv7_g27597
NIATv7_g27600
NIATv7_g27601
NIATv7_g27602
NIATv7_g27603
NIATv7_g27605
NIATv7_g27606
NIATv7_g27608
NIATv7_g27609
NIATv7_g27611
NIATv7_g27612
NIATv7_g27613
NIATv7_g27615
NIATv7_g27616
NIATv7_g27617
NIATv7_g27618
NIATv7_g27619
NIATv7_g27621
NIATv7_g27624
NIATv7_g27627
NIATv7_g27628
NIATv7_g27632
NIATv7_g27636
NIATv7_g27637
NIATv7_g27642
NIATv7_g27643
NIATv7_g27644
NIATv7_g27645
NIATv7_g27647
NIATv7_g27648
NIATv7_g27650
NIATv7_g27651
NIATv7_g27652
NIATv7_g27653
NIATv7_g27654
NIATv7_g27655
NIATv7_g27656
NIATv7_g27657
NIATv7_g27658
NIATv7_g27660
NIATv7_g27662
NIATv7_g27665
NIATv7_g27666
NIATv7_g27667
NIATv7_g27669
NIATv7_g27671
NIATv7_g27673
NIATv7_g27674
NIATv7_g27677
NIATv7_g27678
NIATv7_g27684
NIATv7_g27685
NIATv7_g27687
NIATv7_g27690
NIATv7_g27691
NIATv7_g27692
NIATv7_g27693
NIATv7_g27694
NIATv7_g27696
NIATv7_g27697
NIATv7_g27701
NIATv7_g27708
NIATv7_g27709
NIATv7_g27713
NIATv7_g27714
NIATv7_g27715
NIATv7_g27716
NIATv7_g27719
NIATv7_g27720
NIATv7_g27721
NIATv7_g27722
NIATv7_g27723
NIATv7_g27725
NIATv7_g27727
NIATv7_g27729
NIATv7_g27731
NIATv7_g27734
NIATv7_g27737
NIATv7_g27739
NIATv7_g27740
NIATv7_g27741
NIATv7_g27742
NIATv7_g27743
NIATv7_g27744
NIATv7_g27745
NIATv7_g27746
NIATv7_g27747
NIATv7_g27750
NIATv7_g27751
NIATv7_g27752
NIATv7_g27754
NIATv7_g27755
NIATv7_g27758
NIATv7_g27759
NIATv7_g27761
NIATv7_g27764
NIATv7_g27766
NIATv7_g27768
NIATv7_g27773
NIATv7_g27775
NIATv7_g27776
NIATv7_g27780
NIATv7_g27781
NIATv7_g27783
NIATv7_g27784
NIATv7_g27786
NIATv7_g27787
NIATv7_g27791
NIATv7_g27792
NIATv7_g27794
NIATv7_g27795
NIATv7_g27796
NIATv7_g27797
NIATv7_g27798
NIATv7_g27800
NIATv7_g27802
NIATv7_g27803
NIATv7_g27804
NIATv7_g27806
NIATv7_g27807
NIATv7_g27812
NIATv7_g27813
NIATv7_g27814
NIATv7_g27816
NIATv7_g27817
NIATv7_g27818
NIATv7_g27821
NIATv7_g27822
NIATv7_g27824
NIATv7_g27825
NIATv7_g27826
NIATv7_g27828
NIATv7_g27829
NIATv7_g27831
NIATv7_g27832
NIATv7_g27836
NIATv7_g27837
NIATv7_g27840
NIATv7_g27841
NIATv7_g27843
NIATv7_g27847
NIATv7_g27850
NIATv7_g27851
NIATv7_g27853
NIATv7_g27854
NIATv7_g27855
NIATv7_g27856
NIATv7_g27857
NIATv7_g27858
NIATv7_g27859
NIATv7_g27862
NIATv7_g27865
NIATv7_g27868
NIATv7_g27872
NIATv7_g27873
NIATv7_g27876
NIATv7_g27877
NIATv7_g27878
NIATv7_g27879
NIATv7_g27880
NIATv7_g27882
NIATv7_g27885
NIATv7_g27887
NIATv7_g27889
NIATv7_g27891
NIATv7_g27893
NIATv7_g27895
NIATv7_g27897
NIATv7_g27900
NIATv7_g27902
NIATv7_g27903
NIATv7_g27905
NIATv7_g27906
NIATv7_g27907
NIATv7_g27910
NIATv7_g27911
NIATv7_g27915
NIATv7_g27916
NIATv7_g27921
NIATv7_g27924
NIATv7_g27927
NIATv7_g27932
NIATv7_g27933
NIATv7_g27935
NIATv7_g27936
NIATv7_g27938
NIATv7_g27940
NIATv7_g27943
NIATv7_g27944
NIATv7_g27945
NIATv7_g27946
NIATv7_g27947
NIATv7_g27948
NIATv7_g27949
NIATv7_g27951
NIATv7_g27953
NIATv7_g27955
NIATv7_g27956
NIATv7_g27957
NIATv7_g27958
NIATv7_g27959
NIATv7_g27961
NIATv7_g27963
NIATv7_g27966
NIATv7_g27968
NIATv7_g27969
NIATv7_g27971
NIATv7_g27972
NIATv7_g27974
NIATv7_g27977
NIATv7_g27978
NIATv7_g27979
NIATv7_g27980
NIATv7_g27981
NIATv7_g27982
NIATv7_g27984
NIATv7_g27985
NIATv7_g27990
NIATv7_g27991
NIATv7_g27992
NIATv7_g27993
NIATv7_g27995
NIATv7_g27997
NIATv7_g27998
NIATv7_g27999
NIATv7_g28003
NIATv7_g28004
NIATv7_g28005
NIATv7_g28006
NIATv7_g28008
NIATv7_g28011
NIATv7_g28013
NIATv7_g28014
NIATv7_g28015
NIATv7_g28019
NIATv7_g28020
NIATv7_g28021
NIATv7_g28023
NIATv7_g28024
NIATv7_g28025
NIATv7_g28026
NIATv7_g28027
NIATv7_g28032
NIATv7_g28034
NIATv7_g28036
NIATv7_g28038
NIATv7_g28040
NIATv7_g28046
NIATv7_g28047
NIATv7_g28048
NIATv7_g28049
NIATv7_g28050
NIATv7_g28051
NIATv7_g28053
NIATv7_g28054
NIATv7_g28057
NIATv7_g28060
NIATv7_g28061
NIATv7_g28062
NIATv7_g28064
NIATv7_g28066
NIATv7_g28068
NIATv7_g28071
NIATv7_g28072
NIATv7_g28073
NIATv7_g28074
NIATv7_g28076
NIATv7_g28077
NIATv7_g28078
NIATv7_g28079
NIATv7_g28081
NIATv7_g28083
NIATv7_g28085
NIATv7_g28087
NIATv7_g28090
NIATv7_g28092
NIATv7_g28095
NIATv7_g28096
NIATv7_g28097
NIATv7_g28098
NIATv7_g28100
NIATv7_g28103
NIATv7_g28104
NIATv7_g28105
NIATv7_g28106
NIATv7_g28108
NIATv7_g28111
NIATv7_g28114
NIATv7_g28124
NIATv7_g28126
NIATv7_g28129
NIATv7_g28132
NIATv7_g28134
NIATv7_g28137
NIATv7_g28138
NIATv7_g28141
NIATv7_g28142
NIATv7_g28143
NIATv7_g28144
NIATv7_g28146
NIATv7_g28147
NIATv7_g28149
NIATv7_g28155
NIATv7_g28157
NIATv7_g28158
NIATv7_g28159
NIATv7_g28160
NIATv7_g28162
NIATv7_g28163
NIATv7_g28164
NIATv7_g28165
NIATv7_g28166
NIATv7_g28167
NIATv7_g28168
NIATv7_g28171
NIATv7_g28172
NIATv7_g28174
NIATv7_g28177
NIATv7_g28178
NIATv7_g28180
NIATv7_g28182
NIATv7_g28184
NIATv7_g28185
NIATv7_g28189
NIATv7_g28193
NIATv7_g28194
NIATv7_g28195
NIATv7_g28196
NIATv7_g28197
NIATv7_g28198
NIATv7_g28199
NIATv7_g28201
NIATv7_g28203
NIATv7_g28204
NIATv7_g28205
NIATv7_g28208
NIATv7_g28215
NIATv7_g28222
NIATv7_g28225
NIATv7_g28228
NIATv7_g28229
NIATv7_g28230
NIATv7_g28231
NIATv7_g28232
NIATv7_g28233
NIATv7_g28234
NIATv7_g28235
NIATv7_g28236
NIATv7_g28237
NIATv7_g28238
NIATv7_g28239
NIATv7_g28240
NIATv7_g28241
NIATv7_g28243
NIATv7_g28250
NIATv7_g28254
NIATv7_g28259
NIATv7_g28261
NIATv7_g28262
NIATv7_g28265
NIATv7_g28269
NIATv7_g28270
NIATv7_g28273
NIATv7_g28276
NIATv7_g28277
NIATv7_g28281
NIATv7_g28282
NIATv7_g28283
NIATv7_g28284
NIATv7_g28285
NIATv7_g28286
NIATv7_g28290
NIATv7_g28291
NIATv7_g28294
NIATv7_g28295
NIATv7_g28298
NIATv7_g28300
NIATv7_g28302
NIATv7_g28304
NIATv7_g28305
NIATv7_g28306
NIATv7_g28307
NIATv7_g28309
NIATv7_g28316
NIATv7_g28318
NIATv7_g28319
NIATv7_g28321
NIATv7_g28322
NIATv7_g28328
NIATv7_g28329
NIATv7_g28330
NIATv7_g28331
NIATv7_g28332
NIATv7_g28334
NIATv7_g28335
NIATv7_g28336
NIATv7_g28337
NIATv7_g28341
NIATv7_g28342
NIATv7_g28344
NIATv7_g28345
NIATv7_g28346
NIATv7_g28351
NIATv7_g28354
NIATv7_g28355
NIATv7_g28356
NIATv7_g28357
NIATv7_g28360
NIATv7_g28362
NIATv7_g28363
NIATv7_g28364
NIATv7_g28365
NIATv7_g28369
NIATv7_g28377
NIATv7_g28378
NIATv7_g28379
NIATv7_g28381
NIATv7_g28385
NIATv7_g28399
NIATv7_g28400
NIATv7_g28403
NIATv7_g28405
NIATv7_g28406
NIATv7_g28407
NIATv7_g28410
NIATv7_g28411
NIATv7_g28412
NIATv7_g28413
NIATv7_g28416
NIATv7_g28421
NIATv7_g28422
NIATv7_g28423
NIATv7_g28425
NIATv7_g28429
NIATv7_g28430
NIATv7_g28432
NIATv7_g28433
NIATv7_g28434
NIATv7_g28435
NIATv7_g28436
NIATv7_g28439
NIATv7_g28440
NIATv7_g28443
NIATv7_g28444
NIATv7_g28446
NIATv7_g28447
NIATv7_g28448
NIATv7_g28453
NIATv7_g28457
NIATv7_g28459
NIATv7_g28460
NIATv7_g28461
NIATv7_g28462
NIATv7_g28463
NIATv7_g28468
NIATv7_g28469
NIATv7_g28470
NIATv7_g28471
NIATv7_g28474
NIATv7_g28475
NIATv7_g28478
NIATv7_g28479
NIATv7_g28480
NIATv7_g28481
NIATv7_g28483
NIATv7_g28485
NIATv7_g28487
NIATv7_g28488
NIATv7_g28489
NIATv7_g28490
NIATv7_g28491
NIATv7_g28495
NIATv7_g28497
NIATv7_g28498
NIATv7_g28500
NIATv7_g28502
NIATv7_g28504
NIATv7_g28506
NIATv7_g28507
NIATv7_g28508
NIATv7_g28509
NIATv7_g28511
NIATv7_g28516
NIATv7_g28517
NIATv7_g28521
NIATv7_g28522
NIATv7_g28523
NIATv7_g28524
NIATv7_g28525
NIATv7_g28527
NIATv7_g28529
NIATv7_g28530
NIATv7_g28532
NIATv7_g28535
NIATv7_g28537
NIATv7_g28539
NIATv7_g28540
NIATv7_g28541
NIATv7_g28544
NIATv7_g28546
NIATv7_g28548
NIATv7_g28552
NIATv7_g28553
NIATv7_g28558
NIATv7_g28559
NIATv7_g28560
NIATv7_g28561
NIATv7_g28564
NIATv7_g28565
NIATv7_g28566
NIATv7_g28568
NIATv7_g28569
NIATv7_g28570
NIATv7_g28571
NIATv7_g28574
NIATv7_g28575
NIATv7_g28576
NIATv7_g28577
NIATv7_g28580
NIATv7_g28582
NIATv7_g28589
NIATv7_g28592
NIATv7_g28593
NIATv7_g28595
NIATv7_g28598
NIATv7_g28599
NIATv7_g28600
NIATv7_g28601
NIATv7_g28604
NIATv7_g28606
NIATv7_g28607
NIATv7_g28608
NIATv7_g28609
NIATv7_g28610
NIATv7_g28611
NIATv7_g28612
NIATv7_g28613
NIATv7_g28614
NIATv7_g28616
NIATv7_g28617
NIATv7_g28619
NIATv7_g28620
NIATv7_g28621
NIATv7_g28623
NIATv7_g28625
NIATv7_g28627
NIATv7_g28628
NIATv7_g28631
NIATv7_g28632
NIATv7_g28636
NIATv7_g28637
NIATv7_g28638
NIATv7_g28641
NIATv7_g28643
NIATv7_g28644
NIATv7_g28645
NIATv7_g28647
NIATv7_g28650
NIATv7_g28652
NIATv7_g28655
NIATv7_g28657
NIATv7_g28658
NIATv7_g28659
NIATv7_g28660
NIATv7_g28662
NIATv7_g28663
NIATv7_g28664
NIATv7_g28665
NIATv7_g28668
NIATv7_g28670
NIATv7_g28671
NIATv7_g28672
NIATv7_g28673
NIATv7_g28674
NIATv7_g28675
NIATv7_g28677
NIATv7_g28680
NIATv7_g28684
NIATv7_g28686
NIATv7_g28687
NIATv7_g28689
NIATv7_g28694
NIATv7_g28700
NIATv7_g28701
NIATv7_g28702
NIATv7_g28705
NIATv7_g28706
NIATv7_g28708
NIATv7_g28710
NIATv7_g28715
NIATv7_g28718
NIATv7_g28723
NIATv7_g28726
NIATv7_g28732
NIATv7_g28733
NIATv7_g28738
NIATv7_g28740
NIATv7_g28741
NIATv7_g28742
NIATv7_g28743
NIATv7_g28744
NIATv7_g28745
NIATv7_g28746
NIATv7_g28747
NIATv7_g28752
NIATv7_g28756
NIATv7_g28757
NIATv7_g28758
NIATv7_g28759
NIATv7_g28760
NIATv7_g28761
NIATv7_g28764
NIATv7_g28765
NIATv7_g28766
NIATv7_g28768
NIATv7_g28771
NIATv7_g28773
NIATv7_g28774
NIATv7_g28778
NIATv7_g28780
NIATv7_g28783
NIATv7_g28785
NIATv7_g28792
NIATv7_g28794
NIATv7_g28796
NIATv7_g28797
NIATv7_g28799
NIATv7_g28800
NIATv7_g28801
NIATv7_g28803
NIATv7_g28809
NIATv7_g28810
NIATv7_g28813
NIATv7_g28814
NIATv7_g28816
NIATv7_g28817
NIATv7_g28818
NIATv7_g28820
NIATv7_g28822
NIATv7_g28823
NIATv7_g28824
NIATv7_g28826
NIATv7_g28832
NIATv7_g28833
NIATv7_g28834
NIATv7_g28835
NIATv7_g28839
NIATv7_g28840
NIATv7_g28842
NIATv7_g28843
NIATv7_g28844
NIATv7_g28846
NIATv7_g28847
NIATv7_g28848
NIATv7_g28849
NIATv7_g28850
NIATv7_g28851
NIATv7_g28852
NIATv7_g28854
NIATv7_g28856
NIATv7_g28857
NIATv7_g28858
NIATv7_g28859
NIATv7_g28860
NIATv7_g28861
NIATv7_g28862
NIATv7_g28867
NIATv7_g28869
NIATv7_g28871
NIATv7_g28872
NIATv7_g28873
NIATv7_g28875
NIATv7_g28877
NIATv7_g28878
NIATv7_g28886
NIATv7_g28889
NIATv7_g28892
NIATv7_g28893
NIATv7_g28897
NIATv7_g28898
NIATv7_g28899
NIATv7_g28902
NIATv7_g28903
NIATv7_g28904
NIATv7_g28907
NIATv7_g28909
NIATv7_g28910
NIATv7_g28911
NIATv7_g28912
NIATv7_g28914
NIATv7_g28915
NIATv7_g28918
NIATv7_g28923
NIATv7_g28927
NIATv7_g28929
NIATv7_g28931
NIATv7_g28932
NIATv7_g28935
NIATv7_g28936
NIATv7_g28937
NIATv7_g28938
NIATv7_g28939
NIATv7_g28940
NIATv7_g28941
NIATv7_g28945
NIATv7_g28949
NIATv7_g28951
NIATv7_g28952
NIATv7_g28955
NIATv7_g28958
NIATv7_g28959
NIATv7_g28960
NIATv7_g28963
NIATv7_g28965
NIATv7_g28966
NIATv7_g28967
NIATv7_g28975
NIATv7_g28979
NIATv7_g28983
NIATv7_g28985
NIATv7_g28988
NIATv7_g28990
NIATv7_g28992
NIATv7_g28995
NIATv7_g28996
NIATv7_g28998
NIATv7_g28999
NIATv7_g29003
NIATv7_g29004
NIATv7_g29005
NIATv7_g29006
NIATv7_g29007
NIATv7_g29008
NIATv7_g29009
NIATv7_g29011
NIATv7_g29013
NIATv7_g29014
NIATv7_g29017
NIATv7_g29018
NIATv7_g29019
NIATv7_g29022
NIATv7_g29023
NIATv7_g29025
NIATv7_g29031
NIATv7_g29032
NIATv7_g29036
NIATv7_g29037
NIATv7_g29039
NIATv7_g29040
NIATv7_g29041
NIATv7_g29043
NIATv7_g29044
NIATv7_g29046
NIATv7_g29047
NIATv7_g29048
NIATv7_g29049
NIATv7_g29050
NIATv7_g29051
NIATv7_g29052
NIATv7_g29054
NIATv7_g29055
NIATv7_g29056
NIATv7_g29057
NIATv7_g29058
NIATv7_g29060
NIATv7_g29061
NIATv7_g29064
NIATv7_g29066
NIATv7_g29067
NIATv7_g29068
NIATv7_g29070
NIATv7_g29071
NIATv7_g29076
NIATv7_g29077
NIATv7_g29078
NIATv7_g29079
NIATv7_g29080
NIATv7_g29081
NIATv7_g29083
NIATv7_g29089
NIATv7_g29091
NIATv7_g29093
NIATv7_g29095
NIATv7_g29098
NIATv7_g29102
NIATv7_g29104
NIATv7_g29105
NIATv7_g29106
NIATv7_g29112
NIATv7_g29117
NIATv7_g29119
NIATv7_g29120
NIATv7_g29121
NIATv7_g29125
NIATv7_g29126
NIATv7_g29127
NIATv7_g29128
NIATv7_g29142
NIATv7_g29149
NIATv7_g29151
NIATv7_g29152
NIATv7_g29153
NIATv7_g29157
NIATv7_g29168
NIATv7_g29170
NIATv7_g29171
NIATv7_g29175
NIATv7_g29176
NIATv7_g29177
NIATv7_g29179
NIATv7_g29180
NIATv7_g29181
NIATv7_g29182
NIATv7_g29183
NIATv7_g29186
NIATv7_g29187
NIATv7_g29190
NIATv7_g29191
NIATv7_g29192
NIATv7_g29194
NIATv7_g29195
NIATv7_g29196
NIATv7_g29197
NIATv7_g29199
NIATv7_g29201
NIATv7_g29207
NIATv7_g29208
NIATv7_g29211
NIATv7_g29212
NIATv7_g29214
NIATv7_g29215
NIATv7_g29216
NIATv7_g29217
NIATv7_g29220
NIATv7_g29222
NIATv7_g29223
NIATv7_g29230
NIATv7_g29231
NIATv7_g29235
NIATv7_g29237
NIATv7_g29247
NIATv7_g29248
NIATv7_g29251
NIATv7_g29252
NIATv7_g29253
NIATv7_g29254
NIATv7_g29255
NIATv7_g29256
NIATv7_g29258
NIATv7_g29262
NIATv7_g29264
NIATv7_g29266
NIATv7_g29267
NIATv7_g29268
NIATv7_g29269
NIATv7_g29270
NIATv7_g29271
NIATv7_g29272
NIATv7_g29274
NIATv7_g29278
NIATv7_g29279
NIATv7_g29281
NIATv7_g29283
NIATv7_g29287
NIATv7_g29289
NIATv7_g29293
NIATv7_g29294
NIATv7_g29295
NIATv7_g29296
NIATv7_g29297
NIATv7_g29298
NIATv7_g29299
NIATv7_g29302
NIATv7_g29303
NIATv7_g29305
NIATv7_g29306
NIATv7_g29307
NIATv7_g29310
NIATv7_g29313
NIATv7_g29314
NIATv7_g29320
NIATv7_g29324
NIATv7_g29326
NIATv7_g29327
NIATv7_g29328
NIATv7_g29329
NIATv7_g29330
NIATv7_g29331
NIATv7_g29333
NIATv7_g29334
NIATv7_g29335
NIATv7_g29337
NIATv7_g29338
NIATv7_g29340
NIATv7_g29342
NIATv7_g29350
NIATv7_g29351
NIATv7_g29352
NIATv7_g29353
NIATv7_g29354
NIATv7_g29355
NIATv7_g29356
NIATv7_g29358
NIATv7_g29359
NIATv7_g29360
NIATv7_g29361
NIATv7_g29364
NIATv7_g29365
NIATv7_g29366
NIATv7_g29367
NIATv7_g29370
NIATv7_g29373
NIATv7_g29374
NIATv7_g29375
NIATv7_g29376
NIATv7_g29377
NIATv7_g29378
NIATv7_g29386
NIATv7_g29387
NIATv7_g29388
NIATv7_g29392
NIATv7_g29393
NIATv7_g29394
NIATv7_g29397
NIATv7_g29398
NIATv7_g29401
NIATv7_g29402
NIATv7_g29403
NIATv7_g29405
NIATv7_g29406
NIATv7_g29411
NIATv7_g29412
NIATv7_g29416
NIATv7_g29418
NIATv7_g29420
NIATv7_g29421
NIATv7_g29423
NIATv7_g29424
NIATv7_g29425
NIATv7_g29429
NIATv7_g29430
NIATv7_g29431
NIATv7_g29432
NIATv7_g29433
NIATv7_g29434
NIATv7_g29436
NIATv7_g29438
NIATv7_g29441
NIATv7_g29443
NIATv7_g29444
NIATv7_g29446
NIATv7_g29447
NIATv7_g29449
NIATv7_g29450
NIATv7_g29451
NIATv7_g29452
NIATv7_g29454
NIATv7_g29459
NIATv7_g29460
NIATv7_g29462
NIATv7_g29464
NIATv7_g29465
NIATv7_g29466
NIATv7_g29469
NIATv7_g29473
NIATv7_g29476
NIATv7_g29477
NIATv7_g29478
NIATv7_g29479
NIATv7_g29480
NIATv7_g29487
NIATv7_g29489
NIATv7_g29494
NIATv7_g29499
NIATv7_g29502
NIATv7_g29503
NIATv7_g29504
NIATv7_g29505
NIATv7_g29508
NIATv7_g29509
NIATv7_g29510
NIATv7_g29511
NIATv7_g29512
NIATv7_g29513
NIATv7_g29515
NIATv7_g29516
NIATv7_g29517
NIATv7_g29519
NIATv7_g29520
NIATv7_g29524
NIATv7_g29525
NIATv7_g29526
NIATv7_g29527
NIATv7_g29528
NIATv7_g29530
NIATv7_g29531
NIATv7_g29533
NIATv7_g29539
NIATv7_g29541
NIATv7_g29542
NIATv7_g29545
NIATv7_g29546
NIATv7_g29547
NIATv7_g29548
NIATv7_g29549
NIATv7_g29550
NIATv7_g29551
NIATv7_g29552
NIATv7_g29555
NIATv7_g29556
NIATv7_g29561
NIATv7_g29565
NIATv7_g29566
NIATv7_g29567
NIATv7_g29570
NIATv7_g29572
NIATv7_g29574
NIATv7_g29578
NIATv7_g29579
NIATv7_g29581
NIATv7_g29583
NIATv7_g29586
NIATv7_g29588
NIATv7_g29592
NIATv7_g29596
NIATv7_g29599
NIATv7_g29600
NIATv7_g29602
NIATv7_g29603
NIATv7_g29605
NIATv7_g29606
NIATv7_g29607
NIATv7_g29608
NIATv7_g29610
NIATv7_g29615
NIATv7_g29619
NIATv7_g29620
NIATv7_g29625
NIATv7_g29626
NIATv7_g29627
NIATv7_g29628
NIATv7_g29629
NIATv7_g29632
NIATv7_g29633
NIATv7_g29638
NIATv7_g29639
NIATv7_g29640
NIATv7_g29641
NIATv7_g29644
NIATv7_g29645
NIATv7_g29646
NIATv7_g29649
NIATv7_g29650
NIATv7_g29651
NIATv7_g29652
NIATv7_g29655
NIATv7_g29656
NIATv7_g29661
NIATv7_g29664
NIATv7_g29666
NIATv7_g29667
NIATv7_g29671
NIATv7_g29674
NIATv7_g29675
NIATv7_g29676
NIATv7_g29678
NIATv7_g29683
NIATv7_g29684
NIATv7_g29685
NIATv7_g29686
NIATv7_g29687
NIATv7_g29688
NIATv7_g29690
NIATv7_g29691
NIATv7_g29692
NIATv7_g29695
NIATv7_g29697
NIATv7_g29700
NIATv7_g29703
NIATv7_g29706
NIATv7_g29707
NIATv7_g29708
NIATv7_g29709
NIATv7_g29710
NIATv7_g29712
NIATv7_g29714
NIATv7_g29717
NIATv7_g29718
NIATv7_g29720
NIATv7_g29722
NIATv7_g29724
NIATv7_g29725
NIATv7_g29727
NIATv7_g29728
NIATv7_g29730
NIATv7_g29732
NIATv7_g29733
NIATv7_g29734
NIATv7_g29735
NIATv7_g29736
NIATv7_g29737
NIATv7_g29738
NIATv7_g29739
NIATv7_g29741
NIATv7_g29742
NIATv7_g29744
NIATv7_g29745
NIATv7_g29749
NIATv7_g29751
NIATv7_g29754
NIATv7_g29755
NIATv7_g29756
NIATv7_g29757
NIATv7_g29758
NIATv7_g29760
NIATv7_g29761
NIATv7_g29762
NIATv7_g29763
NIATv7_g29774
NIATv7_g29775
NIATv7_g29777
NIATv7_g29780
NIATv7_g29783
NIATv7_g29784
NIATv7_g29791
NIATv7_g29799
NIATv7_g29802
NIATv7_g29803
NIATv7_g29807
NIATv7_g29812
NIATv7_g29817
NIATv7_g29818
NIATv7_g29819
NIATv7_g29821
NIATv7_g29822
NIATv7_g29823
NIATv7_g29824
NIATv7_g29825
NIATv7_g29826
NIATv7_g29827
NIATv7_g29832
NIATv7_g29833
NIATv7_g29836
NIATv7_g29840
NIATv7_g29843
NIATv7_g29845
NIATv7_g29846
NIATv7_g29849
NIATv7_g29850
NIATv7_g29852
NIATv7_g29854
NIATv7_g29855
NIATv7_g29856
NIATv7_g29857
NIATv7_g29859
NIATv7_g29862
NIATv7_g29863
NIATv7_g29864
NIATv7_g29865
NIATv7_g29869
NIATv7_g29870
NIATv7_g29874
NIATv7_g29875
NIATv7_g29877
NIATv7_g29878
NIATv7_g29879
NIATv7_g29884
NIATv7_g29885
NIATv7_g29887
NIATv7_g29889
NIATv7_g29890
NIATv7_g29891
NIATv7_g29892
NIATv7_g29893
NIATv7_g29894
NIATv7_g29895
NIATv7_g29896
NIATv7_g29897
NIATv7_g29898
NIATv7_g29899
NIATv7_g29900
NIATv7_g29901
NIATv7_g29902
NIATv7_g29903
NIATv7_g29905
NIATv7_g29908
NIATv7_g29913
NIATv7_g29916
NIATv7_g29917
NIATv7_g29919
NIATv7_g29920
NIATv7_g29922
NIATv7_g29923
NIATv7_g29926
NIATv7_g29927
NIATv7_g29928
NIATv7_g29930
NIATv7_g29931
NIATv7_g29934
NIATv7_g29935
NIATv7_g29936
NIATv7_g29937
NIATv7_g29939
NIATv7_g29941
NIATv7_g29942
NIATv7_g29944
NIATv7_g29947
NIATv7_g29948
NIATv7_g29949
NIATv7_g29951
NIATv7_g29952
NIATv7_g29953
NIATv7_g29954
NIATv7_g29961
NIATv7_g29964
NIATv7_g29965
NIATv7_g29966
NIATv7_g29971
NIATv7_g29974
NIATv7_g29975
NIATv7_g29978
NIATv7_g29984
NIATv7_g29990
NIATv7_g29992
NIATv7_g29998
NIATv7_g29999
NIATv7_g30002
NIATv7_g30003
NIATv7_g30004
NIATv7_g30007
NIATv7_g30010
NIATv7_g30011
NIATv7_g30013
NIATv7_g30017
NIATv7_g30018
NIATv7_g30021
NIATv7_g30022
NIATv7_g30024
NIATv7_g30025
NIATv7_g30026
NIATv7_g30029
NIATv7_g30030
NIATv7_g30031
NIATv7_g30032
NIATv7_g30034
NIATv7_g30037
NIATv7_g30038
NIATv7_g30039
NIATv7_g30043
NIATv7_g30044
NIATv7_g30046
NIATv7_g30049
NIATv7_g30050
NIATv7_g30051
NIATv7_g30054
NIATv7_g30055
NIATv7_g30057
NIATv7_g30060
NIATv7_g30061
NIATv7_g30062
NIATv7_g30064
NIATv7_g30065
NIATv7_g30066
NIATv7_g30067
NIATv7_g30068
NIATv7_g30069
NIATv7_g30071
NIATv7_g30072
NIATv7_g30073
NIATv7_g30074
NIATv7_g30075
NIATv7_g30076
NIATv7_g30077
NIATv7_g30080
NIATv7_g30081
NIATv7_g30086
NIATv7_g30087
NIATv7_g30091
NIATv7_g30092
NIATv7_g30096
NIATv7_g30099
NIATv7_g30101
NIATv7_g30102
NIATv7_g30103
NIATv7_g30104
NIATv7_g30106
NIATv7_g30107
NIATv7_g30108
NIATv7_g30109
NIATv7_g30110
NIATv7_g30111
NIATv7_g30115
NIATv7_g30116
NIATv7_g30125
NIATv7_g30129
NIATv7_g30131
NIATv7_g30135
NIATv7_g30136
NIATv7_g30137
NIATv7_g30142
NIATv7_g30143
NIATv7_g30145
NIATv7_g30146
NIATv7_g30149
NIATv7_g30150
NIATv7_g30152
NIATv7_g30154
NIATv7_g30155
NIATv7_g30156
NIATv7_g30157
NIATv7_g30158
NIATv7_g30159
NIATv7_g30160
NIATv7_g30162
NIATv7_g30163
NIATv7_g30164
NIATv7_g30165
NIATv7_g30166
NIATv7_g30168
NIATv7_g30171
NIATv7_g30172
NIATv7_g30174
NIATv7_g30177
NIATv7_g30179
NIATv7_g30181
NIATv7_g30184
NIATv7_g30185
NIATv7_g30192
NIATv7_g30194
NIATv7_g30198
NIATv7_g30200
NIATv7_g30202
NIATv7_g30207
NIATv7_g30213
NIATv7_g30214
NIATv7_g30215
NIATv7_g30217
NIATv7_g30221
NIATv7_g30223
NIATv7_g30224
NIATv7_g30225
NIATv7_g30226
NIATv7_g30229
NIATv7_g30230
NIATv7_g30231
NIATv7_g30232
NIATv7_g30235
NIATv7_g30237
NIATv7_g30239
NIATv7_g30240
NIATv7_g30242
NIATv7_g30243
NIATv7_g30246
NIATv7_g30247
NIATv7_g30248
NIATv7_g30249
NIATv7_g30252
NIATv7_g30253
NIATv7_g30254
NIATv7_g30258
NIATv7_g30259
NIATv7_g30260
NIATv7_g30261
NIATv7_g30263
NIATv7_g30264
NIATv7_g30267
NIATv7_g30268
NIATv7_g30275
NIATv7_g30278
NIATv7_g30279
NIATv7_g30283
NIATv7_g30284
NIATv7_g30287
NIATv7_g30291
NIATv7_g30292
NIATv7_g30295
NIATv7_g30297
NIATv7_g30298
NIATv7_g30299
NIATv7_g30300
NIATv7_g30302
NIATv7_g30303
NIATv7_g30304
NIATv7_g30306
NIATv7_g30307
NIATv7_g30308
NIATv7_g30310
NIATv7_g30312
NIATv7_g30318
NIATv7_g30320
NIATv7_g30322
NIATv7_g30323
NIATv7_g30325
NIATv7_g30327
NIATv7_g30329
NIATv7_g30331
NIATv7_g30332
NIATv7_g30340
NIATv7_g30343
NIATv7_g30345
NIATv7_g30347
NIATv7_g30348
NIATv7_g30351
NIATv7_g30355
NIATv7_g30356
NIATv7_g30357
NIATv7_g30358
NIATv7_g30361
NIATv7_g30362
NIATv7_g30363
NIATv7_g30366
NIATv7_g30367
NIATv7_g30368
NIATv7_g30370
NIATv7_g30371
NIATv7_g30373
NIATv7_g30375
NIATv7_g30376
NIATv7_g30377
NIATv7_g30381
NIATv7_g30382
NIATv7_g30383
NIATv7_g30385
NIATv7_g30389
NIATv7_g30390
NIATv7_g30391
NIATv7_g30395
NIATv7_g30397
NIATv7_g30399
NIATv7_g30402
NIATv7_g30404
NIATv7_g30405
NIATv7_g30408
NIATv7_g30412
NIATv7_g30414
NIATv7_g30415
NIATv7_g30420
NIATv7_g30421
NIATv7_g30422
NIATv7_g30424
NIATv7_g30428
NIATv7_g30430
NIATv7_g30431
NIATv7_g30433
NIATv7_g30436
NIATv7_g30438
NIATv7_g30441
NIATv7_g30442
NIATv7_g30444
NIATv7_g30447
NIATv7_g30450
NIATv7_g30452
NIATv7_g30459
NIATv7_g30461
NIATv7_g30463
NIATv7_g30465
NIATv7_g30472
NIATv7_g30474
NIATv7_g30476
NIATv7_g30477
NIATv7_g30481
NIATv7_g30485
NIATv7_g30487
NIATv7_g30488
NIATv7_g30494
NIATv7_g30495
NIATv7_g30497
NIATv7_g30498
NIATv7_g30500
NIATv7_g30501
NIATv7_g30503
NIATv7_g30506
NIATv7_g30507
NIATv7_g30509
NIATv7_g30511
NIATv7_g30512
NIATv7_g30513
NIATv7_g30518
NIATv7_g30520
NIATv7_g30527
NIATv7_g30528
NIATv7_g30531
NIATv7_g30532
NIATv7_g30533
NIATv7_g30534
NIATv7_g30535
NIATv7_g30537
NIATv7_g30538
NIATv7_g30540
NIATv7_g30543
NIATv7_g30545
NIATv7_g30551
NIATv7_g30553
NIATv7_g30554
NIATv7_g30556
NIATv7_g30559
NIATv7_g30561
NIATv7_g30566
NIATv7_g30567
NIATv7_g30573
NIATv7_g30575
NIATv7_g30578
NIATv7_g30579
NIATv7_g30582
NIATv7_g30585
NIATv7_g30589
NIATv7_g30590
NIATv7_g30594
NIATv7_g30596
NIATv7_g30597
NIATv7_g30599
NIATv7_g30600
NIATv7_g30602
NIATv7_g30608
NIATv7_g30609
NIATv7_g30612
NIATv7_g30613
NIATv7_g30614
NIATv7_g30615
NIATv7_g30616
NIATv7_g30618
NIATv7_g30619
NIATv7_g30620
NIATv7_g30621
NIATv7_g30623
NIATv7_g30624
NIATv7_g30628
NIATv7_g30630
NIATv7_g30631
NIATv7_g30632
NIATv7_g30636
NIATv7_g30638
NIATv7_g30639
NIATv7_g30640
NIATv7_g30641
NIATv7_g30642
NIATv7_g30643
NIATv7_g30645
NIATv7_g30646
NIATv7_g30648
NIATv7_g30649
NIATv7_g30650
NIATv7_g30651
NIATv7_g30652
NIATv7_g30653
NIATv7_g30654
NIATv7_g30655
NIATv7_g30657
NIATv7_g30658
NIATv7_g30661
NIATv7_g30665
NIATv7_g30671
NIATv7_g30672
NIATv7_g30674
NIATv7_g30675
NIATv7_g30676
NIATv7_g30678
NIATv7_g30679
NIATv7_g30680
NIATv7_g30682
NIATv7_g30683
NIATv7_g30687
NIATv7_g30692
NIATv7_g30693
NIATv7_g30694
NIATv7_g30695
NIATv7_g30696
NIATv7_g30697
NIATv7_g30698
NIATv7_g30702
NIATv7_g30704
NIATv7_g30705
NIATv7_g30707
NIATv7_g30709
NIATv7_g30711
NIATv7_g30712
NIATv7_g30713
NIATv7_g30714
NIATv7_g30715
NIATv7_g30718
NIATv7_g30719
NIATv7_g30720
NIATv7_g30721
NIATv7_g30722
NIATv7_g30723
NIATv7_g30724
NIATv7_g30725
NIATv7_g30727
NIATv7_g30730
NIATv7_g30732
NIATv7_g30733
NIATv7_g30742
NIATv7_g30744
NIATv7_g30745
NIATv7_g30746
NIATv7_g30747
NIATv7_g30752
NIATv7_g30754
NIATv7_g30755
NIATv7_g30756
NIATv7_g30757
NIATv7_g30760
NIATv7_g30763
NIATv7_g30765
NIATv7_g30766
NIATv7_g30767
NIATv7_g30769
NIATv7_g30770
NIATv7_g30772
NIATv7_g30775
NIATv7_g30777
NIATv7_g30780
NIATv7_g30784
NIATv7_g30785
NIATv7_g30788
NIATv7_g30789
NIATv7_g30790
NIATv7_g30791
NIATv7_g30792
NIATv7_g30795
NIATv7_g30796
NIATv7_g30797
NIATv7_g30799
NIATv7_g30800
NIATv7_g30802
NIATv7_g30803
NIATv7_g30805
NIATv7_g30808
NIATv7_g30810
NIATv7_g30816
NIATv7_g30819
NIATv7_g30820
NIATv7_g30821
NIATv7_g30823
NIATv7_g30827
NIATv7_g30830
NIATv7_g30831
NIATv7_g30837
NIATv7_g30838
NIATv7_g30839
NIATv7_g30841
NIATv7_g30845
NIATv7_g30846
NIATv7_g30849
NIATv7_g30850
NIATv7_g30852
NIATv7_g30856
NIATv7_g30857
NIATv7_g30858
NIATv7_g30860
NIATv7_g30861
NIATv7_g30863
NIATv7_g30865
NIATv7_g30867
NIATv7_g30868
NIATv7_g30869
NIATv7_g30870
NIATv7_g30874
NIATv7_g30876
NIATv7_g30879
NIATv7_g30880
NIATv7_g30881
NIATv7_g30882
NIATv7_g30883
NIATv7_g30884
NIATv7_g30886
NIATv7_g30888
NIATv7_g30889
NIATv7_g30891
NIATv7_g30893
NIATv7_g30898
NIATv7_g30901
NIATv7_g30902
NIATv7_g30903
NIATv7_g30905
NIATv7_g30906
NIATv7_g30907
NIATv7_g30912
NIATv7_g30915
NIATv7_g30917
NIATv7_g30918
NIATv7_g30919
NIATv7_g30920
NIATv7_g30921
NIATv7_g30923
NIATv7_g30925
NIATv7_g30926
NIATv7_g30927
NIATv7_g30931
NIATv7_g30932
NIATv7_g30935
NIATv7_g30936
NIATv7_g30937
NIATv7_g30938
NIATv7_g30939
NIATv7_g30940
NIATv7_g30941
NIATv7_g30942
NIATv7_g30943
NIATv7_g30944
NIATv7_g30948
NIATv7_g30949
NIATv7_g30950
NIATv7_g30951
NIATv7_g30952
NIATv7_g30957
NIATv7_g30958
NIATv7_g30959
NIATv7_g30960
NIATv7_g30961
NIATv7_g30962
NIATv7_g30963
NIATv7_g30966
NIATv7_g30969
NIATv7_g30971
NIATv7_g30973
NIATv7_g30976
NIATv7_g30977
NIATv7_g30980
NIATv7_g30982
NIATv7_g30984
NIATv7_g30986
NIATv7_g30987
NIATv7_g30988
NIATv7_g30990
NIATv7_g30991
NIATv7_g30992
NIATv7_g30993
NIATv7_g30994
NIATv7_g30997
NIATv7_g31002
NIATv7_g31003
NIATv7_g31005
NIATv7_g31006
NIATv7_g31007
NIATv7_g31011
NIATv7_g31012
NIATv7_g31013
NIATv7_g31020
NIATv7_g31021
NIATv7_g31022
NIATv7_g31023
NIATv7_g31030
NIATv7_g31031
NIATv7_g31032
NIATv7_g31033
NIATv7_g31035
NIATv7_g31037
NIATv7_g31039
NIATv7_g31040
NIATv7_g31041
NIATv7_g31043
NIATv7_g31044
NIATv7_g31047
NIATv7_g31052
NIATv7_g31054
NIATv7_g31055
NIATv7_g31058
NIATv7_g31059
NIATv7_g31061
NIATv7_g31065
NIATv7_g31066
NIATv7_g31067
NIATv7_g31069
NIATv7_g31070
NIATv7_g31071
NIATv7_g31072
NIATv7_g31074
NIATv7_g31078
NIATv7_g31079
NIATv7_g31080
NIATv7_g31081
NIATv7_g31084
NIATv7_g31085
NIATv7_g31086
NIATv7_g31087
NIATv7_g31089
NIATv7_g31095
NIATv7_g31098
NIATv7_g31099
NIATv7_g31102
NIATv7_g31104
NIATv7_g31105
NIATv7_g31107
NIATv7_g31110
NIATv7_g31112
NIATv7_g31119
NIATv7_g31120
NIATv7_g31122
NIATv7_g31123
NIATv7_g31124
NIATv7_g31125
NIATv7_g31127
NIATv7_g31132
NIATv7_g31133
NIATv7_g31135
NIATv7_g31136
NIATv7_g31137
NIATv7_g31142
NIATv7_g31148
NIATv7_g31149
NIATv7_g31150
NIATv7_g31153
NIATv7_g31156
NIATv7_g31157
NIATv7_g31160
NIATv7_g31161
NIATv7_g31162
NIATv7_g31163
NIATv7_g31165
NIATv7_g31166
NIATv7_g31167
NIATv7_g31169
NIATv7_g31170
NIATv7_g31174
NIATv7_g31179
NIATv7_g31180
NIATv7_g31181
NIATv7_g31184
NIATv7_g31186
NIATv7_g31187
NIATv7_g31188
NIATv7_g31189
NIATv7_g31190
NIATv7_g31193
NIATv7_g31196
NIATv7_g31198
NIATv7_g31199
NIATv7_g31200
NIATv7_g31202
NIATv7_g31204
NIATv7_g31206
NIATv7_g31207
NIATv7_g31208
NIATv7_g31210
NIATv7_g31211
NIATv7_g31212
NIATv7_g31213
NIATv7_g31216
NIATv7_g31217
NIATv7_g31218
NIATv7_g31219
NIATv7_g31220
NIATv7_g31221
NIATv7_g31226
NIATv7_g31231
NIATv7_g31232
NIATv7_g31237
NIATv7_g31241
NIATv7_g31242
NIATv7_g31243
NIATv7_g31244
NIATv7_g31245
NIATv7_g31246
NIATv7_g31247
NIATv7_g31248
NIATv7_g31249
NIATv7_g31250
NIATv7_g31252
NIATv7_g31253
NIATv7_g31256
NIATv7_g31257
NIATv7_g31258
NIATv7_g31260
NIATv7_g31261
NIATv7_g31265
NIATv7_g31266
NIATv7_g31267
NIATv7_g31268
NIATv7_g31269
NIATv7_g31270
NIATv7_g31273
NIATv7_g31274
NIATv7_g31275
NIATv7_g31281
NIATv7_g31282
NIATv7_g31283
NIATv7_g31285
NIATv7_g31287
NIATv7_g31288
NIATv7_g31291
NIATv7_g31292
NIATv7_g31293
NIATv7_g31295
NIATv7_g31296
NIATv7_g31298
NIATv7_g31300
NIATv7_g31302
NIATv7_g31303
NIATv7_g31304
NIATv7_g31307
NIATv7_g31308
NIATv7_g31310
NIATv7_g31312
NIATv7_g31315
NIATv7_g31316
NIATv7_g31320
NIATv7_g31321
NIATv7_g31324
NIATv7_g31326
NIATv7_g31327
NIATv7_g31330
NIATv7_g31331
NIATv7_g31335
NIATv7_g31337
NIATv7_g31341
NIATv7_g31342
NIATv7_g31344
NIATv7_g31347
NIATv7_g31351
NIATv7_g31352
NIATv7_g31353
NIATv7_g31354
NIATv7_g31356
NIATv7_g31363
NIATv7_g31365
NIATv7_g31369
NIATv7_g31377
NIATv7_g31379
NIATv7_g31380
NIATv7_g31384
NIATv7_g31385
NIATv7_g31386
NIATv7_g31387
NIATv7_g31388
NIATv7_g31391
NIATv7_g31392
NIATv7_g31393
NIATv7_g31395
NIATv7_g31396
NIATv7_g31399
NIATv7_g31400
NIATv7_g31403
NIATv7_g31404
NIATv7_g31405
NIATv7_g31407
NIATv7_g31408
NIATv7_g31409
NIATv7_g31410
NIATv7_g31411
NIATv7_g31414
NIATv7_g31415
NIATv7_g31416
NIATv7_g31418
NIATv7_g31419
NIATv7_g31421
NIATv7_g31425
NIATv7_g31426
NIATv7_g31427
NIATv7_g31432
NIATv7_g31433
NIATv7_g31434
NIATv7_g31435
NIATv7_g31437
NIATv7_g31438
NIATv7_g31439
NIATv7_g31442
NIATv7_g31445
NIATv7_g31451
NIATv7_g31455
NIATv7_g31458
NIATv7_g31459
NIATv7_g31460
NIATv7_g31461
NIATv7_g31462
NIATv7_g31463
NIATv7_g31465
NIATv7_g31468
NIATv7_g31469
NIATv7_g31470
NIATv7_g31475
NIATv7_g31477
NIATv7_g31478
NIATv7_g31479
NIATv7_g31480
NIATv7_g31483
NIATv7_g31491
NIATv7_g31492
NIATv7_g31501
NIATv7_g31502
NIATv7_g31503
NIATv7_g31507
NIATv7_g31508
NIATv7_g31511
NIATv7_g31519
NIATv7_g31520
NIATv7_g31526
NIATv7_g31530
NIATv7_g31531
NIATv7_g31533
NIATv7_g31534
NIATv7_g31536
NIATv7_g31537
NIATv7_g31543
NIATv7_g31544
NIATv7_g31546
NIATv7_g31547
NIATv7_g31550
NIATv7_g31552
NIATv7_g31556
NIATv7_g31558
NIATv7_g31561
NIATv7_g31562
NIATv7_g31563
NIATv7_g31566
NIATv7_g31568
NIATv7_g31572
NIATv7_g31576
NIATv7_g31577
NIATv7_g31578
NIATv7_g31579
NIATv7_g31581
NIATv7_g31582
NIATv7_g31584
NIATv7_g31585
NIATv7_g31586
NIATv7_g31589
NIATv7_g31590
NIATv7_g31593
NIATv7_g31595
NIATv7_g31596
NIATv7_g31597
NIATv7_g31598
NIATv7_g31599
NIATv7_g31607
NIATv7_g31608
NIATv7_g31611
NIATv7_g31612
NIATv7_g31614
NIATv7_g31615
NIATv7_g31617
NIATv7_g31618
NIATv7_g31623
NIATv7_g31627
NIATv7_g31628
NIATv7_g31631
NIATv7_g31635
NIATv7_g31639
NIATv7_g31640
NIATv7_g31644
NIATv7_g31648
NIATv7_g31651
NIATv7_g31653
NIATv7_g31654
NIATv7_g31657
NIATv7_g31658
NIATv7_g31660
NIATv7_g31661
NIATv7_g31662
NIATv7_g31667
NIATv7_g31668
NIATv7_g31671
NIATv7_g31672
NIATv7_g31674
NIATv7_g31675
NIATv7_g31677
NIATv7_g31678
NIATv7_g31679
NIATv7_g31680
NIATv7_g31682
NIATv7_g31684
NIATv7_g31685
NIATv7_g31686
NIATv7_g31687
NIATv7_g31688
NIATv7_g31689
NIATv7_g31691
NIATv7_g31692
NIATv7_g31694
NIATv7_g31695
NIATv7_g31696
NIATv7_g31697
NIATv7_g31699
NIATv7_g31701
NIATv7_g31714
NIATv7_g31715
NIATv7_g31716
NIATv7_g31718
NIATv7_g31719
NIATv7_g31720
NIATv7_g31724
NIATv7_g31725
NIATv7_g31728
NIATv7_g31729
NIATv7_g31734
NIATv7_g31735
NIATv7_g31737
NIATv7_g31738
NIATv7_g31739
NIATv7_g31740
NIATv7_g31741
NIATv7_g31742
NIATv7_g31743
NIATv7_g31745
NIATv7_g31747
NIATv7_g31748
NIATv7_g31750
NIATv7_g31753
NIATv7_g31757
NIATv7_g31758
NIATv7_g31759
NIATv7_g31760
NIATv7_g31763
NIATv7_g31764
NIATv7_g31765
NIATv7_g31768
NIATv7_g31771
NIATv7_g31772
NIATv7_g31774
NIATv7_g31777
NIATv7_g31784
NIATv7_g31785
NIATv7_g31786
NIATv7_g31787
NIATv7_g31788
NIATv7_g31791
NIATv7_g31793
NIATv7_g31794
NIATv7_g31796
NIATv7_g31799
NIATv7_g31801
NIATv7_g31802
NIATv7_g31803
NIATv7_g31805
NIATv7_g31810
NIATv7_g31811
NIATv7_g31816
NIATv7_g31817
NIATv7_g31820
NIATv7_g31821
NIATv7_g31823
NIATv7_g31824
NIATv7_g31825
NIATv7_g31826
NIATv7_g31828
NIATv7_g31831
NIATv7_g31834
NIATv7_g31847
NIATv7_g31849
NIATv7_g31851
NIATv7_g31852
NIATv7_g31853
NIATv7_g31854
NIATv7_g31856
NIATv7_g31857
NIATv7_g31858
NIATv7_g31862
NIATv7_g31865
NIATv7_g31867
NIATv7_g31870
NIATv7_g31871
NIATv7_g31874
NIATv7_g31875
NIATv7_g31877
NIATv7_g31878
NIATv7_g31880
NIATv7_g31881
NIATv7_g31887
NIATv7_g31888
NIATv7_g31890
NIATv7_g31893
NIATv7_g31894
NIATv7_g31895
NIATv7_g31896
NIATv7_g31897
NIATv7_g31898
NIATv7_g31899
NIATv7_g31901
NIATv7_g31902
NIATv7_g31903
NIATv7_g31904
NIATv7_g31907
NIATv7_g31908
NIATv7_g31911
NIATv7_g31916
NIATv7_g31918
NIATv7_g31922
NIATv7_g31923
NIATv7_g31927
NIATv7_g31929
NIATv7_g31930
NIATv7_g31932
NIATv7_g31933
NIATv7_g31934
NIATv7_g31935
NIATv7_g31938
NIATv7_g31939
NIATv7_g31940
NIATv7_g31942
NIATv7_g31944
NIATv7_g31945
NIATv7_g31947
NIATv7_g31948
NIATv7_g31950
NIATv7_g31951
NIATv7_g31952
NIATv7_g31954
NIATv7_g31956
NIATv7_g31957
NIATv7_g31958
NIATv7_g31960
NIATv7_g31961
NIATv7_g31963
NIATv7_g31966
NIATv7_g31967
NIATv7_g31970
NIATv7_g31971
NIATv7_g31972
NIATv7_g31974
NIATv7_g31977
NIATv7_g31978
NIATv7_g31979
NIATv7_g31983
NIATv7_g31984
NIATv7_g31985
NIATv7_g31986
NIATv7_g31989
NIATv7_g31992
NIATv7_g31994
NIATv7_g31996
NIATv7_g31997
NIATv7_g31998
NIATv7_g31999
NIATv7_g32000
NIATv7_g32001
NIATv7_g32002
NIATv7_g32004
NIATv7_g32005
NIATv7_g32007
NIATv7_g32009
NIATv7_g32010
NIATv7_g32011
NIATv7_g32012
NIATv7_g32014
NIATv7_g32015
NIATv7_g32016
NIATv7_g32017
NIATv7_g32020
NIATv7_g32023
NIATv7_g32027
NIATv7_g32030
NIATv7_g32031
NIATv7_g32033
NIATv7_g32034
NIATv7_g32035
NIATv7_g32036
NIATv7_g32037
NIATv7_g32038
NIATv7_g32040
NIATv7_g32044
NIATv7_g32045
NIATv7_g32046
NIATv7_g32047
NIATv7_g32048
NIATv7_g32049
NIATv7_g32050
NIATv7_g32051
NIATv7_g32052
NIATv7_g32053
NIATv7_g32054
NIATv7_g32055
NIATv7_g32056
NIATv7_g32057
NIATv7_g32058
NIATv7_g32060
NIATv7_g32062
NIATv7_g32069
NIATv7_g32071
NIATv7_g32073
NIATv7_g32074
NIATv7_g32075
NIATv7_g32076
NIATv7_g32078
NIATv7_g32081
NIATv7_g32084
NIATv7_g32085
NIATv7_g32086
NIATv7_g32087
NIATv7_g32088
NIATv7_g32090
NIATv7_g32091
NIATv7_g32093
NIATv7_g32094
NIATv7_g32095
NIATv7_g32098
NIATv7_g32099
NIATv7_g32102
NIATv7_g32103
NIATv7_g32106
NIATv7_g32107
NIATv7_g32108
NIATv7_g32110
NIATv7_g32120
NIATv7_g32122
NIATv7_g32123
NIATv7_g32124
NIATv7_g32125
NIATv7_g32126
NIATv7_g32127
NIATv7_g32129
NIATv7_g32130
NIATv7_g32131
NIATv7_g32133
NIATv7_g32137
NIATv7_g32138
NIATv7_g32139
NIATv7_g32141
NIATv7_g32142
NIATv7_g32144
NIATv7_g32145
NIATv7_g32150
NIATv7_g32151
NIATv7_g32152
NIATv7_g32154
NIATv7_g32160
NIATv7_g32161
NIATv7_g32162
NIATv7_g32163
NIATv7_g32165
NIATv7_g32169
NIATv7_g32172
NIATv7_g32174
NIATv7_g32179
NIATv7_g32180
NIATv7_g32182
NIATv7_g32183
NIATv7_g32186
NIATv7_g32187
NIATv7_g32188
NIATv7_g32189
NIATv7_g32190
NIATv7_g32196
NIATv7_g32200
NIATv7_g32204
NIATv7_g32205
NIATv7_g32206
NIATv7_g32208
NIATv7_g32213
NIATv7_g32216
NIATv7_g32217
NIATv7_g32219
NIATv7_g32226
NIATv7_g32229
NIATv7_g32235
NIATv7_g32236
NIATv7_g32241
NIATv7_g32244
NIATv7_g32246
NIATv7_g32247
NIATv7_g32249
NIATv7_g32250
NIATv7_g32251
NIATv7_g32258
NIATv7_g32262
NIATv7_g32265
NIATv7_g32266
NIATv7_g32267
NIATv7_g32268
NIATv7_g32270
NIATv7_g32272
NIATv7_g32274
NIATv7_g32275
NIATv7_g32276
NIATv7_g32278
NIATv7_g32281
NIATv7_g32282
NIATv7_g32283
NIATv7_g32286
NIATv7_g32288
NIATv7_g32289
NIATv7_g32290
NIATv7_g32291
NIATv7_g32292
NIATv7_g32296
NIATv7_g32299
NIATv7_g32305
NIATv7_g32307
NIATv7_g32308
NIATv7_g32309
NIATv7_g32310
NIATv7_g32313
NIATv7_g32317
NIATv7_g32319
NIATv7_g32320
NIATv7_g32325
NIATv7_g32326
NIATv7_g32327
NIATv7_g32328
NIATv7_g32332
NIATv7_g32334
NIATv7_g32335
NIATv7_g32337
NIATv7_g32342
NIATv7_g32343
NIATv7_g32345
NIATv7_g32346
NIATv7_g32347
NIATv7_g32348
NIATv7_g32349
NIATv7_g32350
NIATv7_g32354
NIATv7_g32357
NIATv7_g32358
NIATv7_g32359
NIATv7_g32364
NIATv7_g32368
NIATv7_g32372
NIATv7_g32373
NIATv7_g32375
NIATv7_g32376
NIATv7_g32377
NIATv7_g32378
NIATv7_g32379
NIATv7_g32380
NIATv7_g32383
NIATv7_g32384
NIATv7_g32388
NIATv7_g32392
NIATv7_g32394
NIATv7_g32401
NIATv7_g32405
NIATv7_g32408
NIATv7_g32410
NIATv7_g32412
NIATv7_g32416
NIATv7_g32417
NIATv7_g32418
NIATv7_g32419
NIATv7_g32420
NIATv7_g32421
NIATv7_g32423
NIATv7_g32424
NIATv7_g32425
NIATv7_g32427
NIATv7_g32428
NIATv7_g32430
NIATv7_g32431
NIATv7_g32434
NIATv7_g32435
NIATv7_g32437
NIATv7_g32439
NIATv7_g32441
NIATv7_g32446
NIATv7_g32447
NIATv7_g32452
NIATv7_g32455
NIATv7_g32456
NIATv7_g32458
NIATv7_g32459
NIATv7_g32460
NIATv7_g32464
NIATv7_g32467
NIATv7_g32473
NIATv7_g32474
NIATv7_g32477
NIATv7_g32478
NIATv7_g32479
NIATv7_g32481
NIATv7_g32482
NIATv7_g32485
NIATv7_g32486
NIATv7_g32487
NIATv7_g32488
NIATv7_g32489
NIATv7_g32491
NIATv7_g32496
NIATv7_g32499
NIATv7_g32500
NIATv7_g32501
NIATv7_g32503
NIATv7_g32506
NIATv7_g32507
NIATv7_g32512
NIATv7_g32513
NIATv7_g32514
NIATv7_g32515
NIATv7_g32516
NIATv7_g32517
NIATv7_g32519
NIATv7_g32520
NIATv7_g32521
NIATv7_g32523
NIATv7_g32524
NIATv7_g32525
NIATv7_g32526
NIATv7_g32529
NIATv7_g32530
NIATv7_g32541
NIATv7_g32544
NIATv7_g32545
NIATv7_g32549
NIATv7_g32552
NIATv7_g32553
NIATv7_g32555
NIATv7_g32557
NIATv7_g32560
NIATv7_g32562
NIATv7_g32563
NIATv7_g32564
NIATv7_g32565
NIATv7_g32566
NIATv7_g32567
NIATv7_g32568
NIATv7_g32570
NIATv7_g32572
NIATv7_g32573
NIATv7_g32574
NIATv7_g32575
NIATv7_g32576
NIATv7_g32577
NIATv7_g32578
NIATv7_g32579
NIATv7_g32581
NIATv7_g32582
NIATv7_g32585
NIATv7_g32587
NIATv7_g32588
NIATv7_g32590
NIATv7_g32591
NIATv7_g32594
NIATv7_g32595
NIATv7_g32597
NIATv7_g32598
NIATv7_g32599
NIATv7_g32600
NIATv7_g32602
NIATv7_g32605
NIATv7_g32606
NIATv7_g32607
NIATv7_g32608
NIATv7_g32609
NIATv7_g32610
NIATv7_g32611
NIATv7_g32612
NIATv7_g32613
NIATv7_g32614
NIATv7_g32616
NIATv7_g32617
NIATv7_g32618
NIATv7_g32622
NIATv7_g32623
NIATv7_g32624
NIATv7_g32626
NIATv7_g32628
NIATv7_g32629
NIATv7_g32631
NIATv7_g32633
NIATv7_g32635
NIATv7_g32640
NIATv7_g32642
NIATv7_g32643
NIATv7_g32645
NIATv7_g32646
NIATv7_g32648
NIATv7_g32650
NIATv7_g32651
NIATv7_g32652
NIATv7_g32658
NIATv7_g32659
NIATv7_g32660
NIATv7_g32661
NIATv7_g32662
NIATv7_g32663
NIATv7_g32664
NIATv7_g32666
NIATv7_g32667
NIATv7_g32668
NIATv7_g32669
NIATv7_g32671
NIATv7_g32674
NIATv7_g32675
NIATv7_g32677
NIATv7_g32679
NIATv7_g32681
NIATv7_g32682
NIATv7_g32683
NIATv7_g32686
NIATv7_g32688
NIATv7_g32689
NIATv7_g32692
NIATv7_g32693
NIATv7_g32697
NIATv7_g32698
NIATv7_g32699
NIATv7_g32700
NIATv7_g32701
NIATv7_g32703
NIATv7_g32704
NIATv7_g32707
NIATv7_g32708
NIATv7_g32709
NIATv7_g32711
NIATv7_g32712
NIATv7_g32713
NIATv7_g32714
NIATv7_g32715
NIATv7_g32716
NIATv7_g32717
NIATv7_g32718
NIATv7_g32719
NIATv7_g32721
NIATv7_g32722
NIATv7_g32724
NIATv7_g32725
NIATv7_g32726
NIATv7_g32727
NIATv7_g32728
NIATv7_g32729
NIATv7_g32730
NIATv7_g32731
NIATv7_g32736
NIATv7_g32744
NIATv7_g32745
NIATv7_g32747
NIATv7_g32748
NIATv7_g32750
NIATv7_g32753
NIATv7_g32754
NIATv7_g32756
NIATv7_g32758
NIATv7_g32761
NIATv7_g32770
NIATv7_g32775
NIATv7_g32776
NIATv7_g32777
NIATv7_g32779
NIATv7_g32780
NIATv7_g32783
NIATv7_g32786
NIATv7_g32787
NIATv7_g32788
NIATv7_g32789
NIATv7_g32791
NIATv7_g32792
NIATv7_g32793
NIATv7_g32794
NIATv7_g32796
NIATv7_g32798
NIATv7_g32801
NIATv7_g32802
NIATv7_g32805
NIATv7_g32810
NIATv7_g32812
NIATv7_g32814
NIATv7_g32816
NIATv7_g32817
NIATv7_g32819
NIATv7_g32821
NIATv7_g32823
NIATv7_g32824
NIATv7_g32825
NIATv7_g32827
NIATv7_g32828
NIATv7_g32829
NIATv7_g32830
NIATv7_g32831
NIATv7_g32834
NIATv7_g32835
NIATv7_g32836
NIATv7_g32837
NIATv7_g32848
NIATv7_g32849
NIATv7_g32850
NIATv7_g32852
NIATv7_g32856
NIATv7_g32858
NIATv7_g32859
NIATv7_g32862
NIATv7_g32864
NIATv7_g32865
NIATv7_g32867
NIATv7_g32868
NIATv7_g32869
NIATv7_g32870
NIATv7_g32874
NIATv7_g32875
NIATv7_g32876
NIATv7_g32878
NIATv7_g32880
NIATv7_g32882
NIATv7_g32883
NIATv7_g32885
NIATv7_g32886
NIATv7_g32887
NIATv7_g32888
NIATv7_g32892
NIATv7_g32894
NIATv7_g32895
NIATv7_g32898
NIATv7_g32901
NIATv7_g32904
NIATv7_g32905
NIATv7_g32907
NIATv7_g32909
NIATv7_g32910
NIATv7_g32911
NIATv7_g32912
NIATv7_g32913
NIATv7_g32915
NIATv7_g32916
NIATv7_g32918
NIATv7_g32919
NIATv7_g32921
NIATv7_g32922
NIATv7_g32923
NIATv7_g32924
NIATv7_g32925
NIATv7_g32926
NIATv7_g32927
NIATv7_g32928
NIATv7_g32929
NIATv7_g32931
NIATv7_g32932
NIATv7_g32935
NIATv7_g32940
NIATv7_g32941
NIATv7_g32942
NIATv7_g32943
NIATv7_g32944
NIATv7_g32948
NIATv7_g32950
NIATv7_g32951
NIATv7_g32953
NIATv7_g32954
NIATv7_g32955
NIATv7_g32959
NIATv7_g32960
NIATv7_g32963
NIATv7_g32964
NIATv7_g32965
NIATv7_g32966
NIATv7_g32967
NIATv7_g32971
NIATv7_g32972
NIATv7_g32974
NIATv7_g32977
NIATv7_g32978
NIATv7_g32979
NIATv7_g32980
NIATv7_g32982
NIATv7_g32984
NIATv7_g32985
NIATv7_g32988
NIATv7_g32989
NIATv7_g32993
NIATv7_g32995
NIATv7_g32996
NIATv7_g32997
NIATv7_g33000
NIATv7_g33003
NIATv7_g33004
NIATv7_g33005
NIATv7_g33006
NIATv7_g33011
NIATv7_g33012
NIATv7_g33014
NIATv7_g33020
NIATv7_g33025
NIATv7_g33029
NIATv7_g33032
NIATv7_g33036
NIATv7_g33040
NIATv7_g33043
NIATv7_g33045
NIATv7_g33046
NIATv7_g33047
NIATv7_g33048
NIATv7_g33050
NIATv7_g33051
NIATv7_g33052
NIATv7_g33054
NIATv7_g33062
NIATv7_g33065
NIATv7_g33067
NIATv7_g33068
NIATv7_g33069
NIATv7_g33070
NIATv7_g33072
NIATv7_g33077
NIATv7_g33079
NIATv7_g33082
NIATv7_g33083
NIATv7_g33084
NIATv7_g33085
NIATv7_g33088
NIATv7_g33092
NIATv7_g33093
NIATv7_g33094
NIATv7_g33095
NIATv7_g33097
NIATv7_g33098
NIATv7_g33099
NIATv7_g33103
NIATv7_g33104
NIATv7_g33105
NIATv7_g33106
NIATv7_g33107
NIATv7_g33109
NIATv7_g33110
NIATv7_g33111
NIATv7_g33112
NIATv7_g33113
NIATv7_g33115
NIATv7_g33116
NIATv7_g33117
NIATv7_g33120
NIATv7_g33128
NIATv7_g33129
NIATv7_g33130
NIATv7_g33131
NIATv7_g33132
NIATv7_g33134
NIATv7_g33137
NIATv7_g33143
NIATv7_g33146
NIATv7_g33147
NIATv7_g33149
NIATv7_g33155
NIATv7_g33156
NIATv7_g33162
NIATv7_g33164
NIATv7_g33167
NIATv7_g33168
NIATv7_g33169
NIATv7_g33170
NIATv7_g33172
NIATv7_g33173
NIATv7_g33174
NIATv7_g33188
NIATv7_g33192
NIATv7_g33193
NIATv7_g33198
NIATv7_g33199
NIATv7_g33201
NIATv7_g33205
NIATv7_g33206
NIATv7_g33208
NIATv7_g33209
NIATv7_g33211
NIATv7_g33213
NIATv7_g33216
NIATv7_g33223
NIATv7_g33225
NIATv7_g33229
NIATv7_g33230
NIATv7_g33231
NIATv7_g33244
NIATv7_g33245
NIATv7_g33246
NIATv7_g33248
NIATv7_g33249
NIATv7_g33253
NIATv7_g33257
NIATv7_g33262
NIATv7_g33268
NIATv7_g33271
NIATv7_g33272
NIATv7_g33273
NIATv7_g33275
NIATv7_g33276
NIATv7_g33277
NIATv7_g33278
NIATv7_g33280
NIATv7_g33282
NIATv7_g33284
NIATv7_g33285
NIATv7_g33287
NIATv7_g33288
NIATv7_g33289
NIATv7_g33291
NIATv7_g33293
NIATv7_g33294
NIATv7_g33298
NIATv7_g33311
NIATv7_g33316
NIATv7_g33323
NIATv7_g33324
NIATv7_g33325
NIATv7_g33326
NIATv7_g33327
NIATv7_g33328
NIATv7_g33329
NIATv7_g33330
NIATv7_g33331
NIATv7_g33332
NIATv7_g33333
NIATv7_g33334
NIATv7_g33335
NIATv7_g33336
NIATv7_g33337
NIATv7_g33339
NIATv7_g33340
NIATv7_g33342
NIATv7_g33343
NIATv7_g33344
NIATv7_g33345
NIATv7_g33346
NIATv7_g33349
NIATv7_g33350
NIATv7_g33351
NIATv7_g33352
NIATv7_g33354
NIATv7_g33356
NIATv7_g33358
NIATv7_g33359
NIATv7_g33360
NIATv7_g33361
NIATv7_g33362
NIATv7_g33363
NIATv7_g33364
NIATv7_g33365
NIATv7_g33367
NIATv7_g33370
NIATv7_g33371
NIATv7_g33377
NIATv7_g33378
NIATv7_g33379
NIATv7_g33380
NIATv7_g33385
NIATv7_g33389
NIATv7_g33390
NIATv7_g33394
NIATv7_g33395
NIATv7_g33396
NIATv7_g33398
NIATv7_g33399
NIATv7_g33402
NIATv7_g33404
NIATv7_g33405
NIATv7_g33407
NIATv7_g33408
NIATv7_g33410
NIATv7_g33415
NIATv7_g33416
NIATv7_g33417
NIATv7_g33419
NIATv7_g33420
NIATv7_g33421
NIATv7_g33423
NIATv7_g33425
NIATv7_g33427
NIATv7_g33429
NIATv7_g33431
NIATv7_g33432
NIATv7_g33434
NIATv7_g33436
NIATv7_g33437
NIATv7_g33438
NIATv7_g33439
NIATv7_g33440
NIATv7_g33444
NIATv7_g33445
NIATv7_g33448
NIATv7_g33452
NIATv7_g33453
NIATv7_g33456
NIATv7_g33457
NIATv7_g33458
NIATv7_g33466
NIATv7_g33472
NIATv7_g33475
NIATv7_g33477
NIATv7_g33478
NIATv7_g33479
NIATv7_g33480
NIATv7_g33485
NIATv7_g33488
NIATv7_g33489
NIATv7_g33490
NIATv7_g33491
NIATv7_g33492
NIATv7_g33493
NIATv7_g33494
NIATv7_g33495
NIATv7_g33497
NIATv7_g33498
NIATv7_g33499
NIATv7_g33500
NIATv7_g33501
NIATv7_g33502
NIATv7_g33505
NIATv7_g33507
NIATv7_g33509
NIATv7_g33511
NIATv7_g33512
NIATv7_g33513
NIATv7_g33514
NIATv7_g33515
NIATv7_g33516
NIATv7_g33517
NIATv7_g33518
NIATv7_g33520
NIATv7_g33521
NIATv7_g33522
NIATv7_g33524
NIATv7_g33526
NIATv7_g33527
NIATv7_g33528
NIATv7_g33530
NIATv7_g33531
NIATv7_g33532
NIATv7_g33533
NIATv7_g33534
NIATv7_g33535
NIATv7_g33539
NIATv7_g33545
NIATv7_g33546
NIATv7_g33548
NIATv7_g33552
NIATv7_g33554
NIATv7_g33557
NIATv7_g33558
NIATv7_g33559
NIATv7_g33560
NIATv7_g33561
NIATv7_g33562
NIATv7_g33564
NIATv7_g33565
NIATv7_g33566
NIATv7_g33567
NIATv7_g33569
NIATv7_g33570
NIATv7_g33571
NIATv7_g33572
NIATv7_g33573
NIATv7_g33574
NIATv7_g33576
NIATv7_g33577
NIATv7_g33580
NIATv7_g33581
NIATv7_g33584
NIATv7_g33585
NIATv7_g33587
NIATv7_g33588
NIATv7_g33589
NIATv7_g33595
NIATv7_g33596
NIATv7_g33598
NIATv7_g33599
NIATv7_g33600
NIATv7_g33604
NIATv7_g33605
NIATv7_g33606
NIATv7_g33607
NIATv7_g33609
NIATv7_g33612
NIATv7_g33613
NIATv7_g33614
NIATv7_g33621
NIATv7_g33624
NIATv7_g33626
NIATv7_g33627
NIATv7_g33632
NIATv7_g33634
NIATv7_g33635
NIATv7_g33636
NIATv7_g33637
NIATv7_g33640
NIATv7_g33641
NIATv7_g33642
NIATv7_g33645
NIATv7_g33649
NIATv7_g33651
NIATv7_g33652
NIATv7_g33654
NIATv7_g33655
NIATv7_g33656
NIATv7_g33659
NIATv7_g33661
NIATv7_g33662
NIATv7_g33666
NIATv7_g33668
NIATv7_g33669
NIATv7_g33670
NIATv7_g33674
NIATv7_g33675
NIATv7_g33676
NIATv7_g33677
NIATv7_g33680
NIATv7_g33685
NIATv7_g33686
NIATv7_g33688
NIATv7_g33689
NIATv7_g33690
NIATv7_g33691
NIATv7_g33693
NIATv7_g33697
NIATv7_g33698
NIATv7_g33700
NIATv7_g33701
NIATv7_g33704
NIATv7_g33706
NIATv7_g33707
NIATv7_g33710
NIATv7_g33718
NIATv7_g33719
NIATv7_g33721
NIATv7_g33725
NIATv7_g33726
NIATv7_g33727
NIATv7_g33729
NIATv7_g33731
NIATv7_g33732
NIATv7_g33734
NIATv7_g33735
NIATv7_g33736
NIATv7_g33737
NIATv7_g33738
NIATv7_g33739
NIATv7_g33743
NIATv7_g33744
NIATv7_g33745
NIATv7_g33746
NIATv7_g33747
NIATv7_g33751
NIATv7_g33754
NIATv7_g33756
NIATv7_g33757
NIATv7_g33758
NIATv7_g33762
NIATv7_g33765
NIATv7_g33767
NIATv7_g33772
NIATv7_g33773
NIATv7_g33776
NIATv7_g33777
NIATv7_g33778
NIATv7_g33780
NIATv7_g33782
NIATv7_g33784
NIATv7_g33785
NIATv7_g33787
NIATv7_g33788
NIATv7_g33789
NIATv7_g33791
NIATv7_g33792
NIATv7_g33793
NIATv7_g33797
NIATv7_g33798
NIATv7_g33799
NIATv7_g33800
NIATv7_g33801
NIATv7_g33807
NIATv7_g33809
NIATv7_g33810
NIATv7_g33816
NIATv7_g33818
NIATv7_g33819
NIATv7_g33820
NIATv7_g33822
NIATv7_g33823
NIATv7_g33824
NIATv7_g33825
NIATv7_g33829
NIATv7_g33830
NIATv7_g33832
NIATv7_g33834
NIATv7_g33836
NIATv7_g33842
NIATv7_g33844
NIATv7_g33848
NIATv7_g33849
NIATv7_g33851
NIATv7_g33852
NIATv7_g33853
NIATv7_g33854
NIATv7_g33855
NIATv7_g33858
NIATv7_g33859
NIATv7_g33860
NIATv7_g33861
NIATv7_g33863
NIATv7_g33864
NIATv7_g33865
NIATv7_g33866
NIATv7_g33867
NIATv7_g33868
NIATv7_g33869
NIATv7_g33870
NIATv7_g33871
NIATv7_g33872
NIATv7_g33873
NIATv7_g33874
NIATv7_g33879
NIATv7_g33881
NIATv7_g33882
NIATv7_g33883
NIATv7_g33884
NIATv7_g33886
NIATv7_g33887
NIATv7_g33888
NIATv7_g33889
NIATv7_g33891
NIATv7_g33893
NIATv7_g33894
NIATv7_g33895
NIATv7_g33896
NIATv7_g33897
NIATv7_g33898
NIATv7_g33899
NIATv7_g33903
NIATv7_g33904
NIATv7_g33905
NIATv7_g33912
NIATv7_g33914
NIATv7_g33915
NIATv7_g33916
NIATv7_g33917
NIATv7_g33918
NIATv7_g33922
NIATv7_g33923
NIATv7_g33924
NIATv7_g33925
NIATv7_g33929
NIATv7_g33930
NIATv7_g33931
NIATv7_g33932
NIATv7_g33934
NIATv7_g33935
NIATv7_g33937
NIATv7_g33938
NIATv7_g33939
NIATv7_g33943
NIATv7_g33947
NIATv7_g33949
NIATv7_g33950
NIATv7_g33951
NIATv7_g33956
NIATv7_g33961
NIATv7_g33962
NIATv7_g33963
NIATv7_g33964
NIATv7_g33966
NIATv7_g33967
NIATv7_g33969
NIATv7_g33970
NIATv7_g33971
NIATv7_g33972
NIATv7_g33975
NIATv7_g33980
NIATv7_g33984
NIATv7_g33991
NIATv7_g33992
NIATv7_g33993
NIATv7_g33994
NIATv7_g33996
NIATv7_g33997
NIATv7_g33998
NIATv7_g34004
NIATv7_g34008
NIATv7_g34010
NIATv7_g34012
NIATv7_g34014
NIATv7_g34016
NIATv7_g34018
NIATv7_g34020
NIATv7_g34023
NIATv7_g34026
NIATv7_g34028
NIATv7_g34030
NIATv7_g34032
NIATv7_g34033
NIATv7_g34034
NIATv7_g34037
NIATv7_g34039
NIATv7_g34041
NIATv7_g34042
NIATv7_g34044
NIATv7_g34046
NIATv7_g34047
NIATv7_g34048
NIATv7_g34049
NIATv7_g34050
NIATv7_g34051
NIATv7_g34054
NIATv7_g34058
NIATv7_g34059
NIATv7_g34060
NIATv7_g34064
NIATv7_g34065
NIATv7_g34066
NIATv7_g34067
NIATv7_g34070
NIATv7_g34072
NIATv7_g34074
NIATv7_g34075
NIATv7_g34079
NIATv7_g34080
NIATv7_g34081
NIATv7_g34084
NIATv7_g34087
NIATv7_g34091
NIATv7_g34093
NIATv7_g34094
NIATv7_g34097
NIATv7_g34098
NIATv7_g34102
NIATv7_g34104
NIATv7_g34105
NIATv7_g34106
NIATv7_g34109
NIATv7_g34113
NIATv7_g34114
NIATv7_g34115
NIATv7_g34116
NIATv7_g34118
NIATv7_g34119
NIATv7_g34121
NIATv7_g34124
NIATv7_g34126
NIATv7_g34129
NIATv7_g34131
NIATv7_g34139
NIATv7_g34145
NIATv7_g34147
NIATv7_g34151
NIATv7_g34154
NIATv7_g34157
NIATv7_g34159
NIATv7_g34162
NIATv7_g34163
NIATv7_g34164
NIATv7_g34165
NIATv7_g34167
NIATv7_g34172
NIATv7_g34173
NIATv7_g34174
NIATv7_g34176
NIATv7_g34177
NIATv7_g34179
NIATv7_g34180
NIATv7_g34181
NIATv7_g34182
NIATv7_g34189
NIATv7_g34192
NIATv7_g34196
NIATv7_g34197
NIATv7_g34199
NIATv7_g34200
NIATv7_g34201
NIATv7_g34203
NIATv7_g34204
NIATv7_g34206
NIATv7_g34207
NIATv7_g34208
NIATv7_g34211
NIATv7_g34212
NIATv7_g34215
NIATv7_g34216
NIATv7_g34221
NIATv7_g34222
NIATv7_g34224
NIATv7_g34225
NIATv7_g34226
NIATv7_g34227
NIATv7_g34229
NIATv7_g34234
NIATv7_g34235
NIATv7_g34236
NIATv7_g34238
NIATv7_g34239
NIATv7_g34240
NIATv7_g34241
NIATv7_g34244
NIATv7_g34245
NIATv7_g34246
NIATv7_g34250
NIATv7_g34252
NIATv7_g34255
NIATv7_g34257
NIATv7_g34259
NIATv7_g34262
NIATv7_g34264
NIATv7_g34267
NIATv7_g34268
NIATv7_g34273
NIATv7_g34274
NIATv7_g34276
NIATv7_g34277
NIATv7_g34280
NIATv7_g34281
NIATv7_g34282
NIATv7_g34284
NIATv7_g34287
NIATv7_g34288
NIATv7_g34289
NIATv7_g34290
NIATv7_g34292
NIATv7_g34293
NIATv7_g34294
NIATv7_g34300
NIATv7_g34303
NIATv7_g34307
NIATv7_g34308
NIATv7_g34310
NIATv7_g34313
NIATv7_g34314
NIATv7_g34315
NIATv7_g34316
NIATv7_g34318
NIATv7_g34327
NIATv7_g34329
NIATv7_g34330
NIATv7_g34331
NIATv7_g34333
NIATv7_g34334
NIATv7_g34335
NIATv7_g34339
NIATv7_g34341
NIATv7_g34342
NIATv7_g34343
NIATv7_g34344
NIATv7_g34347
NIATv7_g34348
NIATv7_g34350
NIATv7_g34351
NIATv7_g34352
NIATv7_g34353
NIATv7_g34354
NIATv7_g34355
NIATv7_g34356
NIATv7_g34359
NIATv7_g34361
NIATv7_g34364
NIATv7_g34369
NIATv7_g34370
NIATv7_g34371
NIATv7_g34372
NIATv7_g34377
NIATv7_g34378
NIATv7_g34379
NIATv7_g34382
NIATv7_g34384
NIATv7_g34385
NIATv7_g34388
NIATv7_g34389
NIATv7_g34390
NIATv7_g34392
NIATv7_g34395
NIATv7_g34397
NIATv7_g34398
NIATv7_g34402
NIATv7_g34404
NIATv7_g34405
NIATv7_g34407
NIATv7_g34409
NIATv7_g34411
NIATv7_g34413
NIATv7_g34414
NIATv7_g34415
NIATv7_g34417
NIATv7_g34419
NIATv7_g34421
NIATv7_g34423
NIATv7_g34424
NIATv7_g34425
NIATv7_g34426
NIATv7_g34427
NIATv7_g34429
NIATv7_g34430
NIATv7_g34431
NIATv7_g34432
NIATv7_g34441
NIATv7_g34445
NIATv7_g34446
NIATv7_g34451
NIATv7_g34455
NIATv7_g34461
NIATv7_g34463
NIATv7_g34464
NIATv7_g34466
NIATv7_g34469
NIATv7_g34471
NIATv7_g34472
NIATv7_g34474
NIATv7_g34475
NIATv7_g34476
NIATv7_g34477
NIATv7_g34479
NIATv7_g34480
NIATv7_g34482
NIATv7_g34484
NIATv7_g34485
NIATv7_g34488
NIATv7_g34489
NIATv7_g34490
NIATv7_g34491
NIATv7_g34492
NIATv7_g34494
NIATv7_g34496
NIATv7_g34497
NIATv7_g34498
NIATv7_g34502
NIATv7_g34503
NIATv7_g34504
NIATv7_g34505
NIATv7_g34506
NIATv7_g34509
NIATv7_g34512
NIATv7_g34513
NIATv7_g34514
NIATv7_g34517
NIATv7_g34518
NIATv7_g34520
NIATv7_g34521
NIATv7_g34522
NIATv7_g34523
NIATv7_g34524
NIATv7_g34525
NIATv7_g34526
NIATv7_g34529
NIATv7_g34531
NIATv7_g34532
NIATv7_g34533
NIATv7_g34534
NIATv7_g34535
NIATv7_g34540
NIATv7_g34541
NIATv7_g34542
NIATv7_g34543
NIATv7_g34547
NIATv7_g34550
NIATv7_g34552
NIATv7_g34553
NIATv7_g34555
NIATv7_g34556
NIATv7_g34559
NIATv7_g34561
NIATv7_g34562
NIATv7_g34564
NIATv7_g34565
NIATv7_g34566
NIATv7_g34568
NIATv7_g34570
NIATv7_g34574
NIATv7_g34579
NIATv7_g34582
NIATv7_g34583
NIATv7_g34586
NIATv7_g34588
NIATv7_g34590
NIATv7_g34594
NIATv7_g34596
NIATv7_g34598
NIATv7_g34599
NIATv7_g34600
NIATv7_g34601
NIATv7_g34602
NIATv7_g34604
NIATv7_g34605
NIATv7_g34608
NIATv7_g34609
NIATv7_g34610
NIATv7_g34611
NIATv7_g34612
NIATv7_g34614
NIATv7_g34618
NIATv7_g34619
NIATv7_g34621
NIATv7_g34624
NIATv7_g34626
NIATv7_g34628
NIATv7_g34629
NIATv7_g34630
NIATv7_g34636
NIATv7_g34640
NIATv7_g34642
NIATv7_g34643
NIATv7_g34649
NIATv7_g34651
NIATv7_g34654
NIATv7_g34657
NIATv7_g34658
NIATv7_g34659
NIATv7_g34662
NIATv7_g34663
NIATv7_g34666
NIATv7_g34668
NIATv7_g34670
NIATv7_g34673
NIATv7_g34674
NIATv7_g34677
NIATv7_g34680
NIATv7_g34681
NIATv7_g34682
NIATv7_g34683
NIATv7_g34684
NIATv7_g34686
NIATv7_g34687
NIATv7_g34688
NIATv7_g34690
NIATv7_g34692
NIATv7_g34699
NIATv7_g34700
NIATv7_g34705
NIATv7_g34706
NIATv7_g34710
NIATv7_g34711
NIATv7_g34713
NIATv7_g34715
NIATv7_g34718
NIATv7_g34719
NIATv7_g34720
NIATv7_g34722
NIATv7_g34723
NIATv7_g34733
NIATv7_g34734
NIATv7_g34740
NIATv7_g34744
NIATv7_g34748
NIATv7_g34753
NIATv7_g34754
NIATv7_g34755
NIATv7_g34756
NIATv7_g34759
NIATv7_g34760
NIATv7_g34763
NIATv7_g34767
NIATv7_g34769
NIATv7_g34771
NIATv7_g34773
NIATv7_g34774
NIATv7_g34776
NIATv7_g34778
NIATv7_g34779
NIATv7_g34781
NIATv7_g34782
NIATv7_g34784
NIATv7_g34787
NIATv7_g34788
NIATv7_g34789
NIATv7_g34791
NIATv7_g34792
NIATv7_g34793
NIATv7_g34795
NIATv7_g34798
NIATv7_g34800
NIATv7_g34801
NIATv7_g34804
NIATv7_g34805
NIATv7_g34807
NIATv7_g34808
NIATv7_g34810
NIATv7_g34811
NIATv7_g34812
NIATv7_g34815
NIATv7_g34820
NIATv7_g34821
NIATv7_g34824
NIATv7_g34829
NIATv7_g34830
NIATv7_g34832
NIATv7_g34834
NIATv7_g34836
NIATv7_g34841
NIATv7_g34842
NIATv7_g34844
NIATv7_g34845
NIATv7_g34847
NIATv7_g34849
NIATv7_g34850
NIATv7_g34851
NIATv7_g34852
NIATv7_g34853
NIATv7_g34854
NIATv7_g34855
NIATv7_g34857
NIATv7_g34858
NIATv7_g34859
NIATv7_g34860
NIATv7_g34861
NIATv7_g34863
NIATv7_g34864
NIATv7_g34865
NIATv7_g34866
NIATv7_g34871
NIATv7_g34872
NIATv7_g34873
NIATv7_g34874
NIATv7_g34877
NIATv7_g34878
NIATv7_g34879
NIATv7_g34880
NIATv7_g34882
NIATv7_g34884
NIATv7_g34885
NIATv7_g34886
NIATv7_g34889
NIATv7_g34890
NIATv7_g34891
NIATv7_g34895
NIATv7_g34897
NIATv7_g34899
NIATv7_g34902
NIATv7_g34903
NIATv7_g34904
NIATv7_g34905
NIATv7_g34906
NIATv7_g34908
NIATv7_g34910
NIATv7_g34911
NIATv7_g34912
NIATv7_g34913
NIATv7_g34914
NIATv7_g34917
NIATv7_g34918
NIATv7_g34919
NIATv7_g34920
NIATv7_g34922
NIATv7_g34926
NIATv7_g34927
NIATv7_g34930
NIATv7_g34934
NIATv7_g34937
NIATv7_g34939
NIATv7_g34941
NIATv7_g34945
NIATv7_g34946
NIATv7_g34952
NIATv7_g34954
NIATv7_g34958
NIATv7_g34962
NIATv7_g34968
NIATv7_g34970
NIATv7_g34972
NIATv7_g34973
NIATv7_g34974
NIATv7_g34975
NIATv7_g34977
NIATv7_g34979
NIATv7_g34981
NIATv7_g34982
NIATv7_g34983
NIATv7_g34984
NIATv7_g34986
NIATv7_g34987
NIATv7_g34990
NIATv7_g34991
NIATv7_g34994
NIATv7_g34995
NIATv7_g34996
NIATv7_g35000
NIATv7_g35003
NIATv7_g35004
NIATv7_g35005
NIATv7_g35008
NIATv7_g35010
NIATv7_g35011
NIATv7_g35012
NIATv7_g35014
NIATv7_g35015
NIATv7_g35020
NIATv7_g35025
NIATv7_g35028
NIATv7_g35029
NIATv7_g35030
NIATv7_g35033
NIATv7_g35034
NIATv7_g35036
NIATv7_g35038
NIATv7_g35039
NIATv7_g35040
NIATv7_g35042
NIATv7_g35044
NIATv7_g35045
NIATv7_g35046
NIATv7_g35047
NIATv7_g35050
NIATv7_g35051
NIATv7_g35052
NIATv7_g35057
NIATv7_g35059
NIATv7_g35061
NIATv7_g35062
NIATv7_g35063
NIATv7_g35064
NIATv7_g35067
NIATv7_g35070
NIATv7_g35071
NIATv7_g35073
NIATv7_g35076
NIATv7_g35077
NIATv7_g35088
NIATv7_g35090
NIATv7_g35091
NIATv7_g35109
NIATv7_g35110
NIATv7_g35111
NIATv7_g35114
NIATv7_g35115
NIATv7_g35121
NIATv7_g35122
NIATv7_g35123
NIATv7_g35124
NIATv7_g35131
NIATv7_g35134
NIATv7_g35137
NIATv7_g35142
NIATv7_g35145
NIATv7_g35146
NIATv7_g35147
NIATv7_g35149
NIATv7_g35150
NIATv7_g35151
NIATv7_g35153
NIATv7_g35154
NIATv7_g35158
NIATv7_g35160
NIATv7_g35172
NIATv7_g35175
NIATv7_g35177
NIATv7_g35179
NIATv7_g35183
NIATv7_g35184
NIATv7_g35185
NIATv7_g35186
NIATv7_g35188
NIATv7_g35189
NIATv7_g35190
NIATv7_g35191
NIATv7_g35192
NIATv7_g35193
NIATv7_g35196
NIATv7_g35199
NIATv7_g35200
NIATv7_g35201
NIATv7_g35205
NIATv7_g35209
NIATv7_g35210
NIATv7_g35211
NIATv7_g35212
NIATv7_g35213
NIATv7_g35214
NIATv7_g35216
NIATv7_g35220
NIATv7_g35222
NIATv7_g35230
NIATv7_g35235
NIATv7_g35236
NIATv7_g35238
NIATv7_g35239
NIATv7_g35242
NIATv7_g35246
NIATv7_g35248
NIATv7_g35250
NIATv7_g35252
NIATv7_g35255
NIATv7_g35257
NIATv7_g35259
NIATv7_g35261
NIATv7_g35262
NIATv7_g35263
NIATv7_g35264
NIATv7_g35265
NIATv7_g35266
NIATv7_g35267
NIATv7_g35268
NIATv7_g35270
NIATv7_g35271
NIATv7_g35272
NIATv7_g35275
NIATv7_g35276
NIATv7_g35278
NIATv7_g35279
NIATv7_g35283
NIATv7_g35284
NIATv7_g35285
NIATv7_g35288
NIATv7_g35289
NIATv7_g35290
NIATv7_g35294
NIATv7_g35295
NIATv7_g35302
NIATv7_g35303
NIATv7_g35311
NIATv7_g35312
NIATv7_g35314
NIATv7_g35315
NIATv7_g35316
NIATv7_g35321
NIATv7_g35322
NIATv7_g35323
NIATv7_g35325
NIATv7_g35326
NIATv7_g35334
NIATv7_g35335
NIATv7_g35336
NIATv7_g35337
NIATv7_g35341
NIATv7_g35344
NIATv7_g35349
NIATv7_g35350
NIATv7_g35351
NIATv7_g35352
NIATv7_g35353
NIATv7_g35355
NIATv7_g35359
NIATv7_g35363
NIATv7_g35364
NIATv7_g35369
NIATv7_g35371
NIATv7_g35372
NIATv7_g35376
NIATv7_g35380
NIATv7_g35382
NIATv7_g35383
NIATv7_g35384
NIATv7_g35385
NIATv7_g35386
NIATv7_g35387
NIATv7_g35393
NIATv7_g35394
NIATv7_g35395
NIATv7_g35396
NIATv7_g35399
NIATv7_g35400
NIATv7_g35403
NIATv7_g35404
NIATv7_g35405
NIATv7_g35406
NIATv7_g35408
NIATv7_g35410
NIATv7_g35412
NIATv7_g35413
NIATv7_g35415
NIATv7_g35417
NIATv7_g35418
NIATv7_g35423
NIATv7_g35424
NIATv7_g35425
NIATv7_g35427
NIATv7_g35428
NIATv7_g35429
NIATv7_g35430
NIATv7_g35435
NIATv7_g35436
NIATv7_g35437
NIATv7_g35441
NIATv7_g35442
NIATv7_g35443
NIATv7_g35446
NIATv7_g35447
NIATv7_g35448
NIATv7_g35449
NIATv7_g35452
NIATv7_g35469
NIATv7_g35470
NIATv7_g35473
NIATv7_g35474
NIATv7_g35476
NIATv7_g35479
NIATv7_g35480
NIATv7_g35481
NIATv7_g35482
NIATv7_g35487
NIATv7_g35488
NIATv7_g35491
NIATv7_g35494
NIATv7_g35495
NIATv7_g35496
NIATv7_g35497
NIATv7_g35500
NIATv7_g35502
NIATv7_g35503
NIATv7_g35504
NIATv7_g35505
NIATv7_g35509
NIATv7_g35512
NIATv7_g35514
NIATv7_g35516
NIATv7_g35520
NIATv7_g35521
NIATv7_g35522
NIATv7_g35523
NIATv7_g35525
NIATv7_g35526
NIATv7_g35531
NIATv7_g35538
NIATv7_g35540
NIATv7_g35541
NIATv7_g35542
NIATv7_g35547
NIATv7_g35548
NIATv7_g35549
NIATv7_g35556
NIATv7_g35557
NIATv7_g35559
NIATv7_g35560
NIATv7_g35563
NIATv7_g35564
NIATv7_g35565
NIATv7_g35566
NIATv7_g35567
NIATv7_g35568
NIATv7_g35570
NIATv7_g35571
NIATv7_g35572
NIATv7_g35573
NIATv7_g35574
NIATv7_g35575
NIATv7_g35576
NIATv7_g35578
NIATv7_g35579
NIATv7_g35581
NIATv7_g35582
NIATv7_g35583
NIATv7_g35584
NIATv7_g35586
NIATv7_g35587
NIATv7_g35588
NIATv7_g35589
NIATv7_g35590
NIATv7_g35591
NIATv7_g35592
NIATv7_g35593
NIATv7_g35595
NIATv7_g35596
NIATv7_g35598
NIATv7_g35607
NIATv7_g35609
NIATv7_g35610
NIATv7_g35612
NIATv7_g35614
NIATv7_g35615
NIATv7_g35616
NIATv7_g35618
NIATv7_g35619
NIATv7_g35620
NIATv7_g35621
NIATv7_g35623
NIATv7_g35628
NIATv7_g35629
NIATv7_g35631
NIATv7_g35632
NIATv7_g35635
NIATv7_g35637
NIATv7_g35642
NIATv7_g35643
NIATv7_g35646
NIATv7_g35647
NIATv7_g35648
NIATv7_g35649
NIATv7_g35650
NIATv7_g35653
NIATv7_g35657
NIATv7_g35659
NIATv7_g35660
NIATv7_g35661
NIATv7_g35664
NIATv7_g35669
NIATv7_g35671
NIATv7_g35672
NIATv7_g35673
NIATv7_g35674
NIATv7_g35676
NIATv7_g35681
NIATv7_g35683
NIATv7_g35684
NIATv7_g35685
NIATv7_g35686
NIATv7_g35688
NIATv7_g35689
NIATv7_g35690
NIATv7_g35692
NIATv7_g35693
NIATv7_g35698
NIATv7_g35699
NIATv7_g35705
NIATv7_g35706
NIATv7_g35707
NIATv7_g35708
NIATv7_g35709
NIATv7_g35710
NIATv7_g35711
NIATv7_g35712
NIATv7_g35714
NIATv7_g35715
NIATv7_g35717
NIATv7_g35720
NIATv7_g35721
NIATv7_g35722
NIATv7_g35730
NIATv7_g35732
NIATv7_g35736
NIATv7_g35737
NIATv7_g35738
NIATv7_g35739
NIATv7_g35740
NIATv7_g35741
NIATv7_g35742
NIATv7_g35747
NIATv7_g35748
NIATv7_g35749
NIATv7_g35751
NIATv7_g35752
NIATv7_g35753
NIATv7_g35755
NIATv7_g35757
NIATv7_g35758
NIATv7_g35759
NIATv7_g35761
NIATv7_g35763
NIATv7_g35765
NIATv7_g35766
NIATv7_g35767
NIATv7_g35769
NIATv7_g35770
NIATv7_g35775
NIATv7_g35777
NIATv7_g35779
NIATv7_g35780
NIATv7_g35781
NIATv7_g35786
NIATv7_g35789
NIATv7_g35790
NIATv7_g35794
NIATv7_g35800
NIATv7_g35803
NIATv7_g35805
NIATv7_g35807
NIATv7_g35809
NIATv7_g35810
NIATv7_g35812
NIATv7_g35813
NIATv7_g35814
NIATv7_g35816
NIATv7_g35817
NIATv7_g35818
NIATv7_g35820
NIATv7_g35822
NIATv7_g35824
NIATv7_g35825
NIATv7_g35826
NIATv7_g35827
NIATv7_g35829
NIATv7_g35830
NIATv7_g35831
NIATv7_g35832
NIATv7_g35835
NIATv7_g35836
NIATv7_g35837
NIATv7_g35839
NIATv7_g35840
NIATv7_g35841
NIATv7_g35842
NIATv7_g35845
NIATv7_g35849
NIATv7_g35851
NIATv7_g35852
NIATv7_g35854
NIATv7_g35857
NIATv7_g35865
NIATv7_g35866
NIATv7_g35867
NIATv7_g35869
NIATv7_g35870
NIATv7_g35876
NIATv7_g35879
NIATv7_g35881
NIATv7_g35883
NIATv7_g35884
NIATv7_g35888
NIATv7_g35889
NIATv7_g35894
NIATv7_g35895
NIATv7_g35896
NIATv7_g35899
NIATv7_g35901
NIATv7_g35902
NIATv7_g35904
NIATv7_g35906
NIATv7_g35907
NIATv7_g35909
NIATv7_g35910
NIATv7_g35912
NIATv7_g35915
NIATv7_g35916
NIATv7_g35917
NIATv7_g35918
NIATv7_g35919
NIATv7_g35921
NIATv7_g35922
NIATv7_g35927
NIATv7_g35928
NIATv7_g35929
NIATv7_g35932
NIATv7_g35933
NIATv7_g35936
NIATv7_g35937
NIATv7_g35938
NIATv7_g35939
NIATv7_g35942
NIATv7_g35945
NIATv7_g35946
NIATv7_g35948
NIATv7_g35949
NIATv7_g35950
NIATv7_g35952
NIATv7_g35953
NIATv7_g35954
NIATv7_g35956
NIATv7_g35957
NIATv7_g35958
NIATv7_g35959
NIATv7_g35960
NIATv7_g35961
NIATv7_g35962
NIATv7_g35963
NIATv7_g35965
NIATv7_g35967
NIATv7_g35968
NIATv7_g35969
NIATv7_g35971
NIATv7_g35973
NIATv7_g35974
NIATv7_g35980
NIATv7_g35982
NIATv7_g35985
NIATv7_g35987
NIATv7_g35988
NIATv7_g35996
NIATv7_g35999
NIATv7_g36000
NIATv7_g36001
NIATv7_g36005
NIATv7_g36014
NIATv7_g36018
NIATv7_g36019
NIATv7_g36020
NIATv7_g36021
NIATv7_g36024
NIATv7_g36028
NIATv7_g36029
NIATv7_g36030
NIATv7_g36032
NIATv7_g36033
NIATv7_g36034
NIATv7_g36036
NIATv7_g36037
NIATv7_g36038
NIATv7_g36046
NIATv7_g36047
NIATv7_g36048
NIATv7_g36051
NIATv7_g36053
NIATv7_g36055
NIATv7_g36056
NIATv7_g36057
NIATv7_g36058
NIATv7_g36059
NIATv7_g36064
NIATv7_g36066
NIATv7_g36068
NIATv7_g36069
NIATv7_g36070
NIATv7_g36072
NIATv7_g36073
NIATv7_g36076
NIATv7_g36078
NIATv7_g36079
NIATv7_g36082
NIATv7_g36083
NIATv7_g36084
NIATv7_g36085
NIATv7_g36086
NIATv7_g36087
NIATv7_g36090
NIATv7_g36091
NIATv7_g36092
NIATv7_g36093
NIATv7_g36096
NIATv7_g36098
NIATv7_g36100
NIATv7_g36103
NIATv7_g36104
NIATv7_g36108
NIATv7_g36111
NIATv7_g36112
NIATv7_g36113
NIATv7_g36116
NIATv7_g36117
NIATv7_g36118
NIATv7_g36119
NIATv7_g36121
NIATv7_g36122
NIATv7_g36125
NIATv7_g36127
NIATv7_g36128
NIATv7_g36129
NIATv7_g36130
NIATv7_g36131
NIATv7_g36133
NIATv7_g36136
NIATv7_g36137
NIATv7_g36139
NIATv7_g36140
NIATv7_g36142
NIATv7_g36143
NIATv7_g36146
NIATv7_g36147
NIATv7_g36154
NIATv7_g36156
NIATv7_g36157
NIATv7_g36158
NIATv7_g36159
NIATv7_g36164
NIATv7_g36166
NIATv7_g36167
NIATv7_g36169
NIATv7_g36170
NIATv7_g36171
NIATv7_g36173
NIATv7_g36174
NIATv7_g36175
NIATv7_g36176
NIATv7_g36177
NIATv7_g36178
NIATv7_g36180
NIATv7_g36182
NIATv7_g36183
NIATv7_g36185
NIATv7_g36186
NIATv7_g36187
NIATv7_g36188
NIATv7_g36189
NIATv7_g36191
NIATv7_g36195
NIATv7_g36196
NIATv7_g36199
NIATv7_g36201
NIATv7_g36202
NIATv7_g36207
NIATv7_g36210
NIATv7_g36211
NIATv7_g36212
NIATv7_g36215
NIATv7_g36216
NIATv7_g36218
NIATv7_g36219
NIATv7_g36220
NIATv7_g36222
NIATv7_g36223
NIATv7_g36232
NIATv7_g36233
NIATv7_g36236
NIATv7_g36237
NIATv7_g36238
NIATv7_g36240
NIATv7_g36246
NIATv7_g36248
NIATv7_g36249
NIATv7_g36251
NIATv7_g36255
NIATv7_g36257
NIATv7_g36258
NIATv7_g36261
NIATv7_g36262
NIATv7_g36263
NIATv7_g36264
NIATv7_g36265
NIATv7_g36266
NIATv7_g36270
NIATv7_g36271
NIATv7_g36273
NIATv7_g36279
NIATv7_g36283
NIATv7_g36284
NIATv7_g36286
NIATv7_g36288
NIATv7_g36291
NIATv7_g36294
NIATv7_g36297
NIATv7_g36298
NIATv7_g36301
NIATv7_g36304
NIATv7_g36305
NIATv7_g36308
NIATv7_g36312
NIATv7_g36313
NIATv7_g36316
NIATv7_g36318
NIATv7_g36319
NIATv7_g36323
NIATv7_g36326
NIATv7_g36328
NIATv7_g36329
NIATv7_g36330
NIATv7_g36336
NIATv7_g36337
NIATv7_g36338
NIATv7_g36339
NIATv7_g36340
NIATv7_g36342
NIATv7_g36343
NIATv7_g36346
NIATv7_g36347
NIATv7_g36348
NIATv7_g36353
NIATv7_g36359
NIATv7_g36360
NIATv7_g36361
NIATv7_g36363
NIATv7_g36364
NIATv7_g36365
NIATv7_g36366
NIATv7_g36367
NIATv7_g36369
NIATv7_g36376
NIATv7_g36378
NIATv7_g36383
NIATv7_g36385
NIATv7_g36388
NIATv7_g36389
NIATv7_g36390
NIATv7_g36391
NIATv7_g36393
NIATv7_g36394
NIATv7_g36395
NIATv7_g36397
NIATv7_g36399
NIATv7_g36404
NIATv7_g36405
NIATv7_g36406
NIATv7_g36407
NIATv7_g36409
NIATv7_g36410
NIATv7_g36411
NIATv7_g36413
NIATv7_g36418
NIATv7_g36419
NIATv7_g36420
NIATv7_g36421
NIATv7_g36422
NIATv7_g36423
NIATv7_g36424
NIATv7_g36425
NIATv7_g36427
NIATv7_g36428
NIATv7_g36429
NIATv7_g36430
NIATv7_g36440
NIATv7_g36442
NIATv7_g36447
NIATv7_g36449
NIATv7_g36450
NIATv7_g36453
NIATv7_g36456
NIATv7_g36459
NIATv7_g36460
NIATv7_g36461
NIATv7_g36462
NIATv7_g36463
NIATv7_g36464
NIATv7_g36465
NIATv7_g36468
NIATv7_g36469
NIATv7_g36470
NIATv7_g36471
NIATv7_g36472
NIATv7_g36475
NIATv7_g36476
NIATv7_g36477
NIATv7_g36479
NIATv7_g36480
NIATv7_g36481
NIATv7_g36482
NIATv7_g36484
NIATv7_g36485
NIATv7_g36488
NIATv7_g36489
NIATv7_g36490
NIATv7_g36494
NIATv7_g36495
NIATv7_g36496
NIATv7_g36497
NIATv7_g36498
NIATv7_g36504
NIATv7_g36505
NIATv7_g36506
NIATv7_g36508
NIATv7_g36509
NIATv7_g36510
NIATv7_g36515
NIATv7_g36517
NIATv7_g36521
NIATv7_g36526
NIATv7_g36529
NIATv7_g36533
NIATv7_g36536
NIATv7_g36538
NIATv7_g36539
NIATv7_g36540
NIATv7_g36543
NIATv7_g36545
NIATv7_g36546
NIATv7_g36547
NIATv7_g36548
NIATv7_g36553
NIATv7_g36554
NIATv7_g36556
NIATv7_g36557
NIATv7_g36558
NIATv7_g36559
NIATv7_g36560
NIATv7_g36563
NIATv7_g36564
NIATv7_g36565
NIATv7_g36567
NIATv7_g36572
NIATv7_g36574
NIATv7_g36575
NIATv7_g36576
NIATv7_g36580
NIATv7_g36588
NIATv7_g36591
NIATv7_g36593
NIATv7_g36594
NIATv7_g36595
NIATv7_g36596
NIATv7_g36597
NIATv7_g36598
NIATv7_g36599
NIATv7_g36600
NIATv7_g36601
NIATv7_g36602
NIATv7_g36604
NIATv7_g36605
NIATv7_g36607
NIATv7_g36614
NIATv7_g36615
NIATv7_g36618
NIATv7_g36625
NIATv7_g36626
NIATv7_g36628
NIATv7_g36630
NIATv7_g36634
NIATv7_g36635
NIATv7_g36636
NIATv7_g36637
NIATv7_g36638
NIATv7_g36639
NIATv7_g36644
NIATv7_g36645
NIATv7_g36647
NIATv7_g36649
NIATv7_g36650
NIATv7_g36651
NIATv7_g36652
NIATv7_g36654
NIATv7_g36655
NIATv7_g36659
NIATv7_g36660
NIATv7_g36663
NIATv7_g36667
NIATv7_g36668
NIATv7_g36670
NIATv7_g36673
NIATv7_g36674
NIATv7_g36676
NIATv7_g36677
NIATv7_g36679
NIATv7_g36682
NIATv7_g36684
NIATv7_g36685
NIATv7_g36690
NIATv7_g36691
NIATv7_g36692
NIATv7_g36694
NIATv7_g36695
NIATv7_g36697
NIATv7_g36700
NIATv7_g36701
NIATv7_g36702
NIATv7_g36704
NIATv7_g36705
NIATv7_g36708
NIATv7_g36709
NIATv7_g36710
NIATv7_g36711
NIATv7_g36712
NIATv7_g36714
NIATv7_g36715
NIATv7_g36716
NIATv7_g36717
NIATv7_g36718
NIATv7_g36723
NIATv7_g36724
NIATv7_g36731
NIATv7_g36733
NIATv7_g36735
NIATv7_g36738
NIATv7_g36739
NIATv7_g36740
NIATv7_g36741
NIATv7_g36743
NIATv7_g36747
NIATv7_g36753
NIATv7_g36754
NIATv7_g36755
NIATv7_g36757
NIATv7_g36758
NIATv7_g36761
NIATv7_g36762
NIATv7_g36763
NIATv7_g36765
NIATv7_g36766
NIATv7_g36767
NIATv7_g36768
NIATv7_g36771
NIATv7_g36773
NIATv7_g36774
NIATv7_g36776
NIATv7_g36777
NIATv7_g36780
NIATv7_g36782
NIATv7_g36783
NIATv7_g36784
NIATv7_g36785
NIATv7_g36787
NIATv7_g36789
NIATv7_g36791
NIATv7_g36794
NIATv7_g36798
NIATv7_g36801
NIATv7_g36803
NIATv7_g36804
NIATv7_g36807
NIATv7_g36810
NIATv7_g36812
NIATv7_g36814
NIATv7_g36815
NIATv7_g36817
NIATv7_g36818
NIATv7_g36821
NIATv7_g36825
NIATv7_g36826
NIATv7_g36827
NIATv7_g36831
NIATv7_g36832
NIATv7_g36833
NIATv7_g36835
NIATv7_g36837
NIATv7_g36838
NIATv7_g36839
NIATv7_g36840
NIATv7_g36841
NIATv7_g36842
NIATv7_g36844
NIATv7_g36845
NIATv7_g36846
NIATv7_g36847
NIATv7_g36848
NIATv7_g36853
NIATv7_g36858
NIATv7_g36860
NIATv7_g36862
NIATv7_g36863
NIATv7_g36865
NIATv7_g36867
NIATv7_g36870
NIATv7_g36872
NIATv7_g36876
NIATv7_g36877
NIATv7_g36878
NIATv7_g36879
NIATv7_g36880
NIATv7_g36881
NIATv7_g36884
NIATv7_g36885
NIATv7_g36887
NIATv7_g36888
NIATv7_g36890
NIATv7_g36891
NIATv7_g36893
NIATv7_g36894
NIATv7_g36897
NIATv7_g36899
NIATv7_g36900
NIATv7_g36902
NIATv7_g36907
NIATv7_g36911
NIATv7_g36912
NIATv7_g36913
NIATv7_g36915
NIATv7_g36920
NIATv7_g36921
NIATv7_g36922
NIATv7_g36924
NIATv7_g36928
NIATv7_g36931
NIATv7_g36932
NIATv7_g36937
NIATv7_g36943
NIATv7_g36944
NIATv7_g36946
NIATv7_g36948
NIATv7_g36949
NIATv7_g36952
NIATv7_g36958
NIATv7_g36962
NIATv7_g36965
NIATv7_g36969
NIATv7_g36972
NIATv7_g36975
NIATv7_g36980
NIATv7_g36981
NIATv7_g36983
NIATv7_g36984
NIATv7_g36990
NIATv7_g36993
NIATv7_g36996
NIATv7_g36999
NIATv7_g37001
NIATv7_g37004
NIATv7_g37005
NIATv7_g37008
NIATv7_g37009
NIATv7_g37010
NIATv7_g37011
NIATv7_g37012
NIATv7_g37013
NIATv7_g37014
NIATv7_g37015
NIATv7_g37019
NIATv7_g37020
NIATv7_g37022
NIATv7_g37023
NIATv7_g37024
NIATv7_g37025
NIATv7_g37026
NIATv7_g37030
NIATv7_g37031
NIATv7_g37032
NIATv7_g37034
NIATv7_g37035
NIATv7_g37036
NIATv7_g37038
NIATv7_g37039
NIATv7_g37040
NIATv7_g37045
NIATv7_g37048
NIATv7_g37049
NIATv7_g37051
NIATv7_g37052
NIATv7_g37054
NIATv7_g37055
NIATv7_g37061
NIATv7_g37063
NIATv7_g37064
NIATv7_g37067
NIATv7_g37068
NIATv7_g37070
NIATv7_g37071
NIATv7_g37072
NIATv7_g37073
NIATv7_g37075
NIATv7_g37076
NIATv7_g37077
NIATv7_g37079
NIATv7_g37082
NIATv7_g37086
NIATv7_g37087
NIATv7_g37089
NIATv7_g37090
NIATv7_g37092
NIATv7_g37093
NIATv7_g37096
NIATv7_g37097
NIATv7_g37098
NIATv7_g37099
NIATv7_g37103
NIATv7_g37105
NIATv7_g37106
NIATv7_g37109
NIATv7_g37114
NIATv7_g37115
NIATv7_g37116
NIATv7_g37117
NIATv7_g37121
NIATv7_g37122
NIATv7_g37123
NIATv7_g37125
NIATv7_g37126
NIATv7_g37130
NIATv7_g37134
NIATv7_g37135
NIATv7_g37137
NIATv7_g37138
NIATv7_g37140
NIATv7_g37142
NIATv7_g37147
NIATv7_g37149
NIATv7_g37150
NIATv7_g37153
NIATv7_g37155
NIATv7_g37157
NIATv7_g37160
NIATv7_g37162
NIATv7_g37163
NIATv7_g37164
NIATv7_g37165
NIATv7_g37166
NIATv7_g37168
NIATv7_g37169
NIATv7_g37170
NIATv7_g37171
NIATv7_g37172
NIATv7_g37173
NIATv7_g37174
NIATv7_g37177
NIATv7_g37180
NIATv7_g37182
NIATv7_g37183
NIATv7_g37184
NIATv7_g37185
NIATv7_g37186
NIATv7_g37187
NIATv7_g37188
NIATv7_g37189
NIATv7_g37190
NIATv7_g37191
NIATv7_g37192
NIATv7_g37200
NIATv7_g37201
NIATv7_g37202
NIATv7_g37207
NIATv7_g37208
NIATv7_g37211
NIATv7_g37215
NIATv7_g37218
NIATv7_g37219
NIATv7_g37223
NIATv7_g37224
NIATv7_g37226
NIATv7_g37228
NIATv7_g37231
NIATv7_g37232
NIATv7_g37233
NIATv7_g37234
NIATv7_g37235
NIATv7_g37236
NIATv7_g37238
NIATv7_g37239
NIATv7_g37246
NIATv7_g37250
NIATv7_g37254
NIATv7_g37255
NIATv7_g37256
NIATv7_g37257
NIATv7_g37261
NIATv7_g37262
NIATv7_g37263
NIATv7_g37264
NIATv7_g37268
NIATv7_g37270
NIATv7_g37271
NIATv7_g37273
NIATv7_g37274
NIATv7_g37275
NIATv7_g37278
NIATv7_g37280
NIATv7_g37284
NIATv7_g37285
NIATv7_g37286
NIATv7_g37287
NIATv7_g37289
NIATv7_g37290
NIATv7_g37297
NIATv7_g37298
NIATv7_g37301
NIATv7_g37302
NIATv7_g37304
NIATv7_g37306
NIATv7_g37307
NIATv7_g37308
NIATv7_g37314
NIATv7_g37316
NIATv7_g37317
NIATv7_g37320
NIATv7_g37321
NIATv7_g37323
NIATv7_g37324
NIATv7_g37326
NIATv7_g37327
NIATv7_g37328
NIATv7_g37330
NIATv7_g37331
NIATv7_g37333
NIATv7_g37335
NIATv7_g37336
NIATv7_g37337
NIATv7_g37338
NIATv7_g37339
NIATv7_g37340
NIATv7_g37341
NIATv7_g37342
NIATv7_g37343
NIATv7_g37344
NIATv7_g37345
NIATv7_g37346
NIATv7_g37348
NIATv7_g37352
NIATv7_g37353
NIATv7_g37355
NIATv7_g37357
NIATv7_g37359
NIATv7_g37362
NIATv7_g37365
NIATv7_g37368
NIATv7_g37369
NIATv7_g37370
NIATv7_g37371
NIATv7_g37374
NIATv7_g37375
NIATv7_g37378
NIATv7_g37380
NIATv7_g37381
NIATv7_g37382
NIATv7_g37384
NIATv7_g37385
NIATv7_g37386
NIATv7_g37391
NIATv7_g37393
NIATv7_g37397
NIATv7_g37402
NIATv7_g37404
NIATv7_g37406
NIATv7_g37407
NIATv7_g37408
NIATv7_g37409
NIATv7_g37412
NIATv7_g37416
NIATv7_g37418
NIATv7_g37421
NIATv7_g37422
NIATv7_g37424
NIATv7_g37427
NIATv7_g37431
NIATv7_g37434
NIATv7_g37436
NIATv7_g37437
NIATv7_g37438
NIATv7_g37439
NIATv7_g37446
NIATv7_g37448
NIATv7_g37449
NIATv7_g37450
NIATv7_g37452
NIATv7_g37453
NIATv7_g37455
NIATv7_g37458
NIATv7_g37460
NIATv7_g37462
NIATv7_g37463
NIATv7_g37466
NIATv7_g37467
NIATv7_g37468
NIATv7_g37470
NIATv7_g37474
NIATv7_g37476
NIATv7_g37478
NIATv7_g37480
NIATv7_g37488
NIATv7_g37491
NIATv7_g37493
NIATv7_g37494
NIATv7_g37500
NIATv7_g37501
NIATv7_g37504
NIATv7_g37506
NIATv7_g37507
NIATv7_g37509
NIATv7_g37510
NIATv7_g37513
NIATv7_g37514
NIATv7_g37515
NIATv7_g37516
NIATv7_g37518
NIATv7_g37520
NIATv7_g37522
NIATv7_g37523
NIATv7_g37524
NIATv7_g37525
NIATv7_g37526
NIATv7_g37530
NIATv7_g37531
NIATv7_g37532
NIATv7_g37533
NIATv7_g37534
NIATv7_g37538
NIATv7_g37540
NIATv7_g37541
NIATv7_g37542
NIATv7_g37544
NIATv7_g37546
NIATv7_g37547
NIATv7_g37548
NIATv7_g37549
NIATv7_g37553
NIATv7_g37554
NIATv7_g37555
NIATv7_g37556
NIATv7_g37560
NIATv7_g37561
NIATv7_g37563
NIATv7_g37565
NIATv7_g37566
NIATv7_g37569
NIATv7_g37571
NIATv7_g37572
NIATv7_g37579
NIATv7_g37582
NIATv7_g37584
NIATv7_g37587
NIATv7_g37589
NIATv7_g37591
NIATv7_g37593
NIATv7_g37594
NIATv7_g37597
NIATv7_g37598
NIATv7_g37599
NIATv7_g37600
NIATv7_g37604
NIATv7_g37610
NIATv7_g37612
NIATv7_g37613
NIATv7_g37614
NIATv7_g37616
NIATv7_g37618
NIATv7_g37620
NIATv7_g37625
NIATv7_g37630
NIATv7_g37632
NIATv7_g37636
NIATv7_g37638
NIATv7_g37639
NIATv7_g37640
NIATv7_g37643
NIATv7_g37644
NIATv7_g37648
NIATv7_g37650
NIATv7_g37651
NIATv7_g37655
NIATv7_g37656
NIATv7_g37658
NIATv7_g37659
NIATv7_g37662
NIATv7_g37663
NIATv7_g37664
NIATv7_g37668
NIATv7_g37670
NIATv7_g37674
NIATv7_g37677
NIATv7_g37679
NIATv7_g37680
NIATv7_g37682
NIATv7_g37684
NIATv7_g37686
NIATv7_g37687
NIATv7_g37689
NIATv7_g37690
NIATv7_g37691
NIATv7_g37692
NIATv7_g37695
NIATv7_g37696
NIATv7_g37697
NIATv7_g37698
NIATv7_g37699
NIATv7_g37702
NIATv7_g37703
NIATv7_g37704
NIATv7_g37706
NIATv7_g37712
NIATv7_g37713
NIATv7_g37716
NIATv7_g37718
NIATv7_g37725
NIATv7_g37726
NIATv7_g37728
NIATv7_g37730
NIATv7_g37732
NIATv7_g37734
NIATv7_g37738
NIATv7_g37739
NIATv7_g37740
NIATv7_g37741
NIATv7_g37742
NIATv7_g37747
NIATv7_g37750
NIATv7_g37757
NIATv7_g37758
NIATv7_g37762
NIATv7_g37763
NIATv7_g37764
NIATv7_g37765
NIATv7_g37767
NIATv7_g37770
NIATv7_g37771
NIATv7_g37773
NIATv7_g37774
NIATv7_g37776
NIATv7_g37777
NIATv7_g37778
NIATv7_g37779
NIATv7_g37781
NIATv7_g37784
NIATv7_g37787
NIATv7_g37789
NIATv7_g37793
NIATv7_g37794
NIATv7_g37795
NIATv7_g37797
NIATv7_g37798
NIATv7_g37802
NIATv7_g37804
NIATv7_g37805
NIATv7_g37807
NIATv7_g37808
NIATv7_g37813
NIATv7_g37814
NIATv7_g37815
NIATv7_g37817
NIATv7_g37820
NIATv7_g37821
NIATv7_g37823
NIATv7_g37824
NIATv7_g37825
NIATv7_g37826
NIATv7_g37827
NIATv7_g37829
NIATv7_g37831
NIATv7_g37834
NIATv7_g37837
NIATv7_g37838
NIATv7_g37841
NIATv7_g37846
NIATv7_g37847
NIATv7_g37849
NIATv7_g37851
NIATv7_g37853
NIATv7_g37856
NIATv7_g37857
NIATv7_g37858
NIATv7_g37861
NIATv7_g37863
NIATv7_g37864
NIATv7_g37865
NIATv7_g37866
NIATv7_g37867
NIATv7_g37871
NIATv7_g37875
NIATv7_g37878
NIATv7_g37882
NIATv7_g37886
NIATv7_g37887
NIATv7_g37889
NIATv7_g37890
NIATv7_g37895
NIATv7_g37898
NIATv7_g37899
NIATv7_g37902
NIATv7_g37904
NIATv7_g37905
NIATv7_g37907
NIATv7_g37908
NIATv7_g37911
NIATv7_g37912
NIATv7_g37913
NIATv7_g37915
NIATv7_g37917
NIATv7_g37919
NIATv7_g37926
NIATv7_g37929
NIATv7_g37930
NIATv7_g37932
NIATv7_g37935
NIATv7_g37938
NIATv7_g37940
NIATv7_g37942
NIATv7_g37943
NIATv7_g37946
NIATv7_g37949
NIATv7_g37950
NIATv7_g37954
NIATv7_g37955
NIATv7_g37956
NIATv7_g37959
NIATv7_g37962
NIATv7_g37964
NIATv7_g37965
NIATv7_g37968
NIATv7_g37975
NIATv7_g37976
NIATv7_g37978
NIATv7_g37979
NIATv7_g37980
NIATv7_g37981
NIATv7_g37982
NIATv7_g37983
NIATv7_g37986
NIATv7_g37987
NIATv7_g37988
NIATv7_g37989
NIATv7_g37992
NIATv7_g37993
NIATv7_g37999
NIATv7_g38001
NIATv7_g38002
NIATv7_g38003
NIATv7_g38004
NIATv7_g38005
NIATv7_g38006
NIATv7_g38008
NIATv7_g38012
NIATv7_g38016
NIATv7_g38017
NIATv7_g38026
NIATv7_g38029
NIATv7_g38033
NIATv7_g38035
NIATv7_g38037
NIATv7_g38038
NIATv7_g38042
NIATv7_g38046
NIATv7_g38049
NIATv7_g38052
NIATv7_g38053
NIATv7_g38054
NIATv7_g38055
NIATv7_g38057
NIATv7_g38060
NIATv7_g38064
NIATv7_g38065
NIATv7_g38070
NIATv7_g38073
NIATv7_g38074
NIATv7_g38078
NIATv7_g38083
NIATv7_g38084
NIATv7_g38085
NIATv7_g38086
NIATv7_g38087
NIATv7_g38088
NIATv7_g38092
NIATv7_g38093
NIATv7_g38098
NIATv7_g38100
NIATv7_g38103
NIATv7_g38108
NIATv7_g38109
NIATv7_g38110
NIATv7_g38111
NIATv7_g38112
NIATv7_g38114
NIATv7_g38116
NIATv7_g38118
NIATv7_g38120
NIATv7_g38122
NIATv7_g38123
NIATv7_g38125
NIATv7_g38128
NIATv7_g38130
NIATv7_g38131
NIATv7_g38133
NIATv7_g38134
NIATv7_g38136
NIATv7_g38137
NIATv7_g38139
NIATv7_g38140
NIATv7_g38142
NIATv7_g38143
NIATv7_g38146
NIATv7_g38147
NIATv7_g38148
NIATv7_g38149
NIATv7_g38151
NIATv7_g38152
NIATv7_g38153
NIATv7_g38155
NIATv7_g38160
NIATv7_g38161
NIATv7_g38163
NIATv7_g38167
NIATv7_g38170
NIATv7_g38177
NIATv7_g38178
NIATv7_g38182
NIATv7_g38184
NIATv7_g38186
NIATv7_g38187
NIATv7_g38188
NIATv7_g38192
NIATv7_g38193
NIATv7_g38196
NIATv7_g38201
NIATv7_g38202
NIATv7_g38203
NIATv7_g38205
NIATv7_g38206
NIATv7_g38208
NIATv7_g38211
NIATv7_g38212
NIATv7_g38213
NIATv7_g38214
NIATv7_g38215
NIATv7_g38217
NIATv7_g38219
NIATv7_g38221
NIATv7_g38222
NIATv7_g38224
NIATv7_g38225
NIATv7_g38228
NIATv7_g38230
NIATv7_g38232
NIATv7_g38233
NIATv7_g38235
NIATv7_g38239
NIATv7_g38240
NIATv7_g38241
NIATv7_g38243
NIATv7_g38244
NIATv7_g38247
NIATv7_g38249
NIATv7_g38252
NIATv7_g38253
NIATv7_g38254
NIATv7_g38255
NIATv7_g38261
NIATv7_g38264
NIATv7_g38265
NIATv7_g38268
NIATv7_g38269
NIATv7_g38270
NIATv7_g38275
NIATv7_g38276
NIATv7_g38277
NIATv7_g38278
NIATv7_g38281
NIATv7_g38283
NIATv7_g38289
NIATv7_g38291
NIATv7_g38292
NIATv7_g38294
NIATv7_g38296
NIATv7_g38297
NIATv7_g38300
NIATv7_g38302
NIATv7_g38303
NIATv7_g38304
NIATv7_g38305
NIATv7_g38306
NIATv7_g38307
NIATv7_g38308
NIATv7_g38310
NIATv7_g38314
NIATv7_g38316
NIATv7_g38318
NIATv7_g38320
NIATv7_g38322
NIATv7_g38323
NIATv7_g38325
NIATv7_g38326
NIATv7_g38327
NIATv7_g38329
NIATv7_g38331
NIATv7_g38333
NIATv7_g38334
NIATv7_g38342
NIATv7_g38347
NIATv7_g38349
NIATv7_g38355
NIATv7_g38357
NIATv7_g38358
NIATv7_g38359
NIATv7_g38360
NIATv7_g38361
NIATv7_g38362
NIATv7_g38363
NIATv7_g38365
NIATv7_g38366
NIATv7_g38368
NIATv7_g38373
NIATv7_g38380
NIATv7_g38383
NIATv7_g38384
NIATv7_g38388
NIATv7_g38389
NIATv7_g38390
NIATv7_g38391
NIATv7_g38393
NIATv7_g38395
NIATv7_g38396
NIATv7_g38398
NIATv7_g38401
NIATv7_g38402
NIATv7_g38406
NIATv7_g38408
NIATv7_g38412
NIATv7_g38413
NIATv7_g38414
NIATv7_g38417
NIATv7_g38418
NIATv7_g38419
NIATv7_g38423
NIATv7_g38424
NIATv7_g38426
NIATv7_g38427
NIATv7_g38437
NIATv7_g38444
NIATv7_g38445
NIATv7_g38447
NIATv7_g38448
NIATv7_g38449
NIATv7_g38454
NIATv7_g38455
NIATv7_g38457
NIATv7_g38461
NIATv7_g38470
NIATv7_g38473
NIATv7_g38474
NIATv7_g38478
NIATv7_g38479
NIATv7_g38480
NIATv7_g38481
NIATv7_g38487
NIATv7_g38488
NIATv7_g38490
NIATv7_g38491
NIATv7_g38492
NIATv7_g38493
NIATv7_g38495
NIATv7_g38496
NIATv7_g38500
NIATv7_g38502
NIATv7_g38503
NIATv7_g38504
NIATv7_g38510
NIATv7_g38512
NIATv7_g38513
NIATv7_g38514
NIATv7_g38515
NIATv7_g38518
NIATv7_g38519
NIATv7_g38520
NIATv7_g38524
NIATv7_g38528
NIATv7_g38529
NIATv7_g38530
NIATv7_g38532
NIATv7_g38533
NIATv7_g38536
NIATv7_g38537
NIATv7_g38538
NIATv7_g38539
NIATv7_g38540
NIATv7_g38542
NIATv7_g38546
NIATv7_g38550
NIATv7_g38551
NIATv7_g38552
NIATv7_g38553
NIATv7_g38555
NIATv7_g38556
NIATv7_g38557
NIATv7_g38560
NIATv7_g38562
NIATv7_g38563
NIATv7_g38566
NIATv7_g38567
NIATv7_g38572
NIATv7_g38573
NIATv7_g38574
NIATv7_g38575
NIATv7_g38577
NIATv7_g38582
NIATv7_g38584
NIATv7_g38585
NIATv7_g38586
NIATv7_g38587
NIATv7_g38588
NIATv7_g38589
NIATv7_g38596
NIATv7_g38598
NIATv7_g38601
NIATv7_g38602
NIATv7_g38603
NIATv7_g38605
NIATv7_g38609
NIATv7_g38610
NIATv7_g38611
NIATv7_g38613
NIATv7_g38614
NIATv7_g38619
NIATv7_g38622
NIATv7_g38623
NIATv7_g38625
NIATv7_g38626
NIATv7_g38627
NIATv7_g38628
NIATv7_g38631
NIATv7_g38632
NIATv7_g38636
NIATv7_g38640
NIATv7_g38644
NIATv7_g38645
NIATv7_g38646
NIATv7_g38647
NIATv7_g38649
NIATv7_g38651
NIATv7_g38653
NIATv7_g38654
NIATv7_g38655
NIATv7_g38656
NIATv7_g38659
NIATv7_g38660
NIATv7_g38663
NIATv7_g38664
NIATv7_g38666
NIATv7_g38669
NIATv7_g38673
NIATv7_g38674
NIATv7_g38675
NIATv7_g38676
NIATv7_g38680
NIATv7_g38681
NIATv7_g38683
NIATv7_g38684
NIATv7_g38687
NIATv7_g38688
NIATv7_g38689
NIATv7_g38690
NIATv7_g38691
NIATv7_g38694
NIATv7_g38695
NIATv7_g38696
NIATv7_g38700
NIATv7_g38701
NIATv7_g38702
NIATv7_g38703
NIATv7_g38705
NIATv7_g38715
NIATv7_g38718
NIATv7_g38719
NIATv7_g38722
NIATv7_g38723
NIATv7_g38724
NIATv7_g38726
NIATv7_g38727
NIATv7_g38728
NIATv7_g38729
NIATv7_g38738
NIATv7_g38742
NIATv7_g38747
NIATv7_g38748
NIATv7_g38752
NIATv7_g38753
NIATv7_g38754
NIATv7_g38755
NIATv7_g38756
NIATv7_g38757
NIATv7_g38761
NIATv7_g38763
NIATv7_g38765
NIATv7_g38769
NIATv7_g38772
NIATv7_g38773
NIATv7_g38775
NIATv7_g38776
NIATv7_g38778
NIATv7_g38780
NIATv7_g38784
NIATv7_g38785
NIATv7_g38788
NIATv7_g38789
NIATv7_g38793
NIATv7_g38794
NIATv7_g38796
NIATv7_g38797
NIATv7_g38798
NIATv7_g38800
NIATv7_g38806
NIATv7_g38807
NIATv7_g38808
NIATv7_g38809
NIATv7_g38810
NIATv7_g38811
NIATv7_g38816
NIATv7_g38818
NIATv7_g38822
NIATv7_g38824
NIATv7_g38825
NIATv7_g38826
NIATv7_g38827
NIATv7_g38833
NIATv7_g38834
NIATv7_g38835
NIATv7_g38836
NIATv7_g38838
NIATv7_g38840
NIATv7_g38844
NIATv7_g38848
NIATv7_g38853
NIATv7_g38856
NIATv7_g38858
NIATv7_g38862
NIATv7_g38864
NIATv7_g38865
NIATv7_g38868
NIATv7_g38869
NIATv7_g38878
NIATv7_g38880
NIATv7_g38883
NIATv7_g38884
NIATv7_g38887
NIATv7_g38889
NIATv7_g38890
NIATv7_g38891
NIATv7_g38892
NIATv7_g38896
NIATv7_g38898
NIATv7_g38899
NIATv7_g38901
NIATv7_g38912
NIATv7_g38913
NIATv7_g38915
NIATv7_g38918
NIATv7_g38920
NIATv7_g38921
NIATv7_g38923
NIATv7_g38924
NIATv7_g38926
NIATv7_g38927
NIATv7_g38928
NIATv7_g38929
NIATv7_g38931
NIATv7_g38936
NIATv7_g38938
NIATv7_g38942
NIATv7_g38943
NIATv7_g38945
NIATv7_g38946
NIATv7_g38948
NIATv7_g38949
NIATv7_g38951
NIATv7_g38953
NIATv7_g38954
NIATv7_g38958
NIATv7_g38959
NIATv7_g38961
NIATv7_g38968
NIATv7_g38969
NIATv7_g38971
NIATv7_g38972
NIATv7_g38973
NIATv7_g38975
NIATv7_g38977
NIATv7_g38978
NIATv7_g38981
NIATv7_g38982
NIATv7_g38986
NIATv7_g38988
NIATv7_g38990
NIATv7_g38992
NIATv7_g38995
NIATv7_g38996
NIATv7_g38999
NIATv7_g39000
NIATv7_g39003
NIATv7_g39005
NIATv7_g39006
NIATv7_g39008
NIATv7_g39012
NIATv7_g39013
NIATv7_g39014
NIATv7_g39016
NIATv7_g39017
NIATv7_g39018
NIATv7_g39019
NIATv7_g39021
NIATv7_g39023
NIATv7_g39024
NIATv7_g39025
NIATv7_g39032
NIATv7_g39034
NIATv7_g39035
NIATv7_g39036
NIATv7_g39038
NIATv7_g39039
NIATv7_g39040
NIATv7_g39047
NIATv7_g39049
NIATv7_g39051
NIATv7_g39052
NIATv7_g39059
NIATv7_g39060
NIATv7_g39063
NIATv7_g39065
NIATv7_g39066
NIATv7_g39069
NIATv7_g39070
NIATv7_g39071
NIATv7_g39073
NIATv7_g39074
NIATv7_g39075
NIATv7_g39076
NIATv7_g39077
NIATv7_g39082
NIATv7_g39085
NIATv7_g39086
NIATv7_g39090
NIATv7_g39093
NIATv7_g39095
NIATv7_g39097
NIATv7_g39098
NIATv7_g39101
NIATv7_g39102
NIATv7_g39104
NIATv7_g39105
NIATv7_g39108
NIATv7_g39115
NIATv7_g39116
NIATv7_g39120
NIATv7_g39121
NIATv7_g39126
NIATv7_g39127
NIATv7_g39128
NIATv7_g39130
NIATv7_g39131
NIATv7_g39132
NIATv7_g39133
NIATv7_g39141
NIATv7_g39142
NIATv7_g39143
NIATv7_g39145
NIATv7_g39150
NIATv7_g39152
NIATv7_g39155
NIATv7_g39156
NIATv7_g39157
NIATv7_g39158
NIATv7_g39160
NIATv7_g39161
NIATv7_g39162
NIATv7_g39166
NIATv7_g39168
NIATv7_g39170
NIATv7_g39171
NIATv7_g39174
NIATv7_g39177
NIATv7_g39178
NIATv7_g39179
NIATv7_g39186
NIATv7_g39188
NIATv7_g39189
NIATv7_g39192
NIATv7_g39195
NIATv7_g39196
NIATv7_g39197
NIATv7_g39201
NIATv7_g39203
NIATv7_g39204
NIATv7_g39210
NIATv7_g39213
NIATv7_g39218
NIATv7_g39219
NIATv7_g39221
NIATv7_g39223
NIATv7_g39224
NIATv7_g39225
NIATv7_g39227
NIATv7_g39228
NIATv7_g39230
NIATv7_g39232
NIATv7_g39235
NIATv7_g39236
NIATv7_g39237
NIATv7_g39238
NIATv7_g39239
NIATv7_g39242
NIATv7_g39244
NIATv7_g39245
NIATv7_g39246
NIATv7_g39247
NIATv7_g39248
NIATv7_g39253
NIATv7_g39255
NIATv7_g39256
NIATv7_g39262
NIATv7_g39263
NIATv7_g39264
NIATv7_g39266
NIATv7_g39268
NIATv7_g39271
NIATv7_g39272
NIATv7_g39273
NIATv7_g39275
NIATv7_g39276
NIATv7_g39278
NIATv7_g39279
NIATv7_g39280
NIATv7_g39281
NIATv7_g39282
NIATv7_g39284
NIATv7_g39288
NIATv7_g39290
NIATv7_g39293
NIATv7_g39294
NIATv7_g39298
NIATv7_g39300
NIATv7_g39301
NIATv7_g39307
NIATv7_g39308
NIATv7_g39309
NIATv7_g39310
NIATv7_g39312
NIATv7_g39313
NIATv7_g39317
NIATv7_g39318
NIATv7_g39322
NIATv7_g39331
NIATv7_g39332
NIATv7_g39334
NIATv7_g39335
NIATv7_g39337
NIATv7_g39338
NIATv7_g39342
NIATv7_g39345
NIATv7_g39348
NIATv7_g39349
NIATv7_g39352
NIATv7_g39353
NIATv7_g39355
NIATv7_g39356
NIATv7_g39357
NIATv7_g39358
NIATv7_g39359
NIATv7_g39360
NIATv7_g39367
NIATv7_g39374
NIATv7_g39375
NIATv7_g39376
NIATv7_g39377
NIATv7_g39378
NIATv7_g39379
NIATv7_g39380
NIATv7_g39386
NIATv7_g39388
NIATv7_g39391
NIATv7_g39397
NIATv7_g39401
NIATv7_g39402
NIATv7_g39406
NIATv7_g39409
NIATv7_g39411
NIATv7_g39413
NIATv7_g39414
NIATv7_g39415
NIATv7_g39416
NIATv7_g39417
NIATv7_g39421
NIATv7_g39423
NIATv7_g39425
NIATv7_g39426
NIATv7_g39430
NIATv7_g39438
NIATv7_g39447
NIATv7_g39449
NIATv7_g39450
NIATv7_g39451
NIATv7_g39455
NIATv7_g39456
NIATv7_g39457
NIATv7_g39459
NIATv7_g39460
NIATv7_g39462
NIATv7_g39463
NIATv7_g39464
NIATv7_g39470
NIATv7_g39472
NIATv7_g39477
NIATv7_g39478
NIATv7_g39479
NIATv7_g39480
NIATv7_g39482
NIATv7_g39483
NIATv7_g39484
NIATv7_g39485
NIATv7_g39488
NIATv7_g39498
NIATv7_g39502
NIATv7_g39506
NIATv7_g39507
NIATv7_g39509
NIATv7_g39510
NIATv7_g39511
NIATv7_g39514
NIATv7_g39519
NIATv7_g39520
NIATv7_g39522
NIATv7_g39523
NIATv7_g39524
NIATv7_g39525
NIATv7_g39526
NIATv7_g39527
NIATv7_g39528
NIATv7_g39530
NIATv7_g39531
NIATv7_g39533
NIATv7_g39542
NIATv7_g39544
NIATv7_g39547
NIATv7_g39548
NIATv7_g39549
NIATv7_g39550
NIATv7_g39551
NIATv7_g39554
NIATv7_g39555
NIATv7_g39557
NIATv7_g39559
NIATv7_g39561
NIATv7_g39563
NIATv7_g39566
NIATv7_g39567
NIATv7_g39571
NIATv7_g39572
NIATv7_g39573
NIATv7_g39577
NIATv7_g39583
NIATv7_g39585
NIATv7_g39586
NIATv7_g39590
NIATv7_g39592
NIATv7_g39594
NIATv7_g39595
NIATv7_g39596
NIATv7_g39598
NIATv7_g39602
NIATv7_g39603
NIATv7_g39607
NIATv7_g39609
NIATv7_g39610
NIATv7_g39611
NIATv7_g39612
NIATv7_g39614
NIATv7_g39615
NIATv7_g39617
NIATv7_g39618
NIATv7_g39619
NIATv7_g39620
NIATv7_g39621
NIATv7_g39623
NIATv7_g39624
NIATv7_g39626
NIATv7_g39629
NIATv7_g39631
NIATv7_g39632
NIATv7_g39634
NIATv7_g39636
NIATv7_g39637
NIATv7_g39638
NIATv7_g39640
NIATv7_g39642
NIATv7_g39644
NIATv7_g39645
NIATv7_g39651
NIATv7_g39653
NIATv7_g39655
NIATv7_g39658
NIATv7_g39662
NIATv7_g39668
NIATv7_g39669
NIATv7_g39670
NIATv7_g39672
NIATv7_g39675
NIATv7_g39677
NIATv7_g39684
NIATv7_g39685
NIATv7_g39688
NIATv7_g39689
NIATv7_g39690
NIATv7_g39691
NIATv7_g39692
NIATv7_g39693
NIATv7_g39694
NIATv7_g39696
NIATv7_g39697
NIATv7_g39701
NIATv7_g39704
NIATv7_g39706
NIATv7_g39707
NIATv7_g39709
NIATv7_g39716
NIATv7_g39717
NIATv7_g39725
NIATv7_g39727
NIATv7_g39731
NIATv7_g39732
NIATv7_g39733
NIATv7_g39734
NIATv7_g39738
NIATv7_g39741
NIATv7_g39742
NIATv7_g39748
NIATv7_g39749
NIATv7_g39751
NIATv7_g39752
NIATv7_g39755
NIATv7_g39756
NIATv7_g39758
NIATv7_g39759
NIATv7_g39761
NIATv7_g39762
NIATv7_g39768
NIATv7_g39769
NIATv7_g39771
NIATv7_g39772
NIATv7_g39780
NIATv7_g39782
NIATv7_g39789
NIATv7_g39791
NIATv7_g39792
NIATv7_g39793
NIATv7_g39795
NIATv7_g39796
NIATv7_g39797
NIATv7_g39806
NIATv7_g39807
NIATv7_g39809
NIATv7_g39810
NIATv7_g39816
NIATv7_g39817
NIATv7_g39819
NIATv7_g39822
NIATv7_g39823
NIATv7_g39824
NIATv7_g39826
NIATv7_g39827
NIATv7_g39830
NIATv7_g39831
NIATv7_g39839
NIATv7_g39840
NIATv7_g39841
NIATv7_g39842
NIATv7_g39844
NIATv7_g39847
NIATv7_g39850
NIATv7_g39851
NIATv7_g39852
NIATv7_g39853
NIATv7_g39854
NIATv7_g39855
NIATv7_g39859
NIATv7_g39861
NIATv7_g39863
NIATv7_g39866
NIATv7_g39868
NIATv7_g39869
NIATv7_g39871
NIATv7_g39872
NIATv7_g39876
NIATv7_g39878
NIATv7_g39883
NIATv7_g39884
NIATv7_g39886
NIATv7_g39888
NIATv7_g39889
NIATv7_g39890
NIATv7_g39895
NIATv7_g39903
NIATv7_g39904
NIATv7_g39907
NIATv7_g39908
NIATv7_g39910
NIATv7_g39911
NIATv7_g39915
NIATv7_g39919
NIATv7_g39920
NIATv7_g39922
NIATv7_g39924
NIATv7_g39929
NIATv7_g39937
NIATv7_g39940
NIATv7_g39942
NIATv7_g39944
NIATv7_g39945
NIATv7_g39946
NIATv7_g39947
NIATv7_g39948
NIATv7_g39954
NIATv7_g39958
NIATv7_g39960
NIATv7_g39967
NIATv7_g39968
NIATv7_g39969
NIATv7_g39970
NIATv7_g39972
NIATv7_g39974
NIATv7_g39977
NIATv7_g39980
NIATv7_g39986
NIATv7_g39988
NIATv7_g39992
NIATv7_g39997
NIATv7_g40001
NIATv7_g40004
NIATv7_g40005
NIATv7_g40009
NIATv7_g40010
NIATv7_g40011
NIATv7_g40012
NIATv7_g40013
NIATv7_g40016
NIATv7_g40022
NIATv7_g40023
NIATv7_g40024
NIATv7_g40025
NIATv7_g40026
NIATv7_g40027
NIATv7_g40029
NIATv7_g40032
NIATv7_g40035
NIATv7_g40037
NIATv7_g40042
NIATv7_g40044
NIATv7_g40046
NIATv7_g40051
NIATv7_g40056
NIATv7_g40059
NIATv7_g40061
NIATv7_g40062
NIATv7_g40065
NIATv7_g40066
NIATv7_g40069
NIATv7_g40070
NIATv7_g40080
NIATv7_g40084
NIATv7_g40088
NIATv7_g40090
NIATv7_g40092
NIATv7_g40095
NIATv7_g40097
NIATv7_g40102
NIATv7_g40107
NIATv7_g40108
NIATv7_g40114
NIATv7_g40115
NIATv7_g40123
NIATv7_g40124
NIATv7_g40125
NIATv7_g40128
NIATv7_g40131
NIATv7_g40132
NIATv7_g40133
NIATv7_g40134
NIATv7_g40136
NIATv7_g40138
NIATv7_g40139
NIATv7_g40141
NIATv7_g40142
NIATv7_g40143
NIATv7_g40144
NIATv7_g40146
NIATv7_g40148
NIATv7_g40149
NIATv7_g40154
NIATv7_g40156
NIATv7_g40160
NIATv7_g40161
NIATv7_g40167
NIATv7_g40171
NIATv7_g40172
NIATv7_g40173
NIATv7_g40174
NIATv7_g40175
NIATv7_g40176
NIATv7_g40177
NIATv7_g40178
NIATv7_g40179
NIATv7_g40181
NIATv7_g40182
NIATv7_g40183
NIATv7_g40184
NIATv7_g40186
NIATv7_g40187
NIATv7_g40188
NIATv7_g40189
NIATv7_g40190
NIATv7_g40191
NIATv7_g40195
NIATv7_g40197
NIATv7_g40198
NIATv7_g40200
NIATv7_g40206
NIATv7_g40210
NIATv7_g40217
NIATv7_g40219
NIATv7_g40220
NIATv7_g40227
NIATv7_g40229
NIATv7_g40231
NIATv7_g40232
NIATv7_g40236
NIATv7_g40240
NIATv7_g40243
NIATv7_g40245
NIATv7_g40248
NIATv7_g40253
NIATv7_g40254
NIATv7_g40256
NIATv7_g40257
NIATv7_g40258
NIATv7_g40259
NIATv7_g40262
NIATv7_g40263
NIATv7_g40267
NIATv7_g40268
NIATv7_g40270
NIATv7_g40272
NIATv7_g40277
NIATv7_g40281
NIATv7_g40283
NIATv7_g40285
NIATv7_g40286
NIATv7_g40287
NIATv7_g40290
NIATv7_g40293
NIATv7_g40294
NIATv7_g40295
NIATv7_g40296
NIATv7_g40297
NIATv7_g40298
NIATv7_g40301
NIATv7_g40306
NIATv7_g40308
NIATv7_g40312
NIATv7_g40313
NIATv7_g40314
NIATv7_g40317
NIATv7_g40320
NIATv7_g40324
NIATv7_g40325
NIATv7_g40326
NIATv7_g40329
NIATv7_g40331
NIATv7_g40332
NIATv7_g40334
NIATv7_g40335
NIATv7_g40344
NIATv7_g40346
NIATv7_g40349
NIATv7_g40350
NIATv7_g40351
NIATv7_g40355
NIATv7_g40356
NIATv7_g40359
NIATv7_g40360
NIATv7_g40362
NIATv7_g40363
NIATv7_g40369
NIATv7_g40370
NIATv7_g40371
NIATv7_g40374
NIATv7_g40377
NIATv7_g40378
NIATv7_g40379
NIATv7_g40381
NIATv7_g40382
NIATv7_g40386
NIATv7_g40388
NIATv7_g40391
NIATv7_g40392
NIATv7_g40393
NIATv7_g40395
NIATv7_g40397
NIATv7_g40398
NIATv7_g40399
NIATv7_g40400
NIATv7_g40405
NIATv7_g40407
NIATv7_g40409
NIATv7_g40410
NIATv7_g40411
NIATv7_g40421
NIATv7_g40424
NIATv7_g40427
NIATv7_g40434
NIATv7_g40436
NIATv7_g40439
NIATv7_g40440
NIATv7_g40443
NIATv7_g40447
NIATv7_g40460
NIATv7_g40461
NIATv7_g40462
NIATv7_g40463
NIATv7_g40465
NIATv7_g40466
NIATv7_g40467
NIATv7_g40475
NIATv7_g40478
NIATv7_g40479
NIATv7_g40480
NIATv7_g40482
NIATv7_g40485
NIATv7_g40487
NIATv7_g40488
NIATv7_g40489
NIATv7_g40490
NIATv7_g40493
NIATv7_g40494
NIATv7_g40495
NIATv7_g40501
NIATv7_g40502
NIATv7_g40504
NIATv7_g40506
NIATv7_g40511
NIATv7_g40512
NIATv7_g40515
NIATv7_g40516
NIATv7_g40517
NIATv7_g40522
NIATv7_g40529
NIATv7_g40530
NIATv7_g40531
NIATv7_g40532
NIATv7_g40535
NIATv7_g40536
NIATv7_g40540
NIATv7_g40541
NIATv7_g40542
NIATv7_g40544
NIATv7_g40545
NIATv7_g40547
NIATv7_g40548
NIATv7_g40549
NIATv7_g40550
NIATv7_g40551
NIATv7_g40565
NIATv7_g40572
NIATv7_g40573
NIATv7_g40576
NIATv7_g40578
NIATv7_g40579
NIATv7_g40581
NIATv7_g40584
NIATv7_g40586
NIATv7_g40588
NIATv7_g40590
NIATv7_g40602
NIATv7_g40604
NIATv7_g40605
NIATv7_g40608
NIATv7_g40609
NIATv7_g40610
NIATv7_g40617
NIATv7_g40620
NIATv7_g40623
NIATv7_g40625
NIATv7_g40627
NIATv7_g40629
NIATv7_g40632
NIATv7_g40636
NIATv7_g40641
NIATv7_g40643
NIATv7_g40647
NIATv7_g40651
NIATv7_g40652
NIATv7_g40654
NIATv7_g40655
NIATv7_g40656
NIATv7_g40659
NIATv7_g40660
NIATv7_g40661
NIATv7_g40662
NIATv7_g40664
NIATv7_g40671
NIATv7_g40672
NIATv7_g40673
NIATv7_g40675
NIATv7_g40676
NIATv7_g40680
NIATv7_g40682
NIATv7_g40688
NIATv7_g40689
NIATv7_g40690
NIATv7_g40693
NIATv7_g40695
NIATv7_g40696
NIATv7_g40700
NIATv7_g40701
NIATv7_g40702
NIATv7_g40703
NIATv7_g40706
NIATv7_g40707
NIATv7_g40708
NIATv7_g40717
NIATv7_g40720
NIATv7_g40723
NIATv7_g40725
NIATv7_g40726
NIATv7_g40727
NIATv7_g40729
NIATv7_g40732
NIATv7_g40734
NIATv7_g40735
NIATv7_g40736
NIATv7_g40737
NIATv7_g40738
NIATv7_g40739
NIATv7_g40740
NIATv7_g40744
NIATv7_g40745
NIATv7_g40746
NIATv7_g40749
NIATv7_g40750
NIATv7_g40752
NIATv7_g40755
NIATv7_g40757
NIATv7_g40758
NIATv7_g40760
NIATv7_g40762
NIATv7_g40763
NIATv7_g40764
NIATv7_g40767
NIATv7_g40769
NIATv7_g40773
NIATv7_g40776
NIATv7_g40777
NIATv7_g40779
NIATv7_g40782
NIATv7_g40783
NIATv7_g40787
NIATv7_g40793
NIATv7_g40794
NIATv7_g40796
NIATv7_g40797
NIATv7_g40802
NIATv7_g40803
NIATv7_g40804
NIATv7_g40806
NIATv7_g40813
NIATv7_g40817
NIATv7_g40820
NIATv7_g40824
NIATv7_g40831
NIATv7_g40832
NIATv7_g40835
NIATv7_g40842
NIATv7_g40843
NIATv7_g40846
NIATv7_g40848
NIATv7_g40851
NIATv7_g40853
NIATv7_g40857
NIATv7_g40858
NIATv7_g40860
NIATv7_g40863
NIATv7_g40866
NIATv7_g40867
NIATv7_g40869
NIATv7_g40872
NIATv7_g40873
NIATv7_g40875
NIATv7_g40876
NIATv7_g40878
NIATv7_g40883
NIATv7_g40884
NIATv7_g40885
NIATv7_g40889
NIATv7_g40893
NIATv7_g40897
NIATv7_g40898
NIATv7_g40899
NIATv7_g40902
NIATv7_g40904
NIATv7_g40911
NIATv7_g40912
NIATv7_g40914
NIATv7_g40917
NIATv7_g40918
NIATv7_g40919
NIATv7_g40922
NIATv7_g40923
NIATv7_g40924
NIATv7_g40927
NIATv7_g40928
NIATv7_g40929
NIATv7_g40931
NIATv7_g40932
NIATv7_g40935
NIATv7_g40939
NIATv7_g40942
NIATv7_g40943
NIATv7_g40953
NIATv7_g40957
NIATv7_g40958
NIATv7_g40962
NIATv7_g40963
NIATv7_g40968
NIATv7_g40970
NIATv7_g40971
NIATv7_g40974
NIATv7_g40977
NIATv7_g40978
NIATv7_g40982
NIATv7_g40984
NIATv7_g40987
NIATv7_g40990
NIATv7_g40991
NIATv7_g40994
NIATv7_g41004
NIATv7_g41006
NIATv7_g41008
NIATv7_g41009
NIATv7_g41017
NIATv7_g41027
NIATv7_g41030
NIATv7_g41034
NIATv7_g41040
NIATv7_g41041
NIATv7_g41043
NIATv7_g41047
NIATv7_g41050
NIATv7_g41051
NIATv7_g41052
NIATv7_g41054
NIATv7_g41061
NIATv7_g41063
NIATv7_g41065
NIATv7_g41067
NIATv7_g41071
NIATv7_g41074
NIATv7_g41075
NIATv7_g41077
NIATv7_g41078
NIATv7_g41079
NIATv7_g41080
NIATv7_g41082
NIATv7_g41085
NIATv7_g41086
NIATv7_g41087
NIATv7_g41088
NIATv7_g41089
NIATv7_g41093
NIATv7_g41100
NIATv7_g41102
NIATv7_g41105
NIATv7_g41114
NIATv7_g41115
NIATv7_g41116
NIATv7_g41117
NIATv7_g41120
NIATv7_g41123
NIATv7_g41128
NIATv7_g41131
NIATv7_g41132
NIATv7_g41135
NIATv7_g41136
NIATv7_g41140
NIATv7_g41141
NIATv7_g41142
NIATv7_g41146
NIATv7_g41149
NIATv7_g41150
NIATv7_g41152
NIATv7_g41162
NIATv7_g41164
NIATv7_g41166
NIATv7_g41169
NIATv7_g41171
NIATv7_g41175
NIATv7_g41176
NIATv7_g41179
NIATv7_g41181
NIATv7_g41183
NIATv7_g41184
NIATv7_g41186
NIATv7_g41193
NIATv7_g41195
NIATv7_g41197
NIATv7_g41198
NIATv7_g41206
NIATv7_g41208
NIATv7_g41209
NIATv7_g41211
NIATv7_g41215
NIATv7_g41218
NIATv7_g41220
NIATv7_g41221
NIATv7_g41222
NIATv7_g41230
NIATv7_g41231
NIATv7_g41233
NIATv7_g41240
NIATv7_g41243
NIATv7_g41247
NIATv7_g41250
NIATv7_g41254
NIATv7_g41256
NIATv7_g41260
NIATv7_g41264
NIATv7_g41266
NIATv7_g41267
NIATv7_g41271
NIATv7_g41272
NIATv7_g41273
NIATv7_g41274
NIATv7_g41278
NIATv7_g41280
NIATv7_g41285
NIATv7_g41286
NIATv7_g41289
NIATv7_g41294
NIATv7_g41295
NIATv7_g41297
NIATv7_g41299
NIATv7_g41300
NIATv7_g41301
NIATv7_g41304
NIATv7_g41306
NIATv7_g41313
NIATv7_g41314
NIATv7_g41315
NIATv7_g41318
NIATv7_g41324
NIATv7_g41325
NIATv7_g41327
NIATv7_g41330
NIATv7_g41339
NIATv7_g41340
NIATv7_g41341
NIATv7_g41348
NIATv7_g41351
NIATv7_g41352
NIATv7_g41358
NIATv7_g41359
NIATv7_g41360
NIATv7_g41369
NIATv7_g41370
NIATv7_g41372
NIATv7_g41373
NIATv7_g41376
NIATv7_g41378
NIATv7_g41379
NIATv7_g41382
NIATv7_g41393
NIATv7_g41394
NIATv7_g41401
NIATv7_g41402
NIATv7_g41407
NIATv7_g41408
NIATv7_g41409
NIATv7_g41414
NIATv7_g41416
NIATv7_g41425
NIATv7_g41428
NIATv7_g41430
NIATv7_g41435
NIATv7_g41437
NIATv7_g41442
NIATv7_g41445
NIATv7_g41446
NIATv7_g41451
NIATv7_g41459
NIATv7_g41460
NIATv7_g41461
NIATv7_g41463
NIATv7_g41468
NIATv7_g41469
NIATv7_g41475
NIATv7_g41478
NIATv7_g41479
NIATv7_g41486
NIATv7_g41488
NIATv7_g41491
NIATv7_g41495
NIATv7_g41502
NIATv7_g41505
NIATv7_g41507
NIATv7_g41509
NIATv7_g41512
NIATv7_g41513
NIATv7_g41516
NIATv7_g41517
NIATv7_g41519
NIATv7_g41521
NIATv7_g41526
NIATv7_g41529
NIATv7_g41536
NIATv7_g41537
NIATv7_g41538
NIATv7_g41540
NIATv7_g41543
NIATv7_g41547
NIATv7_g41548
NIATv7_g41558
NIATv7_g41560
NIATv7_g41562
NIATv7_g41564
NIATv7_g41569
NIATv7_g41572
NIATv7_g41575
NIATv7_g41579
NIATv7_g41580
NIATv7_g41581
NIATv7_g41582
NIATv7_g41585
NIATv7_g41586
NIATv7_g41588
NIATv7_g41590
NIATv7_g41595
NIATv7_g41597
NIATv7_g41603
NIATv7_g41610
NIATv7_g41611
NIATv7_g41621
NIATv7_g41622
NIATv7_g41625
NIATv7_g41630
NIATv7_g41631
NIATv7_g41636
NIATv7_g41640
NIATv7_g41641
NIATv7_g41642
NIATv7_g41644
NIATv7_g41648
NIATv7_g41649
NIATv7_g41653
NIATv7_g41656
NIATv7_g41663
NIATv7_g41669
NIATv7_g41674
NIATv7_g41685
NIATv7_g41686
NIATv7_g41688
NIATv7_g41691
NIATv7_g41692
NIATv7_g41696
NIATv7_g41699
NIATv7_g41703
NIATv7_g41705
NIATv7_g41708
NIATv7_g41713
NIATv7_g41714
NIATv7_g41718
NIATv7_g41721
NIATv7_g41724
NIATv7_g41726
NIATv7_g41727
NIATv7_g41728
NIATv7_g41730
NIATv7_g41732
NIATv7_g41737
NIATv7_g41743
NIATv7_g41752
NIATv7_g41753
NIATv7_g41754
NIATv7_g41757
NIATv7_g41759
NIATv7_g41770
NIATv7_g41774
NIATv7_g41782
NIATv7_g41788
NIATv7_g41791
NIATv7_g41798
NIATv7_g41799
NIATv7_g41800
NIATv7_g41804
NIATv7_g41806
NIATv7_g41810
NIATv7_g41819
NIATv7_g41823
NIATv7_g41826
NIATv7_g41827
NIATv7_g41828
NIATv7_g41835
NIATv7_g41837
NIATv7_g41838
NIATv7_g41842
NIATv7_g41843
NIATv7_g41849
NIATv7_g41853
NIATv7_g41858
NIATv7_g41865
NIATv7_g41866
NIATv7_g41877
NIATv7_g41878
NIATv7_g41882
NIATv7_g41883
NIATv7_g41887
NIATv7_g41890
NIATv7_g41896
NIATv7_g41898
NIATv7_g41907
NIATv7_g41912
NIATv7_g41915
NIATv7_g41917
NIATv7_g41919
NIATv7_g41925
NIATv7_g41926
NIATv7_g41934
NIATv7_g41935
NIATv7_g41944
NIATv7_g41949
NIATv7_g41950
NIATv7_g41960
NIATv7_g41961
NIATv7_g41962
NIATv7_g41963
NIATv7_g41965
NIATv7_g41966
NIATv7_g41968
NIATv7_g41970
NIATv7_g41972
NIATv7_g41973
NIATv7_g41978
NIATv7_g41979
NIATv7_g41986
NIATv7_g41987
NIATv7_g41991
NIATv7_g41996
NIATv7_g42003
NIATv7_g42006
NIATv7_g42011
NIATv7_g42013
NIATv7_g42017
NIATv7_g42018
NIATv7_g42021
NIATv7_g42024
NIATv7_g42027
NIATv7_g42031
NIATv7_g42037
NIATv7_g42038
NIATv7_g42047
NIATv7_g42052
NIATv7_g42057
NIATv7_g42063
NIATv7_g42086
NIATv7_g42087
NIATv7_g42088
NIATv7_g42093
NIATv7_g42094
NIATv7_g42095
NIATv7_g42098
NIATv7_g42104
NIATv7_g42105
NIATv7_g42108
NIATv7_g42111
NIATv7_g42115
NIATv7_g42117
NIATv7_g42119
NIATv7_g42138
NIATv7_g42143
NIATv7_g42144
NIATv7_g42150
NIATv7_g42151
NIATv7_g42154
NIATv7_g42157
NIATv7_g42158
NIATv7_g42163
NIATv7_g42166
NIATv7_g42169
NIATv7_g42177
NIATv7_g42180
NIATv7_g42181
NIATv7_g42188
NIATv7_g42193
NIATv7_g42195
NIATv7_g42197
NIATv7_g42198
NIATv7_g42212
NIATv7_g42222
NIATv7_g42225
NIATv7_g42228
NIATv7_g42230
NIATv7_g42232
NIATv7_g42233
NIATv7_g42235
NIATv7_g42238
NIATv7_g42242
NIATv7_g42244
NIATv7_g42256
NIATv7_g42257
NIATv7_g42264
NIATv7_g42270
NIATv7_g42272
NIATv7_g42273
NIATv7_g42275
NIATv7_g42276
NIATv7_g42278
NIATv7_g42282
NIATv7_g42283
NIATv7_g42284
NIATv7_g42290
NIATv7_g42296
NIATv7_g42303
NIATv7_g42305
NIATv7_g42312
NIATv7_g42315
NIATv7_g42318
NIATv7_g42320
NIATv7_g42324
NIATv7_g42326
NIATv7_g42334
NIATv7_g42341
NIATv7_g42342
NIATv7_g42345
NIATv7_g42350
NIATv7_g42358
NIATv7_g42361
NIATv7_g42365
NIATv7_g42369
NIATv7_g42386
NIATv7_g42391
NIATv7_g42392
NIATv7_g42406
NIATv7_g42407
NIATv7_g42409
NIATv7_g42432
NIATv7_g42434
NIATv7_g42435
NIATv7_g42439
NIATv7_g42445
NIATv7_g42446
NIATv7_g42451
NIATv7_g42452
NIATv7_g42454
NIATv7_g42461
NIATv7_g42473
NIATv7_g42474
NIATv7_g42483
NIATv7_g42491
NIATv7_g42492
NIATv7_g42493
NIATv7_g42498
NIATv7_g42503
NIATv7_g42509
NIATv7_g42512
NIATv7_g42526
NIATv7_g42535
NIATv7_g42539
NIATv7_g42540
NIATv7_g42558
NIATv7_g42567
NIATv7_g42569
NIATv7_g42586
NIATv7_g42594
NIATv7_g42608
NIATv7_g42617
NIATv7_g42618
NIATv7_g42619
NIATv7_g42621
NIATv7_g42624
NIATv7_g42628
NIATv7_g42629
NIATv7_g42642
NIATv7_g42644
NIATv7_g42646
NIATv7_g42664
NIATv7_g42665
NIATv7_g42669
NIATv7_g42689
NIATv7_g42691
NIATv7_g42710
NIATv7_g42715
NIATv7_g42721
NIATv7_g42731
NIATv7_g42733
NIATv7_g42738
NIATv7_g42744
NIATv7_g42748
NIATv7_g42750
NIATv7_g42767
NIATv7_g42778
NIATv7_g42785
NIATv7_g42795
NIATv7_g42802
NIATv7_g42805
NIATv7_g42820
NIATv7_g42821
NIATv7_g42830
NIATv7_g42848
NIATv7_g42852
NIATv7_g42856
NIATv7_g42866
NIATv7_g42868
NIATv7_g42879
NIATv7_g42881
NIATv7_g42898
NIATv7_g42901
NIATv7_g42904
NIATv7_g42914
NIATv7_g42915
NIATv7_g42946
NIATv7_g42949
NIATv7_g42971
NIATv7_g42974
NIATv7_g42975
NIATv7_g43008
NIATv7_g43013
NIATv7_g43015
NIATv7_g43017
NIATv7_g43024
NIATv7_g43042
NIATv7_g43056
NIATv7_g43067
NIATv7_g43073
NIATv7_g43077
NIATv7_g43081
NIATv7_g43092
NIATv7_g43093
NIATv7_g43106
NIATv7_g43115
NIATv7_g43119
NIATv7_g43148
NIATv7_g43150
NIATv7_g43169
NIATv7_g43176
NIATv7_g43190
NIATv7_g43192
NIATv7_g43217
NIATv7_g43258
NIATv7_g43264
NIATv7_g43267
NIATv7_g43276
NIATv7_g43281
NIATv7_g43283
NIATv7_g43288
NIATv7_g43302
NIATv7_g43307
NIATv7_g43310
NIATv7_g43314
NIATv7_g43319
NIATv7_g43330
NIATv7_g43331
NIATv7_g43335
NIATv7_g43338
NIATv7_g43345
NIATv7_g43351
NIATv7_g43360
NIATv7_g43375
NIATv7_g43406
NIATv7_g43425
NIATv7_g43427
NIATv7_g43436
NIATv7_g43437
NIATv7_g43439
NIATv7_g43445
NIATv7_g43446
NIATv7_g43447
NIATv7_g43450
NIATv7_g43459
NIATv7_g43469
NIATv7_g43471
NIATv7_g43479
NIATv7_g43482
NIATv7_g43492
NIATv7_g43494
NIATv7_g43510
NIATv7_g43524
NIATv7_g43533
NIATv7_g43535
NIATv7_g43536
NIATv7_g43543
NIATv7_g43544
NIATv7_g43549
NIATv7_g43551
NIATv7_g43553
NIATv7_g43559
NIATv7_g43564
NIATv7_g43570
NIATv7_g43575
NIATv7_g43578
NIATv7_g43590
NIATv7_g43604
NIATv7_g43608
NIATv7_g43617
NIATv7_g43619
NIATv7_g43622
NIATv7_g43623
NIATv7_g43625
NIATv7_g43627
NIATv7_g43631
NIATv7_g43633
NIATv7_g43636
NIATv7_g43650
NIATv7_g43657
NIATv7_g43661
NIATv7_g43665
NIATv7_g43673
NIATv7_g43676
NIATv7_g43681
NIATv7_g43692
NIATv7_g43706
NIATv7_g43709
NIATv7_g43724
NIATv7_g43729
NIATv7_g43730
NIATv7_g43733
NIATv7_g43742
NIATv7_g43743
NIATv7_g43749
NIATv7_g43759
NIATv7_g43761
NIATv7_g43773
NIATv7_g43800
NIATv7_g43821
NIATv7_g43837
NIATv7_g43838
NIATv7_g43842
NIATv7_g43852
NIATv7_g43861
NIATv7_g43874
NIATv7_g43875
NIATv7_g43879
NIATv7_g43909
NIATv7_g43915
NIATv7_g43959
NIATv7_g44024
NIATv7_g44054
NIATv7_g44060
NIATv7_g44092
NIATv7_g44117
NIATv7_g44136
NIATv7_g44160
NIATv7_g44191
NIATv7_g44231
NIATv7_g44233
NIATv7_g44246
NIATv7_g44262
NIATv7_g44291
NIATv7_g44302
NIATv7_g44346
NIATv7_g44373
NIATv7_g44382
NIATv7_g44391
NIATv7_g44428
NIATv7_g44470
NIATv7_g44522
NIATv7_g44530
NIATv7_g44595
NIATv7_g44618
NIATv7_g44640
NIATv7_g44658
NIATv7_g44686
NIATv7_g44709
NIATv7_g44732
NIATv7_g44751
NIATv7_g44788
NIATv7_g44802
NIATv7_g44880
NIATv7_g44894
NIATv7_g44896
NIATv7_g44931
NIATv7_g44998
NIATv7_g45059
NIATv7_g45095
NIATv7_g45168
NIATv7_g45207
NIATv7_g45210
NIATv7_g45271
NIATv7_g45587
NIATv7_g45594
NIATv7_g45611
NIATv7_g45647
NIATv7_g45697
NIATv7_g45705
NIATv7_g45817
NIATv7_g45871
NIATv7_g46076
NIATv7_g46097
NIATv7_g46158
NIATv7_g46215
NIATv7_g46234
NIATv7_g46325
NIATv7_g46411
NIATv7_g46703
NIATv7_g47152
NIATv7_g47171
NIATv7_g47229
NIATv7_g47380
NIATv7_g47530
NIATv7_g47563
NIATv7_g47714
NIATv7_g47748
NIATv7_g47789
NIATv7_g48043
NIATv7_g48056
NIATv7_g48160
NIATv7_g48273
NIATv7_g48484
NIATv7_g48500
NIATv7_g48523
NIATv7_g48526
NIATv7_g48754
NIATv7_g49076
NIATv7_g49077
NIATv7_g49138
NIATv7_g49296
NIATv7_g49316
NIATv7_g49382
NIATv7_g49409
NIATv7_g49580
NIATv7_g49651
NIATv7_g49658
NIATv7_g49667
NIATv7_g49892
NIATv7_g49936
NIATv7_g49972
NIATv7_g50031
NIATv7_g50225
NIATv7_g50410
NIATv7_g50642
NIATv7_g50665
NIATv7_g50672
NIATv7_g50687
NIATv7_g50762
NIATv7_g50817
NIATv7_g50863
NIATv7_g50893
NIATv7_g50985
NIATv7_g51027
NIATv7_g51032
NIATv7_g51046
NIATv7_g51121
NIATv7_g51129
NIATv7_g51147
NIATv7_g51361
NIATv7_g51559
NIATv7_g51560
NIATv7_g51605
NIATv7_g51618
NIATv7_g51625
NIATv7_g51668
NIATv7_g51723
NIATv7_g51757
NIATv7_g51821
NIATv7_g51878
NIATv7_g52036
NIATv7_g52049
NIATv7_g52106
NIATv7_g52156
NIATv7_g52171
NIATv7_g52196
NIATv7_g52239
NIATv7_g52288
NIATv7_g52309
NIATv7_g52459
NIATv7_g52587
NIATv7_g52601
NIATv7_g52686
NIATv7_g52792
NIATv7_g52846
NIATv7_g52853
NIATv7_g52862
NIATv7_g52884
NIATv7_g52941
NIATv7_g52963
NIATv7_g53020
NIATv7_g53027
NIATv7_g53049
NIATv7_g53075
NIATv7_g53086
NIATv7_g53102
NIATv7_g53153
NIATv7_g53189
NIATv7_g53242
NIATv7_g53278
NIATv7_g53313
NIATv7_g53322
NIATv7_g53360
NIATv7_g53366
NIATv7_g53432
NIATv7_g53439
NIATv7_g53440
NIATv7_g53448
NIATv7_g53628
NIATv7_g53639
NIATv7_g53777
NIATv7_g53787
NIATv7_g53831
NIATv7_g53944
NIATv7_g53952
NIATv7_g54030
NIATv7_g54703
NIATv7_g54731
NIATv7_g54768
NIATv7_g54843
NIATv7_g54847
NIATv7_g54990
NIATv7_g55109
NIATv7_g55294
NIATv7_g55321
NIATv7_g55415
NIATv7_g55465
NIATv7_g55490
NIATv7_g55506
NIATv7_g55547
NIATv7_g55548
NIATv7_g55560
NIATv7_g55561
NIATv7_g55566
NIATv7_g55595
NIATv7_g55603
NIATv7_g55610
NIATv7_g55629
NIATv7_g55630
NIATv7_g55645
NIATv7_g55648
NIATv7_g55652
NIATv7_g55654
NIATv7_g55657
NIATv7_g55661
NIATv7_g55663
NIATv7_g55682
NIATv7_g55683
NIATv7_g55685
NIATv7_g55689
NIATv7_g55692
NIATv7_g55724
NIATv7_g55728
NIATv7_g55731
NIATv7_g55738
NIATv7_g55743
NIATv7_g55752
NIATv7_g55760
NIATv7_g55768
NIATv7_g55770
NIATv7_g55781
NIATv7_g55782
NIATv7_g55783
NIATv7_g55789
NIATv7_g55790
NIATv7_g55811
NIATv7_g55813
NIATv7_g55814
NIATv7_g55840
NIATv7_g55854
NIATv7_g55866
NIATv7_g55872
NIATv7_g55884
NIATv7_g55893
NIATv7_g55899
NIATv7_g55922
NIATv7_g55936
NIATv7_g55953
NIATv7_g55961
NIATv7_g55968
NIATv7_g55971
NIATv7_g55976
NIATv7_g55994
NIATv7_g56002
NIATv7_g56007
NIATv7_g56009
NIATv7_g56018
NIATv7_g56022
NIATv7_g56026
NIATv7_g56027
NIATv7_g56039
NIATv7_g56040
NIATv7_g56045
NIATv7_g56067
NIATv7_g56075
NIATv7_g56083
NIATv7_g56086
NIATv7_g56094
NIATv7_g56115
NIATv7_g56118
NIATv7_g56124
NIATv7_g56125
NIATv7_g56127
NIATv7_g56132
NIATv7_g56135
NIATv7_g56142
NIATv7_g56146
NIATv7_g56147
NIATv7_g56148
NIATv7_g56149
NIATv7_g56150
NIATv7_g56162
NIATv7_g56165
NIATv7_g56168
NIATv7_g56190
NIATv7_g56193
NIATv7_g56195
NIATv7_g56197
NIATv7_g56212
NIATv7_g56227
NIATv7_g56228
NIATv7_g56239
NIATv7_g56243
NIATv7_g56247
NIATv7_g56270
NIATv7_g56272
NIATv7_g56273
NIATv7_g56286
NIATv7_g56288
NIATv7_g56300
NIATv7_g56321
NIATv7_g56327
NIATv7_g56331
NIATv7_g56333
NIATv7_g56337
NIATv7_g56343
NIATv7_g56347
NIATv7_g56349
NIATv7_g56350
NIATv7_g56364
NIATv7_g56382
NIATv7_g56390
NIATv7_g56393
NIATv7_g56394
NIATv7_g56417
NIATv7_g56422
NIATv7_g56428
NIATv7_g56430
NIATv7_g56436
NIATv7_g56461
NIATv7_g56464
NIATv7_g56470
NIATv7_g56472
NIATv7_g56478
NIATv7_g56479
NIATv7_g56483
NIATv7_g56486
NIATv7_g56487
NIATv7_g56492
NIATv7_g56500
NIATv7_g56503
NIATv7_g56505
NIATv7_g56508
NIATv7_g56509
NIATv7_g56516
NIATv7_g56517
NIATv7_g56519
NIATv7_g56522
NIATv7_g56527
NIATv7_g56534
NIATv7_g56537
NIATv7_g56539
NIATv7_g56551
NIATv7_g56558
NIATv7_g56561
NIATv7_g56567
NIATv7_g56573
NIATv7_g56576
NIATv7_g56577
NIATv7_g56592
NIATv7_g56602
NIATv7_g56604
NIATv7_g56609
NIATv7_g56611
NIATv7_g56613
NIATv7_g56617
NIATv7_g56618
NIATv7_g56619
NIATv7_g56628
NIATv7_g56650
NIATv7_g56656
NIATv7_g56665
NIATv7_g56668
NIATv7_g56675
NIATv7_g56680
NIATv7_g56688
NIATv7_g56689
NIATv7_g56693
NIATv7_g56696
NIATv7_g56707
NIATv7_g56709
NIATv7_g56711
NIATv7_g56719
NIATv7_g56721
NIATv7_g56722
NIATv7_g56724
NIATv7_g56729
NIATv7_g56734
NIATv7_g56741
NIATv7_g56749
NIATv7_g56752
NIATv7_g56753
NIATv7_g56755
NIATv7_g56757
NIATv7_g56759
NIATv7_g56765
NIATv7_g56767
NIATv7_g56777
NIATv7_g56780
NIATv7_g56788
NIATv7_g56789
NIATv7_g56798
NIATv7_g56816
NIATv7_g56822
NIATv7_g56828
NIATv7_g56834
NIATv7_g56846
NIATv7_g56851
NIATv7_g56860
NIATv7_g56894
NIATv7_g56896
NIATv7_g56901
NIATv7_g56903
NIATv7_g56906
NIATv7_g56916
NIATv7_g56917
NIATv7_g56922
NIATv7_g56927
NIATv7_g56930
NIATv7_g56932
NIATv7_g56939
NIATv7_g56949
NIATv7_g56950
NIATv7_g56960
NIATv7_g56969
NIATv7_g56971
NIATv7_g56975
NIATv7_g56979
NIATv7_g56984
NIATv7_g56992
NIATv7_g56999
NIATv7_g57000
NIATv7_g57002
NIATv7_g57011
NIATv7_g57012
NIATv7_g57018
NIATv7_g57022
NIATv7_g57041
NIATv7_g57043
NIATv7_g57055
NIATv7_g57072
NIATv7_g57073
NIATv7_g57076
NIATv7_g57080
NIATv7_g57081
NIATv7_g57091
NIATv7_g57104
NIATv7_g57113
NIATv7_g57132
NIATv7_g57136
NIATv7_g57140
NIATv7_g57142
NIATv7_g57150
NIATv7_g57155
NIATv7_g57185
NIATv7_g57192
NIATv7_g57202
NIATv7_g57203
NIATv7_g57221
NIATv7_g57225
NIATv7_g57227
NIATv7_g57236
NIATv7_g57237
NIATv7_g57239
NIATv7_g57242
NIATv7_g57247
NIATv7_g57249
NIATv7_g57285
NIATv7_g57293
NIATv7_g57302
NIATv7_g57306
NIATv7_g57313
NIATv7_g57322
NIATv7_g57349
NIATv7_g57354
NIATv7_g57356
NIATv7_g57361
NIATv7_g57400
NIATv7_g57404
NIATv7_g57412
NIATv7_g57416
NIATv7_g57421
NIATv7_g57424
NIATv7_g57427
NIATv7_g57428
NIATv7_g57433
NIATv7_g57434
NIATv7_g57439
NIATv7_g57441
NIATv7_g57461
NIATv7_g57477
NIATv7_g57479
NIATv7_g57482
NIATv7_g57486
NIATv7_g57489
NIATv7_g57490
NIATv7_g57493
NIATv7_g57497
NIATv7_g57509
NIATv7_g57511
NIATv7_g57514
NIATv7_g57515
NIATv7_g57520
NIATv7_g57523
NIATv7_g57524
NIATv7_g57525
NIATv7_g57526
NIATv7_g57540
NIATv7_g57548
NIATv7_g57550
NIATv7_g57553
NIATv7_g57563
NIATv7_g57567
NIATv7_g57571
NIATv7_g57585
NIATv7_g57589
NIATv7_g57607
NIATv7_g57609
NIATv7_g57620
NIATv7_g57625
NIATv7_g57626
NIATv7_g57632
NIATv7_g57634
NIATv7_g57664
NIATv7_g57667
NIATv7_g57670
NIATv7_g57672
NIATv7_g57685
NIATv7_g57686
NIATv7_g57703
NIATv7_g57705
NIATv7_g57713
NIATv7_g57716
NIATv7_g57717
NIATv7_g57725
NIATv7_g57726
NIATv7_g57727
NIATv7_g57737
NIATv7_g57760
NIATv7_g57766
NIATv7_g57767
NIATv7_g57779
NIATv7_g57785
NIATv7_g57787
NIATv7_g57801
NIATv7_g57806
NIATv7_g57807
NIATv7_g57808
NIATv7_g57826
NIATv7_g57837
NIATv7_g57840
NIATv7_g57843
NIATv7_g57847
NIATv7_g57849
NIATv7_g57852
NIATv7_g57856
NIATv7_g57865
NIATv7_g57879
NIATv7_g57887
NIATv7_g57891
NIATv7_g57907
NIATv7_g57922
NIATv7_g57936
NIATv7_g57938
NIATv7_g57939
NIATv7_g57945
NIATv7_g57964
NIATv7_g57969
NIATv7_g57972
NIATv7_g57979
NIATv7_g57985
NIATv7_g57991
NIATv7_g58003
NIATv7_g58007
NIATv7_g58029
NIATv7_g58036
NIATv7_g58060
NIATv7_g58061
NIATv7_g58073
NIATv7_g58079
NIATv7_g58088
NIATv7_g58090
NIATv7_g58093
NIATv7_g58095
NIATv7_g58100
NIATv7_g58101
NIATv7_g58106
NIATv7_g58110
NIATv7_g58113
NIATv7_g58114
NIATv7_g58116
NIATv7_g58122
NIATv7_g58129
NIATv7_g58130
NIATv7_g58132
NIATv7_g58142
NIATv7_g58162
NIATv7_g58182
NIATv7_g58185
NIATv7_g58195
NIATv7_g58202
NIATv7_g58216
NIATv7_g58219
NIATv7_g58225
NIATv7_g58236
NIATv7_g58238
NIATv7_g58240
NIATv7_g58242
NIATv7_g58267
NIATv7_g58300
NIATv7_g58305
NIATv7_g58306
NIATv7_g58307
NIATv7_g58314
NIATv7_g58323
NIATv7_g58334
NIATv7_g58349
NIATv7_g58363
NIATv7_g58366
NIATv7_g58374
NIATv7_g58376
NIATv7_g58383
NIATv7_g58385
NIATv7_g58398
NIATv7_g58419
NIATv7_g58422
NIATv7_g58430
NIATv7_g58434
NIATv7_g58435
NIATv7_g58444
NIATv7_g58449
NIATv7_g58452
NIATv7_g58458
NIATv7_g58459
NIATv7_g58465
NIATv7_g58468
NIATv7_g58471
NIATv7_g58476
NIATv7_g58477
NIATv7_g58501
NIATv7_g58507
NIATv7_g58510
NIATv7_g58533
NIATv7_g58536
NIATv7_g58556
NIATv7_g58558
NIATv7_g58563
NIATv7_g58567
NIATv7_g58575
NIATv7_g58577
NIATv7_g58586
NIATv7_g58587
NIATv7_g58589
NIATv7_g58590
NIATv7_g58604
NIATv7_g58605
NIATv7_g58606
NIATv7_g58608
NIATv7_g58647
NIATv7_g58648
NIATv7_g58649
NIATv7_g58651
NIATv7_g58660
NIATv7_g58667
NIATv7_g58673
NIATv7_g58684
NIATv7_g58686
NIATv7_g58689
NIATv7_g58702
NIATv7_g58710
NIATv7_g58712
NIATv7_g58718
NIATv7_g58722
NIATv7_g58737
NIATv7_g58742
NIATv7_g58743
NIATv7_g58748
NIATv7_g58766
NIATv7_g58776
NIATv7_g58780
NIATv7_g58781
NIATv7_g58784
NIATv7_g58785
NIATv7_g58799
NIATv7_g58811
NIATv7_g58820
NIATv7_g58840
NIATv7_g58844
NIATv7_g58853
NIATv7_g58858
NIATv7_g58884
NIATv7_g58894
NIATv7_g58897
NIATv7_g58900
NIATv7_g58909
NIATv7_g58916
NIATv7_g58919
NIATv7_g58933
NIATv7_g58963
NIATv7_g58966
NIATv7_g58969
NIATv7_g58972
NIATv7_g58975
NIATv7_g58982
NIATv7_g58991
NIATv7_g59015
NIATv7_g59022
NIATv7_g59039
NIATv7_g59042
NIATv7_g59078
NIATv7_g59084
NIATv7_g59090
NIATv7_g59101
NIATv7_g59102
NIATv7_g59107
NIATv7_g59113
NIATv7_g59118
NIATv7_g59124
NIATv7_g59140
NIATv7_g59142
NIATv7_g59150
NIATv7_g59160
NIATv7_g59169
NIATv7_g59180
NIATv7_g59190
NIATv7_g59193
NIATv7_g59196
NIATv7_g59199
NIATv7_g59210
NIATv7_g59215
NIATv7_g59225
NIATv7_g59235
NIATv7_g59241
NIATv7_g59243
NIATv7_g59245
NIATv7_g59252
NIATv7_g59257
NIATv7_g59263
NIATv7_g59277
NIATv7_g59282
NIATv7_g59292
NIATv7_g59310
NIATv7_g59312
NIATv7_g59316
NIATv7_g59328
NIATv7_g59335
NIATv7_g59337
NIATv7_g59344
NIATv7_g59351
NIATv7_g59359
NIATv7_g59369
NIATv7_g59373
NIATv7_g59374
NIATv7_g59378
NIATv7_g59395
NIATv7_g59418
NIATv7_g59423
NIATv7_g59454
NIATv7_g59456
NIATv7_g59457
NIATv7_g59458
NIATv7_g59461
NIATv7_g59471
NIATv7_g59495
NIATv7_g59497
NIATv7_g59510
NIATv7_g59514
NIATv7_g59515
NIATv7_g59522
NIATv7_g59523
NIATv7_g59540
NIATv7_g59551
NIATv7_g59553
NIATv7_g59563
NIATv7_g59564
NIATv7_g59566
NIATv7_g59581
NIATv7_g59632
NIATv7_g59633
NIATv7_g59635
NIATv7_g59642
NIATv7_g59652
NIATv7_g59654
NIATv7_g59660
NIATv7_g59661
NIATv7_g59665
NIATv7_g59671
NIATv7_g59683
NIATv7_g59684
NIATv7_g59691
NIATv7_g59696
NIATv7_g59699
NIATv7_g59708
NIATv7_g59711
NIATv7_g59713
NIATv7_g59718
NIATv7_g59727
NIATv7_g59728
NIATv7_g59734
NIATv7_g59735
NIATv7_g59737
NIATv7_g59739
NIATv7_g59740
NIATv7_g59751
NIATv7_g59752
NIATv7_g59756
NIATv7_g59765
NIATv7_g59766
NIATv7_g59767
NIATv7_g59771
NIATv7_g59775
NIATv7_g59783
NIATv7_g59790
NIATv7_g59794
NIATv7_g59811
NIATv7_g59836
NIATv7_g59838
NIATv7_g59844
NIATv7_g59846
NIATv7_g59851
NIATv7_g59858
NIATv7_g59859
NIATv7_g59860
NIATv7_g59869
NIATv7_g59871
NIATv7_g59874
NIATv7_g59876
NIATv7_g59878
NIATv7_g59884
NIATv7_g59888
NIATv7_g59889
NIATv7_g59895
NIATv7_g59898
NIATv7_g59900
NIATv7_g59902
NIATv7_g59903
NIATv7_g59911
NIATv7_g59915
NIATv7_g59916
NIATv7_g59919
NIATv7_g59926
NIATv7_g59932
NIATv7_g59946
NIATv7_g59958
NIATv7_g59961
NIATv7_g59967
NIATv7_g59971
NIATv7_g59975
NIATv7_g59979
NIATv7_g59984
NIATv7_g59989
NIATv7_g59992
NIATv7_g60002
NIATv7_g60003
NIATv7_g60015
NIATv7_g60016
NIATv7_g60030
NIATv7_g60036
NIATv7_g60048
NIATv7_g60053
NIATv7_g60059
NIATv7_g60060
NIATv7_g60061
NIATv7_g60066
NIATv7_g60067
NIATv7_g60074
NIATv7_g60076
NIATv7_g60082
NIATv7_g60090
NIATv7_g60105
NIATv7_g60107
NIATv7_g60125
NIATv7_g60131
NIATv7_g60135
NIATv7_g60137
NIATv7_g60139
NIATv7_g60141
NIATv7_g60154
NIATv7_g60157
NIATv7_g60158
NIATv7_g60162
NIATv7_g60164
NIATv7_g60169
NIATv7_g60171
NIATv7_g60174
NIATv7_g60175
NIATv7_g60187
NIATv7_g60211
NIATv7_g60215
NIATv7_g60216
NIATv7_g60220
NIATv7_g60226
NIATv7_g60228
NIATv7_g60249
NIATv7_g60254
NIATv7_g60255
NIATv7_g60275
NIATv7_g60296
NIATv7_g60297
NIATv7_g60298
NIATv7_g60299
NIATv7_g60301
NIATv7_g60304
NIATv7_g60313
NIATv7_g60323
NIATv7_g60324
NIATv7_g60329
NIATv7_g60336
NIATv7_g60338
NIATv7_g60343
NIATv7_g60360
NIATv7_g60364
NIATv7_g60373
NIATv7_g60375
NIATv7_g60378
NIATv7_g60379
NIATv7_g60382
NIATv7_g60383
NIATv7_g60402
NIATv7_g60405
NIATv7_g60408
NIATv7_g60421
NIATv7_g60424
NIATv7_g60463
NIATv7_g60480
NIATv7_g60485
NIATv7_g60487
NIATv7_g60502
NIATv7_g60515
NIATv7_g60516
NIATv7_g60520
NIATv7_g60530
NIATv7_g60535
NIATv7_g60541
NIATv7_g60548
NIATv7_g60556
NIATv7_g60557
NIATv7_g60562
NIATv7_g60571
NIATv7_g60575
NIATv7_g60600
NIATv7_g60606
NIATv7_g60612
NIATv7_g60614
NIATv7_g60623
NIATv7_g60629
NIATv7_g60638
NIATv7_g60639
NIATv7_g60643
NIATv7_g60647
NIATv7_g60650
NIATv7_g60652
NIATv7_g60655
NIATv7_g60656
NIATv7_g60663
NIATv7_g60666
NIATv7_g60693
NIATv7_g60718
NIATv7_g60720
NIATv7_g60725
NIATv7_g60728
NIATv7_g60729
NIATv7_g60730
NIATv7_g60735
NIATv7_g60740
NIATv7_g60753
NIATv7_g60756
NIATv7_g60779
NIATv7_g60805
NIATv7_g60806
NIATv7_g60809
NIATv7_g60813
NIATv7_g60830
NIATv7_g60832
NIATv7_g60834
NIATv7_g60850
NIATv7_g60852
NIATv7_g60853
NIATv7_g60857
NIATv7_g60862
NIATv7_g60868
NIATv7_g60878
NIATv7_g60900
NIATv7_g60903
NIATv7_g60913
NIATv7_g60920
NIATv7_g60946
NIATv7_g60950
NIATv7_g60952
NIATv7_g60953
NIATv7_g60962
NIATv7_g60976
NIATv7_g60980
NIATv7_g60992
NIATv7_g60997
NIATv7_g61005
NIATv7_g61008
NIATv7_g61020
NIATv7_g61031
NIATv7_g61032
NIATv7_g61037
NIATv7_g61042
NIATv7_g61045
NIATv7_g61049
NIATv7_g61057
NIATv7_g61063
NIATv7_g61064
NIATv7_g61072
NIATv7_g61078
NIATv7_g61085
NIATv7_g61087
NIATv7_g61090
NIATv7_g61102
NIATv7_g61103
NIATv7_g61104
NIATv7_g61116
NIATv7_g61119
NIATv7_g61134
NIATv7_g61136
NIATv7_g61142
NIATv7_g61143
NIATv7_g61173
NIATv7_g61181
NIATv7_g61190
NIATv7_g61196
NIATv7_g61206
NIATv7_g61207
NIATv7_g61209
NIATv7_g61210
NIATv7_g61211
NIATv7_g61218
NIATv7_g61220
NIATv7_g61239
NIATv7_g61240
NIATv7_g61254
NIATv7_g61275
NIATv7_g61288
NIATv7_g61291
NIATv7_g61314
NIATv7_g61316
NIATv7_g61317
NIATv7_g61318
NIATv7_g61322
NIATv7_g61325
NIATv7_g61334
NIATv7_g61342
NIATv7_g61348
NIATv7_g61353
NIATv7_g61355
NIATv7_g61365
NIATv7_g61369
NIATv7_g61371
NIATv7_g61381
NIATv7_g61397
NIATv7_g61401
NIATv7_g61402
NIATv7_g61412
NIATv7_g61427
NIATv7_g61429
NIATv7_g61435
NIATv7_g61437
NIATv7_g61447
NIATv7_g61455
NIATv7_g61459
NIATv7_g61460
NIATv7_g61473
NIATv7_g61477
NIATv7_g61480
NIATv7_g61481
NIATv7_g61495
NIATv7_g61497
NIATv7_g61503
NIATv7_g61506
NIATv7_g61515
NIATv7_g61521
NIATv7_g61524
NIATv7_g61527
NIATv7_g61531
NIATv7_g61537
NIATv7_g61541
NIATv7_g61543
NIATv7_g61544
NIATv7_g61545
NIATv7_g61552
NIATv7_g61565
NIATv7_g61572
NIATv7_g61576
NIATv7_g61591
NIATv7_g61593
NIATv7_g61600
NIATv7_g61602
NIATv7_g61605
NIATv7_g61609
NIATv7_g61613
NIATv7_g61616
NIATv7_g61617
NIATv7_g61622
NIATv7_g61624
NIATv7_g61630
NIATv7_g61633
NIATv7_g61634
NIATv7_g61636
NIATv7_g61646
NIATv7_g61647
NIATv7_g61672
NIATv7_g61676
NIATv7_g61681
NIATv7_g61687
NIATv7_g61689
NIATv7_g61700
NIATv7_g61702
NIATv7_g61704
NIATv7_g61723
NIATv7_g61733
NIATv7_g61738
NIATv7_g61739
NIATv7_g61746
NIATv7_g61756
NIATv7_g61770
NIATv7_g61785
NIATv7_g61795
NIATv7_g61801
NIATv7_g61804
NIATv7_g61815
NIATv7_g61817
NIATv7_g61820
NIATv7_g61825
NIATv7_g61837
NIATv7_g61845
NIATv7_g61846
NIATv7_g61847
NIATv7_g61853
NIATv7_g61858
NIATv7_g61868
NIATv7_g61887
NIATv7_g61888
NIATv7_g61894
NIATv7_g61895
NIATv7_g61903
NIATv7_g61918
NIATv7_g61924
NIATv7_g61925
NIATv7_g61927
NIATv7_g61929
NIATv7_g61947
NIATv7_g61950
NIATv7_g61951
NIATv7_g61962
NIATv7_g61979
NIATv7_g61985
NIATv7_g61990
NIATv7_g61992
NIATv7_g62013
NIATv7_g62027
NIATv7_g62037
NIATv7_g62041
NIATv7_g62051
NIATv7_g62054
NIATv7_g62064
NIATv7_g62066
NIATv7_g62069
NIATv7_g62072
NIATv7_g62075
NIATv7_g62082
NIATv7_g62095
NIATv7_g62096
NIATv7_g62098
NIATv7_g62108
NIATv7_g62118
NIATv7_g62135
NIATv7_g62144
NIATv7_g62147
NIATv7_g62148
NIATv7_g62167
NIATv7_g62178
NIATv7_g62183
NIATv7_g62192
NIATv7_g62197
NIATv7_g62198
NIATv7_g62209
NIATv7_g62211
NIATv7_g62219
NIATv7_g62221
NIATv7_g62224
NIATv7_g62225
NIATv7_g62240
NIATv7_g62243
NIATv7_g62249
NIATv7_g62264
NIATv7_g62274
NIATv7_g62275
NIATv7_g62300
NIATv7_g62322
NIATv7_g62328
NIATv7_g62332
NIATv7_g62337
NIATv7_g62338
NIATv7_g62342
NIATv7_g62352
NIATv7_g62359
NIATv7_g62366
NIATv7_g62382
NIATv7_g62391
NIATv7_g62396
NIATv7_g62399
NIATv7_g62401
NIATv7_g62408
NIATv7_g62420
NIATv7_g62426
NIATv7_g62428
NIATv7_g62441
NIATv7_g62443
NIATv7_g62450
NIATv7_g62455
NIATv7_g62465
NIATv7_g62466
NIATv7_g62469
NIATv7_g62475
NIATv7_g62494
NIATv7_g62513
NIATv7_g62532
NIATv7_g62542
NIATv7_g62543
NIATv7_g62545
NIATv7_g62546
NIATv7_g62548
NIATv7_g62549
NIATv7_g62554
NIATv7_g62558
NIATv7_g62559
NIATv7_g62566
NIATv7_g62571
NIATv7_g62574
NIATv7_g62584
NIATv7_g62588
NIATv7_g62589
NIATv7_g62617
NIATv7_g62618
NIATv7_g62619
NIATv7_g62621
NIATv7_g62623
NIATv7_g62629
NIATv7_g62641
NIATv7_g62644
NIATv7_g62648
NIATv7_g62654
NIATv7_g62667
NIATv7_g62669
NIATv7_g62671
NIATv7_g62672
NIATv7_g62676
NIATv7_g62682
NIATv7_g62685
NIATv7_g62687
NIATv7_g62702
NIATv7_g62712
NIATv7_g62714
NIATv7_g62719
NIATv7_g62723
NIATv7_g62733
NIATv7_g62736
NIATv7_g62738
NIATv7_g62746
NIATv7_g62748
NIATv7_g62763
NIATv7_g62766
NIATv7_g62771
NIATv7_g62774
NIATv7_g62781
NIATv7_g62786
NIATv7_g62787
NIATv7_g62791
NIATv7_g62793
NIATv7_g62799
NIATv7_g62810
NIATv7_g62811
NIATv7_g62822
NIATv7_g62829
NIATv7_g62833
NIATv7_g62835
NIATv7_g62836
NIATv7_g62841
NIATv7_g62845
NIATv7_g62855
NIATv7_g62857
NIATv7_g62858
NIATv7_g62868
NIATv7_g62873
NIATv7_g62874
NIATv7_g62883
NIATv7_g62892
NIATv7_g62900
NIATv7_g62913
NIATv7_g62919
NIATv7_g62920
NIATv7_g62934
NIATv7_g62935
NIATv7_g62937
NIATv7_g62940
NIATv7_g62957
NIATv7_g62965
NIATv7_g62968
NIATv7_g62973
NIATv7_g62976
NIATv7_g62981
NIATv7_g62982
NIATv7_g62985
NIATv7_g62988
NIATv7_g62990
NIATv7_g62992
NIATv7_g63004
NIATv7_g63014
NIATv7_g63016
NIATv7_g63020
NIATv7_g63025
NIATv7_g63030
NIATv7_g63035
NIATv7_g63038
NIATv7_g63041
NIATv7_g63047
NIATv7_g63052
NIATv7_g63060
NIATv7_g63074
NIATv7_g63095
NIATv7_g63100
NIATv7_g63101
NIATv7_g63105
NIATv7_g63112
NIATv7_g63135
NIATv7_g63139
NIATv7_g63142
NIATv7_g63146
NIATv7_g63164
NIATv7_g63166
NIATv7_g63169
NIATv7_g63173
NIATv7_g63175
NIATv7_g63178
NIATv7_g63190
NIATv7_g63207
NIATv7_g63209
NIATv7_g63211
NIATv7_g63215
NIATv7_g63221
NIATv7_g63226
NIATv7_g63230
NIATv7_g63241
NIATv7_g63243
NIATv7_g63246
NIATv7_g63254
NIATv7_g63260
NIATv7_g63271
NIATv7_g63277
NIATv7_g63280
NIATv7_g63284
NIATv7_g63288
NIATv7_g63289
NIATv7_g63295
NIATv7_g63302
NIATv7_g63308
NIATv7_g63317
NIATv7_g63326
NIATv7_g63330
NIATv7_g63334
NIATv7_g63338
NIATv7_g63341
NIATv7_g63345
NIATv7_g63347
NIATv7_g63348
NIATv7_g63351
NIATv7_g63357
NIATv7_g63363
NIATv7_g63366
NIATv7_g63375
NIATv7_g63381
NIATv7_g63394
NIATv7_g63416
NIATv7_g63426
NIATv7_g63454
NIATv7_g63462
NIATv7_g63474
NIATv7_g63494
NIATv7_g63503
NIATv7_g63512
NIATv7_g63517
NIATv7_g63518
NIATv7_g63520
NIATv7_g63523
NIATv7_g63525
NIATv7_g63547
NIATv7_g63550
NIATv7_g63552
NIATv7_g63555
NIATv7_g63556
NIATv7_g63563
NIATv7_g63567
NIATv7_g63574
NIATv7_g63576
NIATv7_g63578
NIATv7_g63584
NIATv7_g63602
NIATv7_g63610
NIATv7_g63611
NIATv7_g63613
NIATv7_g63617
NIATv7_g63634
NIATv7_g63643
NIATv7_g63653
NIATv7_g63655
NIATv7_g63657
NIATv7_g63660
NIATv7_g63666
NIATv7_g63668
NIATv7_g63673
NIATv7_g63686
NIATv7_g63706
NIATv7_g63712
NIATv7_g63714
NIATv7_g63715
NIATv7_g63725
NIATv7_g63729
NIATv7_g63741
NIATv7_g63761
NIATv7_g63762
NIATv7_g63763
NIATv7_g63767
NIATv7_g63797
NIATv7_g63798
NIATv7_g63799
NIATv7_g63802
NIATv7_g63808
NIATv7_g63814
NIATv7_g63821
NIATv7_g63825
NIATv7_g63840
NIATv7_g63855
NIATv7_g63861
NIATv7_g63867
NIATv7_g63869
NIATv7_g63875
NIATv7_g63877
NIATv7_g63882
NIATv7_g63910
NIATv7_g63912
NIATv7_g63920
NIATv7_g63922
NIATv7_g63926
NIATv7_g63941
NIATv7_g63954
NIATv7_g63960
NIATv7_g63973
NIATv7_g63978
NIATv7_g63989
NIATv7_g63999
NIATv7_g64002
NIATv7_g64024
NIATv7_g64025
NIATv7_g64044
NIATv7_g64045
NIATv7_g64049
NIATv7_g64051
NIATv7_g64054
NIATv7_g64061
NIATv7_g64076
NIATv7_g64079
NIATv7_g64081
NIATv7_g64083
NIATv7_g64097
NIATv7_g64103
NIATv7_g64104
NIATv7_g64108
NIATv7_g64121
NIATv7_g64123
NIATv7_g64135
NIATv7_g64136
NIATv7_g64142
NIATv7_g64149
NIATv7_g64154
NIATv7_g64168
NIATv7_g64171
NIATv7_g64176
NIATv7_g64179
NIATv7_g64185
NIATv7_g64190
NIATv7_g64192
NIATv7_g64201
NIATv7_g64203
NIATv7_g64205
NIATv7_g64208
NIATv7_g64219
NIATv7_g64232
NIATv7_g64246
NIATv7_g64249
NIATv7_g64251
NIATv7_g64265
NIATv7_g64267
NIATv7_g64275
NIATv7_g64278
NIATv7_g64280
NIATv7_g64285
NIATv7_g64290
NIATv7_g64297
NIATv7_g64298
NIATv7_g64300
NIATv7_g64305
NIATv7_g64308
NIATv7_g64310
NIATv7_g64316
NIATv7_g64324
NIATv7_g64330
NIATv7_g64339
NIATv7_g64347
NIATv7_g64349
NIATv7_g64357
NIATv7_g64364
NIATv7_g64370
NIATv7_g64371
NIATv7_g64372
NIATv7_g64377
NIATv7_g64378
NIATv7_g64405
NIATv7_g64410
NIATv7_g64413
NIATv7_g64415
NIATv7_g64432
NIATv7_g64445
NIATv7_g64446
NIATv7_g64447
NIATv7_g64458
NIATv7_g64464
NIATv7_g64465
NIATv7_g64485
NIATv7_g64493
NIATv7_g64501
NIATv7_g64527
NIATv7_g64528
NIATv7_g64535
NIATv7_g64546
NIATv7_g64548
NIATv7_g64549
NIATv7_g64562
NIATv7_g64565
NIATv7_g64582
NIATv7_g64583
NIATv7_g64584
NIATv7_g64591
NIATv7_g64599
NIATv7_g64601
NIATv7_g64604
NIATv7_g64617
NIATv7_g64622
NIATv7_g64626
NIATv7_g64638
NIATv7_g64649
NIATv7_g64669
NIATv7_g64689
NIATv7_g64690
NIATv7_g64691
NIATv7_g64699
NIATv7_g64701
NIATv7_g64702
NIATv7_g64704
NIATv7_g64708
NIATv7_g64710
NIATv7_g64711
NIATv7_g64712
NIATv7_g64719
NIATv7_g64722
NIATv7_g64727
NIATv7_g64735
NIATv7_g64739
NIATv7_g64744
NIATv7_g64745
NIATv7_g64756
NIATv7_g64763
NIATv7_g64765
NIATv7_g64768
NIATv7_g64780
NIATv7_g64784
NIATv7_g64813
NIATv7_g64816
NIATv7_g64820
NIATv7_g64833
NIATv7_g64838
NIATv7_g64845
NIATv7_g64850
NIATv7_g64859
NIATv7_g64860
NIATv7_g64861
NIATv7_g64863
NIATv7_g64884
NIATv7_g64889
NIATv7_g64891
NIATv7_g64897
NIATv7_g64901
NIATv7_g64906
NIATv7_g64911
NIATv7_g64917
NIATv7_g64920
NIATv7_g64923
NIATv7_g64924
NIATv7_g64927
NIATv7_g64929
NIATv7_g64931
NIATv7_g64933
NIATv7_g64937
NIATv7_g64938
NIATv7_g64939
NIATv7_g64954
NIATv7_g64962
NIATv7_g64965
NIATv7_g64968
NIATv7_g64974
NIATv7_g64978
NIATv7_g64979
NIATv7_g64985
NIATv7_g64987
NIATv7_g64988
NIATv7_g64990
NIATv7_g65002
NIATv7_g65003
NIATv7_g65010
NIATv7_g65024
NIATv7_g65027
NIATv7_g65029
NIATv7_g65030
NIATv7_g65032
NIATv7_g65034
NIATv7_g65046
NIATv7_g65057
NIATv7_g65076
NIATv7_g65082
NIATv7_g65086
NIATv7_g65092
NIATv7_g65095
NIATv7_g65096
NIATv7_g65100
NIATv7_g65105
NIATv7_g65115
NIATv7_g65134
NIATv7_g65135
NIATv7_g65143
NIATv7_g65144
NIATv7_g65145
NIATv7_g65150
NIATv7_g65151
NIATv7_g65164
NIATv7_g65173
NIATv7_g65177
NIATv7_g65184
NIATv7_g65186
NIATv7_g65206
NIATv7_g65228
NIATv7_g65233
NIATv7_g65241
NIATv7_g65244
NIATv7_g65249
NIATv7_g65252
NIATv7_g65254
NIATv7_g65255
NIATv7_g65262
NIATv7_g65265
NIATv7_g65268
NIATv7_g65271
NIATv7_g65274
NIATv7_g65286
NIATv7_g65291
NIATv7_g65292
NIATv7_g65303
NIATv7_g65307
NIATv7_g65314
NIATv7_g65331
NIATv7_g65334
NIATv7_g65355
NIATv7_g65356
NIATv7_g65362
NIATv7_g65375
NIATv7_g65377
NIATv7_g65379
NIATv7_g65391
NIATv7_g65392
NIATv7_g65434
NIATv7_g65447
NIATv7_g65455
NIATv7_g65459
NIATv7_g65470
NIATv7_g65472
NIATv7_g65477
NIATv7_g65483
NIATv7_g65487
NIATv7_g65497
NIATv7_g65499
NIATv7_g65500
NIATv7_g65506
NIATv7_g65510
NIATv7_g65513
NIATv7_g65517
NIATv7_g65544
NIATv7_g65553
NIATv7_g65567
NIATv7_g65569
NIATv7_g65573
NIATv7_g65581
NIATv7_g65582
NIATv7_g65593
NIATv7_g65594
NIATv7_g65609
NIATv7_g65610
NIATv7_g65614
NIATv7_g65620
NIATv7_g65627
NIATv7_g65631
NIATv7_g65643
NIATv7_g65664
NIATv7_g65666
NIATv7_g65669
NIATv7_g65672
NIATv7_g65692
NIATv7_g65705
NIATv7_g65709
NIATv7_g65725
NIATv7_g65733
NIATv7_g65735
NIATv7_g65739
NIATv7_g65742
NIATv7_g65745
NIATv7_g65759
NIATv7_g65769
NIATv7_g65773
NIATv7_g65774
NIATv7_g65777
NIATv7_g65778
NIATv7_g65779
NIATv7_g65781
NIATv7_g65784
NIATv7_g65796
NIATv7_g65802
NIATv7_g65803
NIATv7_g65821
NIATv7_g65826
NIATv7_g65831
NIATv7_g65834
NIATv7_g65839
NIATv7_g65840
NIATv7_g65875
NIATv7_g65890
NIATv7_g65894
NIATv7_g65895
NIATv7_g65897
NIATv7_g65900
NIATv7_g65914
NIATv7_g65916
NIATv7_g65921
NIATv7_g65928
NIATv7_g65930
NIATv7_g65931
NIATv7_g65934
NIATv7_g65946
NIATv7_g65953
NIATv7_g65957
NIATv7_g65962
NIATv7_g65967
NIATv7_g65982
NIATv7_g65991
NIATv7_g65999
NIATv7_g66013
NIATv7_g66018
NIATv7_g66031
NIATv7_g66032
NIATv7_g66034
NIATv7_g66035
NIATv7_g66038
NIATv7_g66040
NIATv7_g66041
NIATv7_g66046
NIATv7_g66047
NIATv7_g66050
NIATv7_g66051
NIATv7_g66055
NIATv7_g66056
NIATv7_g66061
NIATv7_g66063
NIATv7_g66069
NIATv7_g66078
NIATv7_g66087
NIATv7_g66090
NIATv7_g66093
NIATv7_g66108
NIATv7_g66111
NIATv7_g66113
NIATv7_g66153
NIATv7_g66154
NIATv7_g66159
NIATv7_g66170
NIATv7_g66188
