# Supplementary material for: Evolution of Alternative Splicing in Eudicots
Source: Front Plant Sci. 2019 Jun 12;10:707. doi: 10.3389/fpls.2019.00707 (PMC6581728; doi:10.3389/fpls.2019.00707)
Supplement: Supplementary file 7 [file Data_Sheet_3.zip › AdditionalData/GenesListWithAS/All_Expressed_gene/Soybean_expressed_genes.txt]

Glyma.01G000100
Glyma.01G000200
Glyma.01G000400
Glyma.01G000600
Glyma.01G000700
Glyma.01G000900
Glyma.01G001000
Glyma.01G001100
Glyma.01G001200
Glyma.01G001300
Glyma.01G001500
Glyma.01G001600
Glyma.01G001700
Glyma.01G001800
Glyma.01G002000
Glyma.01G002100
Glyma.01G002200
Glyma.01G002400
Glyma.01G002600
Glyma.01G002700
Glyma.01G002900
Glyma.01G003000
Glyma.01G003100
Glyma.01G003400
Glyma.01G003600
Glyma.01G003700
Glyma.01G003800
Glyma.01G004000
Glyma.01G004100
Glyma.01G004200
Glyma.01G004300
Glyma.01G004500
Glyma.01G004600
Glyma.01G004700
Glyma.01G004800
Glyma.01G004900
Glyma.01G005000
Glyma.01G005200
Glyma.01G005300
Glyma.01G005400
Glyma.01G005500
Glyma.01G005600
Glyma.01G005800
Glyma.01G005900
Glyma.01G006000
Glyma.01G006100
Glyma.01G006200
Glyma.01G006300
Glyma.01G006400
Glyma.01G006500
Glyma.01G006600
Glyma.01G006700
Glyma.01G006800
Glyma.01G006900
Glyma.01G007000
Glyma.01G007100
Glyma.01G007200
Glyma.01G007300
Glyma.01G007400
Glyma.01G007700
Glyma.01G007800
Glyma.01G007900
Glyma.01G008000
Glyma.01G008100
Glyma.01G008200
Glyma.01G008400
Glyma.01G008500
Glyma.01G008600
Glyma.01G008700
Glyma.01G008800
Glyma.01G008900
Glyma.01G009000
Glyma.01G009200
Glyma.01G009300
Glyma.01G009400
Glyma.01G009500
Glyma.01G009600
Glyma.01G009700
Glyma.01G009800
Glyma.01G009900
Glyma.01G010000
Glyma.01G010100
Glyma.01G010200
Glyma.01G010300
Glyma.01G010400
Glyma.01G010500
Glyma.01G010600
Glyma.01G010800
Glyma.01G010900
Glyma.01G011000
Glyma.01G011100
Glyma.01G011200
Glyma.01G011300
Glyma.01G011400
Glyma.01G011500
Glyma.01G011900
Glyma.01G012000
Glyma.01G012100
Glyma.01G012200
Glyma.01G012300
Glyma.01G012400
Glyma.01G012500
Glyma.01G012700
Glyma.01G013200
Glyma.01G013300
Glyma.01G013500
Glyma.01G013600
Glyma.01G013700
Glyma.01G013800
Glyma.01G013900
Glyma.01G014000
Glyma.01G014100
Glyma.01G014200
Glyma.01G014400
Glyma.01G014500
Glyma.01G014600
Glyma.01G014700
Glyma.01G014800
Glyma.01G014900
Glyma.01G015000
Glyma.01G015100
Glyma.01G015200
Glyma.01G015300
Glyma.01G015400
Glyma.01G015500
Glyma.01G015600
Glyma.01G015700
Glyma.01G015800
Glyma.01G015900
Glyma.01G016200
Glyma.01G016300
Glyma.01G016400
Glyma.01G016500
Glyma.01G016600
Glyma.01G016800
Glyma.01G016900
Glyma.01G017000
Glyma.01G017100
Glyma.01G017300
Glyma.01G017400
Glyma.01G017700
Glyma.01G017800
Glyma.01G017900
Glyma.01G018000
Glyma.01G018100
Glyma.01G018300
Glyma.01G018400
Glyma.01G018600
Glyma.01G018700
Glyma.01G018800
Glyma.01G018900
Glyma.01G019000
Glyma.01G019100
Glyma.01G019200
Glyma.01G019300
Glyma.01G019400
Glyma.01G019500
Glyma.01G019600
Glyma.01G019700
Glyma.01G019800
Glyma.01G019900
Glyma.01G020100
Glyma.01G020200
Glyma.01G020300
Glyma.01G020400
Glyma.01G020500
Glyma.01G020700
Glyma.01G020800
Glyma.01G020900
Glyma.01G021000
Glyma.01G021100
Glyma.01G021200
Glyma.01G021300
Glyma.01G021400
Glyma.01G021600
Glyma.01G021700
Glyma.01G022100
Glyma.01G022300
Glyma.01G022400
Glyma.01G022500
Glyma.01G022600
Glyma.01G022700
Glyma.01G022800
Glyma.01G022900
Glyma.01G023000
Glyma.01G023200
Glyma.01G023300
Glyma.01G023500
Glyma.01G023600
Glyma.01G023700
Glyma.01G023800
Glyma.01G023900
Glyma.01G024000
Glyma.01G024200
Glyma.01G024300
Glyma.01G024500
Glyma.01G024600
Glyma.01G024700
Glyma.01G024800
Glyma.01G025000
Glyma.01G025100
Glyma.01G025200
Glyma.01G025300
Glyma.01G025400
Glyma.01G025500
Glyma.01G025600
Glyma.01G025800
Glyma.01G026000
Glyma.01G026100
Glyma.01G026200
Glyma.01G026400
Glyma.01G026500
Glyma.01G026600
Glyma.01G026700
Glyma.01G026800
Glyma.01G026900
Glyma.01G027000
Glyma.01G027300
Glyma.01G027500
Glyma.01G027600
Glyma.01G027700
Glyma.01G027800
Glyma.01G027900
Glyma.01G028100
Glyma.01G028200
Glyma.01G028300
Glyma.01G028500
Glyma.01G028600
Glyma.01G028700
Glyma.01G028800
Glyma.01G028900
Glyma.01G029000
Glyma.01G029100
Glyma.01G029200
Glyma.01G029300
Glyma.01G029500
Glyma.01G029600
Glyma.01G029700
Glyma.01G029800
Glyma.01G030000
Glyma.01G030300
Glyma.01G030400
Glyma.01G030500
Glyma.01G030600
Glyma.01G030700
Glyma.01G030800
Glyma.01G030900
Glyma.01G031200
Glyma.01G031300
Glyma.01G031400
Glyma.01G031500
Glyma.01G031700
Glyma.01G031800
Glyma.01G031900
Glyma.01G032000
Glyma.01G032100
Glyma.01G032200
Glyma.01G032300
Glyma.01G032400
Glyma.01G032500
Glyma.01G032600
Glyma.01G032900
Glyma.01G033000
Glyma.01G033200
Glyma.01G033300
Glyma.01G033400
Glyma.01G033700
Glyma.01G033800
Glyma.01G033900
Glyma.01G034000
Glyma.01G034100
Glyma.01G034200
Glyma.01G034300
Glyma.01G034400
Glyma.01G034600
Glyma.01G034700
Glyma.01G034800
Glyma.01G034900
Glyma.01G035000
Glyma.01G035100
Glyma.01G035300
Glyma.01G035600
Glyma.01G035700
Glyma.01G035800
Glyma.01G036000
Glyma.01G036200
Glyma.01G036300
Glyma.01G036500
Glyma.01G036600
Glyma.01G036700
Glyma.01G036800
Glyma.01G036900
Glyma.01G037200
Glyma.01G037300
Glyma.01G037400
Glyma.01G037500
Glyma.01G037700
Glyma.01G037800
Glyma.01G037900
Glyma.01G038000
Glyma.01G038100
Glyma.01G038200
Glyma.01G038300
Glyma.01G038400
Glyma.01G038500
Glyma.01G038600
Glyma.01G038700
Glyma.01G038800
Glyma.01G038900
Glyma.01G039000
Glyma.01G039100
Glyma.01G039200
Glyma.01G039500
Glyma.01G039600
Glyma.01G039800
Glyma.01G039900
Glyma.01G040000
Glyma.01G040200
Glyma.01G040300
Glyma.01G040400
Glyma.01G040500
Glyma.01G040600
Glyma.01G040700
Glyma.01G040900
Glyma.01G041200
Glyma.01G041300
Glyma.01G041400
Glyma.01G041500
Glyma.01G041600
Glyma.01G041700
Glyma.01G042100
Glyma.01G042300
Glyma.01G042400
Glyma.01G042600
Glyma.01G042700
Glyma.01G042800
Glyma.01G042900
Glyma.01G043000
Glyma.01G043300
Glyma.01G043400
Glyma.01G043600
Glyma.01G043700
Glyma.01G043800
Glyma.01G043900
Glyma.01G044000
Glyma.01G044100
Glyma.01G044200
Glyma.01G044300
Glyma.01G044500
Glyma.01G044600
Glyma.01G044800
Glyma.01G044900
Glyma.01G045100
Glyma.01G045200
Glyma.01G045300
Glyma.01G045400
Glyma.01G045500
Glyma.01G045700
Glyma.01G045800
Glyma.01G046000
Glyma.01G046200
Glyma.01G046300
Glyma.01G046400
Glyma.01G046500
Glyma.01G046700
Glyma.01G047000
Glyma.01G047100
Glyma.01G047300
Glyma.01G047700
Glyma.01G047800
Glyma.01G047900
Glyma.01G048000
Glyma.01G048400
Glyma.01G048500
Glyma.01G048700
Glyma.01G048800
Glyma.01G049100
Glyma.01G049600
Glyma.01G049700
Glyma.01G049800
Glyma.01G049900
Glyma.01G050100
Glyma.01G050400
Glyma.01G050500
Glyma.01G050700
Glyma.01G050900
Glyma.01G051300
Glyma.01G051400
Glyma.01G051500
Glyma.01G051700
Glyma.01G052200
Glyma.01G052300
Glyma.01G052400
Glyma.01G052500
Glyma.01G052600
Glyma.01G052700
Glyma.01G052800
Glyma.01G053100
Glyma.01G053200
Glyma.01G053300
Glyma.01G053700
Glyma.01G053800
Glyma.01G054000
Glyma.01G054100
Glyma.01G054200
Glyma.01G054300
Glyma.01G054400
Glyma.01G054500
Glyma.01G054800
Glyma.01G055200
Glyma.01G055300
Glyma.01G055400
Glyma.01G055500
Glyma.01G055900
Glyma.01G056000
Glyma.01G056100
Glyma.01G056300
Glyma.01G056400
Glyma.01G056500
Glyma.01G056800
Glyma.01G056900
Glyma.01G057100
Glyma.01G057400
Glyma.01G057500
Glyma.01G057600
Glyma.01G057700
Glyma.01G058000
Glyma.01G058200
Glyma.01G058300
Glyma.01G058400
Glyma.01G058500
Glyma.01G058600
Glyma.01G058700
Glyma.01G059000
Glyma.01G059100
Glyma.01G059200
Glyma.01G059900
Glyma.01G060300
Glyma.01G060700
Glyma.01G060900
Glyma.01G061000
Glyma.01G061100
Glyma.01G061500
Glyma.01G061700
Glyma.01G061800
Glyma.01G062000
Glyma.01G062100
Glyma.01G062200
Glyma.01G062300
Glyma.01G062400
Glyma.01G062900
Glyma.01G063000
Glyma.01G063100
Glyma.01G063500
Glyma.01G063600
Glyma.01G063700
Glyma.01G063800
Glyma.01G063900
Glyma.01G064100
Glyma.01G064200
Glyma.01G064400
Glyma.01G064500
Glyma.01G064600
Glyma.01G064800
Glyma.01G064900
Glyma.01G065100
Glyma.01G065400
Glyma.01G065500
Glyma.01G065800
Glyma.01G066000
Glyma.01G066100
Glyma.01G066300
Glyma.01G066600
Glyma.01G067000
Glyma.01G067100
Glyma.01G067200
Glyma.01G067600
Glyma.01G067800
Glyma.01G067900
Glyma.01G068000
Glyma.01G068200
Glyma.01G068600
Glyma.01G068700
Glyma.01G068800
Glyma.01G069000
Glyma.01G069400
Glyma.01G069500
Glyma.01G069600
Glyma.01G070200
Glyma.01G070300
Glyma.01G070400
Glyma.01G070700
Glyma.01G071300
Glyma.01G071500
Glyma.01G071700
Glyma.01G072000
Glyma.01G072900
Glyma.01G073000
Glyma.01G073100
Glyma.01G073400
Glyma.01G073500
Glyma.01G073600
Glyma.01G074000
Glyma.01G074200
Glyma.01G074400
Glyma.01G074500
Glyma.01G074600
Glyma.01G074700
Glyma.01G074800
Glyma.01G075100
Glyma.01G075200
Glyma.01G075300
Glyma.01G075400
Glyma.01G075800
Glyma.01G075900
Glyma.01G076100
Glyma.01G076200
Glyma.01G076300
Glyma.01G076700
Glyma.01G076900
Glyma.01G077000
Glyma.01G077100
Glyma.01G077200
Glyma.01G077300
Glyma.01G077400
Glyma.01G077600
Glyma.01G077700
Glyma.01G077900
Glyma.01G078000
Glyma.01G078200
Glyma.01G078400
Glyma.01G078600
Glyma.01G078800
Glyma.01G079100
Glyma.01G079200
Glyma.01G079300
Glyma.01G079500
Glyma.01G079700
Glyma.01G079800
Glyma.01G079900
Glyma.01G080200
Glyma.01G080400
Glyma.01G080500
Glyma.01G080600
Glyma.01G080700
Glyma.01G080900
Glyma.01G081100
Glyma.01G081300
Glyma.01G081500
Glyma.01G081600
Glyma.01G081900
Glyma.01G082000
Glyma.01G082200
Glyma.01G082400
Glyma.01G082500
Glyma.01G082600
Glyma.01G082700
Glyma.01G082800
Glyma.01G083000
Glyma.01G083100
Glyma.01G083300
Glyma.01G083400
Glyma.01G083700
Glyma.01G083900
Glyma.01G084000
Glyma.01G084400
Glyma.01G084500
Glyma.01G084600
Glyma.01G084700
Glyma.01G084800
Glyma.01G085200
Glyma.01G085800
Glyma.01G086000
Glyma.01G086600
Glyma.01G086700
Glyma.01G086800
Glyma.01G086900
Glyma.01G087000
Glyma.01G087100
Glyma.01G087300
Glyma.01G087400
Glyma.01G087500
Glyma.01G087700
Glyma.01G087800
Glyma.01G087900
Glyma.01G088000
Glyma.01G088200
Glyma.01G088300
Glyma.01G088500
Glyma.01G089000
Glyma.01G089100
Glyma.01G089200
Glyma.01G089300
Glyma.01G089500
Glyma.01G089600
Glyma.01G089900
Glyma.01G090100
Glyma.01G090200
Glyma.01G090400
Glyma.01G090700
Glyma.01G090900
Glyma.01G091000
Glyma.01G091300
Glyma.01G091400
Glyma.01G091800
Glyma.01G092100
Glyma.01G092300
Glyma.01G092400
Glyma.01G092900
Glyma.01G093000
Glyma.01G093100
Glyma.01G093200
Glyma.01G093400
Glyma.01G093800
Glyma.01G094000
Glyma.01G094200
Glyma.01G094800
Glyma.01G094900
Glyma.01G095100
Glyma.01G095300
Glyma.01G095500
Glyma.01G095700
Glyma.01G095900
Glyma.01G096000
Glyma.01G096200
Glyma.01G096300
Glyma.01G096600
Glyma.01G096700
Glyma.01G096800
Glyma.01G097000
Glyma.01G097100
Glyma.01G097200
Glyma.01G097400
Glyma.01G097500
Glyma.01G097700
Glyma.01G097900
Glyma.01G098000
Glyma.01G098400
Glyma.01G098700
Glyma.01G099000
Glyma.01G099100
Glyma.01G099400
Glyma.01G099600
Glyma.01G099700
Glyma.01G099800
Glyma.01G100100
Glyma.01G100200
Glyma.01G100600
Glyma.01G100900
Glyma.01G101000
Glyma.01G101100
Glyma.01G101800
Glyma.01G102300
Glyma.01G102400
Glyma.01G102600
Glyma.01G102800
Glyma.01G102900
Glyma.01G103100
Glyma.01G103200
Glyma.01G103500
Glyma.01G103600
Glyma.01G104100
Glyma.01G104200
Glyma.01G104600
Glyma.01G104800
Glyma.01G105000
Glyma.01G105100
Glyma.01G105300
Glyma.01G105400
Glyma.01G105500
Glyma.01G106000
Glyma.01G106100
Glyma.01G106200
Glyma.01G106500
Glyma.01G106600
Glyma.01G106700
Glyma.01G106800
Glyma.01G106900
Glyma.01G107000
Glyma.01G107100
Glyma.01G107500
Glyma.01G107700
Glyma.01G107900
Glyma.01G108000
Glyma.01G108200
Glyma.01G108700
Glyma.01G109100
Glyma.01G109200
Glyma.01G109300
Glyma.01G109500
Glyma.01G109600
Glyma.01G109700
Glyma.01G109800
Glyma.01G110100
Glyma.01G110200
Glyma.01G110300
Glyma.01G110400
Glyma.01G110500
Glyma.01G110600
Glyma.01G110800
Glyma.01G110900
Glyma.01G111200
Glyma.01G111300
Glyma.01G111400
Glyma.01G111500
Glyma.01G111600
Glyma.01G111900
Glyma.01G112000
Glyma.01G112300
Glyma.01G112500
Glyma.01G112600
Glyma.01G112700
Glyma.01G112900
Glyma.01G113000
Glyma.01G113100
Glyma.01G113200
Glyma.01G114000
Glyma.01G114100
Glyma.01G114300
Glyma.01G114400
Glyma.01G114500
Glyma.01G114800
Glyma.01G114900
Glyma.01G115000
Glyma.01G115500
Glyma.01G115600
Glyma.01G115900
Glyma.01G116000
Glyma.01G116100
Glyma.01G116300
Glyma.01G116700
Glyma.01G117200
Glyma.01G117800
Glyma.01G118000
Glyma.01G118200
Glyma.01G118300
Glyma.01G118400
Glyma.01G118500
Glyma.01G118800
Glyma.01G118900
Glyma.01G119300
Glyma.01G119400
Glyma.01G119500
Glyma.01G119900
Glyma.01G120400
Glyma.01G120800
Glyma.01G121000
Glyma.01G121200
Glyma.01G121300
Glyma.01G121400
Glyma.01G121700
Glyma.01G122100
Glyma.01G122300
Glyma.01G122800
Glyma.01G123100
Glyma.01G123300
Glyma.01G123400
Glyma.01G123500
Glyma.01G123600
Glyma.01G123900
Glyma.01G124000
Glyma.01G124100
Glyma.01G124200
Glyma.01G124300
Glyma.01G124500
Glyma.01G124600
Glyma.01G124700
Glyma.01G124900
Glyma.01G125000
Glyma.01G125100
Glyma.01G125200
Glyma.01G125400
Glyma.01G125600
Glyma.01G125800
Glyma.01G125900
Glyma.01G126000
Glyma.01G126200
Glyma.01G126500
Glyma.01G126600
Glyma.01G127100
Glyma.01G127200
Glyma.01G127300
Glyma.01G127400
Glyma.01G127500
Glyma.01G127600
Glyma.01G127900
Glyma.01G128100
Glyma.01G128200
Glyma.01G128500
Glyma.01G128700
Glyma.01G129000
Glyma.01G129100
Glyma.01G129200
Glyma.01G129400
Glyma.01G129500
Glyma.01G129600
Glyma.01G129700
Glyma.01G130000
Glyma.01G130400
Glyma.01G130800
Glyma.01G131200
Glyma.01G131300
Glyma.01G131400
Glyma.01G131500
Glyma.01G131800
Glyma.01G131900
Glyma.01G132000
Glyma.01G132300
Glyma.01G132400
Glyma.01G132500
Glyma.01G132600
Glyma.01G132800
Glyma.01G133000
Glyma.01G133200
Glyma.01G133300
Glyma.01G133400
Glyma.01G133500
Glyma.01G133600
Glyma.01G133900
Glyma.01G134200
Glyma.01G134400
Glyma.01G134500
Glyma.01G134600
Glyma.01G135200
Glyma.01G135500
Glyma.01G135700
Glyma.01G135900
Glyma.01G136000
Glyma.01G136100
Glyma.01G136200
Glyma.01G136300
Glyma.01G136400
Glyma.01G136500
Glyma.01G137000
Glyma.01G137200
Glyma.01G137300
Glyma.01G137500
Glyma.01G137600
Glyma.01G137700
Glyma.01G137900
Glyma.01G138300
Glyma.01G138800
Glyma.01G139000
Glyma.01G139500
Glyma.01G139600
Glyma.01G139700
Glyma.01G139900
Glyma.01G140000
Glyma.01G140200
Glyma.01G140600
Glyma.01G141100
Glyma.01G141900
Glyma.01G142300
Glyma.01G142400
Glyma.01G142600
Glyma.01G142700
Glyma.01G142800
Glyma.01G142900
Glyma.01G143100
Glyma.01G143500
Glyma.01G143700
Glyma.01G143800
Glyma.01G143900
Glyma.01G144200
Glyma.01G144400
Glyma.01G144500
Glyma.01G144700
Glyma.01G144800
Glyma.01G144900
Glyma.01G145000
Glyma.01G145200
Glyma.01G145300
Glyma.01G145400
Glyma.01G145600
Glyma.01G145700
Glyma.01G145900
Glyma.01G146000
Glyma.01G146100
Glyma.01G146200
Glyma.01G146300
Glyma.01G146400
Glyma.01G146500
Glyma.01G146600
Glyma.01G146700
Glyma.01G146800
Glyma.01G146900
Glyma.01G147000
Glyma.01G147100
Glyma.01G147400
Glyma.01G147500
Glyma.01G147600
Glyma.01G147700
Glyma.01G147800
Glyma.01G147900
Glyma.01G148100
Glyma.01G148200
Glyma.01G148300
Glyma.01G148500
Glyma.01G148600
Glyma.01G148700
Glyma.01G148800
Glyma.01G148900
Glyma.01G149000
Glyma.01G149300
Glyma.01G149400
Glyma.01G149500
Glyma.01G149700
Glyma.01G149800
Glyma.01G149900
Glyma.01G150000
Glyma.01G150200
Glyma.01G150300
Glyma.01G150400
Glyma.01G150500
Glyma.01G150600
Glyma.01G150700
Glyma.01G150800
Glyma.01G150900
Glyma.01G151100
Glyma.01G151300
Glyma.01G151400
Glyma.01G151500
Glyma.01G151600
Glyma.01G151700
Glyma.01G151800
Glyma.01G152100
Glyma.01G152500
Glyma.01G152600
Glyma.01G152700
Glyma.01G152800
Glyma.01G152900
Glyma.01G153000
Glyma.01G153100
Glyma.01G153200
Glyma.01G153300
Glyma.01G153400
Glyma.01G153500
Glyma.01G153600
Glyma.01G153900
Glyma.01G154000
Glyma.01G154100
Glyma.01G154200
Glyma.01G154300
Glyma.01G154400
Glyma.01G154500
Glyma.01G154700
Glyma.01G154900
Glyma.01G155000
Glyma.01G155200
Glyma.01G155300
Glyma.01G155400
Glyma.01G155600
Glyma.01G155800
Glyma.01G155900
Glyma.01G156000
Glyma.01G156200
Glyma.01G156300
Glyma.01G156400
Glyma.01G156500
Glyma.01G156600
Glyma.01G156700
Glyma.01G156800
Glyma.01G157000
Glyma.01G157100
Glyma.01G157300
Glyma.01G157400
Glyma.01G157500
Glyma.01G157600
Glyma.01G157800
Glyma.01G157900
Glyma.01G158000
Glyma.01G158100
Glyma.01G158200
Glyma.01G158300
Glyma.01G158400
Glyma.01G158500
Glyma.01G158600
Glyma.01G158800
Glyma.01G159000
Glyma.01G159100
Glyma.01G159200
Glyma.01G159400
Glyma.01G159500
Glyma.01G159600
Glyma.01G159700
Glyma.01G159800
Glyma.01G159900
Glyma.01G160000
Glyma.01G160100
Glyma.01G160300
Glyma.01G161100
Glyma.01G161200
Glyma.01G161400
Glyma.01G161500
Glyma.01G161600
Glyma.01G161700
Glyma.01G161800
Glyma.01G161900
Glyma.01G162000
Glyma.01G162100
Glyma.01G162200
Glyma.01G162300
Glyma.01G162500
Glyma.01G162600
Glyma.01G162700
Glyma.01G162800
Glyma.01G162900
Glyma.01G163000
Glyma.01G163100
Glyma.01G163200
Glyma.01G163300
Glyma.01G163500
Glyma.01G163600
Glyma.01G163700
Glyma.01G163800
Glyma.01G163900
Glyma.01G164000
Glyma.01G164100
Glyma.01G164200
Glyma.01G164300
Glyma.01G164400
Glyma.01G164500
Glyma.01G164600
Glyma.01G164700
Glyma.01G164800
Glyma.01G164900
Glyma.01G165100
Glyma.01G165200
Glyma.01G165300
Glyma.01G165400
Glyma.01G165600
Glyma.01G165900
Glyma.01G166000
Glyma.01G166100
Glyma.01G166200
Glyma.01G166300
Glyma.01G166400
Glyma.01G166500
Glyma.01G166600
Glyma.01G166700
Glyma.01G166800
Glyma.01G167300
Glyma.01G167500
Glyma.01G167600
Glyma.01G167700
Glyma.01G167900
Glyma.01G168000
Glyma.01G168100
Glyma.01G168200
Glyma.01G168400
Glyma.01G168500
Glyma.01G168600
Glyma.01G168700
Glyma.01G168900
Glyma.01G169000
Glyma.01G169100
Glyma.01G169200
Glyma.01G169400
Glyma.01G169500
Glyma.01G169600
Glyma.01G169700
Glyma.01G169800
Glyma.01G169900
Glyma.01G170000
Glyma.01G170100
Glyma.01G170200
Glyma.01G170300
Glyma.01G170400
Glyma.01G170600
Glyma.01G170700
Glyma.01G170800
Glyma.01G170900
Glyma.01G171000
Glyma.01G171100
Glyma.01G171200
Glyma.01G171300
Glyma.01G171400
Glyma.01G171600
Glyma.01G171800
Glyma.01G171900
Glyma.01G172000
Glyma.01G172100
Glyma.01G172200
Glyma.01G172300
Glyma.01G172400
Glyma.01G172600
Glyma.01G172700
Glyma.01G172900
Glyma.01G173000
Glyma.01G173100
Glyma.01G173200
Glyma.01G173300
Glyma.01G173400
Glyma.01G173500
Glyma.01G173600
Glyma.01G173700
Glyma.01G173900
Glyma.01G174000
Glyma.01G174200
Glyma.01G174300
Glyma.01G174700
Glyma.01G174900
Glyma.01G175000
Glyma.01G175100
Glyma.01G175200
Glyma.01G175300
Glyma.01G175400
Glyma.01G175500
Glyma.01G175600
Glyma.01G175700
Glyma.01G175800
Glyma.01G175900
Glyma.01G176000
Glyma.01G176200
Glyma.01G176300
Glyma.01G176400
Glyma.01G176600
Glyma.01G176700
Glyma.01G176800
Glyma.01G176900
Glyma.01G177000
Glyma.01G177200
Glyma.01G177300
Glyma.01G177400
Glyma.01G177500
Glyma.01G177600
Glyma.01G177700
Glyma.01G177900
Glyma.01G178000
Glyma.01G178100
Glyma.01G178200
Glyma.01G178300
Glyma.01G178400
Glyma.01G178500
Glyma.01G178600
Glyma.01G178700
Glyma.01G178800
Glyma.01G179000
Glyma.01G179300
Glyma.01G179400
Glyma.01G179600
Glyma.01G179800
Glyma.01G179900
Glyma.01G180000
Glyma.01G180100
Glyma.01G180200
Glyma.01G180300
Glyma.01G180400
Glyma.01G180500
Glyma.01G180600
Glyma.01G180700
Glyma.01G180800
Glyma.01G181000
Glyma.01G181100
Glyma.01G181200
Glyma.01G181500
Glyma.01G181700
Glyma.01G181800
Glyma.01G181900
Glyma.01G182000
Glyma.01G182300
Glyma.01G182400
Glyma.01G182500
Glyma.01G182600
Glyma.01G182700
Glyma.01G183000
Glyma.01G183100
Glyma.01G183200
Glyma.01G183300
Glyma.01G183400
Glyma.01G183500
Glyma.01G183600
Glyma.01G183700
Glyma.01G183800
Glyma.01G183900
Glyma.01G184200
Glyma.01G184300
Glyma.01G184400
Glyma.01G184500
Glyma.01G184600
Glyma.01G184700
Glyma.01G184900
Glyma.01G185000
Glyma.01G185200
Glyma.01G185300
Glyma.01G185400
Glyma.01G185500
Glyma.01G185600
Glyma.01G185700
Glyma.01G185800
Glyma.01G185900
Glyma.01G186000
Glyma.01G186100
Glyma.01G186300
Glyma.01G186400
Glyma.01G186600
Glyma.01G186800
Glyma.01G186900
Glyma.01G187200
Glyma.01G187300
Glyma.01G187400
Glyma.01G187600
Glyma.01G187700
Glyma.01G187800
Glyma.01G187900
Glyma.01G188000
Glyma.01G188100
Glyma.01G188200
Glyma.01G188400
Glyma.01G188500
Glyma.01G188600
Glyma.01G188700
Glyma.01G188800
Glyma.01G188900
Glyma.01G189000
Glyma.01G189100
Glyma.01G189200
Glyma.01G189300
Glyma.01G189400
Glyma.01G189500
Glyma.01G189600
Glyma.01G189700
Glyma.01G189800
Glyma.01G189900
Glyma.01G190000
Glyma.01G190100
Glyma.01G190300
Glyma.01G190500
Glyma.01G190600
Glyma.01G190700
Glyma.01G190800
Glyma.01G190900
Glyma.01G191100
Glyma.01G191200
Glyma.01G191300
Glyma.01G191600
Glyma.01G191700
Glyma.01G191800
Glyma.01G191900
Glyma.01G192000
Glyma.01G192100
Glyma.01G192200
Glyma.01G192300
Glyma.01G192400
Glyma.01G192500
Glyma.01G192600
Glyma.01G192900
Glyma.01G193000
Glyma.01G193100
Glyma.01G193200
Glyma.01G193300
Glyma.01G193400
Glyma.01G193500
Glyma.01G193600
Glyma.01G193700
Glyma.01G193800
Glyma.01G193900
Glyma.01G194100
Glyma.01G194200
Glyma.01G194300
Glyma.01G194500
Glyma.01G194600
Glyma.01G194700
Glyma.01G194800
Glyma.01G194900
Glyma.01G195000
Glyma.01G195100
Glyma.01G195200
Glyma.01G195300
Glyma.01G195400
Glyma.01G195500
Glyma.01G195600
Glyma.01G195700
Glyma.01G195900
Glyma.01G196000
Glyma.01G196100
Glyma.01G196200
Glyma.01G196300
Glyma.01G196600
Glyma.01G196700
Glyma.01G196800
Glyma.01G196900
Glyma.01G197100
Glyma.01G197300
Glyma.01G197500
Glyma.01G197600
Glyma.01G197800
Glyma.01G197900
Glyma.01G198000
Glyma.01G198100
Glyma.01G198200
Glyma.01G198500
Glyma.01G198600
Glyma.01G198800
Glyma.01G198900
Glyma.01G199000
Glyma.01G199100
Glyma.01G199200
Glyma.01G199400
Glyma.01G199600
Glyma.01G199700
Glyma.01G199900
Glyma.01G200000
Glyma.01G200100
Glyma.01G200200
Glyma.01G200400
Glyma.01G200500
Glyma.01G200700
Glyma.01G200800
Glyma.01G200900
Glyma.01G201000
Glyma.01G201100
Glyma.01G201200
Glyma.01G201300
Glyma.01G201400
Glyma.01G201600
Glyma.01G202000
Glyma.01G202200
Glyma.01G202400
Glyma.01G202500
Glyma.01G202600
Glyma.01G202700
Glyma.01G202800
Glyma.01G202900
Glyma.01G203000
Glyma.01G203100
Glyma.01G203200
Glyma.01G203300
Glyma.01G203400
Glyma.01G203500
Glyma.01G203600
Glyma.01G203700
Glyma.01G203800
Glyma.01G204000
Glyma.01G204200
Glyma.01G204300
Glyma.01G204400
Glyma.01G204500
Glyma.01G204600
Glyma.01G204700
Glyma.01G204800
Glyma.01G204900
Glyma.01G205100
Glyma.01G205200
Glyma.01G205300
Glyma.01G205400
Glyma.01G205500
Glyma.01G205600
Glyma.01G205700
Glyma.01G205800
Glyma.01G205900
Glyma.01G206000
Glyma.01G206100
Glyma.01G206200
Glyma.01G206500
Glyma.01G206600
Glyma.01G206700
Glyma.01G206900
Glyma.01G207000
Glyma.01G207100
Glyma.01G207200
Glyma.01G207300
Glyma.01G207400
Glyma.01G207500
Glyma.01G207600
Glyma.01G207700
Glyma.01G207800
Glyma.01G207900
Glyma.01G208000
Glyma.01G208100
Glyma.01G208200
Glyma.01G208300
Glyma.01G208400
Glyma.01G208600
Glyma.01G208700
Glyma.01G208800
Glyma.01G209100
Glyma.01G209200
Glyma.01G209300
Glyma.01G209400
Glyma.01G209500
Glyma.01G209600
Glyma.01G209700
Glyma.01G209800
Glyma.01G210000
Glyma.01G210200
Glyma.01G210400
Glyma.01G210500
Glyma.01G210600
Glyma.01G210700
Glyma.01G210800
Glyma.01G211000
Glyma.01G211200
Glyma.01G211300
Glyma.01G211500
Glyma.01G211700
Glyma.01G211800
Glyma.01G211900
Glyma.01G212000
Glyma.01G212100
Glyma.01G212200
Glyma.01G212400
Glyma.01G212500
Glyma.01G212600
Glyma.01G212700
Glyma.01G212800
Glyma.01G212900
Glyma.01G213000
Glyma.01G213100
Glyma.01G213200
Glyma.01G213300
Glyma.01G213400
Glyma.01G213500
Glyma.01G213600
Glyma.01G213700
Glyma.01G213800
Glyma.01G214100
Glyma.01G214200
Glyma.01G214300
Glyma.01G214400
Glyma.01G214500
Glyma.01G214600
Glyma.01G214700
Glyma.01G214800
Glyma.01G214900
Glyma.01G215100
Glyma.01G215400
Glyma.01G215500
Glyma.01G215700
Glyma.01G215800
Glyma.01G216000
Glyma.01G216400
Glyma.01G216500
Glyma.01G216600
Glyma.01G216900
Glyma.01G217100
Glyma.01G217200
Glyma.01G217300
Glyma.01G217400
Glyma.01G217500
Glyma.01G217600
Glyma.01G217700
Glyma.01G217900
Glyma.01G218000
Glyma.01G218100
Glyma.01G218200
Glyma.01G218300
Glyma.01G218400
Glyma.01G218500
Glyma.01G218600
Glyma.01G218800
Glyma.01G218900
Glyma.01G219000
Glyma.01G219100
Glyma.01G219200
Glyma.01G219400
Glyma.01G219600
Glyma.01G219700
Glyma.01G219800
Glyma.01G220000
Glyma.01G220200
Glyma.01G220300
Glyma.01G220400
Glyma.01G220600
Glyma.01G220700
Glyma.01G220800
Glyma.01G220900
Glyma.01G221000
Glyma.01G221200
Glyma.01G221300
Glyma.01G221400
Glyma.01G221500
Glyma.01G221700
Glyma.01G221800
Glyma.01G221900
Glyma.01G222000
Glyma.01G222100
Glyma.01G222200
Glyma.01G222400
Glyma.01G222500
Glyma.01G222600
Glyma.01G222700
Glyma.01G222900
Glyma.01G223000
Glyma.01G223100
Glyma.01G223200
Glyma.01G223400
Glyma.01G223500
Glyma.01G223600
Glyma.01G223700
Glyma.01G223800
Glyma.01G223900
Glyma.01G224000
Glyma.01G224100
Glyma.01G224200
Glyma.01G224300
Glyma.01G224400
Glyma.01G224500
Glyma.01G224600
Glyma.01G224700
Glyma.01G224800
Glyma.01G224900
Glyma.01G225000
Glyma.01G225100
Glyma.01G225200
Glyma.01G225300
Glyma.01G225400
Glyma.01G225500
Glyma.01G225600
Glyma.01G225700
Glyma.01G225800
Glyma.01G225900
Glyma.01G226000
Glyma.01G226100
Glyma.01G226200
Glyma.01G226300
Glyma.01G226400
Glyma.01G226600
Glyma.01G226700
Glyma.01G226800
Glyma.01G226900
Glyma.01G227000
Glyma.01G227100
Glyma.01G227200
Glyma.01G227300
Glyma.01G227400
Glyma.01G227500
Glyma.01G227700
Glyma.01G227900
Glyma.01G228100
Glyma.01G228200
Glyma.01G228300
Glyma.01G228400
Glyma.01G228500
Glyma.01G228700
Glyma.01G228800
Glyma.01G228900
Glyma.01G229000
Glyma.01G229100
Glyma.01G229200
Glyma.01G229300
Glyma.01G229400
Glyma.01G229500
Glyma.01G229600
Glyma.01G229700
Glyma.01G229800
Glyma.01G229900
Glyma.01G230100
Glyma.01G230200
Glyma.01G230300
Glyma.01G230400
Glyma.01G230700
Glyma.01G230900
Glyma.01G231000
Glyma.01G231200
Glyma.01G231300
Glyma.01G231400
Glyma.01G231500
Glyma.01G231600
Glyma.01G231700
Glyma.01G231800
Glyma.01G231900
Glyma.01G232000
Glyma.01G232100
Glyma.01G232300
Glyma.01G232400
Glyma.01G232500
Glyma.01G232600
Glyma.01G232900
Glyma.01G233000
Glyma.01G233200
Glyma.01G233300
Glyma.01G233500
Glyma.01G233600
Glyma.01G233700
Glyma.01G234000
Glyma.01G234100
Glyma.01G234200
Glyma.01G234300
Glyma.01G234400
Glyma.01G234500
Glyma.01G234600
Glyma.01G234700
Glyma.01G234800
Glyma.01G234900
Glyma.01G235000
Glyma.01G235100
Glyma.01G235200
Glyma.01G235300
Glyma.01G235600
Glyma.01G235700
Glyma.01G235800
Glyma.01G235900
Glyma.01G236100
Glyma.01G236200
Glyma.01G236300
Glyma.01G236400
Glyma.01G236500
Glyma.01G236600
Glyma.01G236800
Glyma.01G237000
Glyma.01G237200
Glyma.01G237300
Glyma.01G237400
Glyma.01G237800
Glyma.01G237900
Glyma.01G238000
Glyma.01G238200
Glyma.01G238300
Glyma.01G238400
Glyma.01G238600
Glyma.01G238700
Glyma.01G238800
Glyma.01G238900
Glyma.01G239000
Glyma.01G239200
Glyma.01G239500
Glyma.01G239600
Glyma.01G239700
Glyma.01G239800
Glyma.01G239900
Glyma.01G240000
Glyma.01G240100
Glyma.01G240300
Glyma.01G240500
Glyma.01G240600
Glyma.01G240700
Glyma.01G240800
Glyma.01G240900
Glyma.01G241000
Glyma.01G241100
Glyma.01G241200
Glyma.01G241300
Glyma.01G241400
Glyma.01G241500
Glyma.01G241600
Glyma.01G241700
Glyma.01G242000
Glyma.01G242100
Glyma.01G242200
Glyma.01G242300
Glyma.01G242500
Glyma.01G242600
Glyma.01G242700
Glyma.01G242800
Glyma.01G242900
Glyma.01G243000
Glyma.01G243100
Glyma.01G243200
Glyma.01G243300
Glyma.01G243400
Glyma.01G243500
Glyma.01G243600
Glyma.01G243800
Glyma.01G243900
Glyma.01G244200
Glyma.01G244300
Glyma.01G244400
Glyma.01G244500
Glyma.01G244600
Glyma.01G244700
Glyma.01G244900
Glyma.01G245100
Glyma.01G245200
Glyma.01G245300
Glyma.01G245400
Glyma.01G245500
Glyma.01G245600
Glyma.01G245700
Glyma.02G000100
Glyma.02G000200
Glyma.02G000300
Glyma.02G000400
Glyma.02G000500
Glyma.02G000600
Glyma.02G000700
Glyma.02G000800
Glyma.02G000900
Glyma.02G001000
Glyma.02G001100
Glyma.02G001200
Glyma.02G001300
Glyma.02G001500
Glyma.02G001600
Glyma.02G001700
Glyma.02G001900
Glyma.02G002000
Glyma.02G002100
Glyma.02G002200
Glyma.02G002300
Glyma.02G002500
Glyma.02G002600
Glyma.02G002800
Glyma.02G002900
Glyma.02G003000
Glyma.02G003100
Glyma.02G003200
Glyma.02G003300
Glyma.02G003400
Glyma.02G003600
Glyma.02G003700
Glyma.02G003800
Glyma.02G003900
Glyma.02G004000
Glyma.02G004100
Glyma.02G004200
Glyma.02G004400
Glyma.02G004600
Glyma.02G004800
Glyma.02G005000
Glyma.02G005100
Glyma.02G005200
Glyma.02G005300
Glyma.02G005400
Glyma.02G005500
Glyma.02G005600
Glyma.02G005700
Glyma.02G005800
Glyma.02G006000
Glyma.02G006400
Glyma.02G006500
Glyma.02G006600
Glyma.02G006800
Glyma.02G007100
Glyma.02G007400
Glyma.02G007600
Glyma.02G007700
Glyma.02G007800
Glyma.02G008000
Glyma.02G008100
Glyma.02G008200
Glyma.02G008300
Glyma.02G008400
Glyma.02G008500
Glyma.02G008600
Glyma.02G008700
Glyma.02G008800
Glyma.02G008900
Glyma.02G009000
Glyma.02G009100
Glyma.02G009200
Glyma.02G009400
Glyma.02G009500
Glyma.02G009600
Glyma.02G009700
Glyma.02G009800
Glyma.02G010000
Glyma.02G010100
Glyma.02G010200
Glyma.02G010300
Glyma.02G010500
Glyma.02G010600
Glyma.02G010700
Glyma.02G010900
Glyma.02G011100
Glyma.02G011200
Glyma.02G011300
Glyma.02G011400
Glyma.02G011500
Glyma.02G011800
Glyma.02G011900
Glyma.02G012100
Glyma.02G012300
Glyma.02G012400
Glyma.02G012500
Glyma.02G012700
Glyma.02G012800
Glyma.02G012900
Glyma.02G013000
Glyma.02G013200
Glyma.02G013300
Glyma.02G013400
Glyma.02G013500
Glyma.02G013600
Glyma.02G013700
Glyma.02G013800
Glyma.02G013900
Glyma.02G014000
Glyma.02G014100
Glyma.02G014200
Glyma.02G014300
Glyma.02G014400
Glyma.02G014500
Glyma.02G014600
Glyma.02G014800
Glyma.02G014900
Glyma.02G015000
Glyma.02G015100
Glyma.02G015200
Glyma.02G015300
Glyma.02G015500
Glyma.02G015600
Glyma.02G015700
Glyma.02G015800
Glyma.02G015900
Glyma.02G016000
Glyma.02G016100
Glyma.02G016200
Glyma.02G016400
Glyma.02G016500
Glyma.02G016600
Glyma.02G016700
Glyma.02G016900
Glyma.02G017000
Glyma.02G017100
Glyma.02G017200
Glyma.02G017400
Glyma.02G017500
Glyma.02G017800
Glyma.02G018000
Glyma.02G018200
Glyma.02G018300
Glyma.02G018500
Glyma.02G018600
Glyma.02G018700
Glyma.02G018900
Glyma.02G019000
Glyma.02G019100
Glyma.02G019200
Glyma.02G019300
Glyma.02G019400
Glyma.02G019500
Glyma.02G019600
Glyma.02G019700
Glyma.02G019800
Glyma.02G019900
Glyma.02G020000
Glyma.02G020100
Glyma.02G020200
Glyma.02G020400
Glyma.02G020500
Glyma.02G020600
Glyma.02G020800
Glyma.02G020900
Glyma.02G021400
Glyma.02G021500
Glyma.02G021600
Glyma.02G021700
Glyma.02G021900
Glyma.02G022000
Glyma.02G022100
Glyma.02G022200
Glyma.02G022300
Glyma.02G022400
Glyma.02G022500
Glyma.02G022700
Glyma.02G022800
Glyma.02G023100
Glyma.02G023400
Glyma.02G023500
Glyma.02G023800
Glyma.02G023900
Glyma.02G024000
Glyma.02G024200
Glyma.02G024400
Glyma.02G024500
Glyma.02G024600
Glyma.02G024800
Glyma.02G024900
Glyma.02G025000
Glyma.02G025200
Glyma.02G025400
Glyma.02G025500
Glyma.02G025600
Glyma.02G025700
Glyma.02G025800
Glyma.02G025900
Glyma.02G026000
Glyma.02G026300
Glyma.02G026400
Glyma.02G026500
Glyma.02G026600
Glyma.02G026700
Glyma.02G026800
Glyma.02G026900
Glyma.02G027000
Glyma.02G027100
Glyma.02G027400
Glyma.02G027500
Glyma.02G027600
Glyma.02G027800
Glyma.02G028000
Glyma.02G028100
Glyma.02G028200
Glyma.02G028400
Glyma.02G028700
Glyma.02G028800
Glyma.02G028900
Glyma.02G029200
Glyma.02G029300
Glyma.02G029400
Glyma.02G029600
Glyma.02G029800
Glyma.02G029900
Glyma.02G030100
Glyma.02G030200
Glyma.02G030500
Glyma.02G030800
Glyma.02G030900
Glyma.02G031000
Glyma.02G031100
Glyma.02G031200
Glyma.02G031300
Glyma.02G031600
Glyma.02G031700
Glyma.02G031800
Glyma.02G031900
Glyma.02G032100
Glyma.02G032200
Glyma.02G032300
Glyma.02G032400
Glyma.02G032500
Glyma.02G032600
Glyma.02G032700
Glyma.02G032800
Glyma.02G033100
Glyma.02G033300
Glyma.02G033400
Glyma.02G033500
Glyma.02G033600
Glyma.02G033700
Glyma.02G033900
Glyma.02G034000
Glyma.02G034200
Glyma.02G034300
Glyma.02G034400
Glyma.02G034500
Glyma.02G034600
Glyma.02G034700
Glyma.02G034800
Glyma.02G034900
Glyma.02G035000
Glyma.02G035200
Glyma.02G035400
Glyma.02G035600
Glyma.02G035800
Glyma.02G035900
Glyma.02G036000
Glyma.02G036100
Glyma.02G036200
Glyma.02G036300
Glyma.02G036400
Glyma.02G036500
Glyma.02G036700
Glyma.02G036900
Glyma.02G037000
Glyma.02G037100
Glyma.02G037300
Glyma.02G037400
Glyma.02G037500
Glyma.02G037700
Glyma.02G037800
Glyma.02G037900
Glyma.02G038000
Glyma.02G038100
Glyma.02G038200
Glyma.02G038300
Glyma.02G038400
Glyma.02G038500
Glyma.02G038600
Glyma.02G038700
Glyma.02G038800
Glyma.02G039000
Glyma.02G039100
Glyma.02G039400
Glyma.02G039700
Glyma.02G040000
Glyma.02G040100
Glyma.02G040400
Glyma.02G040500
Glyma.02G040600
Glyma.02G040700
Glyma.02G040800
Glyma.02G040900
Glyma.02G041100
Glyma.02G041200
Glyma.02G041400
Glyma.02G041500
Glyma.02G041600
Glyma.02G041700
Glyma.02G041800
Glyma.02G041900
Glyma.02G042100
Glyma.02G042200
Glyma.02G042300
Glyma.02G042400
Glyma.02G042500
Glyma.02G042600
Glyma.02G042700
Glyma.02G042800
Glyma.02G043200
Glyma.02G043400
Glyma.02G043500
Glyma.02G043600
Glyma.02G043700
Glyma.02G043900
Glyma.02G044000
Glyma.02G044300
Glyma.02G044500
Glyma.02G044600
Glyma.02G044700
Glyma.02G044800
Glyma.02G045000
Glyma.02G045100
Glyma.02G045200
Glyma.02G045300
Glyma.02G045400
Glyma.02G045600
Glyma.02G045700
Glyma.02G045900
Glyma.02G046000
Glyma.02G046100
Glyma.02G046200
Glyma.02G046300
Glyma.02G046400
Glyma.02G046600
Glyma.02G046800
Glyma.02G046900
Glyma.02G047000
Glyma.02G047100
Glyma.02G047200
Glyma.02G047300
Glyma.02G047400
Glyma.02G047500
Glyma.02G047600
Glyma.02G047700
Glyma.02G047800
Glyma.02G047900
Glyma.02G048100
Glyma.02G048200
Glyma.02G048300
Glyma.02G048400
Glyma.02G048600
Glyma.02G048700
Glyma.02G048800
Glyma.02G048900
Glyma.02G049100
Glyma.02G049200
Glyma.02G049300
Glyma.02G049400
Glyma.02G049500
Glyma.02G049600
Glyma.02G049700
Glyma.02G049800
Glyma.02G050100
Glyma.02G050200
Glyma.02G050400
Glyma.02G050600
Glyma.02G050700
Glyma.02G051100
Glyma.02G051300
Glyma.02G051400
Glyma.02G051500
Glyma.02G051600
Glyma.02G051700
Glyma.02G051800
Glyma.02G051900
Glyma.02G052000
Glyma.02G052200
Glyma.02G052300
Glyma.02G052400
Glyma.02G052600
Glyma.02G052700
Glyma.02G052900
Glyma.02G053000
Glyma.02G053100
Glyma.02G053200
Glyma.02G053300
Glyma.02G053600
Glyma.02G053800
Glyma.02G053900
Glyma.02G054200
Glyma.02G054400
Glyma.02G054500
Glyma.02G054800
Glyma.02G054900
Glyma.02G055000
Glyma.02G055100
Glyma.02G055300
Glyma.02G055400
Glyma.02G055500
Glyma.02G055800
Glyma.02G055900
Glyma.02G056000
Glyma.02G056100
Glyma.02G056200
Glyma.02G056300
Glyma.02G056400
Glyma.02G056600
Glyma.02G056700
Glyma.02G056800
Glyma.02G056900
Glyma.02G057000
Glyma.02G057200
Glyma.02G057400
Glyma.02G057500
Glyma.02G057600
Glyma.02G057700
Glyma.02G057800
Glyma.02G057900
Glyma.02G058000
Glyma.02G058200
Glyma.02G058300
Glyma.02G058400
Glyma.02G058500
Glyma.02G058600
Glyma.02G058700
Glyma.02G058800
Glyma.02G059000
Glyma.02G059100
Glyma.02G059200
Glyma.02G059300
Glyma.02G059400
Glyma.02G059500
Glyma.02G059600
Glyma.02G059700
Glyma.02G059800
Glyma.02G059900
Glyma.02G060000
Glyma.02G060100
Glyma.02G060200
Glyma.02G060300
Glyma.02G060500
Glyma.02G060700
Glyma.02G060800
Glyma.02G060900
Glyma.02G061000
Glyma.02G061100
Glyma.02G061300
Glyma.02G061400
Glyma.02G061700
Glyma.02G062200
Glyma.02G062400
Glyma.02G062500
Glyma.02G062700
Glyma.02G062800
Glyma.02G063000
Glyma.02G063300
Glyma.02G063500
Glyma.02G063600
Glyma.02G063700
Glyma.02G063800
Glyma.02G063900
Glyma.02G064100
Glyma.02G064200
Glyma.02G064300
Glyma.02G064400
Glyma.02G064500
Glyma.02G064600
Glyma.02G064700
Glyma.02G064800
Glyma.02G064900
Glyma.02G065000
Glyma.02G065100
Glyma.02G065200
Glyma.02G065300
Glyma.02G065400
Glyma.02G065500
Glyma.02G065600
Glyma.02G066000
Glyma.02G066100
Glyma.02G066200
Glyma.02G066400
Glyma.02G066500
Glyma.02G066600
Glyma.02G066700
Glyma.02G066800
Glyma.02G066900
Glyma.02G067000
Glyma.02G067100
Glyma.02G067300
Glyma.02G067400
Glyma.02G067500
Glyma.02G068000
Glyma.02G068100
Glyma.02G068200
Glyma.02G068300
Glyma.02G068400
Glyma.02G068500
Glyma.02G068600
Glyma.02G068900
Glyma.02G069000
Glyma.02G069100
Glyma.02G069400
Glyma.02G069500
Glyma.02G069700
Glyma.02G069800
Glyma.02G069900
Glyma.02G070000
Glyma.02G070100
Glyma.02G070300
Glyma.02G070500
Glyma.02G070600
Glyma.02G070700
Glyma.02G070900
Glyma.02G071300
Glyma.02G071400
Glyma.02G071500
Glyma.02G071700
Glyma.02G071900
Glyma.02G072000
Glyma.02G072200
Glyma.02G072300
Glyma.02G072400
Glyma.02G072500
Glyma.02G072600
Glyma.02G072700
Glyma.02G073000
Glyma.02G073100
Glyma.02G073200
Glyma.02G073500
Glyma.02G073600
Glyma.02G073700
Glyma.02G073900
Glyma.02G074000
Glyma.02G074100
Glyma.02G074200
Glyma.02G074500
Glyma.02G074600
Glyma.02G074800
Glyma.02G075000
Glyma.02G075100
Glyma.02G075200
Glyma.02G075300
Glyma.02G075600
Glyma.02G075700
Glyma.02G075900
Glyma.02G076000
Glyma.02G076100
Glyma.02G076200
Glyma.02G076500
Glyma.02G076600
Glyma.02G076700
Glyma.02G077100
Glyma.02G077200
Glyma.02G077500
Glyma.02G077700
Glyma.02G078000
Glyma.02G078100
Glyma.02G078200
Glyma.02G078300
Glyma.02G078400
Glyma.02G078500
Glyma.02G078600
Glyma.02G078700
Glyma.02G079000
Glyma.02G079100
Glyma.02G079200
Glyma.02G079300
Glyma.02G079400
Glyma.02G079500
Glyma.02G079900
Glyma.02G080000
Glyma.02G080100
Glyma.02G080200
Glyma.02G080500
Glyma.02G080600
Glyma.02G080700
Glyma.02G080800
Glyma.02G080900
Glyma.02G081000
Glyma.02G081100
Glyma.02G081200
Glyma.02G081300
Glyma.02G081400
Glyma.02G081500
Glyma.02G081600
Glyma.02G081700
Glyma.02G081800
Glyma.02G081900
Glyma.02G082000
Glyma.02G082100
Glyma.02G082200
Glyma.02G082300
Glyma.02G082500
Glyma.02G082600
Glyma.02G082700
Glyma.02G082800
Glyma.02G083400
Glyma.02G083500
Glyma.02G083700
Glyma.02G083800
Glyma.02G083900
Glyma.02G084100
Glyma.02G084300
Glyma.02G084400
Glyma.02G084900
Glyma.02G085000
Glyma.02G085100
Glyma.02G085200
Glyma.02G085300
Glyma.02G085400
Glyma.02G085500
Glyma.02G085600
Glyma.02G085800
Glyma.02G085900
Glyma.02G086000
Glyma.02G086100
Glyma.02G086200
Glyma.02G086600
Glyma.02G087000
Glyma.02G087400
Glyma.02G087500
Glyma.02G087700
Glyma.02G087800
Glyma.02G087900
Glyma.02G088200
Glyma.02G088300
Glyma.02G088600
Glyma.02G088700
Glyma.02G088800
Glyma.02G088900
Glyma.02G089000
Glyma.02G089100
Glyma.02G089300
Glyma.02G089400
Glyma.02G089500
Glyma.02G089900
Glyma.02G090200
Glyma.02G090500
Glyma.02G090800
Glyma.02G090900
Glyma.02G091100
Glyma.02G091200
Glyma.02G091300
Glyma.02G091400
Glyma.02G091500
Glyma.02G091600
Glyma.02G091700
Glyma.02G091800
Glyma.02G091900
Glyma.02G092000
Glyma.02G092300
Glyma.02G092400
Glyma.02G092500
Glyma.02G092700
Glyma.02G093000
Glyma.02G093100
Glyma.02G093200
Glyma.02G093500
Glyma.02G093600
Glyma.02G093700
Glyma.02G093900
Glyma.02G094100
Glyma.02G094300
Glyma.02G094400
Glyma.02G094500
Glyma.02G094600
Glyma.02G094700
Glyma.02G094800
Glyma.02G094900
Glyma.02G095000
Glyma.02G095100
Glyma.02G095200
Glyma.02G095300
Glyma.02G095400
Glyma.02G095500
Glyma.02G095600
Glyma.02G095700
Glyma.02G095900
Glyma.02G096000
Glyma.02G096600
Glyma.02G096800
Glyma.02G097000
Glyma.02G097200
Glyma.02G097300
Glyma.02G097400
Glyma.02G097500
Glyma.02G097600
Glyma.02G097700
Glyma.02G098000
Glyma.02G098100
Glyma.02G098300
Glyma.02G098500
Glyma.02G098600
Glyma.02G098700
Glyma.02G098800
Glyma.02G099100
Glyma.02G099200
Glyma.02G099300
Glyma.02G099500
Glyma.02G099600
Glyma.02G099800
Glyma.02G099900
Glyma.02G100000
Glyma.02G100200
Glyma.02G100300
Glyma.02G100400
Glyma.02G100600
Glyma.02G100800
Glyma.02G100900
Glyma.02G101000
Glyma.02G101100
Glyma.02G101200
Glyma.02G101300
Glyma.02G101500
Glyma.02G101600
Glyma.02G101700
Glyma.02G101800
Glyma.02G102000
Glyma.02G102300
Glyma.02G102400
Glyma.02G102500
Glyma.02G102600
Glyma.02G102800
Glyma.02G102900
Glyma.02G103300
Glyma.02G103500
Glyma.02G103600
Glyma.02G103700
Glyma.02G103800
Glyma.02G103900
Glyma.02G104200
Glyma.02G104300
Glyma.02G104500
Glyma.02G104600
Glyma.02G104900
Glyma.02G105000
Glyma.02G105300
Glyma.02G105400
Glyma.02G105500
Glyma.02G105600
Glyma.02G105700
Glyma.02G105800
Glyma.02G105900
Glyma.02G106100
Glyma.02G106300
Glyma.02G106500
Glyma.02G106600
Glyma.02G106700
Glyma.02G106900
Glyma.02G107100
Glyma.02G107200
Glyma.02G107300
Glyma.02G107400
Glyma.02G107500
Glyma.02G107600
Glyma.02G107700
Glyma.02G108000
Glyma.02G108100
Glyma.02G108200
Glyma.02G108300
Glyma.02G108400
Glyma.02G108500
Glyma.02G108600
Glyma.02G108800
Glyma.02G108900
Glyma.02G109100
Glyma.02G109200
Glyma.02G109300
Glyma.02G109400
Glyma.02G109500
Glyma.02G109600
Glyma.02G109700
Glyma.02G109800
Glyma.02G109900
Glyma.02G110000
Glyma.02G110200
Glyma.02G110300
Glyma.02G110400
Glyma.02G110700
Glyma.02G110800
Glyma.02G111100
Glyma.02G111200
Glyma.02G111300
Glyma.02G111400
Glyma.02G111500
Glyma.02G111600
Glyma.02G111700
Glyma.02G111800
Glyma.02G111900
Glyma.02G112000
Glyma.02G112100
Glyma.02G112200
Glyma.02G112400
Glyma.02G112600
Glyma.02G112800
Glyma.02G112900
Glyma.02G113300
Glyma.02G113500
Glyma.02G113700
Glyma.02G113800
Glyma.02G113900
Glyma.02G114000
Glyma.02G114100
Glyma.02G114200
Glyma.02G114300
Glyma.02G114400
Glyma.02G114600
Glyma.02G114800
Glyma.02G115000
Glyma.02G115100
Glyma.02G115200
Glyma.02G115300
Glyma.02G115400
Glyma.02G115600
Glyma.02G115900
Glyma.02G116000
Glyma.02G116100
Glyma.02G116200
Glyma.02G116300
Glyma.02G116400
Glyma.02G116500
Glyma.02G116600
Glyma.02G116700
Glyma.02G116900
Glyma.02G117000
Glyma.02G117100
Glyma.02G117200
Glyma.02G117600
Glyma.02G117700
Glyma.02G118100
Glyma.02G118400
Glyma.02G118500
Glyma.02G118800
Glyma.02G119000
Glyma.02G119100
Glyma.02G119200
Glyma.02G119300
Glyma.02G119500
Glyma.02G119600
Glyma.02G119700
Glyma.02G120000
Glyma.02G120100
Glyma.02G120200
Glyma.02G120300
Glyma.02G120400
Glyma.02G120500
Glyma.02G120600
Glyma.02G120800
Glyma.02G120900
Glyma.02G121000
Glyma.02G121100
Glyma.02G121200
Glyma.02G121300
Glyma.02G121400
Glyma.02G121500
Glyma.02G121600
Glyma.02G121800
Glyma.02G121900
Glyma.02G122200
Glyma.02G122400
Glyma.02G122500
Glyma.02G122700
Glyma.02G122900
Glyma.02G123000
Glyma.02G123100
Glyma.02G123300
Glyma.02G123400
Glyma.02G123500
Glyma.02G123700
Glyma.02G123800
Glyma.02G124100
Glyma.02G124400
Glyma.02G124500
Glyma.02G124600
Glyma.02G124700
Glyma.02G125000
Glyma.02G125100
Glyma.02G125200
Glyma.02G125400
Glyma.02G125600
Glyma.02G125800
Glyma.02G125900
Glyma.02G126000
Glyma.02G126100
Glyma.02G126500
Glyma.02G126600
Glyma.02G126700
Glyma.02G126800
Glyma.02G127200
Glyma.02G127300
Glyma.02G127400
Glyma.02G127600
Glyma.02G127700
Glyma.02G127800
Glyma.02G128000
Glyma.02G128200
Glyma.02G128300
Glyma.02G128400
Glyma.02G128500
Glyma.02G128700
Glyma.02G128800
Glyma.02G128900
Glyma.02G129000
Glyma.02G129100
Glyma.02G129200
Glyma.02G129300
Glyma.02G129500
Glyma.02G129800
Glyma.02G129900
Glyma.02G130000
Glyma.02G130100
Glyma.02G130200
Glyma.02G130400
Glyma.02G130500
Glyma.02G130600
Glyma.02G130700
Glyma.02G130900
Glyma.02G131000
Glyma.02G131500
Glyma.02G131700
Glyma.02G131900
Glyma.02G132100
Glyma.02G132200
Glyma.02G132400
Glyma.02G132500
Glyma.02G132900
Glyma.02G133000
Glyma.02G133100
Glyma.02G133200
Glyma.02G133300
Glyma.02G133400
Glyma.02G133500
Glyma.02G133600
Glyma.02G133700
Glyma.02G133800
Glyma.02G133900
Glyma.02G134000
Glyma.02G134100
Glyma.02G134200
Glyma.02G134300
Glyma.02G134400
Glyma.02G134500
Glyma.02G134600
Glyma.02G134800
Glyma.02G134900
Glyma.02G135000
Glyma.02G135100
Glyma.02G135200
Glyma.02G135300
Glyma.02G135400
Glyma.02G135500
Glyma.02G135700
Glyma.02G135800
Glyma.02G135900
Glyma.02G136000
Glyma.02G136100
Glyma.02G136200
Glyma.02G136300
Glyma.02G136500
Glyma.02G136700
Glyma.02G136800
Glyma.02G136900
Glyma.02G137000
Glyma.02G137100
Glyma.02G137200
Glyma.02G137300
Glyma.02G137400
Glyma.02G137600
Glyma.02G137700
Glyma.02G137800
Glyma.02G137900
Glyma.02G138000
Glyma.02G138100
Glyma.02G138300
Glyma.02G138400
Glyma.02G138500
Glyma.02G138600
Glyma.02G138700
Glyma.02G138800
Glyma.02G138900
Glyma.02G139000
Glyma.02G139500
Glyma.02G139600
Glyma.02G139700
Glyma.02G139900
Glyma.02G140100
Glyma.02G140200
Glyma.02G140500
Glyma.02G140600
Glyma.02G140900
Glyma.02G141000
Glyma.02G141100
Glyma.02G141400
Glyma.02G141500
Glyma.02G141600
Glyma.02G141700
Glyma.02G141800
Glyma.02G141900
Glyma.02G142100
Glyma.02G142200
Glyma.02G142300
Glyma.02G142400
Glyma.02G142500
Glyma.02G142600
Glyma.02G142700
Glyma.02G142800
Glyma.02G143000
Glyma.02G143100
Glyma.02G143200
Glyma.02G143300
Glyma.02G143400
Glyma.02G143500
Glyma.02G143700
Glyma.02G143900
Glyma.02G144000
Glyma.02G144200
Glyma.02G144400
Glyma.02G144500
Glyma.02G144600
Glyma.02G144700
Glyma.02G144800
Glyma.02G144900
Glyma.02G145000
Glyma.02G145100
Glyma.02G145200
Glyma.02G145300
Glyma.02G145500
Glyma.02G145600
Glyma.02G145700
Glyma.02G145800
Glyma.02G146000
Glyma.02G146100
Glyma.02G146200
Glyma.02G146300
Glyma.02G146400
Glyma.02G146500
Glyma.02G146600
Glyma.02G146700
Glyma.02G146800
Glyma.02G146900
Glyma.02G147000
Glyma.02G147100
Glyma.02G147200
Glyma.02G147300
Glyma.02G147400
Glyma.02G147500
Glyma.02G147700
Glyma.02G147800
Glyma.02G147900
Glyma.02G148000
Glyma.02G148200
Glyma.02G148300
Glyma.02G148400
Glyma.02G148600
Glyma.02G148900
Glyma.02G149000
Glyma.02G149100
Glyma.02G149200
Glyma.02G149600
Glyma.02G149700
Glyma.02G149800
Glyma.02G149900
Glyma.02G150000
Glyma.02G150100
Glyma.02G150200
Glyma.02G150300
Glyma.02G150400
Glyma.02G150500
Glyma.02G150600
Glyma.02G150700
Glyma.02G150800
Glyma.02G150900
Glyma.02G151100
Glyma.02G151200
Glyma.02G151400
Glyma.02G151500
Glyma.02G151700
Glyma.02G151800
Glyma.02G151900
Glyma.02G152000
Glyma.02G152100
Glyma.02G152200
Glyma.02G152300
Glyma.02G152400
Glyma.02G152500
Glyma.02G152600
Glyma.02G152700
Glyma.02G152800
Glyma.02G153000
Glyma.02G153100
Glyma.02G153500
Glyma.02G153600
Glyma.02G153700
Glyma.02G153800
Glyma.02G153900
Glyma.02G154300
Glyma.02G154400
Glyma.02G154500
Glyma.02G154600
Glyma.02G154700
Glyma.02G154800
Glyma.02G155000
Glyma.02G155100
Glyma.02G155200
Glyma.02G155300
Glyma.02G155400
Glyma.02G155600
Glyma.02G156100
Glyma.02G156800
Glyma.02G157000
Glyma.02G157100
Glyma.02G157200
Glyma.02G157300
Glyma.02G157700
Glyma.02G157800
Glyma.02G157900
Glyma.02G158100
Glyma.02G158200
Glyma.02G158300
Glyma.02G158700
Glyma.02G159000
Glyma.02G159100
Glyma.02G159200
Glyma.02G159500
Glyma.02G159800
Glyma.02G160000
Glyma.02G160100
Glyma.02G160300
Glyma.02G160500
Glyma.02G160900
Glyma.02G161100
Glyma.02G161200
Glyma.02G161600
Glyma.02G161900
Glyma.02G162000
Glyma.02G162300
Glyma.02G162500
Glyma.02G162600
Glyma.02G162700
Glyma.02G162900
Glyma.02G163200
Glyma.02G163300
Glyma.02G163600
Glyma.02G163900
Glyma.02G164200
Glyma.02G164300
Glyma.02G164400
Glyma.02G164700
Glyma.02G165000
Glyma.02G165100
Glyma.02G165200
Glyma.02G165300
Glyma.02G165400
Glyma.02G165500
Glyma.02G165700
Glyma.02G165800
Glyma.02G165900
Glyma.02G166100
Glyma.02G166300
Glyma.02G166400
Glyma.02G166500
Glyma.02G166800
Glyma.02G166900
Glyma.02G167600
Glyma.02G167800
Glyma.02G167900
Glyma.02G168000
Glyma.02G168300
Glyma.02G168400
Glyma.02G168500
Glyma.02G168600
Glyma.02G168900
Glyma.02G169000
Glyma.02G169100
Glyma.02G169200
Glyma.02G169600
Glyma.02G169700
Glyma.02G169800
Glyma.02G170300
Glyma.02G170500
Glyma.02G170600
Glyma.02G170900
Glyma.02G171100
Glyma.02G171200
Glyma.02G171300
Glyma.02G171600
Glyma.02G171900
Glyma.02G172200
Glyma.02G172700
Glyma.02G172800
Glyma.02G172900
Glyma.02G173000
Glyma.02G173200
Glyma.02G173300
Glyma.02G173600
Glyma.02G173700
Glyma.02G173900
Glyma.02G174100
Glyma.02G174300
Glyma.02G174400
Glyma.02G174600
Glyma.02G174700
Glyma.02G174800
Glyma.02G175400
Glyma.02G175500
Glyma.02G175700
Glyma.02G176000
Glyma.02G176100
Glyma.02G176500
Glyma.02G176700
Glyma.02G176800
Glyma.02G176900
Glyma.02G177100
Glyma.02G177300
Glyma.02G177500
Glyma.02G177700
Glyma.02G178100
Glyma.02G178300
Glyma.02G178800
Glyma.02G179100
Glyma.02G179200
Glyma.02G179900
Glyma.02G180100
Glyma.02G180200
Glyma.02G180500
Glyma.02G181100
Glyma.02G181200
Glyma.02G181300
Glyma.02G181500
Glyma.02G182200
Glyma.02G182300
Glyma.02G182400
Glyma.02G182600
Glyma.02G182700
Glyma.02G182800
Glyma.02G182900
Glyma.02G183100
Glyma.02G184000
Glyma.02G184100
Glyma.02G184400
Glyma.02G184500
Glyma.02G184600
Glyma.02G184700
Glyma.02G184800
Glyma.02G184900
Glyma.02G185000
Glyma.02G185100
Glyma.02G185200
Glyma.02G185300
Glyma.02G185400
Glyma.02G185500
Glyma.02G185900
Glyma.02G186100
Glyma.02G186300
Glyma.02G186600
Glyma.02G186700
Glyma.02G187100
Glyma.02G187200
Glyma.02G187300
Glyma.02G188000
Glyma.02G188200
Glyma.02G188300
Glyma.02G188400
Glyma.02G188500
Glyma.02G188600
Glyma.02G188700
Glyma.02G189000
Glyma.02G189300
Glyma.02G189600
Glyma.02G189900
Glyma.02G190000
Glyma.02G190600
Glyma.02G190700
Glyma.02G190900
Glyma.02G191100
Glyma.02G191500
Glyma.02G192200
Glyma.02G192300
Glyma.02G192500
Glyma.02G192600
Glyma.02G193000
Glyma.02G193200
Glyma.02G193300
Glyma.02G193700
Glyma.02G193800
Glyma.02G193900
Glyma.02G194400
Glyma.02G194800
Glyma.02G195000
Glyma.02G195300
Glyma.02G195400
Glyma.02G195500
Glyma.02G195600
Glyma.02G195900
Glyma.02G196000
Glyma.02G196200
Glyma.02G196300
Glyma.02G196500
Glyma.02G196800
Glyma.02G196900
Glyma.02G197000
Glyma.02G197100
Glyma.02G197300
Glyma.02G197600
Glyma.02G197700
Glyma.02G197800
Glyma.02G197900
Glyma.02G198000
Glyma.02G198100
Glyma.02G198200
Glyma.02G198300
Glyma.02G198400
Glyma.02G198700
Glyma.02G198800
Glyma.02G199000
Glyma.02G199100
Glyma.02G199300
Glyma.02G199500
Glyma.02G199700
Glyma.02G200000
Glyma.02G200300
Glyma.02G200400
Glyma.02G200500
Glyma.02G200700
Glyma.02G200900
Glyma.02G201000
Glyma.02G201100
Glyma.02G201200
Glyma.02G201300
Glyma.02G201400
Glyma.02G201500
Glyma.02G201600
Glyma.02G202000
Glyma.02G202100
Glyma.02G202300
Glyma.02G202400
Glyma.02G202500
Glyma.02G202600
Glyma.02G202700
Glyma.02G202900
Glyma.02G203000
Glyma.02G203100
Glyma.02G203200
Glyma.02G203300
Glyma.02G203400
Glyma.02G203500
Glyma.02G203600
Glyma.02G203700
Glyma.02G203800
Glyma.02G203900
Glyma.02G204000
Glyma.02G204100
Glyma.02G204200
Glyma.02G204300
Glyma.02G204700
Glyma.02G204900
Glyma.02G205000
Glyma.02G205100
Glyma.02G205200
Glyma.02G205500
Glyma.02G205600
Glyma.02G205700
Glyma.02G205800
Glyma.02G206000
Glyma.02G206200
Glyma.02G206500
Glyma.02G206600
Glyma.02G206700
Glyma.02G206800
Glyma.02G206900
Glyma.02G207000
Glyma.02G207200
Glyma.02G207300
Glyma.02G207400
Glyma.02G207500
Glyma.02G207600
Glyma.02G207700
Glyma.02G207800
Glyma.02G207900
Glyma.02G208000
Glyma.02G208200
Glyma.02G208300
Glyma.02G208400
Glyma.02G208500
Glyma.02G208700
Glyma.02G208800
Glyma.02G208900
Glyma.02G209000
Glyma.02G209100
Glyma.02G209200
Glyma.02G209400
Glyma.02G209500
Glyma.02G209600
Glyma.02G209700
Glyma.02G209800
Glyma.02G209900
Glyma.02G210000
Glyma.02G210300
Glyma.02G210400
Glyma.02G210500
Glyma.02G210700
Glyma.02G210800
Glyma.02G211000
Glyma.02G211200
Glyma.02G211300
Glyma.02G211400
Glyma.02G211500
Glyma.02G211600
Glyma.02G211700
Glyma.02G211800
Glyma.02G211900
Glyma.02G212000
Glyma.02G212100
Glyma.02G212200
Glyma.02G212400
Glyma.02G212500
Glyma.02G212600
Glyma.02G212700
Glyma.02G213000
Glyma.02G213200
Glyma.02G213400
Glyma.02G213500
Glyma.02G213600
Glyma.02G213700
Glyma.02G213800
Glyma.02G213900
Glyma.02G214300
Glyma.02G214400
Glyma.02G214600
Glyma.02G214700
Glyma.02G214800
Glyma.02G214900
Glyma.02G215000
Glyma.02G215100
Glyma.02G215300
Glyma.02G215600
Glyma.02G215700
Glyma.02G215800
Glyma.02G215900
Glyma.02G216000
Glyma.02G216100
Glyma.02G216300
Glyma.02G216500
Glyma.02G216600
Glyma.02G216800
Glyma.02G216900
Glyma.02G217000
Glyma.02G217100
Glyma.02G217200
Glyma.02G217300
Glyma.02G217400
Glyma.02G217500
Glyma.02G217600
Glyma.02G217800
Glyma.02G217900
Glyma.02G218100
Glyma.02G218200
Glyma.02G218300
Glyma.02G218600
Glyma.02G218700
Glyma.02G218900
Glyma.02G219000
Glyma.02G219200
Glyma.02G219300
Glyma.02G219700
Glyma.02G219800
Glyma.02G219900
Glyma.02G220000
Glyma.02G220300
Glyma.02G220400
Glyma.02G220500
Glyma.02G220600
Glyma.02G220700
Glyma.02G220800
Glyma.02G220900
Glyma.02G221000
Glyma.02G221100
Glyma.02G221200
Glyma.02G221300
Glyma.02G221400
Glyma.02G221600
Glyma.02G221700
Glyma.02G221900
Glyma.02G222000
Glyma.02G222200
Glyma.02G222300
Glyma.02G222400
Glyma.02G222600
Glyma.02G222700
Glyma.02G222800
Glyma.02G222900
Glyma.02G223000
Glyma.02G223100
Glyma.02G223200
Glyma.02G223300
Glyma.02G223400
Glyma.02G223600
Glyma.02G223700
Glyma.02G224000
Glyma.02G224100
Glyma.02G224200
Glyma.02G224300
Glyma.02G224400
Glyma.02G224800
Glyma.02G224900
Glyma.02G225000
Glyma.02G225300
Glyma.02G225400
Glyma.02G225500
Glyma.02G225600
Glyma.02G225800
Glyma.02G226000
Glyma.02G226100
Glyma.02G226200
Glyma.02G226300
Glyma.02G226500
Glyma.02G226600
Glyma.02G226700
Glyma.02G226800
Glyma.02G226900
Glyma.02G227000
Glyma.02G227200
Glyma.02G227300
Glyma.02G227500
Glyma.02G227600
Glyma.02G227700
Glyma.02G227900
Glyma.02G228100
Glyma.02G228200
Glyma.02G228300
Glyma.02G228400
Glyma.02G228500
Glyma.02G228600
Glyma.02G228700
Glyma.02G229000
Glyma.02G229300
Glyma.02G229400
Glyma.02G229500
Glyma.02G229600
Glyma.02G229700
Glyma.02G229800
Glyma.02G229900
Glyma.02G230000
Glyma.02G230100
Glyma.02G230200
Glyma.02G230300
Glyma.02G230500
Glyma.02G230600
Glyma.02G230700
Glyma.02G230900
Glyma.02G231000
Glyma.02G231100
Glyma.02G231200
Glyma.02G231600
Glyma.02G231800
Glyma.02G232000
Glyma.02G232100
Glyma.02G232500
Glyma.02G232600
Glyma.02G232700
Glyma.02G232800
Glyma.02G232900
Glyma.02G233000
Glyma.02G233200
Glyma.02G233300
Glyma.02G233400
Glyma.02G233500
Glyma.02G233600
Glyma.02G233700
Glyma.02G233800
Glyma.02G233900
Glyma.02G234000
Glyma.02G234100
Glyma.02G234200
Glyma.02G234300
Glyma.02G234500
Glyma.02G234600
Glyma.02G234700
Glyma.02G234800
Glyma.02G235100
Glyma.02G235200
Glyma.02G235400
Glyma.02G235500
Glyma.02G235600
Glyma.02G235700
Glyma.02G235800
Glyma.02G235900
Glyma.02G236200
Glyma.02G236500
Glyma.02G236600
Glyma.02G236700
Glyma.02G236800
Glyma.02G236900
Glyma.02G237000
Glyma.02G237100
Glyma.02G237300
Glyma.02G237500
Glyma.02G237700
Glyma.02G237800
Glyma.02G238100
Glyma.02G238200
Glyma.02G238300
Glyma.02G238400
Glyma.02G238500
Glyma.02G238600
Glyma.02G238700
Glyma.02G238800
Glyma.02G239000
Glyma.02G239100
Glyma.02G239300
Glyma.02G239500
Glyma.02G239600
Glyma.02G239700
Glyma.02G239900
Glyma.02G240000
Glyma.02G240200
Glyma.02G240300
Glyma.02G240400
Glyma.02G240500
Glyma.02G240700
Glyma.02G240800
Glyma.02G240900
Glyma.02G241000
Glyma.02G241100
Glyma.02G241200
Glyma.02G241400
Glyma.02G241500
Glyma.02G241900
Glyma.02G242000
Glyma.02G242100
Glyma.02G242200
Glyma.02G242400
Glyma.02G242500
Glyma.02G242700
Glyma.02G242800
Glyma.02G242900
Glyma.02G243200
Glyma.02G243300
Glyma.02G243400
Glyma.02G243500
Glyma.02G243600
Glyma.02G243700
Glyma.02G243800
Glyma.02G244000
Glyma.02G244100
Glyma.02G244200
Glyma.02G244300
Glyma.02G244400
Glyma.02G244500
Glyma.02G244600
Glyma.02G244700
Glyma.02G244900
Glyma.02G245000
Glyma.02G245100
Glyma.02G245200
Glyma.02G245300
Glyma.02G245400
Glyma.02G245500
Glyma.02G245600
Glyma.02G245700
Glyma.02G245800
Glyma.02G245900
Glyma.02G246000
Glyma.02G246400
Glyma.02G246500
Glyma.02G246800
Glyma.02G246900
Glyma.02G247000
Glyma.02G247100
Glyma.02G247200
Glyma.02G247300
Glyma.02G247400
Glyma.02G247500
Glyma.02G247600
Glyma.02G247700
Glyma.02G247800
Glyma.02G247900
Glyma.02G248100
Glyma.02G248300
Glyma.02G248400
Glyma.02G248500
Glyma.02G248700
Glyma.02G248900
Glyma.02G249000
Glyma.02G249500
Glyma.02G249600
Glyma.02G249800
Glyma.02G250000
Glyma.02G250200
Glyma.02G250300
Glyma.02G250400
Glyma.02G250700
Glyma.02G250800
Glyma.02G250900
Glyma.02G251000
Glyma.02G251100
Glyma.02G251200
Glyma.02G251400
Glyma.02G251500
Glyma.02G251600
Glyma.02G251700
Glyma.02G251800
Glyma.02G251900
Glyma.02G252000
Glyma.02G252200
Glyma.02G252500
Glyma.02G252600
Glyma.02G252700
Glyma.02G252800
Glyma.02G252900
Glyma.02G253000
Glyma.02G253100
Glyma.02G253200
Glyma.02G253300
Glyma.02G253500
Glyma.02G253600
Glyma.02G253800
Glyma.02G253900
Glyma.02G254000
Glyma.02G254200
Glyma.02G254300
Glyma.02G254400
Glyma.02G254500
Glyma.02G254600
Glyma.02G254900
Glyma.02G255000
Glyma.02G255100
Glyma.02G255400
Glyma.02G255500
Glyma.02G255600
Glyma.02G255700
Glyma.02G255800
Glyma.02G256000
Glyma.02G256300
Glyma.02G256400
Glyma.02G256600
Glyma.02G256700
Glyma.02G256800
Glyma.02G256900
Glyma.02G257000
Glyma.02G257200
Glyma.02G257300
Glyma.02G257400
Glyma.02G257600
Glyma.02G257700
Glyma.02G257800
Glyma.02G257900
Glyma.02G258000
Glyma.02G258100
Glyma.02G258200
Glyma.02G258300
Glyma.02G258400
Glyma.02G258600
Glyma.02G258700
Glyma.02G258800
Glyma.02G258900
Glyma.02G259000
Glyma.02G259100
Glyma.02G259200
Glyma.02G259300
Glyma.02G259600
Glyma.02G259700
Glyma.02G259800
Glyma.02G260100
Glyma.02G260300
Glyma.02G260500
Glyma.02G260600
Glyma.02G260800
Glyma.02G261000
Glyma.02G261100
Glyma.02G261200
Glyma.02G261400
Glyma.02G261500
Glyma.02G261600
Glyma.02G261700
Glyma.02G261800
Glyma.02G261900
Glyma.02G262100
Glyma.02G262200
Glyma.02G262300
Glyma.02G262500
Glyma.02G263100
Glyma.02G263200
Glyma.02G263400
Glyma.02G263500
Glyma.02G263600
Glyma.02G263800
Glyma.02G263900
Glyma.02G264000
Glyma.02G264100
Glyma.02G264200
Glyma.02G264500
Glyma.02G264600
Glyma.02G264800
Glyma.02G264900
Glyma.02G265100
Glyma.02G265700
Glyma.02G265800
Glyma.02G265900
Glyma.02G266000
Glyma.02G266200
Glyma.02G266300
Glyma.02G266500
Glyma.02G266600
Glyma.02G266700
Glyma.02G266800
Glyma.02G266900
Glyma.02G267200
Glyma.02G267300
Glyma.02G267400
Glyma.02G267500
Glyma.02G267800
Glyma.02G267900
Glyma.02G268000
Glyma.02G268200
Glyma.02G268300
Glyma.02G268400
Glyma.02G268600
Glyma.02G268700
Glyma.02G269000
Glyma.02G269200
Glyma.02G269300
Glyma.02G269400
Glyma.02G269500
Glyma.02G269600
Glyma.02G269700
Glyma.02G269800
Glyma.02G269900
Glyma.02G270000
Glyma.02G270200
Glyma.02G270300
Glyma.02G270400
Glyma.02G270500
Glyma.02G270600
Glyma.02G270700
Glyma.02G270800
Glyma.02G271100
Glyma.02G271300
Glyma.02G271400
Glyma.02G271500
Glyma.02G271600
Glyma.02G271700
Glyma.02G271800
Glyma.02G271900
Glyma.02G272000
Glyma.02G272200
Glyma.02G272400
Glyma.02G272500
Glyma.02G272600
Glyma.02G272700
Glyma.02G272800
Glyma.02G272900
Glyma.02G273000
Glyma.02G273100
Glyma.02G273200
Glyma.02G273300
Glyma.02G273400
Glyma.02G273500
Glyma.02G273600
Glyma.02G273700
Glyma.02G273800
Glyma.02G274000
Glyma.02G274100
Glyma.02G274200
Glyma.02G274300
Glyma.02G274400
Glyma.02G274500
Glyma.02G274600
Glyma.02G274700
Glyma.02G274800
Glyma.02G274900
Glyma.02G275000
Glyma.02G275300
Glyma.02G275400
Glyma.02G275500
Glyma.02G275600
Glyma.02G275700
Glyma.02G275900
Glyma.02G276000
Glyma.02G276100
Glyma.02G276200
Glyma.02G276300
Glyma.02G276400
Glyma.02G276600
Glyma.02G276700
Glyma.02G276800
Glyma.02G276900
Glyma.02G277000
Glyma.02G277100
Glyma.02G277200
Glyma.02G277300
Glyma.02G277400
Glyma.02G277500
Glyma.02G277600
Glyma.02G277700
Glyma.02G277800
Glyma.02G277900
Glyma.02G278300
Glyma.02G278400
Glyma.02G278500
Glyma.02G278600
Glyma.02G278700
Glyma.02G278800
Glyma.02G278900
Glyma.02G279000
Glyma.02G279100
Glyma.02G279300
Glyma.02G279400
Glyma.02G279500
Glyma.02G279600
Glyma.02G279700
Glyma.02G279900
Glyma.02G280000
Glyma.02G280100
Glyma.02G280300
Glyma.02G280400
Glyma.02G280500
Glyma.02G280600
Glyma.02G280700
Glyma.02G280800
Glyma.02G281000
Glyma.02G281100
Glyma.02G281200
Glyma.02G281300
Glyma.02G281700
Glyma.02G281800
Glyma.02G281900
Glyma.02G282000
Glyma.02G282400
Glyma.02G282500
Glyma.02G282600
Glyma.02G282700
Glyma.02G283000
Glyma.02G283100
Glyma.02G283200
Glyma.02G283300
Glyma.02G283400
Glyma.02G283500
Glyma.02G283700
Glyma.02G283900
Glyma.02G284100
Glyma.02G284300
Glyma.02G284400
Glyma.02G284600
Glyma.02G284800
Glyma.02G284900
Glyma.02G285000
Glyma.02G285100
Glyma.02G285200
Glyma.02G285300
Glyma.02G285400
Glyma.02G285500
Glyma.02G285700
Glyma.02G285800
Glyma.02G285900
Glyma.02G286000
Glyma.02G286300
Glyma.02G286500
Glyma.02G286600
Glyma.02G286800
Glyma.02G286900
Glyma.02G287000
Glyma.02G287100
Glyma.02G287400
Glyma.02G287500
Glyma.02G287600
Glyma.02G287700
Glyma.02G287800
Glyma.02G288000
Glyma.02G288300
Glyma.02G288400
Glyma.02G288500
Glyma.02G288600
Glyma.02G288800
Glyma.02G288900
Glyma.02G289000
Glyma.02G289300
Glyma.02G289400
Glyma.02G289500
Glyma.02G289700
Glyma.02G289800
Glyma.02G289900
Glyma.02G290000
Glyma.02G290100
Glyma.02G290200
Glyma.02G290300
Glyma.02G290400
Glyma.02G290500
Glyma.02G290600
Glyma.02G290700
Glyma.02G290800
Glyma.02G290900
Glyma.02G291000
Glyma.02G291100
Glyma.02G291300
Glyma.02G291500
Glyma.02G291600
Glyma.02G291700
Glyma.02G291800
Glyma.02G291900
Glyma.02G292100
Glyma.02G292200
Glyma.02G292300
Glyma.02G292500
Glyma.02G292600
Glyma.02G292800
Glyma.02G292900
Glyma.02G293000
Glyma.02G293100
Glyma.02G293200
Glyma.02G293300
Glyma.02G293500
Glyma.02G293600
Glyma.02G293700
Glyma.02G293900
Glyma.02G294000
Glyma.02G294100
Glyma.02G294200
Glyma.02G294500
Glyma.02G294600
Glyma.02G294800
Glyma.02G294900
Glyma.02G295000
Glyma.02G295100
Glyma.02G295200
Glyma.02G295400
Glyma.02G295500
Glyma.02G295600
Glyma.02G295800
Glyma.02G295900
Glyma.02G296000
Glyma.02G296200
Glyma.02G296300
Glyma.02G296400
Glyma.02G296500
Glyma.02G296600
Glyma.02G296700
Glyma.02G296800
Glyma.02G296900
Glyma.02G297000
Glyma.02G297200
Glyma.02G297300
Glyma.02G297400
Glyma.02G297600
Glyma.02G297700
Glyma.02G297900
Glyma.02G298000
Glyma.02G298100
Glyma.02G298200
Glyma.02G298400
Glyma.02G298500
Glyma.02G298800
Glyma.02G298900
Glyma.02G299000
Glyma.02G299100
Glyma.02G299300
Glyma.02G299400
Glyma.02G299500
Glyma.02G299700
Glyma.02G299800
Glyma.02G300000
Glyma.02G300100
Glyma.02G300200
Glyma.02G300300
Glyma.02G301000
Glyma.02G301200
Glyma.02G301300
Glyma.02G301400
Glyma.02G301500
Glyma.02G301700
Glyma.02G301800
Glyma.02G301900
Glyma.02G302000
Glyma.02G302100
Glyma.02G302200
Glyma.02G302300
Glyma.02G302400
Glyma.02G302500
Glyma.02G302600
Glyma.02G302800
Glyma.02G302900
Glyma.02G303000
Glyma.02G303100
Glyma.02G303200
Glyma.02G303300
Glyma.02G303400
Glyma.02G303500
Glyma.02G303600
Glyma.02G303700
Glyma.02G303800
Glyma.02G304000
Glyma.02G304100
Glyma.02G304200
Glyma.02G304300
Glyma.02G304400
Glyma.02G304500
Glyma.02G304700
Glyma.02G304800
Glyma.02G304900
Glyma.02G305000
Glyma.02G305100
Glyma.02G305200
Glyma.02G305300
Glyma.02G305400
Glyma.02G305500
Glyma.02G305600
Glyma.02G305700
Glyma.02G305800
Glyma.02G305900
Glyma.02G306000
Glyma.02G306200
Glyma.02G306300
Glyma.02G306400
Glyma.02G306500
Glyma.02G306700
Glyma.02G306800
Glyma.02G306900
Glyma.02G307100
Glyma.02G307200
Glyma.02G307300
Glyma.02G307400
Glyma.02G307500
Glyma.02G307600
Glyma.02G307700
Glyma.02G307800
Glyma.02G307900
Glyma.02G308000
Glyma.02G308100
Glyma.02G308200
Glyma.02G308300
Glyma.02G308400
Glyma.02G308500
Glyma.02G308600
Glyma.02G308700
Glyma.02G308800
Glyma.02G308900
Glyma.02G309000
Glyma.02G309100
Glyma.02G309200
Glyma.02G309300
Glyma.02G309400
Glyma.02G309500
Glyma.02G309600
Glyma.02G309700
Glyma.02G309800
Glyma.02G309900
Glyma.02G310000
Glyma.02G310100
Glyma.02G310400
Glyma.02G310600
Glyma.02G310800
Glyma.02G310900
Glyma.02G311000
Glyma.02G311200
Glyma.02G311300
Glyma.02G311700
Glyma.02G311800
Glyma.02G311900
Glyma.02G312000
Glyma.02G312200
Glyma.02G312300
Glyma.03G000100
Glyma.03G000300
Glyma.03G000600
Glyma.03G000700
Glyma.03G000800
Glyma.03G000900
Glyma.03G001000
Glyma.03G001100
Glyma.03G001200
Glyma.03G001400
Glyma.03G001500
Glyma.03G001600
Glyma.03G001700
Glyma.03G001800
Glyma.03G001900
Glyma.03G002100
Glyma.03G002200
Glyma.03G002300
Glyma.03G002400
Glyma.03G002500
Glyma.03G002600
Glyma.03G002800
Glyma.03G002900
Glyma.03G003100
Glyma.03G003400
Glyma.03G003500
Glyma.03G003600
Glyma.03G003700
Glyma.03G003800
Glyma.03G003900
Glyma.03G004100
Glyma.03G004200
Glyma.03G004300
Glyma.03G004400
Glyma.03G004500
Glyma.03G004700
Glyma.03G004800
Glyma.03G004900
Glyma.03G005000
Glyma.03G005200
Glyma.03G005300
Glyma.03G005400
Glyma.03G005600
Glyma.03G005700
Glyma.03G005800
Glyma.03G005900
Glyma.03G006000
Glyma.03G006100
Glyma.03G006300
Glyma.03G006500
Glyma.03G006600
Glyma.03G006700
Glyma.03G006800
Glyma.03G006900
Glyma.03G007100
Glyma.03G007200
Glyma.03G007300
Glyma.03G007400
Glyma.03G007500
Glyma.03G007600
Glyma.03G007700
Glyma.03G007900
Glyma.03G008000
Glyma.03G008100
Glyma.03G008200
Glyma.03G008300
Glyma.03G008400
Glyma.03G008500
Glyma.03G008600
Glyma.03G008800
Glyma.03G009000
Glyma.03G009100
Glyma.03G009200
Glyma.03G009300
Glyma.03G009500
Glyma.03G009600
Glyma.03G009700
Glyma.03G009800
Glyma.03G010600
Glyma.03G010700
Glyma.03G010800
Glyma.03G010900
Glyma.03G011000
Glyma.03G011100
Glyma.03G011200
Glyma.03G011300
Glyma.03G011400
Glyma.03G011700
Glyma.03G011800
Glyma.03G012000
Glyma.03G012200
Glyma.03G012600
Glyma.03G012800
Glyma.03G012900
Glyma.03G013000
Glyma.03G013100
Glyma.03G013200
Glyma.03G013300
Glyma.03G013400
Glyma.03G013500
Glyma.03G013600
Glyma.03G013900
Glyma.03G014000
Glyma.03G014300
Glyma.03G014400
Glyma.03G014500
Glyma.03G014600
Glyma.03G014700
Glyma.03G014900
Glyma.03G015000
Glyma.03G015200
Glyma.03G015400
Glyma.03G015500
Glyma.03G015600
Glyma.03G015700
Glyma.03G015800
Glyma.03G015900
Glyma.03G016000
Glyma.03G016100
Glyma.03G016200
Glyma.03G016300
Glyma.03G016400
Glyma.03G016500
Glyma.03G016600
Glyma.03G016700
Glyma.03G016800
Glyma.03G016900
Glyma.03G017000
Glyma.03G017100
Glyma.03G017200
Glyma.03G017400
Glyma.03G017500
Glyma.03G017600
Glyma.03G017800
Glyma.03G018000
Glyma.03G018200
Glyma.03G018500
Glyma.03G018700
Glyma.03G018800
Glyma.03G018900
Glyma.03G019000
Glyma.03G019200
Glyma.03G019400
Glyma.03G019500
Glyma.03G019600
Glyma.03G019700
Glyma.03G020100
Glyma.03G020400
Glyma.03G020500
Glyma.03G020700
Glyma.03G020800
Glyma.03G020900
Glyma.03G021000
Glyma.03G021100
Glyma.03G021200
Glyma.03G021300
Glyma.03G021400
Glyma.03G021600
Glyma.03G021700
Glyma.03G021800
Glyma.03G021900
Glyma.03G022100
Glyma.03G022200
Glyma.03G022300
Glyma.03G022700
Glyma.03G022800
Glyma.03G022900
Glyma.03G023000
Glyma.03G023100
Glyma.03G023400
Glyma.03G023500
Glyma.03G023700
Glyma.03G023900
Glyma.03G024000
Glyma.03G024200
Glyma.03G024300
Glyma.03G024400
Glyma.03G024500
Glyma.03G024600
Glyma.03G024800
Glyma.03G024900
Glyma.03G025000
Glyma.03G025200
Glyma.03G025400
Glyma.03G025500
Glyma.03G025600
Glyma.03G026000
Glyma.03G026400
Glyma.03G026500
Glyma.03G026600
Glyma.03G026700
Glyma.03G026900
Glyma.03G027100
Glyma.03G027300
Glyma.03G027400
Glyma.03G027500
Glyma.03G027600
Glyma.03G027700
Glyma.03G027900
Glyma.03G028000
Glyma.03G028100
Glyma.03G028200
Glyma.03G028300
Glyma.03G028400
Glyma.03G028500
Glyma.03G028600
Glyma.03G028800
Glyma.03G028900
Glyma.03G029300
Glyma.03G029400
Glyma.03G029600
Glyma.03G029700
Glyma.03G029800
Glyma.03G029900
Glyma.03G030300
Glyma.03G030400
Glyma.03G030500
Glyma.03G030600
Glyma.03G030900
Glyma.03G031000
Glyma.03G031100
Glyma.03G031200
Glyma.03G031400
Glyma.03G031700
Glyma.03G031800
Glyma.03G031900
Glyma.03G032000
Glyma.03G032100
Glyma.03G032200
Glyma.03G032300
Glyma.03G032400
Glyma.03G032500
Glyma.03G032700
Glyma.03G032800
Glyma.03G032900
Glyma.03G033200
Glyma.03G033300
Glyma.03G033600
Glyma.03G033900
Glyma.03G034000
Glyma.03G034100
Glyma.03G034300
Glyma.03G034400
Glyma.03G034900
Glyma.03G035200
Glyma.03G035300
Glyma.03G035400
Glyma.03G035500
Glyma.03G035600
Glyma.03G035900
Glyma.03G036000
Glyma.03G036100
Glyma.03G036500
Glyma.03G036600
Glyma.03G036700
Glyma.03G036800
Glyma.03G036900
Glyma.03G037000
Glyma.03G037100
Glyma.03G037200
Glyma.03G037300
Glyma.03G037500
Glyma.03G037600
Glyma.03G037900
Glyma.03G038100
Glyma.03G038700
Glyma.03G039000
Glyma.03G039200
Glyma.03G039500
Glyma.03G039800
Glyma.03G040100
Glyma.03G040300
Glyma.03G040400
Glyma.03G040500
Glyma.03G040600
Glyma.03G040900
Glyma.03G041000
Glyma.03G041300
Glyma.03G041500
Glyma.03G041600
Glyma.03G041800
Glyma.03G042400
Glyma.03G042600
Glyma.03G042700
Glyma.03G043000
Glyma.03G043100
Glyma.03G043400
Glyma.03G043500
Glyma.03G043600
Glyma.03G043700
Glyma.03G044000
Glyma.03G044100
Glyma.03G044200
Glyma.03G044300
Glyma.03G044400
Glyma.03G044500
Glyma.03G044900
Glyma.03G045400
Glyma.03G045500
Glyma.03G045600
Glyma.03G046000
Glyma.03G046200
Glyma.03G046300
Glyma.03G046400
Glyma.03G046500
Glyma.03G046800
Glyma.03G046900
Glyma.03G047000
Glyma.03G047100
Glyma.03G047200
Glyma.03G047700
Glyma.03G048000
Glyma.03G048100
Glyma.03G048300
Glyma.03G048500
Glyma.03G048800
Glyma.03G049300
Glyma.03G049600
Glyma.03G049700
Glyma.03G049800
Glyma.03G050000
Glyma.03G050100
Glyma.03G050200
Glyma.03G050300
Glyma.03G050400
Glyma.03G050500
Glyma.03G050700
Glyma.03G051100
Glyma.03G051300
Glyma.03G051400
Glyma.03G051600
Glyma.03G052200
Glyma.03G052300
Glyma.03G052400
Glyma.03G052800
Glyma.03G053500
Glyma.03G054100
Glyma.03G054300
Glyma.03G055100
Glyma.03G055200
Glyma.03G055500
Glyma.03G055900
Glyma.03G056100
Glyma.03G056200
Glyma.03G056300
Glyma.03G056400
Glyma.03G056500
Glyma.03G056700
Glyma.03G056800
Glyma.03G056900
Glyma.03G057100
Glyma.03G057300
Glyma.03G057500
Glyma.03G057600
Glyma.03G058000
Glyma.03G058100
Glyma.03G058200
Glyma.03G058300
Glyma.03G058500
Glyma.03G059200
Glyma.03G060000
Glyma.03G060100
Glyma.03G060200
Glyma.03G060300
Glyma.03G060600
Glyma.03G061100
Glyma.03G061200
Glyma.03G061300
Glyma.03G061700
Glyma.03G061900
Glyma.03G062100
Glyma.03G062300
Glyma.03G062500
Glyma.03G062700
Glyma.03G062800
Glyma.03G063000
Glyma.03G063200
Glyma.03G063400
Glyma.03G063600
Glyma.03G063900
Glyma.03G064200
Glyma.03G064300
Glyma.03G064400
Glyma.03G064500
Glyma.03G064800
Glyma.03G065000
Glyma.03G065100
Glyma.03G065500
Glyma.03G066000
Glyma.03G066200
Glyma.03G066300
Glyma.03G066600
Glyma.03G066700
Glyma.03G066800
Glyma.03G067100
Glyma.03G067200
Glyma.03G067700
Glyma.03G067800
Glyma.03G068000
Glyma.03G068100
Glyma.03G068200
Glyma.03G068600
Glyma.03G068700
Glyma.03G068800
Glyma.03G068900
Glyma.03G069100
Glyma.03G069300
Glyma.03G069400
Glyma.03G069600
Glyma.03G069700
Glyma.03G069800
Glyma.03G070100
Glyma.03G070200
Glyma.03G070300
Glyma.03G070400
Glyma.03G070500
Glyma.03G070600
Glyma.03G070700
Glyma.03G070900
Glyma.03G071500
Glyma.03G071600
Glyma.03G071700
Glyma.03G072100
Glyma.03G072200
Glyma.03G072700
Glyma.03G073100
Glyma.03G073200
Glyma.03G073300
Glyma.03G073400
Glyma.03G073500
Glyma.03G073600
Glyma.03G074000
Glyma.03G074300
Glyma.03G074400
Glyma.03G074600
Glyma.03G074700
Glyma.03G074800
Glyma.03G074900
Glyma.03G075200
Glyma.03G075300
Glyma.03G075500
Glyma.03G075900
Glyma.03G076100
Glyma.03G076200
Glyma.03G076300
Glyma.03G076500
Glyma.03G076600
Glyma.03G076700
Glyma.03G076800
Glyma.03G076900
Glyma.03G077100
Glyma.03G077200
Glyma.03G077300
Glyma.03G077900
Glyma.03G078000
Glyma.03G078200
Glyma.03G078300
Glyma.03G078400
Glyma.03G078600
Glyma.03G078700
Glyma.03G079200
Glyma.03G079500
Glyma.03G079800
Glyma.03G080100
Glyma.03G080200
Glyma.03G080300
Glyma.03G080600
Glyma.03G081200
Glyma.03G081300
Glyma.03G081500
Glyma.03G081600
Glyma.03G081700
Glyma.03G081800
Glyma.03G081900
Glyma.03G082100
Glyma.03G082300
Glyma.03G082800
Glyma.03G082900
Glyma.03G083100
Glyma.03G083200
Glyma.03G083500
Glyma.03G083600
Glyma.03G084000
Glyma.03G084100
Glyma.03G084200
Glyma.03G084300
Glyma.03G084600
Glyma.03G085500
Glyma.03G085700
Glyma.03G085900
Glyma.03G086100
Glyma.03G086200
Glyma.03G086400
Glyma.03G086500
Glyma.03G086600
Glyma.03G086800
Glyma.03G087500
Glyma.03G087600
Glyma.03G088000
Glyma.03G088100
Glyma.03G088200
Glyma.03G088400
Glyma.03G088500
Glyma.03G088800
Glyma.03G088900
Glyma.03G089000
Glyma.03G089100
Glyma.03G089300
Glyma.03G089400
Glyma.03G089600
Glyma.03G089700
Glyma.03G089800
Glyma.03G090000
Glyma.03G090100
Glyma.03G090200
Glyma.03G090500
Glyma.03G091000
Glyma.03G091100
Glyma.03G091200
Glyma.03G091500
Glyma.03G091700
Glyma.03G091800
Glyma.03G091900
Glyma.03G092500
Glyma.03G092700
Glyma.03G092800
Glyma.03G093200
Glyma.03G093600
Glyma.03G094200
Glyma.03G094300
Glyma.03G094500
Glyma.03G096300
Glyma.03G096400
Glyma.03G096500
Glyma.03G096900
Glyma.03G097000
Glyma.03G097100
Glyma.03G097300
Glyma.03G097600
Glyma.03G097700
Glyma.03G097900
Glyma.03G098200
Glyma.03G098300
Glyma.03G098400
Glyma.03G098600
Glyma.03G098800
Glyma.03G098900
Glyma.03G099000
Glyma.03G099400
Glyma.03G099500
Glyma.03G099600
Glyma.03G099800
Glyma.03G099900
Glyma.03G100000
Glyma.03G100500
Glyma.03G100600
Glyma.03G100700
Glyma.03G100800
Glyma.03G101000
Glyma.03G101200
Glyma.03G101500
Glyma.03G101700
Glyma.03G102500
Glyma.03G102700
Glyma.03G102800
Glyma.03G102900
Glyma.03G103000
Glyma.03G103300
Glyma.03G103400
Glyma.03G103500
Glyma.03G103600
Glyma.03G103800
Glyma.03G103900
Glyma.03G104000
Glyma.03G104300
Glyma.03G104400
Glyma.03G104500
Glyma.03G104700
Glyma.03G104800
Glyma.03G105000
Glyma.03G105200
Glyma.03G105300
Glyma.03G105400
Glyma.03G105500
Glyma.03G105700
Glyma.03G106000
Glyma.03G106300
Glyma.03G106500
Glyma.03G106900
Glyma.03G107000
Glyma.03G107300
Glyma.03G107500
Glyma.03G107600
Glyma.03G107700
Glyma.03G107800
Glyma.03G107900
Glyma.03G108000
Glyma.03G108100
Glyma.03G108200
Glyma.03G108300
Glyma.03G108500
Glyma.03G108600
Glyma.03G108900
Glyma.03G109000
Glyma.03G109200
Glyma.03G109300
Glyma.03G109400
Glyma.03G109500
Glyma.03G109900
Glyma.03G110000
Glyma.03G110100
Glyma.03G110200
Glyma.03G110300
Glyma.03G110500
Glyma.03G110700
Glyma.03G111200
Glyma.03G111300
Glyma.03G111400
Glyma.03G111700
Glyma.03G112400
Glyma.03G112700
Glyma.03G112800
Glyma.03G113200
Glyma.03G113400
Glyma.03G113500
Glyma.03G113600
Glyma.03G113700
Glyma.03G113800
Glyma.03G114000
Glyma.03G114100
Glyma.03G114200
Glyma.03G114300
Glyma.03G114500
Glyma.03G114600
Glyma.03G114700
Glyma.03G114800
Glyma.03G114900
Glyma.03G115100
Glyma.03G115200
Glyma.03G115300
Glyma.03G115400
Glyma.03G115800
Glyma.03G116000
Glyma.03G116100
Glyma.03G116200
Glyma.03G116300
Glyma.03G116600
Glyma.03G116900
Glyma.03G117000
Glyma.03G117300
Glyma.03G117500
Glyma.03G117600
Glyma.03G117700
Glyma.03G117800
Glyma.03G118000
Glyma.03G118100
Glyma.03G118200
Glyma.03G118400
Glyma.03G118800
Glyma.03G118900
Glyma.03G119200
Glyma.03G119300
Glyma.03G119400
Glyma.03G119500
Glyma.03G119700
Glyma.03G119800
Glyma.03G119900
Glyma.03G120000
Glyma.03G120200
Glyma.03G120300
Glyma.03G120400
Glyma.03G120700
Glyma.03G120800
Glyma.03G120900
Glyma.03G121000
Glyma.03G121100
Glyma.03G121200
Glyma.03G121300
Glyma.03G121500
Glyma.03G121600
Glyma.03G121700
Glyma.03G122000
Glyma.03G122100
Glyma.03G122200
Glyma.03G122300
Glyma.03G122400
Glyma.03G122500
Glyma.03G122900
Glyma.03G123000
Glyma.03G123100
Glyma.03G123200
Glyma.03G123300
Glyma.03G123400
Glyma.03G123500
Glyma.03G123600
Glyma.03G123700
Glyma.03G123800
Glyma.03G124300
Glyma.03G124400
Glyma.03G124500
Glyma.03G124700
Glyma.03G124900
Glyma.03G125000
Glyma.03G125200
Glyma.03G125300
Glyma.03G125400
Glyma.03G125600
Glyma.03G125800
Glyma.03G126000
Glyma.03G126100
Glyma.03G126200
Glyma.03G126300
Glyma.03G126400
Glyma.03G126600
Glyma.03G126700
Glyma.03G127000
Glyma.03G127100
Glyma.03G127200
Glyma.03G127300
Glyma.03G127500
Glyma.03G127600
Glyma.03G127700
Glyma.03G127800
Glyma.03G128000
Glyma.03G128200
Glyma.03G128300
Glyma.03G128600
Glyma.03G128700
Glyma.03G128800
Glyma.03G128900
Glyma.03G129100
Glyma.03G129200
Glyma.03G129300
Glyma.03G129400
Glyma.03G129500
Glyma.03G129600
Glyma.03G129700
Glyma.03G129900
Glyma.03G130000
Glyma.03G130100
Glyma.03G130200
Glyma.03G130300
Glyma.03G130400
Glyma.03G130600
Glyma.03G130700
Glyma.03G130800
Glyma.03G130900
Glyma.03G131000
Glyma.03G131100
Glyma.03G131200
Glyma.03G131600
Glyma.03G131700
Glyma.03G131800
Glyma.03G131900
Glyma.03G132000
Glyma.03G132100
Glyma.03G132200
Glyma.03G132300
Glyma.03G132500
Glyma.03G132600
Glyma.03G132700
Glyma.03G132800
Glyma.03G132900
Glyma.03G133200
Glyma.03G133300
Glyma.03G133400
Glyma.03G133500
Glyma.03G133600
Glyma.03G133700
Glyma.03G133800
Glyma.03G133900
Glyma.03G134000
Glyma.03G134100
Glyma.03G134200
Glyma.03G134300
Glyma.03G134500
Glyma.03G134600
Glyma.03G134700
Glyma.03G134800
Glyma.03G134900
Glyma.03G135000
Glyma.03G135300
Glyma.03G135400
Glyma.03G135500
Glyma.03G135800
Glyma.03G136000
Glyma.03G136100
Glyma.03G136200
Glyma.03G136300
Glyma.03G136500
Glyma.03G136600
Glyma.03G136800
Glyma.03G136900
Glyma.03G137000
Glyma.03G137100
Glyma.03G137200
Glyma.03G137300
Glyma.03G137400
Glyma.03G137500
Glyma.03G137600
Glyma.03G137900
Glyma.03G138000
Glyma.03G138200
Glyma.03G138300
Glyma.03G138400
Glyma.03G138600
Glyma.03G138700
Glyma.03G139000
Glyma.03G139100
Glyma.03G139200
Glyma.03G139500
Glyma.03G139700
Glyma.03G139800
Glyma.03G139900
Glyma.03G140100
Glyma.03G140500
Glyma.03G140700
Glyma.03G140900
Glyma.03G141200
Glyma.03G141600
Glyma.03G141700
Glyma.03G141800
Glyma.03G141900
Glyma.03G142100
Glyma.03G142200
Glyma.03G142300
Glyma.03G142400
Glyma.03G142500
Glyma.03G142600
Glyma.03G142700
Glyma.03G142800
Glyma.03G142900
Glyma.03G143000
Glyma.03G143100
Glyma.03G143200
Glyma.03G143400
Glyma.03G143500
Glyma.03G143600
Glyma.03G143700
Glyma.03G143800
Glyma.03G144100
Glyma.03G144200
Glyma.03G144300
Glyma.03G144400
Glyma.03G144500
Glyma.03G144600
Glyma.03G144700
Glyma.03G144800
Glyma.03G145000
Glyma.03G145100
Glyma.03G145200
Glyma.03G145500
Glyma.03G145600
Glyma.03G145700
Glyma.03G145800
Glyma.03G145900
Glyma.03G146000
Glyma.03G146100
Glyma.03G146200
Glyma.03G146300
Glyma.03G146400
Glyma.03G146500
Glyma.03G146600
Glyma.03G146900
Glyma.03G147000
Glyma.03G147700
Glyma.03G147900
Glyma.03G148100
Glyma.03G148200
Glyma.03G148300
Glyma.03G148400
Glyma.03G148500
Glyma.03G148700
Glyma.03G148800
Glyma.03G149000
Glyma.03G149200
Glyma.03G149300
Glyma.03G149400
Glyma.03G149600
Glyma.03G149800
Glyma.03G149900
Glyma.03G150000
Glyma.03G150100
Glyma.03G150400
Glyma.03G150500
Glyma.03G150600
Glyma.03G150700
Glyma.03G150800
Glyma.03G150900
Glyma.03G151200
Glyma.03G151400
Glyma.03G151500
Glyma.03G151700
Glyma.03G151800
Glyma.03G151900
Glyma.03G152000
Glyma.03G152100
Glyma.03G152200
Glyma.03G152300
Glyma.03G152400
Glyma.03G152600
Glyma.03G153000
Glyma.03G153100
Glyma.03G153200
Glyma.03G153300
Glyma.03G153400
Glyma.03G153600
Glyma.03G153700
Glyma.03G153800
Glyma.03G154000
Glyma.03G154200
Glyma.03G154600
Glyma.03G154700
Glyma.03G154800
Glyma.03G155000
Glyma.03G155100
Glyma.03G155200
Glyma.03G155300
Glyma.03G155400
Glyma.03G155700
Glyma.03G155800
Glyma.03G155900
Glyma.03G156000
Glyma.03G156100
Glyma.03G156400
Glyma.03G156500
Glyma.03G156600
Glyma.03G156700
Glyma.03G156800
Glyma.03G156900
Glyma.03G157000
Glyma.03G157200
Glyma.03G157300
Glyma.03G157400
Glyma.03G157600
Glyma.03G157700
Glyma.03G157800
Glyma.03G157900
Glyma.03G158000
Glyma.03G158100
Glyma.03G158200
Glyma.03G158300
Glyma.03G158400
Glyma.03G158500
Glyma.03G158600
Glyma.03G158700
Glyma.03G158900
Glyma.03G159000
Glyma.03G159100
Glyma.03G159200
Glyma.03G159300
Glyma.03G159400
Glyma.03G159500
Glyma.03G159600
Glyma.03G159700
Glyma.03G159800
Glyma.03G159900
Glyma.03G160000
Glyma.03G160100
Glyma.03G160200
Glyma.03G160300
Glyma.03G160400
Glyma.03G160600
Glyma.03G161000
Glyma.03G161100
Glyma.03G161300
Glyma.03G161400
Glyma.03G161600
Glyma.03G161800
Glyma.03G162100
Glyma.03G162500
Glyma.03G162700
Glyma.03G162800
Glyma.03G162900
Glyma.03G163000
Glyma.03G163100
Glyma.03G163200
Glyma.03G163300
Glyma.03G163600
Glyma.03G163900
Glyma.03G164000
Glyma.03G164100
Glyma.03G164300
Glyma.03G164400
Glyma.03G164500
Glyma.03G164700
Glyma.03G164800
Glyma.03G165000
Glyma.03G165100
Glyma.03G165300
Glyma.03G165400
Glyma.03G165500
Glyma.03G165600
Glyma.03G166000
Glyma.03G166400
Glyma.03G166500
Glyma.03G166600
Glyma.03G166700
Glyma.03G166800
Glyma.03G166900
Glyma.03G167000
Glyma.03G167100
Glyma.03G167200
Glyma.03G167300
Glyma.03G167500
Glyma.03G167600
Glyma.03G167700
Glyma.03G167800
Glyma.03G167900
Glyma.03G168000
Glyma.03G168200
Glyma.03G168300
Glyma.03G168400
Glyma.03G168500
Glyma.03G168700
Glyma.03G168800
Glyma.03G168900
Glyma.03G169000
Glyma.03G169200
Glyma.03G169300
Glyma.03G169400
Glyma.03G169500
Glyma.03G169600
Glyma.03G169700
Glyma.03G169900
Glyma.03G170000
Glyma.03G170300
Glyma.03G170600
Glyma.03G170800
Glyma.03G170900
Glyma.03G171000
Glyma.03G171100
Glyma.03G171300
Glyma.03G171400
Glyma.03G171500
Glyma.03G171600
Glyma.03G171800
Glyma.03G171900
Glyma.03G172000
Glyma.03G172100
Glyma.03G172200
Glyma.03G172300
Glyma.03G172400
Glyma.03G172500
Glyma.03G172600
Glyma.03G172700
Glyma.03G172800
Glyma.03G172900
Glyma.03G173100
Glyma.03G173300
Glyma.03G173400
Glyma.03G173600
Glyma.03G173700
Glyma.03G173800
Glyma.03G173900
Glyma.03G174000
Glyma.03G174100
Glyma.03G174300
Glyma.03G174500
Glyma.03G174700
Glyma.03G174900
Glyma.03G175000
Glyma.03G175100
Glyma.03G175200
Glyma.03G175400
Glyma.03G175500
Glyma.03G175600
Glyma.03G175700
Glyma.03G175800
Glyma.03G175900
Glyma.03G176100
Glyma.03G176200
Glyma.03G176300
Glyma.03G176400
Glyma.03G176500
Glyma.03G176600
Glyma.03G176700
Glyma.03G176800
Glyma.03G177100
Glyma.03G177200
Glyma.03G177300
Glyma.03G177400
Glyma.03G177500
Glyma.03G177600
Glyma.03G177700
Glyma.03G177900
Glyma.03G178000
Glyma.03G178100
Glyma.03G178200
Glyma.03G178300
Glyma.03G178500
Glyma.03G178700
Glyma.03G178800
Glyma.03G178900
Glyma.03G179000
Glyma.03G179100
Glyma.03G179200
Glyma.03G179300
Glyma.03G179400
Glyma.03G179500
Glyma.03G179700
Glyma.03G179800
Glyma.03G179900
Glyma.03G180000
Glyma.03G180100
Glyma.03G180200
Glyma.03G180300
Glyma.03G180500
Glyma.03G180600
Glyma.03G180700
Glyma.03G180900
Glyma.03G181000
Glyma.03G181100
Glyma.03G181200
Glyma.03G181300
Glyma.03G181400
Glyma.03G181600
Glyma.03G181700
Glyma.03G181800
Glyma.03G181900
Glyma.03G182000
Glyma.03G182400
Glyma.03G182600
Glyma.03G182800
Glyma.03G182900
Glyma.03G183100
Glyma.03G183200
Glyma.03G183300
Glyma.03G183400
Glyma.03G183600
Glyma.03G183900
Glyma.03G184000
Glyma.03G184100
Glyma.03G184200
Glyma.03G184300
Glyma.03G184400
Glyma.03G184500
Glyma.03G184600
Glyma.03G184800
Glyma.03G185100
Glyma.03G185200
Glyma.03G185300
Glyma.03G185400
Glyma.03G185800
Glyma.03G185900
Glyma.03G186100
Glyma.03G186200
Glyma.03G186300
Glyma.03G186400
Glyma.03G186500
Glyma.03G186700
Glyma.03G186900
Glyma.03G187000
Glyma.03G187700
Glyma.03G187800
Glyma.03G187900
Glyma.03G188000
Glyma.03G188100
Glyma.03G188300
Glyma.03G188400
Glyma.03G188500
Glyma.03G188600
Glyma.03G188800
Glyma.03G188900
Glyma.03G189000
Glyma.03G189100
Glyma.03G189300
Glyma.03G189400
Glyma.03G189500
Glyma.03G189700
Glyma.03G189800
Glyma.03G189900
Glyma.03G190000
Glyma.03G190100
Glyma.03G190200
Glyma.03G190300
Glyma.03G190400
Glyma.03G190500
Glyma.03G190600
Glyma.03G190700
Glyma.03G190800
Glyma.03G190900
Glyma.03G191000
Glyma.03G191200
Glyma.03G191300
Glyma.03G191400
Glyma.03G191500
Glyma.03G191700
Glyma.03G191800
Glyma.03G192000
Glyma.03G192100
Glyma.03G192200
Glyma.03G192300
Glyma.03G192900
Glyma.03G193000
Glyma.03G193100
Glyma.03G193200
Glyma.03G193300
Glyma.03G193400
Glyma.03G193500
Glyma.03G193600
Glyma.03G193700
Glyma.03G193800
Glyma.03G194000
Glyma.03G194100
Glyma.03G194200
Glyma.03G194300
Glyma.03G194400
Glyma.03G194500
Glyma.03G194700
Glyma.03G194800
Glyma.03G195000
Glyma.03G195200
Glyma.03G195300
Glyma.03G195400
Glyma.03G195500
Glyma.03G195600
Glyma.03G195700
Glyma.03G195800
Glyma.03G195900
Glyma.03G196000
Glyma.03G196100
Glyma.03G196300
Glyma.03G196400
Glyma.03G196500
Glyma.03G196600
Glyma.03G196700
Glyma.03G196800
Glyma.03G196900
Glyma.03G197000
Glyma.03G197100
Glyma.03G197300
Glyma.03G197500
Glyma.03G197600
Glyma.03G197700
Glyma.03G197800
Glyma.03G197900
Glyma.03G198000
Glyma.03G198100
Glyma.03G198200
Glyma.03G198300
Glyma.03G198400
Glyma.03G198500
Glyma.03G198600
Glyma.03G198800
Glyma.03G199000
Glyma.03G199100
Glyma.03G199500
Glyma.03G199700
Glyma.03G199800
Glyma.03G199900
Glyma.03G200000
Glyma.03G200100
Glyma.03G200300
Glyma.03G200400
Glyma.03G200500
Glyma.03G200600
Glyma.03G200700
Glyma.03G200800
Glyma.03G200900
Glyma.03G201000
Glyma.03G201100
Glyma.03G201200
Glyma.03G201300
Glyma.03G201500
Glyma.03G201600
Glyma.03G201700
Glyma.03G201900
Glyma.03G202000
Glyma.03G202100
Glyma.03G202300
Glyma.03G202400
Glyma.03G202600
Glyma.03G202700
Glyma.03G202900
Glyma.03G203000
Glyma.03G203200
Glyma.03G203400
Glyma.03G203500
Glyma.03G203600
Glyma.03G203700
Glyma.03G203800
Glyma.03G203900
Glyma.03G204000
Glyma.03G204100
Glyma.03G204300
Glyma.03G204400
Glyma.03G204500
Glyma.03G204700
Glyma.03G204800
Glyma.03G204900
Glyma.03G205000
Glyma.03G205300
Glyma.03G205400
Glyma.03G205500
Glyma.03G205600
Glyma.03G205700
Glyma.03G205800
Glyma.03G205900
Glyma.03G206000
Glyma.03G206100
Glyma.03G206200
Glyma.03G206400
Glyma.03G206500
Glyma.03G206600
Glyma.03G206800
Glyma.03G206900
Glyma.03G207000
Glyma.03G207100
Glyma.03G207200
Glyma.03G207300
Glyma.03G207400
Glyma.03G207500
Glyma.03G207600
Glyma.03G207700
Glyma.03G207800
Glyma.03G207900
Glyma.03G208200
Glyma.03G208300
Glyma.03G208500
Glyma.03G208700
Glyma.03G208900
Glyma.03G209000
Glyma.03G209100
Glyma.03G209200
Glyma.03G209400
Glyma.03G209500
Glyma.03G209700
Glyma.03G209800
Glyma.03G209900
Glyma.03G210000
Glyma.03G210100
Glyma.03G210300
Glyma.03G210400
Glyma.03G210500
Glyma.03G210600
Glyma.03G210700
Glyma.03G210800
Glyma.03G210900
Glyma.03G211000
Glyma.03G211100
Glyma.03G211200
Glyma.03G211400
Glyma.03G211500
Glyma.03G211600
Glyma.03G211800
Glyma.03G211900
Glyma.03G212000
Glyma.03G212100
Glyma.03G212300
Glyma.03G212400
Glyma.03G212500
Glyma.03G212700
Glyma.03G212900
Glyma.03G213000
Glyma.03G213100
Glyma.03G213200
Glyma.03G213300
Glyma.03G213500
Glyma.03G213600
Glyma.03G213700
Glyma.03G213800
Glyma.03G213900
Glyma.03G214100
Glyma.03G214300
Glyma.03G214400
Glyma.03G214500
Glyma.03G214600
Glyma.03G214700
Glyma.03G214800
Glyma.03G214900
Glyma.03G215000
Glyma.03G215100
Glyma.03G215200
Glyma.03G215300
Glyma.03G215500
Glyma.03G215600
Glyma.03G215700
Glyma.03G215800
Glyma.03G215900
Glyma.03G216000
Glyma.03G216100
Glyma.03G216300
Glyma.03G216400
Glyma.03G216500
Glyma.03G216600
Glyma.03G216700
Glyma.03G216900
Glyma.03G217000
Glyma.03G217100
Glyma.03G217200
Glyma.03G217300
Glyma.03G217400
Glyma.03G217500
Glyma.03G217600
Glyma.03G217700
Glyma.03G217800
Glyma.03G217900
Glyma.03G218000
Glyma.03G218100
Glyma.03G218200
Glyma.03G218300
Glyma.03G218500
Glyma.03G218600
Glyma.03G218700
Glyma.03G218900
Glyma.03G219000
Glyma.03G219100
Glyma.03G219200
Glyma.03G219300
Glyma.03G219400
Glyma.03G219500
Glyma.03G219600
Glyma.03G219700
Glyma.03G220000
Glyma.03G220100
Glyma.03G220300
Glyma.03G220400
Glyma.03G220500
Glyma.03G220600
Glyma.03G220700
Glyma.03G220800
Glyma.03G220900
Glyma.03G221000
Glyma.03G221200
Glyma.03G221400
Glyma.03G221500
Glyma.03G221600
Glyma.03G221700
Glyma.03G222000
Glyma.03G222100
Glyma.03G222200
Glyma.03G222300
Glyma.03G222400
Glyma.03G222500
Glyma.03G222700
Glyma.03G222900
Glyma.03G223000
Glyma.03G223100
Glyma.03G223200
Glyma.03G223300
Glyma.03G223400
Glyma.03G223500
Glyma.03G223600
Glyma.03G223900
Glyma.03G224100
Glyma.03G224200
Glyma.03G224400
Glyma.03G224500
Glyma.03G224600
Glyma.03G224700
Glyma.03G224800
Glyma.03G225000
Glyma.03G225200
Glyma.03G225300
Glyma.03G225400
Glyma.03G225500
Glyma.03G225700
Glyma.03G225800
Glyma.03G225900
Glyma.03G226000
Glyma.03G226200
Glyma.03G226300
Glyma.03G226400
Glyma.03G226500
Glyma.03G226600
Glyma.03G226700
Glyma.03G227000
Glyma.03G227100
Glyma.03G227400
Glyma.03G227500
Glyma.03G227600
Glyma.03G227700
Glyma.03G227900
Glyma.03G228000
Glyma.03G228100
Glyma.03G228200
Glyma.03G228300
Glyma.03G228500
Glyma.03G228600
Glyma.03G228800
Glyma.03G228900
Glyma.03G229000
Glyma.03G229200
Glyma.03G229300
Glyma.03G229400
Glyma.03G229500
Glyma.03G229600
Glyma.03G229800
Glyma.03G229900
Glyma.03G230000
Glyma.03G230200
Glyma.03G230300
Glyma.03G230500
Glyma.03G230600
Glyma.03G230800
Glyma.03G231000
Glyma.03G231100
Glyma.03G231200
Glyma.03G231300
Glyma.03G231400
Glyma.03G231500
Glyma.03G231600
Glyma.03G231700
Glyma.03G231800
Glyma.03G231900
Glyma.03G232000
Glyma.03G232100
Glyma.03G232200
Glyma.03G232400
Glyma.03G232500
Glyma.03G232600
Glyma.03G232700
Glyma.03G232800
Glyma.03G232900
Glyma.03G233000
Glyma.03G233100
Glyma.03G233200
Glyma.03G233300
Glyma.03G233400
Glyma.03G233500
Glyma.03G234000
Glyma.03G234100
Glyma.03G234200
Glyma.03G234300
Glyma.03G234400
Glyma.03G234500
Glyma.03G234600
Glyma.03G234700
Glyma.03G234800
Glyma.03G234900
Glyma.03G235000
Glyma.03G235100
Glyma.03G235200
Glyma.03G235300
Glyma.03G235400
Glyma.03G235500
Glyma.03G235600
Glyma.03G235700
Glyma.03G235800
Glyma.03G236000
Glyma.03G236100
Glyma.03G236200
Glyma.03G236300
Glyma.03G236500
Glyma.03G236600
Glyma.03G236700
Glyma.03G236900
Glyma.03G237100
Glyma.03G237200
Glyma.03G237300
Glyma.03G237400
Glyma.03G237500
Glyma.03G237600
Glyma.03G237800
Glyma.03G237900
Glyma.03G238000
Glyma.03G238100
Glyma.03G238300
Glyma.03G238400
Glyma.03G238500
Glyma.03G238800
Glyma.03G239000
Glyma.03G239400
Glyma.03G239500
Glyma.03G239600
Glyma.03G239800
Glyma.03G239900
Glyma.03G240000
Glyma.03G240100
Glyma.03G240200
Glyma.03G240300
Glyma.03G240500
Glyma.03G240600
Glyma.03G240700
Glyma.03G241000
Glyma.03G241100
Glyma.03G241300
Glyma.03G241500
Glyma.03G241600
Glyma.03G241700
Glyma.03G241800
Glyma.03G241900
Glyma.03G242000
Glyma.03G242100
Glyma.03G242300
Glyma.03G242400
Glyma.03G242500
Glyma.03G242600
Glyma.03G242700
Glyma.03G242800
Glyma.03G242900
Glyma.03G243100
Glyma.03G243400
Glyma.03G243500
Glyma.03G243600
Glyma.03G243700
Glyma.03G243800
Glyma.03G244000
Glyma.03G244200
Glyma.03G244300
Glyma.03G244400
Glyma.03G244500
Glyma.03G244700
Glyma.03G244800
Glyma.03G244900
Glyma.03G245000
Glyma.03G245100
Glyma.03G245200
Glyma.03G245300
Glyma.03G245500
Glyma.03G245600
Glyma.03G245700
Glyma.03G245800
Glyma.03G245900
Glyma.03G246000
Glyma.03G246100
Glyma.03G246300
Glyma.03G246500
Glyma.03G246600
Glyma.03G246700
Glyma.03G246800
Glyma.03G246900
Glyma.03G247000
Glyma.03G247100
Glyma.03G247200
Glyma.03G247300
Glyma.03G247400
Glyma.03G247500
Glyma.03G247600
Glyma.03G247800
Glyma.03G247900
Glyma.03G248000
Glyma.03G248100
Glyma.03G248200
Glyma.03G248300
Glyma.03G248400
Glyma.03G248500
Glyma.03G248600
Glyma.03G248800
Glyma.03G248900
Glyma.03G249000
Glyma.03G249100
Glyma.03G249200
Glyma.03G249300
Glyma.03G249400
Glyma.03G249500
Glyma.03G249600
Glyma.03G249800
Glyma.03G249900
Glyma.03G250000
Glyma.03G250100
Glyma.03G250200
Glyma.03G250400
Glyma.03G250600
Glyma.03G250700
Glyma.03G250800
Glyma.03G250900
Glyma.03G251000
Glyma.03G251100
Glyma.03G251200
Glyma.03G251300
Glyma.03G251400
Glyma.03G251500
Glyma.03G251600
Glyma.03G251700
Glyma.03G251800
Glyma.03G251900
Glyma.03G252000
Glyma.03G252100
Glyma.03G252200
Glyma.03G252300
Glyma.03G252500
Glyma.03G252600
Glyma.03G252700
Glyma.03G252800
Glyma.03G253000
Glyma.03G253100
Glyma.03G253200
Glyma.03G253300
Glyma.03G253400
Glyma.03G253500
Glyma.03G253800
Glyma.03G253900
Glyma.03G254000
Glyma.03G254300
Glyma.03G254400
Glyma.03G254500
Glyma.03G254600
Glyma.03G254700
Glyma.03G254800
Glyma.03G255000
Glyma.03G255100
Glyma.03G255300
Glyma.03G255400
Glyma.03G255600
Glyma.03G255700
Glyma.03G255800
Glyma.03G255900
Glyma.03G256100
Glyma.03G256200
Glyma.03G256300
Glyma.03G256400
Glyma.03G256500
Glyma.03G256600
Glyma.03G256700
Glyma.03G256800
Glyma.03G256900
Glyma.03G257000
Glyma.03G257200
Glyma.03G257300
Glyma.03G257500
Glyma.03G257600
Glyma.03G257700
Glyma.03G257800
Glyma.03G257900
Glyma.03G258000
Glyma.03G258100
Glyma.03G258200
Glyma.03G258300
Glyma.03G258400
Glyma.03G258500
Glyma.03G258600
Glyma.03G258700
Glyma.03G258800
Glyma.03G258900
Glyma.03G259000
Glyma.03G259100
Glyma.03G259200
Glyma.03G259300
Glyma.03G259400
Glyma.03G259500
Glyma.03G259600
Glyma.03G259800
Glyma.03G260000
Glyma.03G260100
Glyma.03G260200
Glyma.03G260300
Glyma.03G260500
Glyma.03G260600
Glyma.03G260900
Glyma.03G261000
Glyma.03G261100
Glyma.03G261200
Glyma.03G261300
Glyma.03G261400
Glyma.03G261500
Glyma.03G261600
Glyma.03G261700
Glyma.03G261800
Glyma.03G261900
Glyma.03G262000
Glyma.03G262100
Glyma.03G262200
Glyma.03G262300
Glyma.03G262500
Glyma.03G262600
Glyma.03G262700
Glyma.03G262800
Glyma.03G262900
Glyma.03G263000
Glyma.03G263100
Glyma.03G263200
Glyma.03G263400
Glyma.03G263500
Glyma.03G263600
Glyma.03G263700
Glyma.03G264000
Glyma.03G264100
Glyma.03G264300
Glyma.03G264400
Glyma.03G264500
Glyma.03G264600
Glyma.04G000100
Glyma.04G000200
Glyma.04G000300
Glyma.04G000400
Glyma.04G000500
Glyma.04G000600
Glyma.04G000700
Glyma.04G000900
Glyma.04G001000
Glyma.04G001100
Glyma.04G001200
Glyma.04G001300
Glyma.04G001400
Glyma.04G001500
Glyma.04G001600
Glyma.04G001700
Glyma.04G001800
Glyma.04G001900
Glyma.04G002000
Glyma.04G002100
Glyma.04G002200
Glyma.04G002300
Glyma.04G002400
Glyma.04G002500
Glyma.04G002600
Glyma.04G002700
Glyma.04G002800
Glyma.04G002900
Glyma.04G003000
Glyma.04G003200
Glyma.04G003300
Glyma.04G003400
Glyma.04G003500
Glyma.04G003600
Glyma.04G003700
Glyma.04G003800
Glyma.04G003900
Glyma.04G004000
Glyma.04G004100
Glyma.04G004200
Glyma.04G004300
Glyma.04G004500
Glyma.04G004600
Glyma.04G004700
Glyma.04G004800
Glyma.04G004900
Glyma.04G005100
Glyma.04G005200
Glyma.04G005300
Glyma.04G005400
Glyma.04G005500
Glyma.04G005600
Glyma.04G005700
Glyma.04G005800
Glyma.04G005900
Glyma.04G006200
Glyma.04G006400
Glyma.04G006500
Glyma.04G006800
Glyma.04G006900
Glyma.04G007000
Glyma.04G007100
Glyma.04G007300
Glyma.04G007400
Glyma.04G007500
Glyma.04G007700
Glyma.04G007800
Glyma.04G007900
Glyma.04G008100
Glyma.04G008200
Glyma.04G008300
Glyma.04G008400
Glyma.04G008500
Glyma.04G008600
Glyma.04G008700
Glyma.04G008900
Glyma.04G009000
Glyma.04G009100
Glyma.04G009400
Glyma.04G009500
Glyma.04G009600
Glyma.04G009700
Glyma.04G009800
Glyma.04G010000
Glyma.04G010100
Glyma.04G010200
Glyma.04G010300
Glyma.04G010500
Glyma.04G010800
Glyma.04G011000
Glyma.04G011100
Glyma.04G011400
Glyma.04G011700
Glyma.04G011900
Glyma.04G012100
Glyma.04G012200
Glyma.04G012300
Glyma.04G012400
Glyma.04G012500
Glyma.04G012600
Glyma.04G012700
Glyma.04G012800
Glyma.04G012900
Glyma.04G013000
Glyma.04G013100
Glyma.04G013200
Glyma.04G013400
Glyma.04G013500
Glyma.04G013600
Glyma.04G013700
Glyma.04G013800
Glyma.04G013900
Glyma.04G014000
Glyma.04G014100
Glyma.04G014200
Glyma.04G014300
Glyma.04G014400
Glyma.04G014500
Glyma.04G014600
Glyma.04G014700
Glyma.04G014800
Glyma.04G014900
Glyma.04G015000
Glyma.04G015100
Glyma.04G015200
Glyma.04G015300
Glyma.04G015400
Glyma.04G015600
Glyma.04G015800
Glyma.04G015900
Glyma.04G016000
Glyma.04G016100
Glyma.04G016300
Glyma.04G016500
Glyma.04G016600
Glyma.04G016700
Glyma.04G016800
Glyma.04G016900
Glyma.04G017000
Glyma.04G017200
Glyma.04G017300
Glyma.04G017400
Glyma.04G017500
Glyma.04G017600
Glyma.04G017700
Glyma.04G017800
Glyma.04G017900
Glyma.04G018000
Glyma.04G018100
Glyma.04G018200
Glyma.04G018300
Glyma.04G018400
Glyma.04G018500
Glyma.04G018600
Glyma.04G018800
Glyma.04G018900
Glyma.04G019000
Glyma.04G019100
Glyma.04G019200
Glyma.04G019300
Glyma.04G019400
Glyma.04G019500
Glyma.04G019600
Glyma.04G019700
Glyma.04G019900
Glyma.04G020000
Glyma.04G020100
Glyma.04G020200
Glyma.04G020300
Glyma.04G020400
Glyma.04G020500
Glyma.04G020600
Glyma.04G020700
Glyma.04G020800
Glyma.04G020900
Glyma.04G021000
Glyma.04G021200
Glyma.04G021300
Glyma.04G021400
Glyma.04G021500
Glyma.04G021600
Glyma.04G021700
Glyma.04G021900
Glyma.04G022100
Glyma.04G022300
Glyma.04G022600
Glyma.04G022700
Glyma.04G022800
Glyma.04G022900
Glyma.04G023000
Glyma.04G023100
Glyma.04G023200
Glyma.04G023300
Glyma.04G023400
Glyma.04G023500
Glyma.04G023600
Glyma.04G023700
Glyma.04G023800
Glyma.04G023900
Glyma.04G024000
Glyma.04G024100
Glyma.04G024200
Glyma.04G024300
Glyma.04G024400
Glyma.04G024500
Glyma.04G024600
Glyma.04G024900
Glyma.04G025000
Glyma.04G025100
Glyma.04G025300
Glyma.04G025400
Glyma.04G025500
Glyma.04G025700
Glyma.04G025800
Glyma.04G025900
Glyma.04G026000
Glyma.04G026100
Glyma.04G026200
Glyma.04G026300
Glyma.04G026400
Glyma.04G026500
Glyma.04G026600
Glyma.04G026700
Glyma.04G026800
Glyma.04G027000
Glyma.04G027100
Glyma.04G027200
Glyma.04G027300
Glyma.04G027400
Glyma.04G027600
Glyma.04G027700
Glyma.04G027800
Glyma.04G028200
Glyma.04G028300
Glyma.04G028400
Glyma.04G028500
Glyma.04G028600
Glyma.04G028900
Glyma.04G029100
Glyma.04G029200
Glyma.04G029300
Glyma.04G029400
Glyma.04G029500
Glyma.04G029600
Glyma.04G029700
Glyma.04G029800
Glyma.04G029900
Glyma.04G030000
Glyma.04G030100
Glyma.04G030200
Glyma.04G030300
Glyma.04G030400
Glyma.04G030500
Glyma.04G030600
Glyma.04G030800
Glyma.04G030900
Glyma.04G031000
Glyma.04G031100
Glyma.04G031200
Glyma.04G031300
Glyma.04G031400
Glyma.04G031600
Glyma.04G031700
Glyma.04G031800
Glyma.04G031900
Glyma.04G032000
Glyma.04G032100
Glyma.04G032400
Glyma.04G032600
Glyma.04G032700
Glyma.04G032800
Glyma.04G033100
Glyma.04G033200
Glyma.04G033300
Glyma.04G033500
Glyma.04G033600
Glyma.04G033700
Glyma.04G033800
Glyma.04G033900
Glyma.04G034000
Glyma.04G034100
Glyma.04G034200
Glyma.04G034400
Glyma.04G034500
Glyma.04G034600
Glyma.04G034700
Glyma.04G034800
Glyma.04G034900
Glyma.04G035100
Glyma.04G035200
Glyma.04G035500
Glyma.04G035600
Glyma.04G035700
Glyma.04G035800
Glyma.04G035900
Glyma.04G036000
Glyma.04G036100
Glyma.04G036200
Glyma.04G036300
Glyma.04G036400
Glyma.04G036500
Glyma.04G036600
Glyma.04G036700
Glyma.04G036800
Glyma.04G036900
Glyma.04G037000
Glyma.04G037100
Glyma.04G037200
Glyma.04G037400
Glyma.04G037500
Glyma.04G037600
Glyma.04G037700
Glyma.04G037800
Glyma.04G038000
Glyma.04G038100
Glyma.04G038200
Glyma.04G038300
Glyma.04G038400
Glyma.04G038500
Glyma.04G038600
Glyma.04G038700
Glyma.04G038800
Glyma.04G038900
Glyma.04G039100
Glyma.04G039200
Glyma.04G039300
Glyma.04G039400
Glyma.04G039600
Glyma.04G039700
Glyma.04G039800
Glyma.04G039900
Glyma.04G040000
Glyma.04G040200
Glyma.04G040300
Glyma.04G040400
Glyma.04G040600
Glyma.04G040700
Glyma.04G040900
Glyma.04G041000
Glyma.04G041200
Glyma.04G041300
Glyma.04G041400
Glyma.04G041500
Glyma.04G041700
Glyma.04G041900
Glyma.04G042000
Glyma.04G042200
Glyma.04G042300
Glyma.04G042400
Glyma.04G042500
Glyma.04G042700
Glyma.04G042800
Glyma.04G042900
Glyma.04G043100
Glyma.04G043200
Glyma.04G043300
Glyma.04G043400
Glyma.04G043500
Glyma.04G043600
Glyma.04G043700
Glyma.04G043900
Glyma.04G044000
Glyma.04G044200
Glyma.04G044300
Glyma.04G044400
Glyma.04G044500
Glyma.04G044600
Glyma.04G044700
Glyma.04G044800
Glyma.04G044900
Glyma.04G045000
Glyma.04G045100
Glyma.04G045200
Glyma.04G045400
Glyma.04G045600
Glyma.04G045700
Glyma.04G045800
Glyma.04G045900
Glyma.04G046000
Glyma.04G046100
Glyma.04G046200
Glyma.04G046500
Glyma.04G046600
Glyma.04G046700
Glyma.04G046800
Glyma.04G047000
Glyma.04G047100
Glyma.04G047200
Glyma.04G047300
Glyma.04G047400
Glyma.04G047500
Glyma.04G047800
Glyma.04G047900
Glyma.04G048000
Glyma.04G048100
Glyma.04G048200
Glyma.04G048300
Glyma.04G048400
Glyma.04G048600
Glyma.04G048900
Glyma.04G049200
Glyma.04G049300
Glyma.04G049500
Glyma.04G049700
Glyma.04G049800
Glyma.04G049900
Glyma.04G050000
Glyma.04G050100
Glyma.04G050200
Glyma.04G050300
Glyma.04G050400
Glyma.04G050500
Glyma.04G050600
Glyma.04G050700
Glyma.04G050800
Glyma.04G050900
Glyma.04G051200
Glyma.04G051500
Glyma.04G051600
Glyma.04G051800
Glyma.04G051900
Glyma.04G052000
Glyma.04G052100
Glyma.04G052200
Glyma.04G052300
Glyma.04G052400
Glyma.04G052600
Glyma.04G052700
Glyma.04G052800
Glyma.04G052900
Glyma.04G053000
Glyma.04G053100
Glyma.04G053300
Glyma.04G053600
Glyma.04G053700
Glyma.04G053800
Glyma.04G053900
Glyma.04G054000
Glyma.04G054100
Glyma.04G054200
Glyma.04G054300
Glyma.04G054400
Glyma.04G054600
Glyma.04G055100
Glyma.04G055200
Glyma.04G055300
Glyma.04G055400
Glyma.04G055500
Glyma.04G055600
Glyma.04G055700
Glyma.04G055800
Glyma.04G055900
Glyma.04G056000
Glyma.04G056100
Glyma.04G056200
Glyma.04G056400
Glyma.04G056600
Glyma.04G056800
Glyma.04G057000
Glyma.04G057100
Glyma.04G057200
Glyma.04G057400
Glyma.04G057500
Glyma.04G057700
Glyma.04G057800
Glyma.04G057900
Glyma.04G058100
Glyma.04G058200
Glyma.04G058300
Glyma.04G058500
Glyma.04G058600
Glyma.04G058800
Glyma.04G058900
Glyma.04G059000
Glyma.04G059100
Glyma.04G059200
Glyma.04G059300
Glyma.04G059400
Glyma.04G059500
Glyma.04G059600
Glyma.04G059700
Glyma.04G059800
Glyma.04G059900
Glyma.04G060000
Glyma.04G060100
Glyma.04G060200
Glyma.04G060300
Glyma.04G060400
Glyma.04G060500
Glyma.04G060600
Glyma.04G060700
Glyma.04G060800
Glyma.04G061000
Glyma.04G061100
Glyma.04G061200
Glyma.04G061400
Glyma.04G061500
Glyma.04G061600
Glyma.04G061700
Glyma.04G061800
Glyma.04G061900
Glyma.04G062000
Glyma.04G062100
Glyma.04G062200
Glyma.04G062300
Glyma.04G062400
Glyma.04G062500
Glyma.04G062700
Glyma.04G062800
Glyma.04G062900
Glyma.04G063000
Glyma.04G063100
Glyma.04G063200
Glyma.04G063400
Glyma.04G063500
Glyma.04G063600
Glyma.04G063700
Glyma.04G063800
Glyma.04G063900
Glyma.04G064100
Glyma.04G064200
Glyma.04G064300
Glyma.04G064500
Glyma.04G064600
Glyma.04G064900
Glyma.04G065000
Glyma.04G065100
Glyma.04G065200
Glyma.04G065300
Glyma.04G065400
Glyma.04G065500
Glyma.04G065600
Glyma.04G065700
Glyma.04G065800
Glyma.04G065900
Glyma.04G066000
Glyma.04G066100
Glyma.04G066300
Glyma.04G066400
Glyma.04G066500
Glyma.04G066600
Glyma.04G066700
Glyma.04G066800
Glyma.04G066900
Glyma.04G067000
Glyma.04G067200
Glyma.04G067300
Glyma.04G067400
Glyma.04G067600
Glyma.04G067700
Glyma.04G067800
Glyma.04G067900
Glyma.04G068000
Glyma.04G068100
Glyma.04G068200
Glyma.04G068400
Glyma.04G068500
Glyma.04G068700
Glyma.04G068800
Glyma.04G068900
Glyma.04G069100
Glyma.04G069200
Glyma.04G069300
Glyma.04G069500
Glyma.04G069600
Glyma.04G069700
Glyma.04G069800
Glyma.04G069900
Glyma.04G070100
Glyma.04G070200
Glyma.04G070500
Glyma.04G070600
Glyma.04G070700
Glyma.04G071000
Glyma.04G071400
Glyma.04G071500
Glyma.04G071600
Glyma.04G071700
Glyma.04G071800
Glyma.04G071900
Glyma.04G072200
Glyma.04G072300
Glyma.04G072500
Glyma.04G072600
Glyma.04G072700
Glyma.04G072800
Glyma.04G073000
Glyma.04G073100
Glyma.04G073200
Glyma.04G073700
Glyma.04G073800
Glyma.04G073900
Glyma.04G074000
Glyma.04G074100
Glyma.04G074200
Glyma.04G074300
Glyma.04G074400
Glyma.04G074500
Glyma.04G074700
Glyma.04G074800
Glyma.04G074900
Glyma.04G075000
Glyma.04G075100
Glyma.04G075200
Glyma.04G075300
Glyma.04G075400
Glyma.04G075700
Glyma.04G075800
Glyma.04G075900
Glyma.04G076000
Glyma.04G076200
Glyma.04G076300
Glyma.04G076500
Glyma.04G076600
Glyma.04G076700
Glyma.04G076900
Glyma.04G077000
Glyma.04G077300
Glyma.04G077400
Glyma.04G077500
Glyma.04G077700
Glyma.04G077900
Glyma.04G078000
Glyma.04G078100
Glyma.04G078200
Glyma.04G078300
Glyma.04G078400
Glyma.04G078500
Glyma.04G078600
Glyma.04G078700
Glyma.04G078900
Glyma.04G079000
Glyma.04G079100
Glyma.04G079200
Glyma.04G079300
Glyma.04G079400
Glyma.04G079600
Glyma.04G079700
Glyma.04G079800
Glyma.04G079900
Glyma.04G080000
Glyma.04G080200
Glyma.04G080300
Glyma.04G080400
Glyma.04G080500
Glyma.04G080600
Glyma.04G080700
Glyma.04G080800
Glyma.04G080900
Glyma.04G081100
Glyma.04G081200
Glyma.04G081400
Glyma.04G081800
Glyma.04G081900
Glyma.04G082000
Glyma.04G082100
Glyma.04G082200
Glyma.04G082300
Glyma.04G082500
Glyma.04G082700
Glyma.04G082800
Glyma.04G082900
Glyma.04G083000
Glyma.04G083100
Glyma.04G083200
Glyma.04G083800
Glyma.04G083900
Glyma.04G084000
Glyma.04G084100
Glyma.04G084200
Glyma.04G084300
Glyma.04G084400
Glyma.04G084500
Glyma.04G084600
Glyma.04G084800
Glyma.04G084900
Glyma.04G085000
Glyma.04G085200
Glyma.04G085500
Glyma.04G085800
Glyma.04G085900
Glyma.04G086000
Glyma.04G086200
Glyma.04G086300
Glyma.04G086400
Glyma.04G086500
Glyma.04G086600
Glyma.04G086800
Glyma.04G086900
Glyma.04G087000
Glyma.04G087100
Glyma.04G087200
Glyma.04G087300
Glyma.04G087400
Glyma.04G087500
Glyma.04G087700
Glyma.04G087800
Glyma.04G087900
Glyma.04G088000
Glyma.04G088100
Glyma.04G088200
Glyma.04G088300
Glyma.04G088400
Glyma.04G088500
Glyma.04G088600
Glyma.04G088700
Glyma.04G088800
Glyma.04G089000
Glyma.04G089200
Glyma.04G089300
Glyma.04G089400
Glyma.04G089500
Glyma.04G089600
Glyma.04G089700
Glyma.04G089800
Glyma.04G089900
Glyma.04G090000
Glyma.04G090100
Glyma.04G090300
Glyma.04G090400
Glyma.04G090500
Glyma.04G090800
Glyma.04G090900
Glyma.04G091200
Glyma.04G091300
Glyma.04G091400
Glyma.04G091500
Glyma.04G091600
Glyma.04G091700
Glyma.04G091800
Glyma.04G091900
Glyma.04G092100
Glyma.04G092200
Glyma.04G092300
Glyma.04G092400
Glyma.04G092600
Glyma.04G092700
Glyma.04G092800
Glyma.04G092900
Glyma.04G093100
Glyma.04G093200
Glyma.04G093300
Glyma.04G093400
Glyma.04G093500
Glyma.04G093600
Glyma.04G093800
Glyma.04G094000
Glyma.04G094100
Glyma.04G094200
Glyma.04G094300
Glyma.04G094400
Glyma.04G094500
Glyma.04G094600
Glyma.04G094900
Glyma.04G095000
Glyma.04G095200
Glyma.04G095300
Glyma.04G095500
Glyma.04G095600
Glyma.04G095700
Glyma.04G095800
Glyma.04G095900
Glyma.04G096000
Glyma.04G096100
Glyma.04G096200
Glyma.04G096300
Glyma.04G096600
Glyma.04G096700
Glyma.04G096800
Glyma.04G096900
Glyma.04G097000
Glyma.04G097100
Glyma.04G097200
Glyma.04G097300
Glyma.04G097400
Glyma.04G097500
Glyma.04G097700
Glyma.04G098000
Glyma.04G098100
Glyma.04G098400
Glyma.04G098500
Glyma.04G098600
Glyma.04G098800
Glyma.04G098900
Glyma.04G099000
Glyma.04G099100
Glyma.04G099200
Glyma.04G099300
Glyma.04G099400
Glyma.04G099600
Glyma.04G099900
Glyma.04G100100
Glyma.04G100200
Glyma.04G100300
Glyma.04G100400
Glyma.04G100600
Glyma.04G100700
Glyma.04G100900
Glyma.04G101000
Glyma.04G101100
Glyma.04G101200
Glyma.04G101300
Glyma.04G101400
Glyma.04G101500
Glyma.04G102200
Glyma.04G102300
Glyma.04G102400
Glyma.04G102600
Glyma.04G102700
Glyma.04G102800
Glyma.04G102900
Glyma.04G103000
Glyma.04G103100
Glyma.04G103300
Glyma.04G103400
Glyma.04G103500
Glyma.04G103600
Glyma.04G103700
Glyma.04G103900
Glyma.04G104100
Glyma.04G104200
Glyma.04G104300
Glyma.04G104400
Glyma.04G104500
Glyma.04G104600
Glyma.04G104800
Glyma.04G104900
Glyma.04G105000
Glyma.04G105100
Glyma.04G105500
Glyma.04G105900
Glyma.04G106300
Glyma.04G106400
Glyma.04G106500
Glyma.04G106600
Glyma.04G106800
Glyma.04G107100
Glyma.04G107300
Glyma.04G107400
Glyma.04G107500
Glyma.04G107600
Glyma.04G107900
Glyma.04G108000
Glyma.04G108100
Glyma.04G108200
Glyma.04G108500
Glyma.04G108700
Glyma.04G109000
Glyma.04G109400
Glyma.04G109900
Glyma.04G110300
Glyma.04G110400
Glyma.04G110500
Glyma.04G110600
Glyma.04G110700
Glyma.04G110900
Glyma.04G111000
Glyma.04G111200
Glyma.04G111300
Glyma.04G111500
Glyma.04G111600
Glyma.04G111700
Glyma.04G111900
Glyma.04G112300
Glyma.04G112500
Glyma.04G112600
Glyma.04G112700
Glyma.04G112800
Glyma.04G112900
Glyma.04G113000
Glyma.04G113400
Glyma.04G113700
Glyma.04G114100
Glyma.04G114200
Glyma.04G114300
Glyma.04G114400
Glyma.04G114500
Glyma.04G114600
Glyma.04G114800
Glyma.04G114900
Glyma.04G115300
Glyma.04G115500
Glyma.04G115700
Glyma.04G115900
Glyma.04G116500
Glyma.04G116700
Glyma.04G116900
Glyma.04G117400
Glyma.04G117800
Glyma.04G117900
Glyma.04G118700
Glyma.04G118900
Glyma.04G119500
Glyma.04G119600
Glyma.04G119700
Glyma.04G120000
Glyma.04G120600
Glyma.04G121000
Glyma.04G121100
Glyma.04G121300
Glyma.04G121700
Glyma.04G122100
Glyma.04G122200
Glyma.04G122400
Glyma.04G122600
Glyma.04G122700
Glyma.04G122900
Glyma.04G123100
Glyma.04G123300
Glyma.04G123500
Glyma.04G123600
Glyma.04G123700
Glyma.04G123800
Glyma.04G123900
Glyma.04G124200
Glyma.04G124300
Glyma.04G124500
Glyma.04G124800
Glyma.04G125500
Glyma.04G125600
Glyma.04G125700
Glyma.04G125800
Glyma.04G126100
Glyma.04G126300
Glyma.04G126400
Glyma.04G126500
Glyma.04G126600
Glyma.04G126700
Glyma.04G127100
Glyma.04G127200
Glyma.04G127900
Glyma.04G128100
Glyma.04G128400
Glyma.04G128500
Glyma.04G128700
Glyma.04G128800
Glyma.04G129000
Glyma.04G129500
Glyma.04G129700
Glyma.04G129800
Glyma.04G129900
Glyma.04G130100
Glyma.04G130200
Glyma.04G130300
Glyma.04G130500
Glyma.04G130600
Glyma.04G130900
Glyma.04G131100
Glyma.04G131700
Glyma.04G131800
Glyma.04G132000
Glyma.04G132200
Glyma.04G132300
Glyma.04G132400
Glyma.04G132700
Glyma.04G132900
Glyma.04G133100
Glyma.04G133400
Glyma.04G133700
Glyma.04G133800
Glyma.04G133900
Glyma.04G134100
Glyma.04G134200
Glyma.04G134300
Glyma.04G134700
Glyma.04G134800
Glyma.04G134900
Glyma.04G135000
Glyma.04G135200
Glyma.04G135300
Glyma.04G135400
Glyma.04G135700
Glyma.04G135800
Glyma.04G135900
Glyma.04G136000
Glyma.04G136200
Glyma.04G136300
Glyma.04G136600
Glyma.04G136700
Glyma.04G137000
Glyma.04G137100
Glyma.04G137200
Glyma.04G137400
Glyma.04G137600
Glyma.04G137800
Glyma.04G137900
Glyma.04G138300
Glyma.04G138500
Glyma.04G138600
Glyma.04G138700
Glyma.04G138900
Glyma.04G139100
Glyma.04G139200
Glyma.04G139400
Glyma.04G139900
Glyma.04G140400
Glyma.04G140600
Glyma.04G140900
Glyma.04G141000
Glyma.04G141400
Glyma.04G141800
Glyma.04G141900
Glyma.04G142100
Glyma.04G142300
Glyma.04G142400
Glyma.04G142800
Glyma.04G143200
Glyma.04G143400
Glyma.04G144300
Glyma.04G144600
Glyma.04G144900
Glyma.04G145000
Glyma.04G145100
Glyma.04G145200
Glyma.04G145400
Glyma.04G145600
Glyma.04G145700
Glyma.04G146000
Glyma.04G146100
Glyma.04G146600
Glyma.04G146800
Glyma.04G146900
Glyma.04G147000
Glyma.04G147100
Glyma.04G147200
Glyma.04G147500
Glyma.04G147600
Glyma.04G147700
Glyma.04G147800
Glyma.04G148100
Glyma.04G148200
Glyma.04G148300
Glyma.04G148400
Glyma.04G148800
Glyma.04G149200
Glyma.04G149300
Glyma.04G149600
Glyma.04G149900
Glyma.04G150400
Glyma.04G150500
Glyma.04G150600
Glyma.04G150900
Glyma.04G151000
Glyma.04G151200
Glyma.04G151300
Glyma.04G151500
Glyma.04G151600
Glyma.04G151700
Glyma.04G152100
Glyma.04G152200
Glyma.04G152700
Glyma.04G152800
Glyma.04G152900
Glyma.04G153100
Glyma.04G153300
Glyma.04G153400
Glyma.04G153700
Glyma.04G154000
Glyma.04G154100
Glyma.04G154300
Glyma.04G154400
Glyma.04G154500
Glyma.04G154600
Glyma.04G155000
Glyma.04G155100
Glyma.04G155200
Glyma.04G155300
Glyma.04G155400
Glyma.04G155600
Glyma.04G155800
Glyma.04G155900
Glyma.04G156000
Glyma.04G156100
Glyma.04G156200
Glyma.04G156300
Glyma.04G156400
Glyma.04G156900
Glyma.04G157200
Glyma.04G157300
Glyma.04G157500
Glyma.04G157600
Glyma.04G157700
Glyma.04G157800
Glyma.04G158100
Glyma.04G158400
Glyma.04G158600
Glyma.04G158800
Glyma.04G159100
Glyma.04G159200
Glyma.04G159300
Glyma.04G159600
Glyma.04G159700
Glyma.04G160100
Glyma.04G160400
Glyma.04G160500
Glyma.04G160700
Glyma.04G160800
Glyma.04G160900
Glyma.04G161000
Glyma.04G161300
Glyma.04G161400
Glyma.04G161600
Glyma.04G162100
Glyma.04G162400
Glyma.04G162600
Glyma.04G162700
Glyma.04G162800
Glyma.04G163000
Glyma.04G163100
Glyma.04G163400
Glyma.04G163600
Glyma.04G164100
Glyma.04G164200
Glyma.04G164300
Glyma.04G164400
Glyma.04G164500
Glyma.04G165000
Glyma.04G165100
Glyma.04G165400
Glyma.04G165500
Glyma.04G165600
Glyma.04G165700
Glyma.04G165800
Glyma.04G165900
Glyma.04G166100
Glyma.04G166300
Glyma.04G166600
Glyma.04G166700
Glyma.04G166900
Glyma.04G167200
Glyma.04G167300
Glyma.04G167400
Glyma.04G167500
Glyma.04G167800
Glyma.04G167900
Glyma.04G168100
Glyma.04G168300
Glyma.04G168400
Glyma.04G168500
Glyma.04G168700
Glyma.04G169000
Glyma.04G169100
Glyma.04G169200
Glyma.04G169300
Glyma.04G169500
Glyma.04G169600
Glyma.04G169900
Glyma.04G170100
Glyma.04G170300
Glyma.04G170400
Glyma.04G170500
Glyma.04G170600
Glyma.04G171200
Glyma.04G171300
Glyma.04G171400
Glyma.04G171700
Glyma.04G171800
Glyma.04G171900
Glyma.04G172300
Glyma.04G172500
Glyma.04G172800
Glyma.04G173100
Glyma.04G173200
Glyma.04G173300
Glyma.04G173500
Glyma.04G174200
Glyma.04G174400
Glyma.04G174500
Glyma.04G174600
Glyma.04G174700
Glyma.04G174800
Glyma.04G175100
Glyma.04G175300
Glyma.04G175400
Glyma.04G175700
Glyma.04G175900
Glyma.04G176000
Glyma.04G176300
Glyma.04G176400
Glyma.04G176500
Glyma.04G176600
Glyma.04G176800
Glyma.04G176900
Glyma.04G177000
Glyma.04G177200
Glyma.04G177300
Glyma.04G177600
Glyma.04G177700
Glyma.04G177900
Glyma.04G178000
Glyma.04G178100
Glyma.04G178200
Glyma.04G178400
Glyma.04G178500
Glyma.04G178700
Glyma.04G178800
Glyma.04G178900
Glyma.04G179100
Glyma.04G179300
Glyma.04G179400
Glyma.04G179500
Glyma.04G179600
Glyma.04G179700
Glyma.04G179800
Glyma.04G179900
Glyma.04G180000
Glyma.04G180100
Glyma.04G180200
Glyma.04G180400
Glyma.04G180800
Glyma.04G180900
Glyma.04G181200
Glyma.04G181300
Glyma.04G181500
Glyma.04G181900
Glyma.04G182000
Glyma.04G182100
Glyma.04G182300
Glyma.04G182600
Glyma.04G182700
Glyma.04G182900
Glyma.04G183100
Glyma.04G183300
Glyma.04G183400
Glyma.04G183700
Glyma.04G184000
Glyma.04G184300
Glyma.04G184500
Glyma.04G184600
Glyma.04G184700
Glyma.04G184900
Glyma.04G185000
Glyma.04G185200
Glyma.04G185300
Glyma.04G185500
Glyma.04G185600
Glyma.04G185700
Glyma.04G185800
Glyma.04G185900
Glyma.04G186200
Glyma.04G186300
Glyma.04G186400
Glyma.04G186500
Glyma.04G186600
Glyma.04G186700
Glyma.04G186800
Glyma.04G186900
Glyma.04G187000
Glyma.04G187300
Glyma.04G187500
Glyma.04G187600
Glyma.04G187700
Glyma.04G187800
Glyma.04G188000
Glyma.04G188100
Glyma.04G188200
Glyma.04G188400
Glyma.04G188500
Glyma.04G188600
Glyma.04G188700
Glyma.04G188800
Glyma.04G188900
Glyma.04G189000
Glyma.04G189200
Glyma.04G189300
Glyma.04G189600
Glyma.04G189900
Glyma.04G190000
Glyma.04G190100
Glyma.04G190200
Glyma.04G190300
Glyma.04G190400
Glyma.04G190500
Glyma.04G190700
Glyma.04G190800
Glyma.04G190900
Glyma.04G191100
Glyma.04G191200
Glyma.04G191400
Glyma.04G191500
Glyma.04G191600
Glyma.04G191700
Glyma.04G191800
Glyma.04G191900
Glyma.04G192000
Glyma.04G192100
Glyma.04G192200
Glyma.04G192300
Glyma.04G192400
Glyma.04G192500
Glyma.04G192600
Glyma.04G192800
Glyma.04G192900
Glyma.04G193000
Glyma.04G193100
Glyma.04G193200
Glyma.04G193400
Glyma.04G193500
Glyma.04G193600
Glyma.04G193700
Glyma.04G193800
Glyma.04G193900
Glyma.04G194000
Glyma.04G194100
Glyma.04G194200
Glyma.04G194300
Glyma.04G194400
Glyma.04G194500
Glyma.04G194600
Glyma.04G194700
Glyma.04G194800
Glyma.04G194900
Glyma.04G195000
Glyma.04G195100
Glyma.04G195200
Glyma.04G195300
Glyma.04G195500
Glyma.04G195600
Glyma.04G195700
Glyma.04G195900
Glyma.04G196000
Glyma.04G196100
Glyma.04G196200
Glyma.04G196300
Glyma.04G196400
Glyma.04G196500
Glyma.04G196600
Glyma.04G196700
Glyma.04G196800
Glyma.04G196900
Glyma.04G197100
Glyma.04G197200
Glyma.04G197300
Glyma.04G197400
Glyma.04G197600
Glyma.04G197900
Glyma.04G198000
Glyma.04G198200
Glyma.04G198400
Glyma.04G198500
Glyma.04G198600
Glyma.04G198700
Glyma.04G198900
Glyma.04G199100
Glyma.04G199200
Glyma.04G199300
Glyma.04G199400
Glyma.04G199500
Glyma.04G199600
Glyma.04G199700
Glyma.04G199900
Glyma.04G200000
Glyma.04G200100
Glyma.04G200200
Glyma.04G200300
Glyma.04G200400
Glyma.04G200500
Glyma.04G200600
Glyma.04G200700
Glyma.04G200900
Glyma.04G201000
Glyma.04G201200
Glyma.04G201300
Glyma.04G201400
Glyma.04G201500
Glyma.04G202000
Glyma.04G202100
Glyma.04G202200
Glyma.04G202300
Glyma.04G202400
Glyma.04G202500
Glyma.04G202600
Glyma.04G202800
Glyma.04G202900
Glyma.04G203000
Glyma.04G203100
Glyma.04G203200
Glyma.04G203300
Glyma.04G203400
Glyma.04G203500
Glyma.04G203600
Glyma.04G203800
Glyma.04G203900
Glyma.04G204100
Glyma.04G204300
Glyma.04G204400
Glyma.04G204500
Glyma.04G204600
Glyma.04G204800
Glyma.04G205000
Glyma.04G205100
Glyma.04G205300
Glyma.04G205400
Glyma.04G205600
Glyma.04G205700
Glyma.04G205800
Glyma.04G206000
Glyma.04G206100
Glyma.04G206300
Glyma.04G206400
Glyma.04G206500
Glyma.04G206600
Glyma.04G206700
Glyma.04G206800
Glyma.04G206900
Glyma.04G207200
Glyma.04G207300
Glyma.04G207600
Glyma.04G207700
Glyma.04G207800
Glyma.04G207900
Glyma.04G208000
Glyma.04G208100
Glyma.04G208200
Glyma.04G208300
Glyma.04G208500
Glyma.04G208600
Glyma.04G208900
Glyma.04G209000
Glyma.04G209100
Glyma.04G209200
Glyma.04G209300
Glyma.04G209400
Glyma.04G209600
Glyma.04G209700
Glyma.04G209800
Glyma.04G209900
Glyma.04G210000
Glyma.04G210100
Glyma.04G210200
Glyma.04G210500
Glyma.04G210600
Glyma.04G210700
Glyma.04G211000
Glyma.04G211100
Glyma.04G211300
Glyma.04G211700
Glyma.04G212000
Glyma.04G212100
Glyma.04G212300
Glyma.04G212400
Glyma.04G212600
Glyma.04G212800
Glyma.04G213000
Glyma.04G213100
Glyma.04G213200
Glyma.04G213300
Glyma.04G213400
Glyma.04G213700
Glyma.04G213800
Glyma.04G214000
Glyma.04G214100
Glyma.04G214200
Glyma.04G214400
Glyma.04G214500
Glyma.04G214600
Glyma.04G214700
Glyma.04G214900
Glyma.04G215200
Glyma.04G215300
Glyma.04G215400
Glyma.04G215500
Glyma.04G215600
Glyma.04G215800
Glyma.04G215900
Glyma.04G216000
Glyma.04G216100
Glyma.04G216200
Glyma.04G216300
Glyma.04G216400
Glyma.04G216700
Glyma.04G217100
Glyma.04G217200
Glyma.04G217300
Glyma.04G217500
Glyma.04G217600
Glyma.04G218200
Glyma.04G218300
Glyma.04G218400
Glyma.04G218500
Glyma.04G218700
Glyma.04G218800
Glyma.04G218900
Glyma.04G219000
Glyma.04G219100
Glyma.04G219200
Glyma.04G219400
Glyma.04G219500
Glyma.04G219600
Glyma.04G219700
Glyma.04G220000
Glyma.04G220100
Glyma.04G220200
Glyma.04G220300
Glyma.04G220400
Glyma.04G220500
Glyma.04G220600
Glyma.04G220700
Glyma.04G220800
Glyma.04G220900
Glyma.04G221000
Glyma.04G221200
Glyma.04G221300
Glyma.04G221400
Glyma.04G221500
Glyma.04G221600
Glyma.04G221700
Glyma.04G221900
Glyma.04G222000
Glyma.04G222100
Glyma.04G222200
Glyma.04G222300
Glyma.04G222400
Glyma.04G222500
Glyma.04G222600
Glyma.04G222800
Glyma.04G222900
Glyma.04G223000
Glyma.04G223100
Glyma.04G223200
Glyma.04G223300
Glyma.04G223500
Glyma.04G223600
Glyma.04G223700
Glyma.04G223800
Glyma.04G223900
Glyma.04G224000
Glyma.04G224200
Glyma.04G224300
Glyma.04G224400
Glyma.04G224700
Glyma.04G224900
Glyma.04G225000
Glyma.04G225100
Glyma.04G225300
Glyma.04G225500
Glyma.04G225600
Glyma.04G225700
Glyma.04G225900
Glyma.04G226100
Glyma.04G226400
Glyma.04G226500
Glyma.04G226600
Glyma.04G226700
Glyma.04G226900
Glyma.04G227000
Glyma.04G227100
Glyma.04G227200
Glyma.04G227300
Glyma.04G227400
Glyma.04G227500
Glyma.04G227700
Glyma.04G227900
Glyma.04G228000
Glyma.04G228100
Glyma.04G228200
Glyma.04G228300
Glyma.04G228400
Glyma.04G228500
Glyma.04G228600
Glyma.04G228700
Glyma.04G228900
Glyma.04G229000
Glyma.04G229200
Glyma.04G229300
Glyma.04G229400
Glyma.04G229500
Glyma.04G229600
Glyma.04G229700
Glyma.04G229800
Glyma.04G229900
Glyma.04G230000
Glyma.04G230100
Glyma.04G230400
Glyma.04G230600
Glyma.04G230700
Glyma.04G230800
Glyma.04G231000
Glyma.04G231100
Glyma.04G231400
Glyma.04G231500
Glyma.04G231600
Glyma.04G231700
Glyma.04G231800
Glyma.04G231900
Glyma.04G232000
Glyma.04G232100
Glyma.04G232200
Glyma.04G232300
Glyma.04G232400
Glyma.04G232500
Glyma.04G232600
Glyma.04G232700
Glyma.04G232900
Glyma.04G233000
Glyma.04G233100
Glyma.04G233200
Glyma.04G233300
Glyma.04G233400
Glyma.04G233500
Glyma.04G233600
Glyma.04G233700
Glyma.04G233800
Glyma.04G233900
Glyma.04G234000
Glyma.04G234100
Glyma.04G234300
Glyma.04G234400
Glyma.04G234500
Glyma.04G234700
Glyma.04G234800
Glyma.04G234900
Glyma.04G235100
Glyma.04G235200
Glyma.04G235400
Glyma.04G235500
Glyma.04G235600
Glyma.04G235700
Glyma.04G235800
Glyma.04G235900
Glyma.04G236000
Glyma.04G236100
Glyma.04G236200
Glyma.04G236300
Glyma.04G236400
Glyma.04G236500
Glyma.04G236600
Glyma.04G236700
Glyma.04G236800
Glyma.04G236900
Glyma.04G237000
Glyma.04G237100
Glyma.04G237200
Glyma.04G237300
Glyma.04G237400
Glyma.04G237500
Glyma.04G237600
Glyma.04G237700
Glyma.04G237900
Glyma.04G238000
Glyma.04G238100
Glyma.04G238200
Glyma.04G238300
Glyma.04G238400
Glyma.04G238500
Glyma.04G238600
Glyma.04G238700
Glyma.04G238800
Glyma.04G238900
Glyma.04G239000
Glyma.04G239200
Glyma.04G239300
Glyma.04G239400
Glyma.04G239600
Glyma.04G239700
Glyma.04G239800
Glyma.04G239900
Glyma.04G240000
Glyma.04G240100
Glyma.04G240300
Glyma.04G240400
Glyma.04G240500
Glyma.04G240600
Glyma.04G240800
Glyma.04G240900
Glyma.04G241000
Glyma.04G241400
Glyma.04G241900
Glyma.04G242000
Glyma.04G242100
Glyma.04G242300
Glyma.04G242400
Glyma.04G242700
Glyma.04G242800
Glyma.04G243000
Glyma.04G243100
Glyma.04G243500
Glyma.04G243600
Glyma.04G243800
Glyma.04G243900
Glyma.04G244000
Glyma.04G244200
Glyma.04G244300
Glyma.04G244400
Glyma.04G244800
Glyma.04G244900
Glyma.04G245000
Glyma.04G245100
Glyma.04G245200
Glyma.04G245400
Glyma.04G245500
Glyma.04G245700
Glyma.04G245800
Glyma.04G245900
Glyma.04G246100
Glyma.04G246200
Glyma.04G246400
Glyma.04G246600
Glyma.04G246800
Glyma.04G246900
Glyma.04G247000
Glyma.04G247200
Glyma.04G247300
Glyma.04G247500
Glyma.04G247600
Glyma.04G247700
Glyma.04G247800
Glyma.04G247900
Glyma.04G248100
Glyma.04G248300
Glyma.04G248400
Glyma.04G248500
Glyma.04G248700
Glyma.04G248900
Glyma.04G249000
Glyma.04G249100
Glyma.04G249300
Glyma.04G249400
Glyma.04G249500
Glyma.04G249600
Glyma.04G249700
Glyma.04G249900
Glyma.04G250000
Glyma.04G250100
Glyma.04G250200
Glyma.04G250300
Glyma.04G250400
Glyma.04G250500
Glyma.04G250600
Glyma.04G250900
Glyma.04G251000
Glyma.04G251100
Glyma.04G251200
Glyma.04G251300
Glyma.04G251400
Glyma.04G251600
Glyma.04G251700
Glyma.04G251800
Glyma.04G251900
Glyma.04G252000
Glyma.04G252100
Glyma.04G252300
Glyma.04G252400
Glyma.04G252600
Glyma.04G252700
Glyma.04G252800
Glyma.04G252900
Glyma.04G253000
Glyma.04G253100
Glyma.04G253300
Glyma.04G253400
Glyma.04G253500
Glyma.04G253600
Glyma.04G253700
Glyma.04G253800
Glyma.04G253900
Glyma.04G254000
Glyma.04G254100
Glyma.04G254200
Glyma.04G254300
Glyma.04G254400
Glyma.04G254600
Glyma.04G254700
Glyma.04G254800
Glyma.04G254900
Glyma.04G255000
Glyma.04G255100
Glyma.04G255200
Glyma.04G255300
Glyma.04G255400
Glyma.04G255500
Glyma.04G255600
Glyma.04G255700
Glyma.04G255800
Glyma.04G255900
Glyma.04G256100
Glyma.04G256200
Glyma.04G256300
Glyma.04G256400
Glyma.04G256600
Glyma.04G256700
Glyma.04G256800
Glyma.04G256900
Glyma.04G257000
Glyma.04G257100
Glyma.04G257200
Glyma.04G257300
Glyma.05G000200
Glyma.05G000300
Glyma.05G000400
Glyma.05G000500
Glyma.05G000600
Glyma.05G000700
Glyma.05G000800
Glyma.05G000900
Glyma.05G001000
Glyma.05G001100
Glyma.05G001200
Glyma.05G001400
Glyma.05G001500
Glyma.05G001600
Glyma.05G001700
Glyma.05G001800
Glyma.05G001900
Glyma.05G002000
Glyma.05G002200
Glyma.05G002300
Glyma.05G002400
Glyma.05G002500
Glyma.05G002600
Glyma.05G002800
Glyma.05G003100
Glyma.05G003200
Glyma.05G003400
Glyma.05G003500
Glyma.05G003600
Glyma.05G003800
Glyma.05G003900
Glyma.05G004000
Glyma.05G004100
Glyma.05G004200
Glyma.05G004400
Glyma.05G004500
Glyma.05G004600
Glyma.05G004700
Glyma.05G004800
Glyma.05G004900
Glyma.05G005000
Glyma.05G005200
Glyma.05G005300
Glyma.05G005500
Glyma.05G005600
Glyma.05G005900
Glyma.05G006000
Glyma.05G006100
Glyma.05G006200
Glyma.05G006300
Glyma.05G006400
Glyma.05G006600
Glyma.05G006700
Glyma.05G006800
Glyma.05G007000
Glyma.05G007100
Glyma.05G007200
Glyma.05G007400
Glyma.05G007600
Glyma.05G007700
Glyma.05G007800
Glyma.05G008000
Glyma.05G008100
Glyma.05G008200
Glyma.05G008300
Glyma.05G008400
Glyma.05G008600
Glyma.05G008800
Glyma.05G009000
Glyma.05G009200
Glyma.05G009400
Glyma.05G009500
Glyma.05G009700
Glyma.05G009800
Glyma.05G010000
Glyma.05G010200
Glyma.05G010300
Glyma.05G010500
Glyma.05G010600
Glyma.05G010700
Glyma.05G010800
Glyma.05G010900
Glyma.05G011000
Glyma.05G011100
Glyma.05G011200
Glyma.05G011300
Glyma.05G011400
Glyma.05G011500
Glyma.05G011600
Glyma.05G011700
Glyma.05G011800
Glyma.05G011900
Glyma.05G012100
Glyma.05G012200
Glyma.05G012300
Glyma.05G012400
Glyma.05G012500
Glyma.05G012600
Glyma.05G012700
Glyma.05G012800
Glyma.05G012900
Glyma.05G013000
Glyma.05G013100
Glyma.05G013200
Glyma.05G013300
Glyma.05G013400
Glyma.05G013500
Glyma.05G013600
Glyma.05G013700
Glyma.05G013800
Glyma.05G013900
Glyma.05G014000
Glyma.05G014200
Glyma.05G014300
Glyma.05G014400
Glyma.05G014600
Glyma.05G014700
Glyma.05G014800
Glyma.05G014900
Glyma.05G015000
Glyma.05G015100
Glyma.05G015200
Glyma.05G015300
Glyma.05G015400
Glyma.05G015500
Glyma.05G015700
Glyma.05G016000
Glyma.05G016100
Glyma.05G016200
Glyma.05G016300
Glyma.05G016400
Glyma.05G016500
Glyma.05G016600
Glyma.05G016700
Glyma.05G016800
Glyma.05G016900
Glyma.05G017100
Glyma.05G017300
Glyma.05G017500
Glyma.05G017700
Glyma.05G017800
Glyma.05G017900
Glyma.05G018000
Glyma.05G018100
Glyma.05G018200
Glyma.05G018300
Glyma.05G018500
Glyma.05G018800
Glyma.05G018900
Glyma.05G019000
Glyma.05G019200
Glyma.05G019400
Glyma.05G019500
Glyma.05G019600
Glyma.05G019700
Glyma.05G019800
Glyma.05G019900
Glyma.05G020100
Glyma.05G020200
Glyma.05G020300
Glyma.05G020500
Glyma.05G020600
Glyma.05G020700
Glyma.05G020800
Glyma.05G020900
Glyma.05G021000
Glyma.05G021100
Glyma.05G021300
Glyma.05G021400
Glyma.05G021500
Glyma.05G021700
Glyma.05G021800
Glyma.05G021900
Glyma.05G022100
Glyma.05G022200
Glyma.05G022300
Glyma.05G022400
Glyma.05G022500
Glyma.05G022800
Glyma.05G022900
Glyma.05G023000
Glyma.05G023100
Glyma.05G023200
Glyma.05G023300
Glyma.05G023400
Glyma.05G023500
Glyma.05G023700
Glyma.05G023800
Glyma.05G023900
Glyma.05G024000
Glyma.05G024200
Glyma.05G024300
Glyma.05G024400
Glyma.05G024500
Glyma.05G024600
Glyma.05G024700
Glyma.05G024800
Glyma.05G025000
Glyma.05G025100
Glyma.05G025200
Glyma.05G025300
Glyma.05G025400
Glyma.05G025500
Glyma.05G025900
Glyma.05G026000
Glyma.05G026100
Glyma.05G026200
Glyma.05G026300
Glyma.05G026600
Glyma.05G026900
Glyma.05G027000
Glyma.05G027100
Glyma.05G027300
Glyma.05G027400
Glyma.05G027500
Glyma.05G027600
Glyma.05G027700
Glyma.05G027800
Glyma.05G028000
Glyma.05G028200
Glyma.05G028300
Glyma.05G028500
Glyma.05G028600
Glyma.05G028700
Glyma.05G028800
Glyma.05G028900
Glyma.05G029000
Glyma.05G029200
Glyma.05G029300
Glyma.05G029400
Glyma.05G029500
Glyma.05G029600
Glyma.05G029700
Glyma.05G029800
Glyma.05G029900
Glyma.05G030000
Glyma.05G030100
Glyma.05G030400
Glyma.05G030500
Glyma.05G030600
Glyma.05G030700
Glyma.05G030800
Glyma.05G030900
Glyma.05G031000
Glyma.05G031100
Glyma.05G031300
Glyma.05G031400
Glyma.05G031500
Glyma.05G031600
Glyma.05G031700
Glyma.05G031800
Glyma.05G031900
Glyma.05G032000
Glyma.05G032100
Glyma.05G032200
Glyma.05G032300
Glyma.05G032400
Glyma.05G032500
Glyma.05G032600
Glyma.05G032700
Glyma.05G032800
Glyma.05G033000
Glyma.05G033200
Glyma.05G033400
Glyma.05G033500
Glyma.05G033600
Glyma.05G033800
Glyma.05G033900
Glyma.05G034000
Glyma.05G034100
Glyma.05G034200
Glyma.05G034300
Glyma.05G034500
Glyma.05G034600
Glyma.05G034700
Glyma.05G034800
Glyma.05G034900
Glyma.05G035000
Glyma.05G035100
Glyma.05G035200
Glyma.05G035300
Glyma.05G035500
Glyma.05G035600
Glyma.05G035700
Glyma.05G035800
Glyma.05G035900
Glyma.05G036000
Glyma.05G036200
Glyma.05G036300
Glyma.05G036500
Glyma.05G036600
Glyma.05G036900
Glyma.05G037000
Glyma.05G037100
Glyma.05G037200
Glyma.05G037400
Glyma.05G037500
Glyma.05G037600
Glyma.05G037700
Glyma.05G037800
Glyma.05G038000
Glyma.05G038100
Glyma.05G038300
Glyma.05G038400
Glyma.05G038600
Glyma.05G038800
Glyma.05G038900
Glyma.05G039000
Glyma.05G039200
Glyma.05G039300
Glyma.05G039400
Glyma.05G039500
Glyma.05G039700
Glyma.05G039800
Glyma.05G039900
Glyma.05G040000
Glyma.05G040100
Glyma.05G040200
Glyma.05G040400
Glyma.05G040600
Glyma.05G040700
Glyma.05G040800
Glyma.05G040900
Glyma.05G041000
Glyma.05G041300
Glyma.05G041400
Glyma.05G041600
Glyma.05G041700
Glyma.05G041800
Glyma.05G041900
Glyma.05G042200
Glyma.05G042300
Glyma.05G042400
Glyma.05G042600
Glyma.05G042700
Glyma.05G042900
Glyma.05G043100
Glyma.05G043200
Glyma.05G043300
Glyma.05G043400
Glyma.05G043500
Glyma.05G043600
Glyma.05G043700
Glyma.05G043800
Glyma.05G043900
Glyma.05G044000
Glyma.05G044100
Glyma.05G044200
Glyma.05G044300
Glyma.05G044400
Glyma.05G044500
Glyma.05G044600
Glyma.05G044700
Glyma.05G044800
Glyma.05G044900
Glyma.05G045000
Glyma.05G045100
Glyma.05G045200
Glyma.05G045500
Glyma.05G045700
Glyma.05G045900
Glyma.05G046000
Glyma.05G046100
Glyma.05G046300
Glyma.05G046400
Glyma.05G046700
Glyma.05G046900
Glyma.05G047100
Glyma.05G047300
Glyma.05G047400
Glyma.05G047500
Glyma.05G047600
Glyma.05G047700
Glyma.05G047800
Glyma.05G047900
Glyma.05G048000
Glyma.05G048200
Glyma.05G048400
Glyma.05G048500
Glyma.05G048700
Glyma.05G048800
Glyma.05G048900
Glyma.05G049000
Glyma.05G049200
Glyma.05G049300
Glyma.05G049400
Glyma.05G049500
Glyma.05G049600
Glyma.05G049800
Glyma.05G049900
Glyma.05G050000
Glyma.05G050100
Glyma.05G050400
Glyma.05G050500
Glyma.05G050600
Glyma.05G050700
Glyma.05G050800
Glyma.05G051000
Glyma.05G051100
Glyma.05G051300
Glyma.05G051400
Glyma.05G051600
Glyma.05G051700
Glyma.05G051800
Glyma.05G052100
Glyma.05G052300
Glyma.05G052400
Glyma.05G052500
Glyma.05G052600
Glyma.05G052700
Glyma.05G052800
Glyma.05G052900
Glyma.05G053000
Glyma.05G053100
Glyma.05G053200
Glyma.05G053300
Glyma.05G053400
Glyma.05G053500
Glyma.05G053600
Glyma.05G053800
Glyma.05G053900
Glyma.05G054200
Glyma.05G054300
Glyma.05G054500
Glyma.05G054600
Glyma.05G054700
Glyma.05G054800
Glyma.05G054900
Glyma.05G055000
Glyma.05G055100
Glyma.05G055200
Glyma.05G055300
Glyma.05G055400
Glyma.05G055500
Glyma.05G055600
Glyma.05G055700
Glyma.05G055900
Glyma.05G056000
Glyma.05G056100
Glyma.05G056200
Glyma.05G056300
Glyma.05G056400
Glyma.05G056500
Glyma.05G056600
Glyma.05G056700
Glyma.05G056800
Glyma.05G057000
Glyma.05G057100
Glyma.05G057200
Glyma.05G057400
Glyma.05G057500
Glyma.05G057600
Glyma.05G057800
Glyma.05G058000
Glyma.05G058100
Glyma.05G058200
Glyma.05G058300
Glyma.05G058400
Glyma.05G058500
Glyma.05G058700
Glyma.05G058900
Glyma.05G059000
Glyma.05G059100
Glyma.05G059200
Glyma.05G059300
Glyma.05G059400
Glyma.05G059500
Glyma.05G059600
Glyma.05G059800
Glyma.05G059900
Glyma.05G060100
Glyma.05G060200
Glyma.05G060300
Glyma.05G060400
Glyma.05G060500
Glyma.05G060900
Glyma.05G061000
Glyma.05G061200
Glyma.05G061300
Glyma.05G061400
Glyma.05G061500
Glyma.05G061700
Glyma.05G062000
Glyma.05G062100
Glyma.05G062200
Glyma.05G062300
Glyma.05G062400
Glyma.05G062500
Glyma.05G062700
Glyma.05G062900
Glyma.05G063000
Glyma.05G063100
Glyma.05G063200
Glyma.05G063500
Glyma.05G063600
Glyma.05G063800
Glyma.05G063900
Glyma.05G064100
Glyma.05G064200
Glyma.05G064300
Glyma.05G064400
Glyma.05G064600
Glyma.05G064700
Glyma.05G064800
Glyma.05G065900
Glyma.05G066100
Glyma.05G066200
Glyma.05G066500
Glyma.05G066600
Glyma.05G066700
Glyma.05G066800
Glyma.05G067000
Glyma.05G067100
Glyma.05G067200
Glyma.05G067300
Glyma.05G067400
Glyma.05G067500
Glyma.05G067700
Glyma.05G067800
Glyma.05G067900
Glyma.05G068000
Glyma.05G068100
Glyma.05G068200
Glyma.05G068400
Glyma.05G068500
Glyma.05G068600
Glyma.05G068700
Glyma.05G068800
Glyma.05G068900
Glyma.05G069100
Glyma.05G069400
Glyma.05G070000
Glyma.05G070200
Glyma.05G070300
Glyma.05G070400
Glyma.05G070500
Glyma.05G070600
Glyma.05G070700
Glyma.05G072100
Glyma.05G072200
Glyma.05G072300
Glyma.05G072600
Glyma.05G073100
Glyma.05G073200
Glyma.05G073300
Glyma.05G073400
Glyma.05G073500
Glyma.05G073600
Glyma.05G073700
Glyma.05G073800
Glyma.05G074200
Glyma.05G074400
Glyma.05G074800
Glyma.05G074900
Glyma.05G075000
Glyma.05G075100
Glyma.05G075200
Glyma.05G075400
Glyma.05G075600
Glyma.05G075800
Glyma.05G075900
Glyma.05G076100
Glyma.05G076200
Glyma.05G076300
Glyma.05G076500
Glyma.05G076600
Glyma.05G076700
Glyma.05G076800
Glyma.05G077100
Glyma.05G077200
Glyma.05G077300
Glyma.05G077800
Glyma.05G077900
Glyma.05G078000
Glyma.05G078300
Glyma.05G078900
Glyma.05G079000
Glyma.05G079100
Glyma.05G079200
Glyma.05G079400
Glyma.05G079500
Glyma.05G079700
Glyma.05G079800
Glyma.05G079900
Glyma.05G080100
Glyma.05G080300
Glyma.05G080400
Glyma.05G080500
Glyma.05G080800
Glyma.05G080900
Glyma.05G081300
Glyma.05G081400
Glyma.05G081900
Glyma.05G082200
Glyma.05G082400
Glyma.05G082500
Glyma.05G083000
Glyma.05G083300
Glyma.05G083600
Glyma.05G083800
Glyma.05G083900
Glyma.05G084000
Glyma.05G084200
Glyma.05G084300
Glyma.05G084400
Glyma.05G084500
Glyma.05G084600
Glyma.05G085000
Glyma.05G085200
Glyma.05G085400
Glyma.05G085500
Glyma.05G085600
Glyma.05G085700
Glyma.05G086400
Glyma.05G086600
Glyma.05G086900
Glyma.05G087100
Glyma.05G087300
Glyma.05G087400
Glyma.05G087600
Glyma.05G088000
Glyma.05G088100
Glyma.05G088300
Glyma.05G088400
Glyma.05G088700
Glyma.05G088800
Glyma.05G089000
Glyma.05G089100
Glyma.05G089200
Glyma.05G089300
Glyma.05G089400
Glyma.05G089700
Glyma.05G089900
Glyma.05G090000
Glyma.05G090100
Glyma.05G090400
Glyma.05G090500
Glyma.05G090600
Glyma.05G090900
Glyma.05G091100
Glyma.05G091200
Glyma.05G091600
Glyma.05G091800
Glyma.05G092000
Glyma.05G092200
Glyma.05G092300
Glyma.05G092400
Glyma.05G092800
Glyma.05G092900
Glyma.05G093000
Glyma.05G094000
Glyma.05G094300
Glyma.05G094400
Glyma.05G094500
Glyma.05G094700
Glyma.05G095400
Glyma.05G095500
Glyma.05G095600
Glyma.05G095800
Glyma.05G095900
Glyma.05G096000
Glyma.05G096300
Glyma.05G096500
Glyma.05G096800
Glyma.05G096900
Glyma.05G097100
Glyma.05G097300
Glyma.05G097400
Glyma.05G097800
Glyma.05G098200
Glyma.05G098600
Glyma.05G098700
Glyma.05G098800
Glyma.05G098900
Glyma.05G099000
Glyma.05G099200
Glyma.05G099300
Glyma.05G099500
Glyma.05G099700
Glyma.05G100000
Glyma.05G100400
Glyma.05G100500
Glyma.05G100900
Glyma.05G101300
Glyma.05G101700
Glyma.05G101800
Glyma.05G101900
Glyma.05G102000
Glyma.05G102100
Glyma.05G102300
Glyma.05G102400
Glyma.05G102600
Glyma.05G102800
Glyma.05G102900
Glyma.05G103000
Glyma.05G103100
Glyma.05G103200
Glyma.05G103300
Glyma.05G103500
Glyma.05G103600
Glyma.05G103800
Glyma.05G103900
Glyma.05G104000
Glyma.05G104100
Glyma.05G104200
Glyma.05G104300
Glyma.05G104400
Glyma.05G104600
Glyma.05G104900
Glyma.05G105000
Glyma.05G105100
Glyma.05G105200
Glyma.05G105300
Glyma.05G105500
Glyma.05G105600
Glyma.05G105700
Glyma.05G105800
Glyma.05G105900
Glyma.05G106000
Glyma.05G106100
Glyma.05G106500
Glyma.05G106700
Glyma.05G106800
Glyma.05G107000
Glyma.05G107300
Glyma.05G107500
Glyma.05G107600
Glyma.05G107700
Glyma.05G107800
Glyma.05G108200
Glyma.05G108600
Glyma.05G108800
Glyma.05G109300
Glyma.05G109500
Glyma.05G109600
Glyma.05G109800
Glyma.05G109900
Glyma.05G110000
Glyma.05G110100
Glyma.05G110200
Glyma.05G110400
Glyma.05G110500
Glyma.05G110600
Glyma.05G110700
Glyma.05G110900
Glyma.05G111200
Glyma.05G111500
Glyma.05G111800
Glyma.05G111900
Glyma.05G112000
Glyma.05G112100
Glyma.05G112200
Glyma.05G112400
Glyma.05G112600
Glyma.05G112700
Glyma.05G113300
Glyma.05G113400
Glyma.05G113600
Glyma.05G113700
Glyma.05G114000
Glyma.05G114300
Glyma.05G114500
Glyma.05G114700
Glyma.05G114800
Glyma.05G114900
Glyma.05G115000
Glyma.05G115100
Glyma.05G115200
Glyma.05G115700
Glyma.05G116300
Glyma.05G116700
Glyma.05G116800
Glyma.05G116900
Glyma.05G117000
Glyma.05G117300
Glyma.05G117400
Glyma.05G117500
Glyma.05G117600
Glyma.05G117900
Glyma.05G118000
Glyma.05G118100
Glyma.05G118200
Glyma.05G118300
Glyma.05G118400
Glyma.05G118500
Glyma.05G118600
Glyma.05G118700
Glyma.05G119000
Glyma.05G119100
Glyma.05G119200
Glyma.05G119300
Glyma.05G119400
Glyma.05G119500
Glyma.05G119600
Glyma.05G120100
Glyma.05G120300
Glyma.05G120400
Glyma.05G120500
Glyma.05G120600
Glyma.05G120700
Glyma.05G120800
Glyma.05G121000
Glyma.05G121100
Glyma.05G122100
Glyma.05G122300
Glyma.05G122400
Glyma.05G122500
Glyma.05G122600
Glyma.05G122800
Glyma.05G122900
Glyma.05G123000
Glyma.05G123100
Glyma.05G123200
Glyma.05G123300
Glyma.05G123400
Glyma.05G123500
Glyma.05G123600
Glyma.05G124000
Glyma.05G124100
Glyma.05G124300
Glyma.05G124500
Glyma.05G124800
Glyma.05G124900
Glyma.05G125000
Glyma.05G125200
Glyma.05G125300
Glyma.05G125600
Glyma.05G125700
Glyma.05G125800
Glyma.05G125900
Glyma.05G126000
Glyma.05G126100
Glyma.05G126300
Glyma.05G126500
Glyma.05G126600
Glyma.05G126800
Glyma.05G126900
Glyma.05G127000
Glyma.05G127100
Glyma.05G127200
Glyma.05G127300
Glyma.05G127400
Glyma.05G127500
Glyma.05G127600
Glyma.05G127700
Glyma.05G127800
Glyma.05G127900
Glyma.05G128000
Glyma.05G128100
Glyma.05G128200
Glyma.05G128300
Glyma.05G128400
Glyma.05G128500
Glyma.05G128700
Glyma.05G128800
Glyma.05G129000
Glyma.05G129100
Glyma.05G129200
Glyma.05G129300
Glyma.05G129400
Glyma.05G129600
Glyma.05G129700
Glyma.05G129800
Glyma.05G129900
Glyma.05G130000
Glyma.05G130200
Glyma.05G130300
Glyma.05G130400
Glyma.05G130500
Glyma.05G130700
Glyma.05G130900
Glyma.05G131000
Glyma.05G131100
Glyma.05G131200
Glyma.05G131300
Glyma.05G131400
Glyma.05G131500
Glyma.05G131700
Glyma.05G131800
Glyma.05G132000
Glyma.05G132100
Glyma.05G132200
Glyma.05G132500
Glyma.05G132600
Glyma.05G132800
Glyma.05G132900
Glyma.05G133000
Glyma.05G133100
Glyma.05G133200
Glyma.05G133400
Glyma.05G133700
Glyma.05G133800
Glyma.05G133900
Glyma.05G134100
Glyma.05G134300
Glyma.05G134400
Glyma.05G134500
Glyma.05G134700
Glyma.05G134800
Glyma.05G134900
Glyma.05G135000
Glyma.05G135100
Glyma.05G135200
Glyma.05G135300
Glyma.05G135400
Glyma.05G135700
Glyma.05G135800
Glyma.05G135900
Glyma.05G136000
Glyma.05G136100
Glyma.05G136200
Glyma.05G136300
Glyma.05G136500
Glyma.05G136600
Glyma.05G136800
Glyma.05G136900
Glyma.05G137000
Glyma.05G137100
Glyma.05G137200
Glyma.05G137300
Glyma.05G137400
Glyma.05G137500
Glyma.05G137900
Glyma.05G138000
Glyma.05G138100
Glyma.05G138400
Glyma.05G138500
Glyma.05G138600
Glyma.05G138700
Glyma.05G138800
Glyma.05G138900
Glyma.05G139000
Glyma.05G139200
Glyma.05G139300
Glyma.05G139400
Glyma.05G139500
Glyma.05G139600
Glyma.05G139700
Glyma.05G139800
Glyma.05G139900
Glyma.05G140200
Glyma.05G140300
Glyma.05G140400
Glyma.05G140600
Glyma.05G140800
Glyma.05G140900
Glyma.05G141000
Glyma.05G141200
Glyma.05G141300
Glyma.05G141400
Glyma.05G141500
Glyma.05G141600
Glyma.05G141800
Glyma.05G141900
Glyma.05G142000
Glyma.05G142300
Glyma.05G142400
Glyma.05G142800
Glyma.05G142900
Glyma.05G143000
Glyma.05G143100
Glyma.05G143200
Glyma.05G143300
Glyma.05G143400
Glyma.05G143500
Glyma.05G143700
Glyma.05G143800
Glyma.05G143900
Glyma.05G144000
Glyma.05G144100
Glyma.05G144200
Glyma.05G144300
Glyma.05G144400
Glyma.05G144500
Glyma.05G144600
Glyma.05G144700
Glyma.05G144800
Glyma.05G144900
Glyma.05G145000
Glyma.05G145200
Glyma.05G145400
Glyma.05G145600
Glyma.05G145700
Glyma.05G145800
Glyma.05G145900
Glyma.05G146100
Glyma.05G146200
Glyma.05G146300
Glyma.05G146400
Glyma.05G146500
Glyma.05G146600
Glyma.05G146700
Glyma.05G146800
Glyma.05G146900
Glyma.05G147000
Glyma.05G147100
Glyma.05G147200
Glyma.05G147300
Glyma.05G147400
Glyma.05G147600
Glyma.05G147700
Glyma.05G147800
Glyma.05G147900
Glyma.05G148000
Glyma.05G148100
Glyma.05G148200
Glyma.05G148300
Glyma.05G148400
Glyma.05G148500
Glyma.05G148600
Glyma.05G148700
Glyma.05G148800
Glyma.05G148900
Glyma.05G149100
Glyma.05G149200
Glyma.05G149300
Glyma.05G149500
Glyma.05G149600
Glyma.05G149700
Glyma.05G149800
Glyma.05G149900
Glyma.05G150000
Glyma.05G150100
Glyma.05G150200
Glyma.05G150300
Glyma.05G150400
Glyma.05G150500
Glyma.05G150600
Glyma.05G150700
Glyma.05G150800
Glyma.05G151000
Glyma.05G151100
Glyma.05G151200
Glyma.05G151400
Glyma.05G151500
Glyma.05G151700
Glyma.05G151800
Glyma.05G151900
Glyma.05G152000
Glyma.05G152100
Glyma.05G152200
Glyma.05G152300
Glyma.05G152400
Glyma.05G152500
Glyma.05G152800
Glyma.05G152900
Glyma.05G153000
Glyma.05G153200
Glyma.05G153300
Glyma.05G153400
Glyma.05G153500
Glyma.05G153600
Glyma.05G153800
Glyma.05G153900
Glyma.05G154000
Glyma.05G154100
Glyma.05G154200
Glyma.05G154300
Glyma.05G154600
Glyma.05G154700
Glyma.05G154900
Glyma.05G155000
Glyma.05G155100
Glyma.05G155200
Glyma.05G155300
Glyma.05G155400
Glyma.05G155500
Glyma.05G155600
Glyma.05G155700
Glyma.05G155800
Glyma.05G156000
Glyma.05G156100
Glyma.05G156200
Glyma.05G156300
Glyma.05G156400
Glyma.05G156500
Glyma.05G156600
Glyma.05G156800
Glyma.05G156900
Glyma.05G157000
Glyma.05G157200
Glyma.05G157300
Glyma.05G157400
Glyma.05G157500
Glyma.05G157600
Glyma.05G157700
Glyma.05G157800
Glyma.05G158000
Glyma.05G158100
Glyma.05G158200
Glyma.05G158300
Glyma.05G158700
Glyma.05G158800
Glyma.05G158900
Glyma.05G159200
Glyma.05G159400
Glyma.05G159500
Glyma.05G159600
Glyma.05G159900
Glyma.05G160000
Glyma.05G160100
Glyma.05G160200
Glyma.05G160300
Glyma.05G160500
Glyma.05G160700
Glyma.05G160800
Glyma.05G160900
Glyma.05G161000
Glyma.05G161100
Glyma.05G161200
Glyma.05G161300
Glyma.05G161400
Glyma.05G161500
Glyma.05G161600
Glyma.05G161700
Glyma.05G161900
Glyma.05G162000
Glyma.05G162100
Glyma.05G162200
Glyma.05G162300
Glyma.05G162400
Glyma.05G162500
Glyma.05G162600
Glyma.05G162700
Glyma.05G162800
Glyma.05G163000
Glyma.05G163100
Glyma.05G163200
Glyma.05G163300
Glyma.05G163400
Glyma.05G163600
Glyma.05G163700
Glyma.05G163800
Glyma.05G163900
Glyma.05G164000
Glyma.05G164100
Glyma.05G164200
Glyma.05G164300
Glyma.05G164400
Glyma.05G164500
Glyma.05G164800
Glyma.05G165100
Glyma.05G165200
Glyma.05G165300
Glyma.05G165400
Glyma.05G165500
Glyma.05G165600
Glyma.05G165800
Glyma.05G166000
Glyma.05G166100
Glyma.05G166200
Glyma.05G166300
Glyma.05G166400
Glyma.05G166500
Glyma.05G166600
Glyma.05G166700
Glyma.05G166800
Glyma.05G166900
Glyma.05G167100
Glyma.05G167200
Glyma.05G167300
Glyma.05G167600
Glyma.05G167700
Glyma.05G167800
Glyma.05G167900
Glyma.05G168000
Glyma.05G168100
Glyma.05G168200
Glyma.05G168300
Glyma.05G168400
Glyma.05G168500
Glyma.05G168600
Glyma.05G168900
Glyma.05G169000
Glyma.05G169100
Glyma.05G169200
Glyma.05G169300
Glyma.05G169400
Glyma.05G169500
Glyma.05G169600
Glyma.05G169700
Glyma.05G169900
Glyma.05G170200
Glyma.05G170300
Glyma.05G170400
Glyma.05G170500
Glyma.05G170700
Glyma.05G170800
Glyma.05G170900
Glyma.05G171000
Glyma.05G171100
Glyma.05G171200
Glyma.05G171300
Glyma.05G171400
Glyma.05G171500
Glyma.05G171600
Glyma.05G171800
Glyma.05G171900
Glyma.05G172000
Glyma.05G172100
Glyma.05G172200
Glyma.05G172300
Glyma.05G172400
Glyma.05G172500
Glyma.05G172600
Glyma.05G172800
Glyma.05G173100
Glyma.05G173300
Glyma.05G173400
Glyma.05G173500
Glyma.05G173600
Glyma.05G173700
Glyma.05G173900
Glyma.05G174000
Glyma.05G174200
Glyma.05G174300
Glyma.05G174400
Glyma.05G174500
Glyma.05G174600
Glyma.05G174700
Glyma.05G174800
Glyma.05G174900
Glyma.05G175000
Glyma.05G175100
Glyma.05G175400
Glyma.05G175500
Glyma.05G175600
Glyma.05G175800
Glyma.05G175900
Glyma.05G176100
Glyma.05G176200
Glyma.05G176300
Glyma.05G176400
Glyma.05G176500
Glyma.05G176600
Glyma.05G176700
Glyma.05G177000
Glyma.05G177100
Glyma.05G177200
Glyma.05G177400
Glyma.05G177500
Glyma.05G177700
Glyma.05G177800
Glyma.05G178000
Glyma.05G178100
Glyma.05G178200
Glyma.05G178300
Glyma.05G178500
Glyma.05G178600
Glyma.05G178700
Glyma.05G178800
Glyma.05G178900
Glyma.05G179000
Glyma.05G179100
Glyma.05G179300
Glyma.05G179500
Glyma.05G179700
Glyma.05G179800
Glyma.05G179900
Glyma.05G180000
Glyma.05G180100
Glyma.05G180200
Glyma.05G180300
Glyma.05G180500
Glyma.05G180600
Glyma.05G180700
Glyma.05G180800
Glyma.05G180900
Glyma.05G181000
Glyma.05G181100
Glyma.05G181200
Glyma.05G181300
Glyma.05G181500
Glyma.05G181600
Glyma.05G181700
Glyma.05G181800
Glyma.05G181900
Glyma.05G182000
Glyma.05G182100
Glyma.05G182200
Glyma.05G182300
Glyma.05G182500
Glyma.05G182600
Glyma.05G182700
Glyma.05G182900
Glyma.05G183100
Glyma.05G183200
Glyma.05G183300
Glyma.05G183400
Glyma.05G183500
Glyma.05G183600
Glyma.05G183700
Glyma.05G183800
Glyma.05G184000
Glyma.05G184100
Glyma.05G184200
Glyma.05G184300
Glyma.05G184400
Glyma.05G184500
Glyma.05G184600
Glyma.05G184700
Glyma.05G184800
Glyma.05G184900
Glyma.05G185000
Glyma.05G185200
Glyma.05G185300
Glyma.05G185500
Glyma.05G185600
Glyma.05G185700
Glyma.05G185800
Glyma.05G185900
Glyma.05G186000
Glyma.05G186200
Glyma.05G186300
Glyma.05G186600
Glyma.05G186700
Glyma.05G186900
Glyma.05G187000
Glyma.05G187100
Glyma.05G187200
Glyma.05G187300
Glyma.05G187400
Glyma.05G187700
Glyma.05G187800
Glyma.05G188000
Glyma.05G188200
Glyma.05G188300
Glyma.05G188500
Glyma.05G188600
Glyma.05G188700
Glyma.05G188800
Glyma.05G188900
Glyma.05G189000
Glyma.05G189100
Glyma.05G189200
Glyma.05G189400
Glyma.05G189500
Glyma.05G189600
Glyma.05G189800
Glyma.05G189900
Glyma.05G190000
Glyma.05G190100
Glyma.05G190300
Glyma.05G190700
Glyma.05G190800
Glyma.05G191000
Glyma.05G191200
Glyma.05G191300
Glyma.05G191400
Glyma.05G191500
Glyma.05G191600
Glyma.05G191700
Glyma.05G191800
Glyma.05G191900
Glyma.05G192300
Glyma.05G192600
Glyma.05G192700
Glyma.05G192800
Glyma.05G192900
Glyma.05G193000
Glyma.05G193200
Glyma.05G193300
Glyma.05G193400
Glyma.05G193500
Glyma.05G193600
Glyma.05G193900
Glyma.05G194000
Glyma.05G194100
Glyma.05G194400
Glyma.05G194500
Glyma.05G194600
Glyma.05G194700
Glyma.05G195000
Glyma.05G195100
Glyma.05G195200
Glyma.05G195300
Glyma.05G195400
Glyma.05G195500
Glyma.05G195600
Glyma.05G195700
Glyma.05G195900
Glyma.05G196100
Glyma.05G196200
Glyma.05G196300
Glyma.05G196400
Glyma.05G196500
Glyma.05G196600
Glyma.05G196700
Glyma.05G196800
Glyma.05G196900
Glyma.05G197000
Glyma.05G197100
Glyma.05G197200
Glyma.05G197300
Glyma.05G197400
Glyma.05G197500
Glyma.05G197600
Glyma.05G197700
Glyma.05G197900
Glyma.05G198000
Glyma.05G198100
Glyma.05G198300
Glyma.05G198500
Glyma.05G198600
Glyma.05G198700
Glyma.05G198900
Glyma.05G199000
Glyma.05G199100
Glyma.05G199200
Glyma.05G199300
Glyma.05G199400
Glyma.05G199500
Glyma.05G199600
Glyma.05G199700
Glyma.05G199800
Glyma.05G199900
Glyma.05G200000
Glyma.05G200300
Glyma.05G200500
Glyma.05G200600
Glyma.05G200700
Glyma.05G200800
Glyma.05G200900
Glyma.05G201000
Glyma.05G201100
Glyma.05G201200
Glyma.05G201300
Glyma.05G201400
Glyma.05G201500
Glyma.05G201600
Glyma.05G201700
Glyma.05G201800
Glyma.05G201900
Glyma.05G202000
Glyma.05G202200
Glyma.05G202300
Glyma.05G202500
Glyma.05G202700
Glyma.05G202800
Glyma.05G202900
Glyma.05G203000
Glyma.05G203100
Glyma.05G203300
Glyma.05G203500
Glyma.05G203700
Glyma.05G203800
Glyma.05G204000
Glyma.05G204100
Glyma.05G204300
Glyma.05G204400
Glyma.05G204500
Glyma.05G204600
Glyma.05G204700
Glyma.05G204800
Glyma.05G204900
Glyma.05G205100
Glyma.05G205200
Glyma.05G205300
Glyma.05G205400
Glyma.05G205500
Glyma.05G205600
Glyma.05G205700
Glyma.05G205800
Glyma.05G206100
Glyma.05G206200
Glyma.05G206300
Glyma.05G206400
Glyma.05G206500
Glyma.05G206600
Glyma.05G206700
Glyma.05G206900
Glyma.05G207000
Glyma.05G207100
Glyma.05G207300
Glyma.05G207400
Glyma.05G207500
Glyma.05G207600
Glyma.05G207700
Glyma.05G207800
Glyma.05G207900
Glyma.05G208000
Glyma.05G208100
Glyma.05G208200
Glyma.05G208300
Glyma.05G208400
Glyma.05G208500
Glyma.05G208600
Glyma.05G208700
Glyma.05G208800
Glyma.05G208900
Glyma.05G209000
Glyma.05G209100
Glyma.05G209200
Glyma.05G209300
Glyma.05G209400
Glyma.05G209500
Glyma.05G209600
Glyma.05G209700
Glyma.05G209800
Glyma.05G209900
Glyma.05G210000
Glyma.05G210100
Glyma.05G210300
Glyma.05G210400
Glyma.05G210600
Glyma.05G210900
Glyma.05G211000
Glyma.05G211100
Glyma.05G211300
Glyma.05G211600
Glyma.05G211700
Glyma.05G211800
Glyma.05G211900
Glyma.05G212000
Glyma.05G212100
Glyma.05G212200
Glyma.05G212300
Glyma.05G212500
Glyma.05G212600
Glyma.05G212700
Glyma.05G212800
Glyma.05G213000
Glyma.05G213100
Glyma.05G213200
Glyma.05G213300
Glyma.05G213400
Glyma.05G213600
Glyma.05G213800
Glyma.05G213900
Glyma.05G214000
Glyma.05G214100
Glyma.05G214200
Glyma.05G214300
Glyma.05G214400
Glyma.05G214500
Glyma.05G214600
Glyma.05G214700
Glyma.05G214900
Glyma.05G215100
Glyma.05G215300
Glyma.05G215400
Glyma.05G215500
Glyma.05G215600
Glyma.05G215700
Glyma.05G215800
Glyma.05G215900
Glyma.05G216000
Glyma.05G216100
Glyma.05G216300
Glyma.05G216400
Glyma.05G216500
Glyma.05G216600
Glyma.05G216700
Glyma.05G216800
Glyma.05G216900
Glyma.05G217000
Glyma.05G217100
Glyma.05G217300
Glyma.05G217400
Glyma.05G217500
Glyma.05G217600
Glyma.05G217800
Glyma.05G217900
Glyma.05G218000
Glyma.05G218100
Glyma.05G218300
Glyma.05G218400
Glyma.05G218500
Glyma.05G218600
Glyma.05G218700
Glyma.05G218800
Glyma.05G218900
Glyma.05G219000
Glyma.05G219100
Glyma.05G219200
Glyma.05G219300
Glyma.05G219400
Glyma.05G219500
Glyma.05G219600
Glyma.05G219700
Glyma.05G219800
Glyma.05G219900
Glyma.05G220000
Glyma.05G220100
Glyma.05G220200
Glyma.05G220300
Glyma.05G220500
Glyma.05G220600
Glyma.05G220700
Glyma.05G220800
Glyma.05G220900
Glyma.05G221100
Glyma.05G221200
Glyma.05G221300
Glyma.05G221400
Glyma.05G221500
Glyma.05G221600
Glyma.05G221700
Glyma.05G221800
Glyma.05G221900
Glyma.05G222000
Glyma.05G222200
Glyma.05G222300
Glyma.05G222400
Glyma.05G222500
Glyma.05G222600
Glyma.05G222700
Glyma.05G222800
Glyma.05G222900
Glyma.05G223000
Glyma.05G223100
Glyma.05G223400
Glyma.05G223500
Glyma.05G223700
Glyma.05G223800
Glyma.05G223900
Glyma.05G224000
Glyma.05G224200
Glyma.05G224300
Glyma.05G224400
Glyma.05G224500
Glyma.05G224700
Glyma.05G224900
Glyma.05G225000
Glyma.05G225100
Glyma.05G225200
Glyma.05G225300
Glyma.05G225400
Glyma.05G225500
Glyma.05G225600
Glyma.05G225700
Glyma.05G225800
Glyma.05G225900
Glyma.05G226000
Glyma.05G226100
Glyma.05G226400
Glyma.05G226600
Glyma.05G226700
Glyma.05G226800
Glyma.05G226900
Glyma.05G227000
Glyma.05G227100
Glyma.05G227200
Glyma.05G227400
Glyma.05G227600
Glyma.05G227700
Glyma.05G228100
Glyma.05G228200
Glyma.05G228300
Glyma.05G228400
Glyma.05G228500
Glyma.05G228700
Glyma.05G228800
Glyma.05G229100
Glyma.05G229300
Glyma.05G229400
Glyma.05G229500
Glyma.05G229800
Glyma.05G229900
Glyma.05G230000
Glyma.05G230200
Glyma.05G230300
Glyma.05G230400
Glyma.05G230600
Glyma.05G230700
Glyma.05G230900
Glyma.05G231000
Glyma.05G231200
Glyma.05G231300
Glyma.05G231500
Glyma.05G231600
Glyma.05G231700
Glyma.05G231800
Glyma.05G231900
Glyma.05G232000
Glyma.05G232100
Glyma.05G232200
Glyma.05G232300
Glyma.05G232400
Glyma.05G232500
Glyma.05G232600
Glyma.05G232700
Glyma.05G232800
Glyma.05G233000
Glyma.05G233100
Glyma.05G233200
Glyma.05G233300
Glyma.05G233400
Glyma.05G233500
Glyma.05G233700
Glyma.05G234000
Glyma.05G234100
Glyma.05G234200
Glyma.05G234300
Glyma.05G234600
Glyma.05G234700
Glyma.05G234800
Glyma.05G234900
Glyma.05G235000
Glyma.05G235200
Glyma.05G235300
Glyma.05G235400
Glyma.05G235500
Glyma.05G235600
Glyma.05G235700
Glyma.05G235800
Glyma.05G235900
Glyma.05G236000
Glyma.05G236100
Glyma.05G236300
Glyma.05G236400
Glyma.05G236500
Glyma.05G236600
Glyma.05G236700
Glyma.05G237000
Glyma.05G237100
Glyma.05G237200
Glyma.05G237400
Glyma.05G237500
Glyma.05G237600
Glyma.05G237700
Glyma.05G237800
Glyma.05G237900
Glyma.05G238000
Glyma.05G238100
Glyma.05G238200
Glyma.05G238400
Glyma.05G238500
Glyma.05G238600
Glyma.05G238700
Glyma.05G238800
Glyma.05G238900
Glyma.05G239000
Glyma.05G239100
Glyma.05G239200
Glyma.05G239300
Glyma.05G239400
Glyma.05G239700
Glyma.05G239800
Glyma.05G239900
Glyma.05G240000
Glyma.05G240100
Glyma.05G240200
Glyma.05G240500
Glyma.05G240600
Glyma.05G240700
Glyma.05G240800
Glyma.05G240900
Glyma.05G241000
Glyma.05G241100
Glyma.05G241200
Glyma.05G241400
Glyma.05G241500
Glyma.05G241600
Glyma.05G241700
Glyma.05G241800
Glyma.05G241900
Glyma.05G242000
Glyma.05G242100
Glyma.05G242200
Glyma.05G242300
Glyma.05G242400
Glyma.05G242600
Glyma.05G242700
Glyma.05G242800
Glyma.05G243000
Glyma.05G243200
Glyma.05G243300
Glyma.05G243400
Glyma.05G243500
Glyma.05G243600
Glyma.05G243700
Glyma.05G243800
Glyma.05G243900
Glyma.05G244100
Glyma.05G244200
Glyma.05G244300
Glyma.05G244400
Glyma.05G244600
Glyma.05G244700
Glyma.05G244800
Glyma.05G245000
Glyma.05G245100
Glyma.05G245200
Glyma.05G245300
Glyma.05G245400
Glyma.05G245500
Glyma.05G245600
Glyma.05G245700
Glyma.05G245800
Glyma.05G245900
Glyma.05G246000
Glyma.05G246200
Glyma.05G246300
Glyma.05G246500
Glyma.05G246600
Glyma.05G246700
Glyma.05G246900
Glyma.05G247000
Glyma.05G247300
Glyma.05G247500
Glyma.05G247700
Glyma.05G247800
Glyma.05G247900
Glyma.05G248200
Glyma.05G248300
Glyma.05G248400
Glyma.05G248500
Glyma.05G248600
Glyma.05G248700
Glyma.05G248900
Glyma.05G249000
Glyma.05G249100
Glyma.06G000100
Glyma.06G000200
Glyma.06G000300
Glyma.06G000500
Glyma.06G000600
Glyma.06G000700
Glyma.06G000800
Glyma.06G001100
Glyma.06G001200
Glyma.06G001300
Glyma.06G001400
Glyma.06G001500
Glyma.06G001600
Glyma.06G001700
Glyma.06G001800
Glyma.06G001900
Glyma.06G002000
Glyma.06G002300
Glyma.06G002400
Glyma.06G002500
Glyma.06G002600
Glyma.06G002700
Glyma.06G002800
Glyma.06G002900
Glyma.06G003000
Glyma.06G003100
Glyma.06G003200
Glyma.06G003300
Glyma.06G003400
Glyma.06G003500
Glyma.06G003600
Glyma.06G003700
Glyma.06G003800
Glyma.06G003900
Glyma.06G004000
Glyma.06G004200
Glyma.06G004300
Glyma.06G004400
Glyma.06G004800
Glyma.06G004900
Glyma.06G005000
Glyma.06G005100
Glyma.06G005400
Glyma.06G005500
Glyma.06G005600
Glyma.06G005700
Glyma.06G005900
Glyma.06G006100
Glyma.06G006200
Glyma.06G006700
Glyma.06G006800
Glyma.06G007100
Glyma.06G007300
Glyma.06G007400
Glyma.06G007500
Glyma.06G007700
Glyma.06G007900
Glyma.06G008000
Glyma.06G008300
Glyma.06G008500
Glyma.06G008800
Glyma.06G008900
Glyma.06G009000
Glyma.06G009300
Glyma.06G009400
Glyma.06G009500
Glyma.06G009600
Glyma.06G009700
Glyma.06G009800
Glyma.06G009900
Glyma.06G010200
Glyma.06G010400
Glyma.06G010500
Glyma.06G010600
Glyma.06G010800
Glyma.06G010900
Glyma.06G011000
Glyma.06G011200
Glyma.06G011600
Glyma.06G011700
Glyma.06G011900
Glyma.06G012000
Glyma.06G012100
Glyma.06G012200
Glyma.06G012500
Glyma.06G012600
Glyma.06G012700
Glyma.06G012800
Glyma.06G012900
Glyma.06G013000
Glyma.06G013100
Glyma.06G013200
Glyma.06G013300
Glyma.06G013400
Glyma.06G013600
Glyma.06G013700
Glyma.06G013800
Glyma.06G013900
Glyma.06G014000
Glyma.06G014200
Glyma.06G014300
Glyma.06G014400
Glyma.06G014500
Glyma.06G014600
Glyma.06G014700
Glyma.06G014800
Glyma.06G014900
Glyma.06G015000
Glyma.06G015100
Glyma.06G015200
Glyma.06G015300
Glyma.06G015400
Glyma.06G015600
Glyma.06G015700
Glyma.06G015800
Glyma.06G015900
Glyma.06G016000
Glyma.06G016100
Glyma.06G016200
Glyma.06G016400
Glyma.06G016500
Glyma.06G016700
Glyma.06G016800
Glyma.06G016900
Glyma.06G017100
Glyma.06G017300
Glyma.06G017400
Glyma.06G017500
Glyma.06G017600
Glyma.06G017700
Glyma.06G017800
Glyma.06G017900
Glyma.06G018000
Glyma.06G018100
Glyma.06G018200
Glyma.06G018300
Glyma.06G018400
Glyma.06G018500
Glyma.06G018600
Glyma.06G018700
Glyma.06G018800
Glyma.06G018900
Glyma.06G019000
Glyma.06G019100
Glyma.06G019200
Glyma.06G019300
Glyma.06G019400
Glyma.06G019500
Glyma.06G019700
Glyma.06G019800
Glyma.06G019900
Glyma.06G020000
Glyma.06G020300
Glyma.06G020400
Glyma.06G020500
Glyma.06G020600
Glyma.06G020700
Glyma.06G020800
Glyma.06G020900
Glyma.06G021000
Glyma.06G021200
Glyma.06G021400
Glyma.06G021600
Glyma.06G021700
Glyma.06G021900
Glyma.06G022100
Glyma.06G022200
Glyma.06G022300
Glyma.06G022500
Glyma.06G022700
Glyma.06G022800
Glyma.06G022900
Glyma.06G023000
Glyma.06G023300
Glyma.06G023400
Glyma.06G023500
Glyma.06G023600
Glyma.06G023700
Glyma.06G023900
Glyma.06G024000
Glyma.06G024100
Glyma.06G024200
Glyma.06G024300
Glyma.06G024400
Glyma.06G024500
Glyma.06G024600
Glyma.06G024700
Glyma.06G024800
Glyma.06G024900
Glyma.06G025000
Glyma.06G025100
Glyma.06G025200
Glyma.06G025300
Glyma.06G025400
Glyma.06G025500
Glyma.06G025600
Glyma.06G025800
Glyma.06G025900
Glyma.06G026000
Glyma.06G026100
Glyma.06G026300
Glyma.06G026400
Glyma.06G026600
Glyma.06G026800
Glyma.06G026900
Glyma.06G027000
Glyma.06G027100
Glyma.06G027200
Glyma.06G027300
Glyma.06G027500
Glyma.06G027600
Glyma.06G027700
Glyma.06G027800
Glyma.06G027900
Glyma.06G028000
Glyma.06G028100
Glyma.06G028200
Glyma.06G028400
Glyma.06G028500
Glyma.06G028600
Glyma.06G028700
Glyma.06G028800
Glyma.06G028900
Glyma.06G029000
Glyma.06G029100
Glyma.06G029200
Glyma.06G029300
Glyma.06G029400
Glyma.06G029500
Glyma.06G029600
Glyma.06G029700
Glyma.06G029800
Glyma.06G029900
Glyma.06G030000
Glyma.06G030100
Glyma.06G030300
Glyma.06G030400
Glyma.06G030500
Glyma.06G030600
Glyma.06G030700
Glyma.06G030800
Glyma.06G030900
Glyma.06G031000
Glyma.06G031200
Glyma.06G031300
Glyma.06G031400
Glyma.06G031500
Glyma.06G031700
Glyma.06G031800
Glyma.06G031900
Glyma.06G032000
Glyma.06G032100
Glyma.06G032200
Glyma.06G032300
Glyma.06G032400
Glyma.06G032500
Glyma.06G032600
Glyma.06G032900
Glyma.06G033000
Glyma.06G033100
Glyma.06G033200
Glyma.06G033300
Glyma.06G033400
Glyma.06G033500
Glyma.06G033600
Glyma.06G033700
Glyma.06G033800
Glyma.06G033900
Glyma.06G034000
Glyma.06G034100
Glyma.06G034200
Glyma.06G034300
Glyma.06G034400
Glyma.06G034500
Glyma.06G034600
Glyma.06G034700
Glyma.06G034800
Glyma.06G034900
Glyma.06G035000
Glyma.06G035100
Glyma.06G035200
Glyma.06G035300
Glyma.06G035400
Glyma.06G035500
Glyma.06G035800
Glyma.06G035900
Glyma.06G036000
Glyma.06G036100
Glyma.06G036200
Glyma.06G036300
Glyma.06G036400
Glyma.06G036500
Glyma.06G036600
Glyma.06G036700
Glyma.06G036800
Glyma.06G036900
Glyma.06G037000
Glyma.06G037100
Glyma.06G037300
Glyma.06G037600
Glyma.06G037700
Glyma.06G037800
Glyma.06G038000
Glyma.06G038400
Glyma.06G038500
Glyma.06G038600
Glyma.06G038700
Glyma.06G038900
Glyma.06G039000
Glyma.06G039100
Glyma.06G039200
Glyma.06G039300
Glyma.06G039400
Glyma.06G039500
Glyma.06G039600
Glyma.06G039700
Glyma.06G039800
Glyma.06G039900
Glyma.06G040000
Glyma.06G040100
Glyma.06G040200
Glyma.06G040300
Glyma.06G040400
Glyma.06G040600
Glyma.06G040700
Glyma.06G040800
Glyma.06G040900
Glyma.06G041000
Glyma.06G041100
Glyma.06G041300
Glyma.06G041400
Glyma.06G041500
Glyma.06G041700
Glyma.06G041800
Glyma.06G042100
Glyma.06G042200
Glyma.06G042300
Glyma.06G042400
Glyma.06G042500
Glyma.06G042700
Glyma.06G042900
Glyma.06G043000
Glyma.06G043100
Glyma.06G043300
Glyma.06G043400
Glyma.06G043700
Glyma.06G043800
Glyma.06G043900
Glyma.06G044100
Glyma.06G044200
Glyma.06G044300
Glyma.06G044400
Glyma.06G044500
Glyma.06G044600
Glyma.06G044700
Glyma.06G044800
Glyma.06G044900
Glyma.06G045000
Glyma.06G045100
Glyma.06G045200
Glyma.06G045300
Glyma.06G045400
Glyma.06G045500
Glyma.06G045600
Glyma.06G045700
Glyma.06G045900
Glyma.06G046000
Glyma.06G046200
Glyma.06G046300
Glyma.06G046400
Glyma.06G046500
Glyma.06G046600
Glyma.06G046800
Glyma.06G046900
Glyma.06G047000
Glyma.06G047200
Glyma.06G047300
Glyma.06G047400
Glyma.06G047600
Glyma.06G047700
Glyma.06G047800
Glyma.06G047900
Glyma.06G048100
Glyma.06G048300
Glyma.06G048400
Glyma.06G048600
Glyma.06G048800
Glyma.06G049000
Glyma.06G049200
Glyma.06G049400
Glyma.06G049500
Glyma.06G049600
Glyma.06G049700
Glyma.06G049800
Glyma.06G050000
Glyma.06G050100
Glyma.06G050200
Glyma.06G050300
Glyma.06G050500
Glyma.06G050600
Glyma.06G050700
Glyma.06G050800
Glyma.06G050900
Glyma.06G051000
Glyma.06G051100
Glyma.06G051200
Glyma.06G051300
Glyma.06G051400
Glyma.06G051500
Glyma.06G051600
Glyma.06G051800
Glyma.06G052000
Glyma.06G052100
Glyma.06G052400
Glyma.06G052500
Glyma.06G052600
Glyma.06G052700
Glyma.06G052800
Glyma.06G052900
Glyma.06G053000
Glyma.06G053100
Glyma.06G053200
Glyma.06G053300
Glyma.06G053600
Glyma.06G053800
Glyma.06G054000
Glyma.06G054200
Glyma.06G054300
Glyma.06G054400
Glyma.06G054600
Glyma.06G054700
Glyma.06G054800
Glyma.06G055100
Glyma.06G055200
Glyma.06G055400
Glyma.06G055500
Glyma.06G055600
Glyma.06G055700
Glyma.06G055800
Glyma.06G055900
Glyma.06G056000
Glyma.06G056200
Glyma.06G056300
Glyma.06G056400
Glyma.06G056500
Glyma.06G056600
Glyma.06G056900
Glyma.06G057000
Glyma.06G057100
Glyma.06G057200
Glyma.06G057300
Glyma.06G057400
Glyma.06G057500
Glyma.06G057700
Glyma.06G057900
Glyma.06G058100
Glyma.06G058200
Glyma.06G058300
Glyma.06G058400
Glyma.06G058500
Glyma.06G058600
Glyma.06G058700
Glyma.06G058800
Glyma.06G058900
Glyma.06G059000
Glyma.06G059200
Glyma.06G059400
Glyma.06G059500
Glyma.06G059600
Glyma.06G059700
Glyma.06G059800
Glyma.06G059900
Glyma.06G060000
Glyma.06G060100
Glyma.06G060200
Glyma.06G060300
Glyma.06G060400
Glyma.06G060500
Glyma.06G060600
Glyma.06G060700
Glyma.06G060800
Glyma.06G061000
Glyma.06G061100
Glyma.06G061200
Glyma.06G061300
Glyma.06G061400
Glyma.06G061500
Glyma.06G061600
Glyma.06G061700
Glyma.06G061800
Glyma.06G061900
Glyma.06G062000
Glyma.06G062100
Glyma.06G062300
Glyma.06G062400
Glyma.06G062500
Glyma.06G062600
Glyma.06G062700
Glyma.06G062800
Glyma.06G062900
Glyma.06G063000
Glyma.06G063300
Glyma.06G063400
Glyma.06G063500
Glyma.06G063600
Glyma.06G063700
Glyma.06G063800
Glyma.06G063900
Glyma.06G064000
Glyma.06G064100
Glyma.06G064200
Glyma.06G064400
Glyma.06G064500
Glyma.06G064600
Glyma.06G064700
Glyma.06G064800
Glyma.06G064900
Glyma.06G065000
Glyma.06G065100
Glyma.06G065200
Glyma.06G065300
Glyma.06G065400
Glyma.06G065600
Glyma.06G065800
Glyma.06G065900
Glyma.06G066200
Glyma.06G066300
Glyma.06G066400
Glyma.06G066500
Glyma.06G066600
Glyma.06G066900
Glyma.06G067000
Glyma.06G067100
Glyma.06G067200
Glyma.06G067300
Glyma.06G067400
Glyma.06G067600
Glyma.06G067700
Glyma.06G067800
Glyma.06G067900
Glyma.06G068000
Glyma.06G068100
Glyma.06G068200
Glyma.06G068300
Glyma.06G068400
Glyma.06G068500
Glyma.06G068600
Glyma.06G068700
Glyma.06G068800
Glyma.06G068900
Glyma.06G069000
Glyma.06G069100
Glyma.06G069200
Glyma.06G069300
Glyma.06G069500
Glyma.06G069600
Glyma.06G069700
Glyma.06G069800
Glyma.06G069900
Glyma.06G070100
Glyma.06G070300
Glyma.06G070400
Glyma.06G070500
Glyma.06G070600
Glyma.06G070700
Glyma.06G071000
Glyma.06G071100
Glyma.06G071200
Glyma.06G071300
Glyma.06G071400
Glyma.06G071500
Glyma.06G071600
Glyma.06G071800
Glyma.06G071900
Glyma.06G072000
Glyma.06G072100
Glyma.06G072200
Glyma.06G072400
Glyma.06G072500
Glyma.06G072700
Glyma.06G072900
Glyma.06G073000
Glyma.06G073200
Glyma.06G073400
Glyma.06G073500
Glyma.06G073600
Glyma.06G073700
Glyma.06G073800
Glyma.06G073900
Glyma.06G074000
Glyma.06G074200
Glyma.06G074300
Glyma.06G074400
Glyma.06G074700
Glyma.06G074800
Glyma.06G074900
Glyma.06G075000
Glyma.06G075100
Glyma.06G075200
Glyma.06G075300
Glyma.06G075500
Glyma.06G075600
Glyma.06G075700
Glyma.06G075800
Glyma.06G075900
Glyma.06G076000
Glyma.06G076100
Glyma.06G076400
Glyma.06G076500
Glyma.06G076600
Glyma.06G076900
Glyma.06G077100
Glyma.06G077200
Glyma.06G077300
Glyma.06G077400
Glyma.06G077700
Glyma.06G077800
Glyma.06G077900
Glyma.06G078100
Glyma.06G078200
Glyma.06G078400
Glyma.06G078500
Glyma.06G078600
Glyma.06G078900
Glyma.06G079000
Glyma.06G079200
Glyma.06G079500
Glyma.06G079600
Glyma.06G079700
Glyma.06G079800
Glyma.06G079900
Glyma.06G080000
Glyma.06G080100
Glyma.06G080200
Glyma.06G080300
Glyma.06G080600
Glyma.06G080900
Glyma.06G081000
Glyma.06G081100
Glyma.06G081300
Glyma.06G081400
Glyma.06G081500
Glyma.06G081600
Glyma.06G081700
Glyma.06G081800
Glyma.06G081900
Glyma.06G082000
Glyma.06G082100
Glyma.06G082200
Glyma.06G082300
Glyma.06G082400
Glyma.06G082500
Glyma.06G082600
Glyma.06G082800
Glyma.06G082900
Glyma.06G083000
Glyma.06G083100
Glyma.06G083200
Glyma.06G083300
Glyma.06G083400
Glyma.06G083500
Glyma.06G083600
Glyma.06G083700
Glyma.06G083800
Glyma.06G083900
Glyma.06G084100
Glyma.06G084200
Glyma.06G084300
Glyma.06G084400
Glyma.06G084600
Glyma.06G084700
Glyma.06G084800
Glyma.06G084900
Glyma.06G085200
Glyma.06G085300
Glyma.06G085400
Glyma.06G085600
Glyma.06G085700
Glyma.06G085800
Glyma.06G085900
Glyma.06G086000
Glyma.06G086100
Glyma.06G086200
Glyma.06G086300
Glyma.06G086400
Glyma.06G086600
Glyma.06G086700
Glyma.06G086800
Glyma.06G087100
Glyma.06G087200
Glyma.06G087300
Glyma.06G087400
Glyma.06G087500
Glyma.06G087600
Glyma.06G087700
Glyma.06G087800
Glyma.06G087900
Glyma.06G088000
Glyma.06G088200
Glyma.06G088300
Glyma.06G088500
Glyma.06G088600
Glyma.06G088800
Glyma.06G088900
Glyma.06G089000
Glyma.06G089100
Glyma.06G089200
Glyma.06G089300
Glyma.06G089400
Glyma.06G089600
Glyma.06G089700
Glyma.06G089800
Glyma.06G090100
Glyma.06G090200
Glyma.06G090300
Glyma.06G090400
Glyma.06G090500
Glyma.06G090700
Glyma.06G090800
Glyma.06G090900
Glyma.06G091000
Glyma.06G091100
Glyma.06G091200
Glyma.06G091300
Glyma.06G091400
Glyma.06G091500
Glyma.06G091600
Glyma.06G091700
Glyma.06G091900
Glyma.06G092100
Glyma.06G092200
Glyma.06G092300
Glyma.06G092400
Glyma.06G092500
Glyma.06G092600
Glyma.06G092700
Glyma.06G092800
Glyma.06G092900
Glyma.06G093000
Glyma.06G093100
Glyma.06G093300
Glyma.06G093400
Glyma.06G093500
Glyma.06G093600
Glyma.06G093700
Glyma.06G093900
Glyma.06G094000
Glyma.06G094100
Glyma.06G094300
Glyma.06G094400
Glyma.06G094500
Glyma.06G094600
Glyma.06G094700
Glyma.06G094900
Glyma.06G095000
Glyma.06G095200
Glyma.06G095300
Glyma.06G095400
Glyma.06G095500
Glyma.06G095600
Glyma.06G095700
Glyma.06G095800
Glyma.06G095900
Glyma.06G096000
Glyma.06G096100
Glyma.06G096300
Glyma.06G096400
Glyma.06G096500
Glyma.06G096600
Glyma.06G096700
Glyma.06G097000
Glyma.06G097100
Glyma.06G097200
Glyma.06G097300
Glyma.06G097400
Glyma.06G097500
Glyma.06G097600
Glyma.06G097700
Glyma.06G097800
Glyma.06G097900
Glyma.06G098000
Glyma.06G098100
Glyma.06G098300
Glyma.06G098500
Glyma.06G098600
Glyma.06G098700
Glyma.06G098800
Glyma.06G098900
Glyma.06G099000
Glyma.06G099400
Glyma.06G099600
Glyma.06G099700
Glyma.06G099800
Glyma.06G100000
Glyma.06G100100
Glyma.06G100200
Glyma.06G100300
Glyma.06G100400
Glyma.06G100500
Glyma.06G100600
Glyma.06G100700
Glyma.06G100800
Glyma.06G100900
Glyma.06G101400
Glyma.06G101500
Glyma.06G101600
Glyma.06G101800
Glyma.06G101900
Glyma.06G102000
Glyma.06G102100
Glyma.06G102300
Glyma.06G102400
Glyma.06G102500
Glyma.06G102600
Glyma.06G102700
Glyma.06G102800
Glyma.06G102900
Glyma.06G103000
Glyma.06G103100
Glyma.06G103200
Glyma.06G103300
Glyma.06G103400
Glyma.06G103500
Glyma.06G103600
Glyma.06G103700
Glyma.06G103900
Glyma.06G104100
Glyma.06G104200
Glyma.06G104400
Glyma.06G104500
Glyma.06G104600
Glyma.06G104700
Glyma.06G104800
Glyma.06G104900
Glyma.06G105000
Glyma.06G105100
Glyma.06G105200
Glyma.06G105300
Glyma.06G105500
Glyma.06G105600
Glyma.06G105700
Glyma.06G105800
Glyma.06G105900
Glyma.06G106000
Glyma.06G106100
Glyma.06G106200
Glyma.06G106500
Glyma.06G106700
Glyma.06G106800
Glyma.06G106900
Glyma.06G107100
Glyma.06G107200
Glyma.06G107300
Glyma.06G107400
Glyma.06G107500
Glyma.06G107700
Glyma.06G107800
Glyma.06G107900
Glyma.06G108000
Glyma.06G108100
Glyma.06G108200
Glyma.06G108300
Glyma.06G108400
Glyma.06G108500
Glyma.06G108600
Glyma.06G108800
Glyma.06G108900
Glyma.06G109000
Glyma.06G109200
Glyma.06G109300
Glyma.06G109400
Glyma.06G109500
Glyma.06G109600
Glyma.06G109800
Glyma.06G109900
Glyma.06G110100
Glyma.06G110200
Glyma.06G110400
Glyma.06G110500
Glyma.06G110600
Glyma.06G110700
Glyma.06G110800
Glyma.06G110900
Glyma.06G111000
Glyma.06G111100
Glyma.06G111200
Glyma.06G111300
Glyma.06G111400
Glyma.06G111500
Glyma.06G111600
Glyma.06G111900
Glyma.06G112000
Glyma.06G112200
Glyma.06G112300
Glyma.06G112400
Glyma.06G112500
Glyma.06G112600
Glyma.06G112700
Glyma.06G112800
Glyma.06G112900
Glyma.06G113000
Glyma.06G113100
Glyma.06G113200
Glyma.06G113300
Glyma.06G113400
Glyma.06G113500
Glyma.06G113600
Glyma.06G113700
Glyma.06G114000
Glyma.06G114100
Glyma.06G114200
Glyma.06G114300
Glyma.06G114400
Glyma.06G114500
Glyma.06G114600
Glyma.06G114800
Glyma.06G114900
Glyma.06G115000
Glyma.06G115100
Glyma.06G115200
Glyma.06G115300
Glyma.06G115400
Glyma.06G115500
Glyma.06G115600
Glyma.06G115700
Glyma.06G115800
Glyma.06G115900
Glyma.06G116000
Glyma.06G116100
Glyma.06G116200
Glyma.06G116300
Glyma.06G116400
Glyma.06G116500
Glyma.06G116600
Glyma.06G116700
Glyma.06G116800
Glyma.06G116900
Glyma.06G117000
Glyma.06G117200
Glyma.06G117300
Glyma.06G117400
Glyma.06G117500
Glyma.06G117600
Glyma.06G117700
Glyma.06G117800
Glyma.06G117900
Glyma.06G118000
Glyma.06G118100
Glyma.06G118200
Glyma.06G118300
Glyma.06G118500
Glyma.06G118700
Glyma.06G118900
Glyma.06G119000
Glyma.06G119100
Glyma.06G119300
Glyma.06G119400
Glyma.06G119500
Glyma.06G119700
Glyma.06G119800
Glyma.06G120200
Glyma.06G120300
Glyma.06G120500
Glyma.06G120600
Glyma.06G121000
Glyma.06G121100
Glyma.06G121200
Glyma.06G121300
Glyma.06G121400
Glyma.06G121500
Glyma.06G121900
Glyma.06G122200
Glyma.06G122300
Glyma.06G122400
Glyma.06G122500
Glyma.06G122600
Glyma.06G122700
Glyma.06G122800
Glyma.06G122900
Glyma.06G123000
Glyma.06G123100
Glyma.06G123200
Glyma.06G123300
Glyma.06G123400
Glyma.06G123500
Glyma.06G123700
Glyma.06G123800
Glyma.06G124000
Glyma.06G124100
Glyma.06G124200
Glyma.06G124300
Glyma.06G124400
Glyma.06G124500
Glyma.06G124600
Glyma.06G124700
Glyma.06G124800
Glyma.06G124900
Glyma.06G125100
Glyma.06G125200
Glyma.06G125300
Glyma.06G125500
Glyma.06G125600
Glyma.06G125700
Glyma.06G125800
Glyma.06G126000
Glyma.06G126100
Glyma.06G126300
Glyma.06G126400
Glyma.06G126500
Glyma.06G126600
Glyma.06G126700
Glyma.06G126900
Glyma.06G127000
Glyma.06G127100
Glyma.06G127200
Glyma.06G127300
Glyma.06G127400
Glyma.06G127500
Glyma.06G127600
Glyma.06G127700
Glyma.06G127800
Glyma.06G127900
Glyma.06G128000
Glyma.06G128100
Glyma.06G128500
Glyma.06G128600
Glyma.06G128700
Glyma.06G128900
Glyma.06G129000
Glyma.06G129100
Glyma.06G129300
Glyma.06G129400
Glyma.06G129500
Glyma.06G129600
Glyma.06G129700
Glyma.06G129800
Glyma.06G130100
Glyma.06G130200
Glyma.06G130700
Glyma.06G130800
Glyma.06G130900
Glyma.06G131000
Glyma.06G131100
Glyma.06G131200
Glyma.06G131300
Glyma.06G131400
Glyma.06G131500
Glyma.06G131600
Glyma.06G131700
Glyma.06G131800
Glyma.06G131900
Glyma.06G132000
Glyma.06G132100
Glyma.06G132300
Glyma.06G132400
Glyma.06G132500
Glyma.06G132600
Glyma.06G132700
Glyma.06G132800
Glyma.06G132900
Glyma.06G133000
Glyma.06G133300
Glyma.06G133400
Glyma.06G133500
Glyma.06G133600
Glyma.06G133700
Glyma.06G133800
Glyma.06G133900
Glyma.06G134000
Glyma.06G134200
Glyma.06G134300
Glyma.06G134400
Glyma.06G134500
Glyma.06G134600
Glyma.06G134800
Glyma.06G134900
Glyma.06G135000
Glyma.06G135100
Glyma.06G135200
Glyma.06G135300
Glyma.06G135500
Glyma.06G135600
Glyma.06G135700
Glyma.06G135800
Glyma.06G135900
Glyma.06G136100
Glyma.06G136200
Glyma.06G136300
Glyma.06G136400
Glyma.06G136500
Glyma.06G136700
Glyma.06G136800
Glyma.06G136900
Glyma.06G137000
Glyma.06G137100
Glyma.06G137200
Glyma.06G137300
Glyma.06G137500
Glyma.06G137600
Glyma.06G137700
Glyma.06G137800
Glyma.06G138000
Glyma.06G138100
Glyma.06G138400
Glyma.06G138500
Glyma.06G138600
Glyma.06G138700
Glyma.06G138800
Glyma.06G138900
Glyma.06G139100
Glyma.06G139200
Glyma.06G139300
Glyma.06G139400
Glyma.06G139500
Glyma.06G139600
Glyma.06G139800
Glyma.06G139900
Glyma.06G140000
Glyma.06G140100
Glyma.06G140200
Glyma.06G140300
Glyma.06G140400
Glyma.06G140500
Glyma.06G140600
Glyma.06G140700
Glyma.06G140900
Glyma.06G141000
Glyma.06G141100
Glyma.06G141200
Glyma.06G141300
Glyma.06G141400
Glyma.06G141500
Glyma.06G141600
Glyma.06G141700
Glyma.06G141900
Glyma.06G142000
Glyma.06G142200
Glyma.06G142300
Glyma.06G142400
Glyma.06G142500
Glyma.06G142700
Glyma.06G142900
Glyma.06G143000
Glyma.06G143100
Glyma.06G143300
Glyma.06G143400
Glyma.06G143500
Glyma.06G143700
Glyma.06G143800
Glyma.06G143900
Glyma.06G144000
Glyma.06G144100
Glyma.06G144200
Glyma.06G144400
Glyma.06G144500
Glyma.06G144600
Glyma.06G144700
Glyma.06G145000
Glyma.06G145100
Glyma.06G145300
Glyma.06G145400
Glyma.06G145500
Glyma.06G145700
Glyma.06G145800
Glyma.06G145900
Glyma.06G146000
Glyma.06G146100
Glyma.06G146200
Glyma.06G146300
Glyma.06G146400
Glyma.06G146500
Glyma.06G146700
Glyma.06G146800
Glyma.06G146900
Glyma.06G147100
Glyma.06G147200
Glyma.06G147400
Glyma.06G147500
Glyma.06G147600
Glyma.06G147700
Glyma.06G147800
Glyma.06G148000
Glyma.06G148100
Glyma.06G148200
Glyma.06G148300
Glyma.06G148400
Glyma.06G148500
Glyma.06G148600
Glyma.06G148700
Glyma.06G148800
Glyma.06G149200
Glyma.06G149300
Glyma.06G149500
Glyma.06G149800
Glyma.06G149900
Glyma.06G150000
Glyma.06G150100
Glyma.06G150300
Glyma.06G150400
Glyma.06G150700
Glyma.06G150800
Glyma.06G150900
Glyma.06G151000
Glyma.06G151200
Glyma.06G151300
Glyma.06G151400
Glyma.06G151500
Glyma.06G151700
Glyma.06G151900
Glyma.06G152000
Glyma.06G152200
Glyma.06G152400
Glyma.06G152500
Glyma.06G152600
Glyma.06G152800
Glyma.06G152900
Glyma.06G153000
Glyma.06G153200
Glyma.06G153300
Glyma.06G153400
Glyma.06G153500
Glyma.06G153600
Glyma.06G153700
Glyma.06G153800
Glyma.06G153900
Glyma.06G154000
Glyma.06G154800
Glyma.06G155000
Glyma.06G155200
Glyma.06G155300
Glyma.06G155500
Glyma.06G155600
Glyma.06G155700
Glyma.06G155800
Glyma.06G155900
Glyma.06G156000
Glyma.06G156100
Glyma.06G156200
Glyma.06G156300
Glyma.06G156400
Glyma.06G156500
Glyma.06G156600
Glyma.06G156700
Glyma.06G156800
Glyma.06G156900
Glyma.06G157000
Glyma.06G157100
Glyma.06G157200
Glyma.06G157300
Glyma.06G157400
Glyma.06G157500
Glyma.06G157600
Glyma.06G157800
Glyma.06G158000
Glyma.06G158100
Glyma.06G158200
Glyma.06G158300
Glyma.06G158400
Glyma.06G158500
Glyma.06G158600
Glyma.06G158700
Glyma.06G158800
Glyma.06G158900
Glyma.06G159000
Glyma.06G159100
Glyma.06G159200
Glyma.06G159300
Glyma.06G159400
Glyma.06G159500
Glyma.06G159700
Glyma.06G159800
Glyma.06G159900
Glyma.06G160000
Glyma.06G160100
Glyma.06G160200
Glyma.06G160300
Glyma.06G160400
Glyma.06G160500
Glyma.06G160600
Glyma.06G160800
Glyma.06G161000
Glyma.06G161100
Glyma.06G161200
Glyma.06G161300
Glyma.06G161400
Glyma.06G161500
Glyma.06G161700
Glyma.06G161800
Glyma.06G161900
Glyma.06G162000
Glyma.06G162100
Glyma.06G162200
Glyma.06G162300
Glyma.06G162400
Glyma.06G162500
Glyma.06G162600
Glyma.06G162700
Glyma.06G162800
Glyma.06G162900
Glyma.06G163000
Glyma.06G163100
Glyma.06G163200
Glyma.06G163300
Glyma.06G163500
Glyma.06G163600
Glyma.06G163800
Glyma.06G163900
Glyma.06G164100
Glyma.06G164300
Glyma.06G164400
Glyma.06G164500
Glyma.06G164600
Glyma.06G164800
Glyma.06G164900
Glyma.06G165000
Glyma.06G165100
Glyma.06G165200
Glyma.06G165300
Glyma.06G165400
Glyma.06G165500
Glyma.06G165700
Glyma.06G165800
Glyma.06G166000
Glyma.06G166200
Glyma.06G166300
Glyma.06G166500
Glyma.06G166600
Glyma.06G166700
Glyma.06G166800
Glyma.06G166900
Glyma.06G167000
Glyma.06G167100
Glyma.06G167300
Glyma.06G167600
Glyma.06G167700
Glyma.06G167900
Glyma.06G168100
Glyma.06G168300
Glyma.06G168600
Glyma.06G168700
Glyma.06G168800
Glyma.06G168900
Glyma.06G169000
Glyma.06G169100
Glyma.06G169200
Glyma.06G169300
Glyma.06G169400
Glyma.06G169500
Glyma.06G169600
Glyma.06G169700
Glyma.06G169800
Glyma.06G169900
Glyma.06G170000
Glyma.06G170100
Glyma.06G170200
Glyma.06G170300
Glyma.06G170500
Glyma.06G170600
Glyma.06G170700
Glyma.06G170800
Glyma.06G170900
Glyma.06G171000
Glyma.06G171100
Glyma.06G171200
Glyma.06G171400
Glyma.06G171500
Glyma.06G171600
Glyma.06G171700
Glyma.06G171900
Glyma.06G172000
Glyma.06G172100
Glyma.06G172200
Glyma.06G172300
Glyma.06G172400
Glyma.06G172500
Glyma.06G172600
Glyma.06G172700
Glyma.06G172900
Glyma.06G173000
Glyma.06G173200
Glyma.06G173300
Glyma.06G173400
Glyma.06G173500
Glyma.06G173600
Glyma.06G173700
Glyma.06G173800
Glyma.06G174000
Glyma.06G174200
Glyma.06G174300
Glyma.06G174400
Glyma.06G174600
Glyma.06G174700
Glyma.06G174800
Glyma.06G174900
Glyma.06G175000
Glyma.06G175100
Glyma.06G175200
Glyma.06G175400
Glyma.06G175500
Glyma.06G175600
Glyma.06G175700
Glyma.06G175800
Glyma.06G175900
Glyma.06G176100
Glyma.06G176200
Glyma.06G176300
Glyma.06G176400
Glyma.06G176500
Glyma.06G176800
Glyma.06G176900
Glyma.06G177000
Glyma.06G177200
Glyma.06G177400
Glyma.06G177500
Glyma.06G177600
Glyma.06G177700
Glyma.06G177800
Glyma.06G177900
Glyma.06G178000
Glyma.06G178200
Glyma.06G178300
Glyma.06G178400
Glyma.06G178600
Glyma.06G178700
Glyma.06G178800
Glyma.06G178900
Glyma.06G179000
Glyma.06G179100
Glyma.06G179200
Glyma.06G179400
Glyma.06G179500
Glyma.06G179800
Glyma.06G179900
Glyma.06G180300
Glyma.06G180400
Glyma.06G180500
Glyma.06G180600
Glyma.06G180700
Glyma.06G181000
Glyma.06G181100
Glyma.06G181400
Glyma.06G181600
Glyma.06G181700
Glyma.06G181800
Glyma.06G181900
Glyma.06G182000
Glyma.06G182100
Glyma.06G182200
Glyma.06G182500
Glyma.06G182600
Glyma.06G182800
Glyma.06G182900
Glyma.06G183000
Glyma.06G183100
Glyma.06G183300
Glyma.06G183400
Glyma.06G183500
Glyma.06G183700
Glyma.06G183900
Glyma.06G184000
Glyma.06G184200
Glyma.06G184300
Glyma.06G184500
Glyma.06G184600
Glyma.06G184800
Glyma.06G184900
Glyma.06G185000
Glyma.06G185100
Glyma.06G185200
Glyma.06G185300
Glyma.06G185400
Glyma.06G185500
Glyma.06G185600
Glyma.06G185800
Glyma.06G185900
Glyma.06G186000
Glyma.06G186100
Glyma.06G186200
Glyma.06G186300
Glyma.06G186400
Glyma.06G186700
Glyma.06G186800
Glyma.06G186900
Glyma.06G187000
Glyma.06G187100
Glyma.06G187200
Glyma.06G187300
Glyma.06G187400
Glyma.06G187500
Glyma.06G187600
Glyma.06G188000
Glyma.06G188100
Glyma.06G188200
Glyma.06G188300
Glyma.06G188400
Glyma.06G188500
Glyma.06G188600
Glyma.06G188800
Glyma.06G188900
Glyma.06G189400
Glyma.06G189500
Glyma.06G189600
Glyma.06G189700
Glyma.06G189900
Glyma.06G190000
Glyma.06G190200
Glyma.06G190300
Glyma.06G190400
Glyma.06G190500
Glyma.06G190600
Glyma.06G190800
Glyma.06G190900
Glyma.06G191000
Glyma.06G191200
Glyma.06G191300
Glyma.06G191400
Glyma.06G191500
Glyma.06G191600
Glyma.06G191700
Glyma.06G191800
Glyma.06G191900
Glyma.06G192000
Glyma.06G192100
Glyma.06G192200
Glyma.06G192400
Glyma.06G192500
Glyma.06G192600
Glyma.06G192700
Glyma.06G192800
Glyma.06G193000
Glyma.06G193200
Glyma.06G193500
Glyma.06G193600
Glyma.06G193700
Glyma.06G193800
Glyma.06G193900
Glyma.06G194100
Glyma.06G194200
Glyma.06G194600
Glyma.06G194800
Glyma.06G194900
Glyma.06G195000
Glyma.06G195100
Glyma.06G195200
Glyma.06G195300
Glyma.06G195600
Glyma.06G195700
Glyma.06G195800
Glyma.06G195900
Glyma.06G196200
Glyma.06G196300
Glyma.06G196400
Glyma.06G196600
Glyma.06G196700
Glyma.06G196800
Glyma.06G196900
Glyma.06G197200
Glyma.06G197300
Glyma.06G197600
Glyma.06G198000
Glyma.06G198100
Glyma.06G198600
Glyma.06G199000
Glyma.06G199100
Glyma.06G199600
Glyma.06G199700
Glyma.06G199800
Glyma.06G200000
Glyma.06G200100
Glyma.06G200300
Glyma.06G201100
Glyma.06G201200
Glyma.06G201500
Glyma.06G201600
Glyma.06G201700
Glyma.06G201800
Glyma.06G201900
Glyma.06G202000
Glyma.06G202100
Glyma.06G202200
Glyma.06G202300
Glyma.06G202500
Glyma.06G202600
Glyma.06G202800
Glyma.06G202900
Glyma.06G203200
Glyma.06G203300
Glyma.06G203700
Glyma.06G203800
Glyma.06G203900
Glyma.06G204100
Glyma.06G204200
Glyma.06G204300
Glyma.06G204400
Glyma.06G204500
Glyma.06G204600
Glyma.06G204800
Glyma.06G205000
Glyma.06G205400
Glyma.06G205600
Glyma.06G205800
Glyma.06G205900
Glyma.06G206000
Glyma.06G206100
Glyma.06G206200
Glyma.06G206400
Glyma.06G206600
Glyma.06G206700
Glyma.06G206800
Glyma.06G206900
Glyma.06G207300
Glyma.06G207600
Glyma.06G207700
Glyma.06G207800
Glyma.06G207900
Glyma.06G208000
Glyma.06G208100
Glyma.06G208200
Glyma.06G208500
Glyma.06G208600
Glyma.06G208900
Glyma.06G209000
Glyma.06G209100
Glyma.06G209400
Glyma.06G209500
Glyma.06G209600
Glyma.06G209700
Glyma.06G209800
Glyma.06G209900
Glyma.06G210200
Glyma.06G210400
Glyma.06G210800
Glyma.06G210900
Glyma.06G211200
Glyma.06G211300
Glyma.06G211400
Glyma.06G211500
Glyma.06G211600
Glyma.06G211900
Glyma.06G212100
Glyma.06G212700
Glyma.06G213000
Glyma.06G213100
Glyma.06G213300
Glyma.06G213400
Glyma.06G213600
Glyma.06G214200
Glyma.06G214300
Glyma.06G214400
Glyma.06G214700
Glyma.06G214800
Glyma.06G214900
Glyma.06G215400
Glyma.06G215600
Glyma.06G215700
Glyma.06G215900
Glyma.06G216400
Glyma.06G216600
Glyma.06G216700
Glyma.06G216800
Glyma.06G217000
Glyma.06G217200
Glyma.06G217400
Glyma.06G217500
Glyma.06G217600
Glyma.06G217700
Glyma.06G217900
Glyma.06G218000
Glyma.06G218100
Glyma.06G218300
Glyma.06G218500
Glyma.06G218600
Glyma.06G218900
Glyma.06G219200
Glyma.06G219300
Glyma.06G219400
Glyma.06G219600
Glyma.06G219800
Glyma.06G219900
Glyma.06G220100
Glyma.06G220300
Glyma.06G220400
Glyma.06G220500
Glyma.06G220700
Glyma.06G221100
Glyma.06G221300
Glyma.06G221400
Glyma.06G221600
Glyma.06G221700
Glyma.06G221800
Glyma.06G221900
Glyma.06G222000
Glyma.06G222100
Glyma.06G222400
Glyma.06G222500
Glyma.06G222600
Glyma.06G222700
Glyma.06G223300
Glyma.06G223400
Glyma.06G223500
Glyma.06G223600
Glyma.06G223700
Glyma.06G223800
Glyma.06G223900
Glyma.06G224200
Glyma.06G224300
Glyma.06G224500
Glyma.06G224700
Glyma.06G224900
Glyma.06G225000
Glyma.06G225100
Glyma.06G225500
Glyma.06G225700
Glyma.06G225800
Glyma.06G226500
Glyma.06G226700
Glyma.06G227200
Glyma.06G227500
Glyma.06G227700
Glyma.06G228700
Glyma.06G228800
Glyma.06G228900
Glyma.06G229000
Glyma.06G229100
Glyma.06G229200
Glyma.06G229300
Glyma.06G229400
Glyma.06G229900
Glyma.06G230300
Glyma.06G230400
Glyma.06G230600
Glyma.06G230800
Glyma.06G231000
Glyma.06G231200
Glyma.06G231300
Glyma.06G231500
Glyma.06G232100
Glyma.06G232300
Glyma.06G233300
Glyma.06G233800
Glyma.06G234100
Glyma.06G234200
Glyma.06G234300
Glyma.06G234500
Glyma.06G234800
Glyma.06G235000
Glyma.06G235200
Glyma.06G235500
Glyma.06G235900
Glyma.06G236000
Glyma.06G236100
Glyma.06G236200
Glyma.06G236400
Glyma.06G236700
Glyma.06G236900
Glyma.06G237400
Glyma.06G237700
Glyma.06G237900
Glyma.06G238000
Glyma.06G238100
Glyma.06G238200
Glyma.06G238300
Glyma.06G238400
Glyma.06G238500
Glyma.06G238700
Glyma.06G239100
Glyma.06G239200
Glyma.06G239300
Glyma.06G239500
Glyma.06G239600
Glyma.06G239900
Glyma.06G240000
Glyma.06G240100
Glyma.06G240300
Glyma.06G240400
Glyma.06G240500
Glyma.06G240600
Glyma.06G240700
Glyma.06G240800
Glyma.06G240900
Glyma.06G241300
Glyma.06G241600
Glyma.06G242000
Glyma.06G242100
Glyma.06G242600
Glyma.06G242700
Glyma.06G242800
Glyma.06G242900
Glyma.06G243100
Glyma.06G244800
Glyma.06G244900
Glyma.06G245100
Glyma.06G245200
Glyma.06G246300
Glyma.06G246400
Glyma.06G246500
Glyma.06G246600
Glyma.06G246700
Glyma.06G247100
Glyma.06G247200
Glyma.06G248900
Glyma.06G249100
Glyma.06G249200
Glyma.06G249300
Glyma.06G249400
Glyma.06G249500
Glyma.06G249600
Glyma.06G249700
Glyma.06G249800
Glyma.06G250100
Glyma.06G250700
Glyma.06G253600
Glyma.06G253700
Glyma.06G253800
Glyma.06G253900
Glyma.06G254000
Glyma.06G254100
Glyma.06G254200
Glyma.06G254300
Glyma.06G254500
Glyma.06G254700
Glyma.06G254900
Glyma.06G255000
Glyma.06G255200
Glyma.06G255300
Glyma.06G255700
Glyma.06G255900
Glyma.06G256000
Glyma.06G256200
Glyma.06G256300
Glyma.06G256900
Glyma.06G257000
Glyma.06G258000
Glyma.06G258500
Glyma.06G258900
Glyma.06G259200
Glyma.06G259400
Glyma.06G259600
Glyma.06G259800
Glyma.06G259900
Glyma.06G260000
Glyma.06G260100
Glyma.06G260200
Glyma.06G260300
Glyma.06G260400
Glyma.06G260700
Glyma.06G260800
Glyma.06G261100
Glyma.06G261400
Glyma.06G261500
Glyma.06G262100
Glyma.06G262400
Glyma.06G262700
Glyma.06G262800
Glyma.06G262900
Glyma.06G263000
Glyma.06G263100
Glyma.06G263200
Glyma.06G263300
Glyma.06G263400
Glyma.06G263500
Glyma.06G263700
Glyma.06G263900
Glyma.06G264400
Glyma.06G264800
Glyma.06G265000
Glyma.06G265100
Glyma.06G265200
Glyma.06G265500
Glyma.06G265600
Glyma.06G265700
Glyma.06G265800
Glyma.06G266000
Glyma.06G266500
Glyma.06G266700
Glyma.06G266800
Glyma.06G266900
Glyma.06G267000
Glyma.06G267300
Glyma.06G267400
Glyma.06G268600
Glyma.06G268700
Glyma.06G268800
Glyma.06G268900
Glyma.06G269100
Glyma.06G269400
Glyma.06G269500
Glyma.06G269600
Glyma.06G269700
Glyma.06G270000
Glyma.06G270200
Glyma.06G270300
Glyma.06G270400
Glyma.06G270500
Glyma.06G270600
Glyma.06G270700
Glyma.06G271200
Glyma.06G271400
Glyma.06G271500
Glyma.06G271600
Glyma.06G271700
Glyma.06G271800
Glyma.06G272200
Glyma.06G272400
Glyma.06G272500
Glyma.06G273300
Glyma.06G273600
Glyma.06G274200
Glyma.06G274300
Glyma.06G275000
Glyma.06G275400
Glyma.06G275500
Glyma.06G275600
Glyma.06G275700
Glyma.06G275800
Glyma.06G275900
Glyma.06G276000
Glyma.06G276100
Glyma.06G276200
Glyma.06G276300
Glyma.06G276400
Glyma.06G276700
Glyma.06G276800
Glyma.06G276900
Glyma.06G277000
Glyma.06G277400
Glyma.06G277500
Glyma.06G277600
Glyma.06G277700
Glyma.06G277900
Glyma.06G278000
Glyma.06G278400
Glyma.06G278600
Glyma.06G279000
Glyma.06G279500
Glyma.06G279800
Glyma.06G279900
Glyma.06G280400
Glyma.06G280500
Glyma.06G280700
Glyma.06G281200
Glyma.06G281300
Glyma.06G281600
Glyma.06G281800
Glyma.06G282100
Glyma.06G282200
Glyma.06G282400
Glyma.06G282500
Glyma.06G282600
Glyma.06G282700
Glyma.06G282800
Glyma.06G282900
Glyma.06G283300
Glyma.06G283400
Glyma.06G283600
Glyma.06G283800
Glyma.06G284000
Glyma.06G284400
Glyma.06G284500
Glyma.06G284700
Glyma.06G284800
Glyma.06G284900
Glyma.06G285000
Glyma.06G285100
Glyma.06G285200
Glyma.06G285300
Glyma.06G285400
Glyma.06G285500
Glyma.06G285700
Glyma.06G285800
Glyma.06G285900
Glyma.06G286100
Glyma.06G286200
Glyma.06G286400
Glyma.06G286600
Glyma.06G286700
Glyma.06G287000
Glyma.06G287100
Glyma.06G287200
Glyma.06G288000
Glyma.06G288100
Glyma.06G288200
Glyma.06G288300
Glyma.06G288500
Glyma.06G288700
Glyma.06G288900
Glyma.06G289000
Glyma.06G289200
Glyma.06G289300
Glyma.06G289400
Glyma.06G289500
Glyma.06G289600
Glyma.06G289700
Glyma.06G289800
Glyma.06G289900
Glyma.06G290000
Glyma.06G290200
Glyma.06G290300
Glyma.06G290400
Glyma.06G290500
Glyma.06G290600
Glyma.06G290700
Glyma.06G290800
Glyma.06G291000
Glyma.06G291200
Glyma.06G291300
Glyma.06G291500
Glyma.06G291600
Glyma.06G291700
Glyma.06G292100
Glyma.06G292200
Glyma.06G292300
Glyma.06G292400
Glyma.06G292500
Glyma.06G292700
Glyma.06G292800
Glyma.06G293200
Glyma.06G293300
Glyma.06G293400
Glyma.06G293500
Glyma.06G293700
Glyma.06G293900
Glyma.06G294100
Glyma.06G294200
Glyma.06G294400
Glyma.06G294500
Glyma.06G294600
Glyma.06G294800
Glyma.06G294900
Glyma.06G295000
Glyma.06G295100
Glyma.06G295200
Glyma.06G295400
Glyma.06G295500
Glyma.06G295700
Glyma.06G295800
Glyma.06G296000
Glyma.06G296100
Glyma.06G296200
Glyma.06G296300
Glyma.06G296500
Glyma.06G296600
Glyma.06G296700
Glyma.06G296800
Glyma.06G296900
Glyma.06G297000
Glyma.06G297100
Glyma.06G297300
Glyma.06G297400
Glyma.06G297500
Glyma.06G297600
Glyma.06G297800
Glyma.06G297900
Glyma.06G298100
Glyma.06G298300
Glyma.06G298400
Glyma.06G298500
Glyma.06G298600
Glyma.06G298700
Glyma.06G298900
Glyma.06G299000
Glyma.06G299100
Glyma.06G299200
Glyma.06G299400
Glyma.06G299600
Glyma.06G299700
Glyma.06G299900
Glyma.06G300000
Glyma.06G300100
Glyma.06G300200
Glyma.06G300300
Glyma.06G300400
Glyma.06G300500
Glyma.06G300600
Glyma.06G300800
Glyma.06G300900
Glyma.06G301000
Glyma.06G301100
Glyma.06G301200
Glyma.06G301300
Glyma.06G301400
Glyma.06G301500
Glyma.06G301800
Glyma.06G301900
Glyma.06G302100
Glyma.06G302300
Glyma.06G302400
Glyma.06G302500
Glyma.06G302600
Glyma.06G302700
Glyma.06G302800
Glyma.06G302900
Glyma.06G303000
Glyma.06G303100
Glyma.06G303500
Glyma.06G303600
Glyma.06G303700
Glyma.06G303800
Glyma.06G303900
Glyma.06G304200
Glyma.06G304300
Glyma.06G304400
Glyma.06G304700
Glyma.06G304900
Glyma.06G305000
Glyma.06G305400
Glyma.06G305600
Glyma.06G305700
Glyma.06G305800
Glyma.06G305900
Glyma.06G306000
Glyma.06G306200
Glyma.06G306300
Glyma.06G306400
Glyma.06G306500
Glyma.06G306700
Glyma.06G306800
Glyma.06G307000
Glyma.06G307100
Glyma.06G307200
Glyma.06G307400
Glyma.06G307500
Glyma.06G307600
Glyma.06G307700
Glyma.06G307800
Glyma.06G308000
Glyma.06G308100
Glyma.06G308200
Glyma.06G308300
Glyma.06G308500
Glyma.06G308600
Glyma.06G308700
Glyma.06G308800
Glyma.06G308900
Glyma.06G309000
Glyma.06G309100
Glyma.06G309200
Glyma.06G309300
Glyma.06G309500
Glyma.06G309600
Glyma.06G309800
Glyma.06G309900
Glyma.06G310000
Glyma.06G310100
Glyma.06G310200
Glyma.06G310300
Glyma.06G310400
Glyma.06G310500
Glyma.06G310600
Glyma.06G310700
Glyma.06G310800
Glyma.06G311100
Glyma.06G311400
Glyma.06G311600
Glyma.06G311800
Glyma.06G312200
Glyma.06G312300
Glyma.06G312400
Glyma.06G312500
Glyma.06G312600
Glyma.06G312800
Glyma.06G312900
Glyma.06G313000
Glyma.06G313200
Glyma.06G313400
Glyma.06G313500
Glyma.06G313600
Glyma.06G313700
Glyma.06G314200
Glyma.06G314300
Glyma.06G314400
Glyma.06G314700
Glyma.06G314900
Glyma.06G315000
Glyma.06G315100
Glyma.06G315300
Glyma.06G315400
Glyma.06G315500
Glyma.06G315600
Glyma.06G315700
Glyma.06G315900
Glyma.06G316000
Glyma.06G316200
Glyma.06G316400
Glyma.06G316500
Glyma.06G316600
Glyma.06G316800
Glyma.06G316900
Glyma.06G317000
Glyma.06G317200
Glyma.06G317300
Glyma.06G317400
Glyma.06G317500
Glyma.06G317600
Glyma.06G317700
Glyma.06G317800
Glyma.06G317900
Glyma.06G318100
Glyma.06G318400
Glyma.06G318500
Glyma.06G318800
Glyma.06G318900
Glyma.06G319100
Glyma.06G319200
Glyma.06G319300
Glyma.06G319500
Glyma.06G319600
Glyma.06G319700
Glyma.06G319800
Glyma.06G319900
Glyma.06G320000
Glyma.06G320100
Glyma.06G320200
Glyma.06G320300
Glyma.06G320400
Glyma.06G320500
Glyma.06G320600
Glyma.06G320700
Glyma.06G320800
Glyma.06G320900
Glyma.06G321000
Glyma.06G321200
Glyma.06G321300
Glyma.06G321400
Glyma.06G321600
Glyma.06G321700
Glyma.06G321800
Glyma.06G321900
Glyma.06G322000
Glyma.06G322100
Glyma.06G322200
Glyma.06G322300
Glyma.06G322400
Glyma.06G322500
Glyma.06G322600
Glyma.06G322700
Glyma.06G322800
Glyma.06G323000
Glyma.06G323100
Glyma.06G323200
Glyma.06G323300
Glyma.06G323400
Glyma.06G323500
Glyma.06G323600
Glyma.06G323700
Glyma.06G323800
Glyma.06G323900
Glyma.06G324000
Glyma.06G324100
Glyma.06G324200
Glyma.06G324300
Glyma.06G324400
Glyma.06G324500
Glyma.06G324600
Glyma.06G324700
Glyma.06G324800
Glyma.06G324900
Glyma.06G325100
Glyma.06G325200
Glyma.06G325300
Glyma.06G325400
Glyma.06G325500
Glyma.06G325600
Glyma.06G325700
Glyma.06G325800
Glyma.07G000300
Glyma.07G000400
Glyma.07G000500
Glyma.07G000800
Glyma.07G000900
Glyma.07G001000
Glyma.07G001300
Glyma.07G001400
Glyma.07G001500
Glyma.07G001600
Glyma.07G001900
Glyma.07G002000
Glyma.07G002100
Glyma.07G002200
Glyma.07G002300
Glyma.07G002500
Glyma.07G002600
Glyma.07G002700
Glyma.07G002800
Glyma.07G003000
Glyma.07G003200
Glyma.07G003300
Glyma.07G003400
Glyma.07G003500
Glyma.07G003600
Glyma.07G003700
Glyma.07G003800
Glyma.07G003900
Glyma.07G004100
Glyma.07G004200
Glyma.07G004300
Glyma.07G004400
Glyma.07G004500
Glyma.07G004600
Glyma.07G004700
Glyma.07G004800
Glyma.07G004900
Glyma.07G005000
Glyma.07G005100
Glyma.07G005200
Glyma.07G005300
Glyma.07G005400
Glyma.07G005500
Glyma.07G005600
Glyma.07G005800
Glyma.07G005900
Glyma.07G006000
Glyma.07G006100
Glyma.07G006200
Glyma.07G006300
Glyma.07G006400
Glyma.07G006500
Glyma.07G006600
Glyma.07G006700
Glyma.07G006800
Glyma.07G006900
Glyma.07G007000
Glyma.07G007200
Glyma.07G007300
Glyma.07G007400
Glyma.07G007500
Glyma.07G007600
Glyma.07G007700
Glyma.07G008000
Glyma.07G008200
Glyma.07G008400
Glyma.07G008500
Glyma.07G008600
Glyma.07G008700
Glyma.07G008800
Glyma.07G008900
Glyma.07G009000
Glyma.07G009100
Glyma.07G009200
Glyma.07G009300
Glyma.07G009500
Glyma.07G009600
Glyma.07G009700
Glyma.07G009800
Glyma.07G009900
Glyma.07G010200
Glyma.07G010300
Glyma.07G010400
Glyma.07G010500
Glyma.07G010600
Glyma.07G010700
Glyma.07G010800
Glyma.07G010900
Glyma.07G011000
Glyma.07G011100
Glyma.07G011200
Glyma.07G011300
Glyma.07G011600
Glyma.07G011700
Glyma.07G011800
Glyma.07G011900
Glyma.07G012000
Glyma.07G012100
Glyma.07G012300
Glyma.07G012400
Glyma.07G012500
Glyma.07G012600
Glyma.07G012700
Glyma.07G012800
Glyma.07G013000
Glyma.07G013200
Glyma.07G013300
Glyma.07G013400
Glyma.07G013500
Glyma.07G013800
Glyma.07G013900
Glyma.07G014100
Glyma.07G014300
Glyma.07G014400
Glyma.07G014500
Glyma.07G014600
Glyma.07G014800
Glyma.07G015000
Glyma.07G015200
Glyma.07G015300
Glyma.07G015400
Glyma.07G015500
Glyma.07G015800
Glyma.07G015900
Glyma.07G016000
Glyma.07G016100
Glyma.07G016300
Glyma.07G016400
Glyma.07G016500
Glyma.07G016700
Glyma.07G016800
Glyma.07G016900
Glyma.07G017000
Glyma.07G017300
Glyma.07G017400
Glyma.07G017500
Glyma.07G017700
Glyma.07G017800
Glyma.07G018000
Glyma.07G018100
Glyma.07G018200
Glyma.07G018300
Glyma.07G018400
Glyma.07G018500
Glyma.07G018600
Glyma.07G018700
Glyma.07G018800
Glyma.07G019000
Glyma.07G019100
Glyma.07G019300
Glyma.07G019400
Glyma.07G019500
Glyma.07G019600
Glyma.07G019700
Glyma.07G019800
Glyma.07G019900
Glyma.07G020000
Glyma.07G020100
Glyma.07G020200
Glyma.07G020300
Glyma.07G020400
Glyma.07G020500
Glyma.07G020600
Glyma.07G020700
Glyma.07G020800
Glyma.07G020900
Glyma.07G021000
Glyma.07G021100
Glyma.07G021200
Glyma.07G021300
Glyma.07G021400
Glyma.07G021500
Glyma.07G021600
Glyma.07G021700
Glyma.07G021800
Glyma.07G021900
Glyma.07G022000
Glyma.07G022100
Glyma.07G022200
Glyma.07G022300
Glyma.07G022400
Glyma.07G022500
Glyma.07G022600
Glyma.07G022700
Glyma.07G022800
Glyma.07G022900
Glyma.07G023000
Glyma.07G023100
Glyma.07G023300
Glyma.07G023400
Glyma.07G023500
Glyma.07G023600
Glyma.07G023700
Glyma.07G023800
Glyma.07G023900
Glyma.07G024000
Glyma.07G024100
Glyma.07G024200
Glyma.07G024300
Glyma.07G024400
Glyma.07G024500
Glyma.07G024600
Glyma.07G024700
Glyma.07G024800
Glyma.07G024900
Glyma.07G025000
Glyma.07G025200
Glyma.07G025600
Glyma.07G025700
Glyma.07G025800
Glyma.07G025900
Glyma.07G026100
Glyma.07G026300
Glyma.07G026400
Glyma.07G026500
Glyma.07G026600
Glyma.07G026800
Glyma.07G027000
Glyma.07G027100
Glyma.07G027200
Glyma.07G027300
Glyma.07G027400
Glyma.07G027500
Glyma.07G027800
Glyma.07G028000
Glyma.07G028100
Glyma.07G028200
Glyma.07G028300
Glyma.07G028400
Glyma.07G028500
Glyma.07G028600
Glyma.07G028700
Glyma.07G028800
Glyma.07G028900
Glyma.07G029100
Glyma.07G029200
Glyma.07G029300
Glyma.07G029500
Glyma.07G029600
Glyma.07G029800
Glyma.07G029900
Glyma.07G030000
Glyma.07G030100
Glyma.07G030300
Glyma.07G030400
Glyma.07G030500
Glyma.07G030600
Glyma.07G030900
Glyma.07G031000
Glyma.07G031100
Glyma.07G031200
Glyma.07G031300
Glyma.07G031400
Glyma.07G031500
Glyma.07G031600
Glyma.07G031700
Glyma.07G031900
Glyma.07G032000
Glyma.07G032100
Glyma.07G032200
Glyma.07G032300
Glyma.07G032400
Glyma.07G032500
Glyma.07G032600
Glyma.07G032700
Glyma.07G032800
Glyma.07G032900
Glyma.07G033000
Glyma.07G033100
Glyma.07G033300
Glyma.07G033400
Glyma.07G033500
Glyma.07G033700
Glyma.07G034000
Glyma.07G034100
Glyma.07G034200
Glyma.07G034300
Glyma.07G034400
Glyma.07G034500
Glyma.07G034600
Glyma.07G034700
Glyma.07G034800
Glyma.07G034900
Glyma.07G035000
Glyma.07G035200
Glyma.07G035300
Glyma.07G035600
Glyma.07G035700
Glyma.07G035800
Glyma.07G035900
Glyma.07G036000
Glyma.07G036100
Glyma.07G036200
Glyma.07G036300
Glyma.07G036400
Glyma.07G036500
Glyma.07G036600
Glyma.07G036700
Glyma.07G036800
Glyma.07G036900
Glyma.07G037000
Glyma.07G037100
Glyma.07G037200
Glyma.07G037300
Glyma.07G037400
Glyma.07G037600
Glyma.07G037800
Glyma.07G038100
Glyma.07G038200
Glyma.07G038300
Glyma.07G038400
Glyma.07G038500
Glyma.07G038600
Glyma.07G038700
Glyma.07G038800
Glyma.07G038900
Glyma.07G039000
Glyma.07G039300
Glyma.07G039400
Glyma.07G039500
Glyma.07G039600
Glyma.07G039700
Glyma.07G039800
Glyma.07G039900
Glyma.07G040000
Glyma.07G040100
Glyma.07G040200
Glyma.07G040300
Glyma.07G040400
Glyma.07G040500
Glyma.07G040600
Glyma.07G040900
Glyma.07G041000
Glyma.07G041100
Glyma.07G041200
Glyma.07G041400
Glyma.07G041500
Glyma.07G041600
Glyma.07G041700
Glyma.07G041800
Glyma.07G041900
Glyma.07G042000
Glyma.07G042100
Glyma.07G042300
Glyma.07G042400
Glyma.07G042600
Glyma.07G042700
Glyma.07G042800
Glyma.07G043000
Glyma.07G043100
Glyma.07G043200
Glyma.07G043300
Glyma.07G043500
Glyma.07G043600
Glyma.07G043700
Glyma.07G043800
Glyma.07G043900
Glyma.07G044200
Glyma.07G044300
Glyma.07G044400
Glyma.07G044500
Glyma.07G044900
Glyma.07G045100
Glyma.07G045300
Glyma.07G045400
Glyma.07G045500
Glyma.07G045600
Glyma.07G045700
Glyma.07G045800
Glyma.07G045900
Glyma.07G046000
Glyma.07G046100
Glyma.07G046200
Glyma.07G046300
Glyma.07G046500
Glyma.07G046600
Glyma.07G046700
Glyma.07G046800
Glyma.07G046900
Glyma.07G047000
Glyma.07G047100
Glyma.07G047200
Glyma.07G047300
Glyma.07G047400
Glyma.07G047500
Glyma.07G047600
Glyma.07G047700
Glyma.07G047800
Glyma.07G047900
Glyma.07G048000
Glyma.07G048100
Glyma.07G048200
Glyma.07G048300
Glyma.07G048400
Glyma.07G048500
Glyma.07G048600
Glyma.07G048800
Glyma.07G048900
Glyma.07G049000
Glyma.07G049100
Glyma.07G049200
Glyma.07G049300
Glyma.07G049400
Glyma.07G049500
Glyma.07G049600
Glyma.07G049700
Glyma.07G049900
Glyma.07G050100
Glyma.07G050200
Glyma.07G050300
Glyma.07G050600
Glyma.07G050700
Glyma.07G050800
Glyma.07G051000
Glyma.07G051200
Glyma.07G051300
Glyma.07G051400
Glyma.07G051500
Glyma.07G051600
Glyma.07G051700
Glyma.07G051800
Glyma.07G051900
Glyma.07G052000
Glyma.07G052100
Glyma.07G052300
Glyma.07G052400
Glyma.07G052500
Glyma.07G052700
Glyma.07G052800
Glyma.07G052900
Glyma.07G053100
Glyma.07G053200
Glyma.07G053300
Glyma.07G053400
Glyma.07G053500
Glyma.07G053600
Glyma.07G053800
Glyma.07G053900
Glyma.07G054000
Glyma.07G054100
Glyma.07G054300
Glyma.07G054500
Glyma.07G054700
Glyma.07G054800
Glyma.07G054900
Glyma.07G055000
Glyma.07G055200
Glyma.07G055300
Glyma.07G055500
Glyma.07G055600
Glyma.07G055700
Glyma.07G055800
Glyma.07G055900
Glyma.07G056000
Glyma.07G056200
Glyma.07G056300
Glyma.07G056400
Glyma.07G056500
Glyma.07G056600
Glyma.07G056700
Glyma.07G056900
Glyma.07G057100
Glyma.07G057200
Glyma.07G057300
Glyma.07G057400
Glyma.07G057500
Glyma.07G057600
Glyma.07G057700
Glyma.07G057800
Glyma.07G057900
Glyma.07G058100
Glyma.07G058200
Glyma.07G058400
Glyma.07G058600
Glyma.07G058700
Glyma.07G058800
Glyma.07G059000
Glyma.07G059300
Glyma.07G059400
Glyma.07G059500
Glyma.07G059600
Glyma.07G059700
Glyma.07G059800
Glyma.07G059900
Glyma.07G060000
Glyma.07G060100
Glyma.07G060300
Glyma.07G060400
Glyma.07G060500
Glyma.07G060600
Glyma.07G060700
Glyma.07G060800
Glyma.07G060900
Glyma.07G061000
Glyma.07G061200
Glyma.07G061300
Glyma.07G061500
Glyma.07G061600
Glyma.07G062100
Glyma.07G062200
Glyma.07G062300
Glyma.07G062400
Glyma.07G062500
Glyma.07G062600
Glyma.07G062800
Glyma.07G062900
Glyma.07G063000
Glyma.07G063100
Glyma.07G063300
Glyma.07G063400
Glyma.07G063600
Glyma.07G063700
Glyma.07G063800
Glyma.07G064100
Glyma.07G064200
Glyma.07G064300
Glyma.07G064400
Glyma.07G064500
Glyma.07G064600
Glyma.07G064900
Glyma.07G065000
Glyma.07G065500
Glyma.07G065600
Glyma.07G065800
Glyma.07G066000
Glyma.07G066100
Glyma.07G066300
Glyma.07G066500
Glyma.07G066600
Glyma.07G066700
Glyma.07G066800
Glyma.07G066900
Glyma.07G067100
Glyma.07G067300
Glyma.07G067400
Glyma.07G067500
Glyma.07G067700
Glyma.07G067800
Glyma.07G067900
Glyma.07G068000
Glyma.07G068200
Glyma.07G068300
Glyma.07G068400
Glyma.07G068500
Glyma.07G068600
Glyma.07G068700
Glyma.07G068800
Glyma.07G068900
Glyma.07G069000
Glyma.07G069100
Glyma.07G069200
Glyma.07G069300
Glyma.07G069400
Glyma.07G069500
Glyma.07G069600
Glyma.07G069700
Glyma.07G069800
Glyma.07G069900
Glyma.07G070200
Glyma.07G070300
Glyma.07G070500
Glyma.07G070600
Glyma.07G070700
Glyma.07G070800
Glyma.07G070900
Glyma.07G071000
Glyma.07G071100
Glyma.07G071200
Glyma.07G071300
Glyma.07G071400
Glyma.07G071500
Glyma.07G071800
Glyma.07G071900
Glyma.07G072100
Glyma.07G072200
Glyma.07G072300
Glyma.07G072400
Glyma.07G072500
Glyma.07G072600
Glyma.07G072700
Glyma.07G072800
Glyma.07G072900
Glyma.07G073000
Glyma.07G073100
Glyma.07G073200
Glyma.07G073300
Glyma.07G073400
Glyma.07G073500
Glyma.07G073600
Glyma.07G073700
Glyma.07G073800
Glyma.07G073900
Glyma.07G074100
Glyma.07G074200
Glyma.07G074300
Glyma.07G074600
Glyma.07G074700
Glyma.07G074800
Glyma.07G075100
Glyma.07G075200
Glyma.07G075300
Glyma.07G075400
Glyma.07G075500
Glyma.07G075600
Glyma.07G075800
Glyma.07G075900
Glyma.07G076000
Glyma.07G076400
Glyma.07G076500
Glyma.07G076600
Glyma.07G076700
Glyma.07G076800
Glyma.07G077000
Glyma.07G077100
Glyma.07G077200
Glyma.07G077300
Glyma.07G077400
Glyma.07G077600
Glyma.07G077700
Glyma.07G078000
Glyma.07G078100
Glyma.07G078200
Glyma.07G078300
Glyma.07G078400
Glyma.07G078700
Glyma.07G078800
Glyma.07G078900
Glyma.07G079000
Glyma.07G079100
Glyma.07G079500
Glyma.07G079600
Glyma.07G079700
Glyma.07G080100
Glyma.07G080200
Glyma.07G080300
Glyma.07G080400
Glyma.07G080500
Glyma.07G080700
Glyma.07G080800
Glyma.07G080900
Glyma.07G081000
Glyma.07G081200
Glyma.07G081300
Glyma.07G081500
Glyma.07G081600
Glyma.07G081800
Glyma.07G081900
Glyma.07G082000
Glyma.07G082100
Glyma.07G082200
Glyma.07G082400
Glyma.07G082500
Glyma.07G082600
Glyma.07G082700
Glyma.07G082800
Glyma.07G082900
Glyma.07G083000
Glyma.07G083100
Glyma.07G083200
Glyma.07G083300
Glyma.07G083500
Glyma.07G083700
Glyma.07G083900
Glyma.07G084000
Glyma.07G084100
Glyma.07G084200
Glyma.07G084300
Glyma.07G084400
Glyma.07G084500
Glyma.07G084600
Glyma.07G084700
Glyma.07G084800
Glyma.07G084900
Glyma.07G085100
Glyma.07G085200
Glyma.07G085300
Glyma.07G085400
Glyma.07G085500
Glyma.07G085600
Glyma.07G085700
Glyma.07G085800
Glyma.07G085900
Glyma.07G086000
Glyma.07G086100
Glyma.07G086200
Glyma.07G086400
Glyma.07G086500
Glyma.07G086600
Glyma.07G086700
Glyma.07G086800
Glyma.07G086900
Glyma.07G087000
Glyma.07G087100
Glyma.07G087200
Glyma.07G087400
Glyma.07G087500
Glyma.07G087700
Glyma.07G087900
Glyma.07G088000
Glyma.07G088200
Glyma.07G088300
Glyma.07G088400
Glyma.07G088500
Glyma.07G088600
Glyma.07G088700
Glyma.07G088900
Glyma.07G089000
Glyma.07G089200
Glyma.07G089300
Glyma.07G089400
Glyma.07G089500
Glyma.07G089600
Glyma.07G089700
Glyma.07G089800
Glyma.07G090000
Glyma.07G090100
Glyma.07G090200
Glyma.07G090300
Glyma.07G090400
Glyma.07G090500
Glyma.07G090600
Glyma.07G090700
Glyma.07G090800
Glyma.07G090900
Glyma.07G091000
Glyma.07G091400
Glyma.07G091500
Glyma.07G091600
Glyma.07G091800
Glyma.07G091900
Glyma.07G092000
Glyma.07G092300
Glyma.07G092400
Glyma.07G092500
Glyma.07G092600
Glyma.07G092700
Glyma.07G092900
Glyma.07G093000
Glyma.07G093100
Glyma.07G093200
Glyma.07G093300
Glyma.07G093400
Glyma.07G093600
Glyma.07G093700
Glyma.07G093900
Glyma.07G094000
Glyma.07G094500
Glyma.07G095000
Glyma.07G095500
Glyma.07G095800
Glyma.07G095900
Glyma.07G096000
Glyma.07G096400
Glyma.07G096500
Glyma.07G096600
Glyma.07G096700
Glyma.07G096900
Glyma.07G097000
Glyma.07G097100
Glyma.07G097500
Glyma.07G097700
Glyma.07G097800
Glyma.07G097900
Glyma.07G098000
Glyma.07G098500
Glyma.07G098700
Glyma.07G098900
Glyma.07G099000
Glyma.07G099300
Glyma.07G099400
Glyma.07G099500
Glyma.07G099600
Glyma.07G099700
Glyma.07G099800
Glyma.07G099900
Glyma.07G100200
Glyma.07G100400
Glyma.07G100500
Glyma.07G100600
Glyma.07G100700
Glyma.07G100800
Glyma.07G101100
Glyma.07G101300
Glyma.07G101400
Glyma.07G101600
Glyma.07G101700
Glyma.07G101800
Glyma.07G102000
Glyma.07G102100
Glyma.07G102200
Glyma.07G102300
Glyma.07G102400
Glyma.07G102500
Glyma.07G102600
Glyma.07G102700
Glyma.07G102800
Glyma.07G102900
Glyma.07G103000
Glyma.07G103100
Glyma.07G103200
Glyma.07G103300
Glyma.07G103400
Glyma.07G103500
Glyma.07G103600
Glyma.07G103700
Glyma.07G103800
Glyma.07G103900
Glyma.07G104200
Glyma.07G104500
Glyma.07G104700
Glyma.07G104800
Glyma.07G105000
Glyma.07G105400
Glyma.07G105700
Glyma.07G105900
Glyma.07G106000
Glyma.07G106100
Glyma.07G106200
Glyma.07G106300
Glyma.07G106400
Glyma.07G106500
Glyma.07G106600
Glyma.07G106700
Glyma.07G106800
Glyma.07G106900
Glyma.07G107000
Glyma.07G107100
Glyma.07G107200
Glyma.07G107300
Glyma.07G107400
Glyma.07G107500
Glyma.07G107700
Glyma.07G107800
Glyma.07G107900
Glyma.07G108000
Glyma.07G108100
Glyma.07G108300
Glyma.07G108500
Glyma.07G108700
Glyma.07G108900
Glyma.07G109000
Glyma.07G109100
Glyma.07G109200
Glyma.07G109400
Glyma.07G109500
Glyma.07G109600
Glyma.07G109700
Glyma.07G109900
Glyma.07G110000
Glyma.07G110200
Glyma.07G110300
Glyma.07G110600
Glyma.07G110900
Glyma.07G111000
Glyma.07G111100
Glyma.07G111300
Glyma.07G111400
Glyma.07G111500
Glyma.07G111900
Glyma.07G112000
Glyma.07G112400
Glyma.07G112500
Glyma.07G112600
Glyma.07G112800
Glyma.07G112900
Glyma.07G113400
Glyma.07G113800
Glyma.07G113900
Glyma.07G114000
Glyma.07G114200
Glyma.07G114400
Glyma.07G114600
Glyma.07G114900
Glyma.07G115000
Glyma.07G115400
Glyma.07G115500
Glyma.07G115700
Glyma.07G115800
Glyma.07G115900
Glyma.07G116000
Glyma.07G116300
Glyma.07G116700
Glyma.07G116900
Glyma.07G117000
Glyma.07G117300
Glyma.07G117400
Glyma.07G117500
Glyma.07G117600
Glyma.07G117700
Glyma.07G117800
Glyma.07G118000
Glyma.07G118300
Glyma.07G118500
Glyma.07G118600
Glyma.07G118700
Glyma.07G118800
Glyma.07G118900
Glyma.07G119000
Glyma.07G119100
Glyma.07G119200
Glyma.07G119300
Glyma.07G119400
Glyma.07G119500
Glyma.07G119700
Glyma.07G119800
Glyma.07G119900
Glyma.07G120300
Glyma.07G120400
Glyma.07G120500
Glyma.07G120800
Glyma.07G120900
Glyma.07G121000
Glyma.07G121200
Glyma.07G121300
Glyma.07G121500
Glyma.07G121600
Glyma.07G121900
Glyma.07G122000
Glyma.07G122200
Glyma.07G122300
Glyma.07G122400
Glyma.07G122500
Glyma.07G122600
Glyma.07G122800
Glyma.07G122900
Glyma.07G123100
Glyma.07G123500
Glyma.07G123600
Glyma.07G123900
Glyma.07G124000
Glyma.07G124200
Glyma.07G124300
Glyma.07G124400
Glyma.07G124500
Glyma.07G124900
Glyma.07G125000
Glyma.07G125100
Glyma.07G125200
Glyma.07G125300
Glyma.07G125400
Glyma.07G125500
Glyma.07G125600
Glyma.07G125700
Glyma.07G125800
Glyma.07G125900
Glyma.07G126000
Glyma.07G126200
Glyma.07G126300
Glyma.07G126400
Glyma.07G126500
Glyma.07G126600
Glyma.07G126800
Glyma.07G126900
Glyma.07G127100
Glyma.07G127200
Glyma.07G127300
Glyma.07G127500
Glyma.07G127600
Glyma.07G127800
Glyma.07G127900
Glyma.07G128000
Glyma.07G128100
Glyma.07G128200
Glyma.07G128300
Glyma.07G128400
Glyma.07G128500
Glyma.07G128600
Glyma.07G128700
Glyma.07G128800
Glyma.07G128900
Glyma.07G129000
Glyma.07G129100
Glyma.07G129200
Glyma.07G129300
Glyma.07G129400
Glyma.07G129600
Glyma.07G129700
Glyma.07G129800
Glyma.07G129900
Glyma.07G130200
Glyma.07G130300
Glyma.07G130400
Glyma.07G130600
Glyma.07G130700
Glyma.07G130800
Glyma.07G130900
Glyma.07G131100
Glyma.07G131200
Glyma.07G131300
Glyma.07G131400
Glyma.07G131700
Glyma.07G131900
Glyma.07G132000
Glyma.07G132100
Glyma.07G132200
Glyma.07G132300
Glyma.07G132400
Glyma.07G132500
Glyma.07G132600
Glyma.07G132700
Glyma.07G132900
Glyma.07G133000
Glyma.07G133100
Glyma.07G133200
Glyma.07G133500
Glyma.07G133700
Glyma.07G133800
Glyma.07G133900
Glyma.07G134000
Glyma.07G134100
Glyma.07G134400
Glyma.07G134500
Glyma.07G134600
Glyma.07G134800
Glyma.07G135100
Glyma.07G135200
Glyma.07G135300
Glyma.07G135400
Glyma.07G135600
Glyma.07G135900
Glyma.07G136000
Glyma.07G136100
Glyma.07G136300
Glyma.07G136500
Glyma.07G136600
Glyma.07G136700
Glyma.07G136800
Glyma.07G137100
Glyma.07G137200
Glyma.07G137300
Glyma.07G137500
Glyma.07G137600
Glyma.07G137900
Glyma.07G138000
Glyma.07G138100
Glyma.07G138200
Glyma.07G138300
Glyma.07G138400
Glyma.07G139000
Glyma.07G139100
Glyma.07G139200
Glyma.07G139300
Glyma.07G139400
Glyma.07G139500
Glyma.07G139600
Glyma.07G139700
Glyma.07G139800
Glyma.07G139900
Glyma.07G140000
Glyma.07G140100
Glyma.07G140200
Glyma.07G140400
Glyma.07G140500
Glyma.07G140700
Glyma.07G140800
Glyma.07G141000
Glyma.07G141100
Glyma.07G141300
Glyma.07G141500
Glyma.07G141600
Glyma.07G141900
Glyma.07G142000
Glyma.07G142100
Glyma.07G142300
Glyma.07G142400
Glyma.07G142600
Glyma.07G142700
Glyma.07G142800
Glyma.07G143000
Glyma.07G143100
Glyma.07G143200
Glyma.07G143500
Glyma.07G143700
Glyma.07G143800
Glyma.07G143900
Glyma.07G144000
Glyma.07G144100
Glyma.07G144200
Glyma.07G144300
Glyma.07G144400
Glyma.07G144500
Glyma.07G144600
Glyma.07G144700
Glyma.07G144800
Glyma.07G144900
Glyma.07G145700
Glyma.07G145800
Glyma.07G145900
Glyma.07G146300
Glyma.07G146400
Glyma.07G146500
Glyma.07G146800
Glyma.07G147000
Glyma.07G147100
Glyma.07G147200
Glyma.07G147400
Glyma.07G147800
Glyma.07G148000
Glyma.07G148100
Glyma.07G148500
Glyma.07G148600
Glyma.07G148700
Glyma.07G148800
Glyma.07G148900
Glyma.07G149000
Glyma.07G149100
Glyma.07G149200
Glyma.07G149300
Glyma.07G149400
Glyma.07G149500
Glyma.07G149600
Glyma.07G149700
Glyma.07G149900
Glyma.07G150000
Glyma.07G150100
Glyma.07G150200
Glyma.07G150300
Glyma.07G150400
Glyma.07G150500
Glyma.07G150700
Glyma.07G150800
Glyma.07G150900
Glyma.07G151000
Glyma.07G151100
Glyma.07G151200
Glyma.07G151300
Glyma.07G151400
Glyma.07G151500
Glyma.07G151600
Glyma.07G151700
Glyma.07G151800
Glyma.07G152000
Glyma.07G152200
Glyma.07G152300
Glyma.07G152700
Glyma.07G152800
Glyma.07G152900
Glyma.07G153000
Glyma.07G153100
Glyma.07G153600
Glyma.07G153700
Glyma.07G153800
Glyma.07G153900
Glyma.07G154000
Glyma.07G154300
Glyma.07G154400
Glyma.07G154600
Glyma.07G154700
Glyma.07G155100
Glyma.07G155200
Glyma.07G155300
Glyma.07G155400
Glyma.07G155500
Glyma.07G155600
Glyma.07G155700
Glyma.07G155900
Glyma.07G156000
Glyma.07G156100
Glyma.07G156500
Glyma.07G156700
Glyma.07G157100
Glyma.07G157200
Glyma.07G157400
Glyma.07G157900
Glyma.07G158000
Glyma.07G158200
Glyma.07G158700
Glyma.07G159100
Glyma.07G159300
Glyma.07G159600
Glyma.07G159700
Glyma.07G159900
Glyma.07G160300
Glyma.07G160400
Glyma.07G160500
Glyma.07G161000
Glyma.07G161300
Glyma.07G161500
Glyma.07G161800
Glyma.07G161900
Glyma.07G162700
Glyma.07G162900
Glyma.07G163200
Glyma.07G163300
Glyma.07G163400
Glyma.07G163500
Glyma.07G163600
Glyma.07G163700
Glyma.07G164600
Glyma.07G164700
Glyma.07G164800
Glyma.07G164900
Glyma.07G165000
Glyma.07G165200
Glyma.07G165300
Glyma.07G165700
Glyma.07G165800
Glyma.07G166300
Glyma.07G166400
Glyma.07G166700
Glyma.07G166800
Glyma.07G167000
Glyma.07G167300
Glyma.07G167700
Glyma.07G168100
Glyma.07G168500
Glyma.07G168600
Glyma.07G168700
Glyma.07G168900
Glyma.07G169100
Glyma.07G169300
Glyma.07G169400
Glyma.07G169500
Glyma.07G169700
Glyma.07G169800
Glyma.07G170000
Glyma.07G170200
Glyma.07G170300
Glyma.07G170400
Glyma.07G170700
Glyma.07G170800
Glyma.07G171000
Glyma.07G171100
Glyma.07G171200
Glyma.07G171300
Glyma.07G171600
Glyma.07G172000
Glyma.07G172100
Glyma.07G172700
Glyma.07G172800
Glyma.07G173000
Glyma.07G173100
Glyma.07G173300
Glyma.07G173700
Glyma.07G173800
Glyma.07G173900
Glyma.07G174000
Glyma.07G174100
Glyma.07G174600
Glyma.07G174800
Glyma.07G174900
Glyma.07G175000
Glyma.07G175300
Glyma.07G175500
Glyma.07G175600
Glyma.07G176400
Glyma.07G176600
Glyma.07G177000
Glyma.07G177100
Glyma.07G177600
Glyma.07G177900
Glyma.07G178000
Glyma.07G178100
Glyma.07G178300
Glyma.07G178400
Glyma.07G178600
Glyma.07G178700
Glyma.07G178800
Glyma.07G179400
Glyma.07G179700
Glyma.07G180000
Glyma.07G180100
Glyma.07G180400
Glyma.07G180600
Glyma.07G180900
Glyma.07G181000
Glyma.07G181200
Glyma.07G181300
Glyma.07G181500
Glyma.07G181700
Glyma.07G181800
Glyma.07G181900
Glyma.07G182000
Glyma.07G182100
Glyma.07G182200
Glyma.07G182300
Glyma.07G182400
Glyma.07G182600
Glyma.07G182700
Glyma.07G182800
Glyma.07G182900
Glyma.07G183000
Glyma.07G183100
Glyma.07G183200
Glyma.07G183300
Glyma.07G183400
Glyma.07G183600
Glyma.07G183700
Glyma.07G183900
Glyma.07G184000
Glyma.07G184100
Glyma.07G184200
Glyma.07G184300
Glyma.07G184400
Glyma.07G184500
Glyma.07G184600
Glyma.07G184700
Glyma.07G184800
Glyma.07G184900
Glyma.07G185000
Glyma.07G185400
Glyma.07G185500
Glyma.07G185600
Glyma.07G185700
Glyma.07G185800
Glyma.07G185900
Glyma.07G186000
Glyma.07G186100
Glyma.07G186600
Glyma.07G186700
Glyma.07G186800
Glyma.07G187000
Glyma.07G187100
Glyma.07G187300
Glyma.07G187500
Glyma.07G187600
Glyma.07G187700
Glyma.07G187800
Glyma.07G188000
Glyma.07G188100
Glyma.07G188200
Glyma.07G188400
Glyma.07G188800
Glyma.07G188900
Glyma.07G189000
Glyma.07G189100
Glyma.07G189200
Glyma.07G189300
Glyma.07G189400
Glyma.07G189500
Glyma.07G189700
Glyma.07G189800
Glyma.07G189900
Glyma.07G190100
Glyma.07G190200
Glyma.07G190300
Glyma.07G190600
Glyma.07G190700
Glyma.07G190800
Glyma.07G191000
Glyma.07G191200
Glyma.07G191300
Glyma.07G191400
Glyma.07G191500
Glyma.07G191600
Glyma.07G191700
Glyma.07G191900
Glyma.07G192200
Glyma.07G192300
Glyma.07G192400
Glyma.07G192500
Glyma.07G192700
Glyma.07G192900
Glyma.07G193200
Glyma.07G193300
Glyma.07G193400
Glyma.07G193500
Glyma.07G193600
Glyma.07G193700
Glyma.07G193800
Glyma.07G193900
Glyma.07G194100
Glyma.07G194200
Glyma.07G194300
Glyma.07G194500
Glyma.07G194800
Glyma.07G194900
Glyma.07G195000
Glyma.07G195100
Glyma.07G195200
Glyma.07G195300
Glyma.07G195400
Glyma.07G195500
Glyma.07G195600
Glyma.07G195700
Glyma.07G195800
Glyma.07G195900
Glyma.07G196000
Glyma.07G196200
Glyma.07G196300
Glyma.07G196500
Glyma.07G196700
Glyma.07G196800
Glyma.07G196900
Glyma.07G197000
Glyma.07G197100
Glyma.07G197200
Glyma.07G197600
Glyma.07G197900
Glyma.07G198000
Glyma.07G198100
Glyma.07G198200
Glyma.07G198300
Glyma.07G198400
Glyma.07G198500
Glyma.07G198600
Glyma.07G198700
Glyma.07G198900
Glyma.07G199000
Glyma.07G199200
Glyma.07G199400
Glyma.07G199500
Glyma.07G199600
Glyma.07G199800
Glyma.07G199900
Glyma.07G200000
Glyma.07G200200
Glyma.07G200300
Glyma.07G200400
Glyma.07G200500
Glyma.07G200600
Glyma.07G200700
Glyma.07G200800
Glyma.07G200900
Glyma.07G201000
Glyma.07G201100
Glyma.07G201200
Glyma.07G201300
Glyma.07G201600
Glyma.07G201800
Glyma.07G201900
Glyma.07G202100
Glyma.07G202200
Glyma.07G202300
Glyma.07G202500
Glyma.07G202700
Glyma.07G202800
Glyma.07G202900
Glyma.07G203100
Glyma.07G203200
Glyma.07G203300
Glyma.07G203600
Glyma.07G204000
Glyma.07G204200
Glyma.07G204300
Glyma.07G204400
Glyma.07G204600
Glyma.07G204700
Glyma.07G204800
Glyma.07G205100
Glyma.07G205200
Glyma.07G205400
Glyma.07G205500
Glyma.07G205800
Glyma.07G205900
Glyma.07G206000
Glyma.07G206100
Glyma.07G206200
Glyma.07G206300
Glyma.07G206400
Glyma.07G206500
Glyma.07G206600
Glyma.07G206800
Glyma.07G206900
Glyma.07G207000
Glyma.07G207200
Glyma.07G207300
Glyma.07G207400
Glyma.07G207500
Glyma.07G207700
Glyma.07G207800
Glyma.07G208000
Glyma.07G208100
Glyma.07G208200
Glyma.07G208300
Glyma.07G208400
Glyma.07G208600
Glyma.07G208700
Glyma.07G208800
Glyma.07G208900
Glyma.07G209100
Glyma.07G209200
Glyma.07G209300
Glyma.07G209400
Glyma.07G209500
Glyma.07G209600
Glyma.07G209900
Glyma.07G210000
Glyma.07G210200
Glyma.07G210600
Glyma.07G210800
Glyma.07G210900
Glyma.07G211000
Glyma.07G211100
Glyma.07G211300
Glyma.07G211400
Glyma.07G211600
Glyma.07G211700
Glyma.07G211800
Glyma.07G211900
Glyma.07G212000
Glyma.07G212100
Glyma.07G212200
Glyma.07G212300
Glyma.07G212400
Glyma.07G212500
Glyma.07G212700
Glyma.07G212800
Glyma.07G212900
Glyma.07G213100
Glyma.07G213200
Glyma.07G213500
Glyma.07G213600
Glyma.07G213700
Glyma.07G213800
Glyma.07G213900
Glyma.07G214300
Glyma.07G214600
Glyma.07G214700
Glyma.07G214800
Glyma.07G214900
Glyma.07G215000
Glyma.07G215200
Glyma.07G215300
Glyma.07G215400
Glyma.07G215500
Glyma.07G215600
Glyma.07G215700
Glyma.07G215900
Glyma.07G216000
Glyma.07G216200
Glyma.07G216400
Glyma.07G216600
Glyma.07G216700
Glyma.07G216800
Glyma.07G216900
Glyma.07G217000
Glyma.07G217500
Glyma.07G217600
Glyma.07G217700
Glyma.07G217900
Glyma.07G218000
Glyma.07G218100
Glyma.07G218200
Glyma.07G218300
Glyma.07G218400
Glyma.07G218600
Glyma.07G218700
Glyma.07G218800
Glyma.07G218900
Glyma.07G219000
Glyma.07G219100
Glyma.07G219200
Glyma.07G219300
Glyma.07G219400
Glyma.07G219500
Glyma.07G219600
Glyma.07G219900
Glyma.07G220100
Glyma.07G220200
Glyma.07G220300
Glyma.07G220500
Glyma.07G220600
Glyma.07G220800
Glyma.07G220900
Glyma.07G221100
Glyma.07G221200
Glyma.07G221300
Glyma.07G221400
Glyma.07G221600
Glyma.07G221800
Glyma.07G221900
Glyma.07G222200
Glyma.07G222400
Glyma.07G222500
Glyma.07G222600
Glyma.07G222700
Glyma.07G222800
Glyma.07G222900
Glyma.07G223000
Glyma.07G223100
Glyma.07G223200
Glyma.07G223300
Glyma.07G223400
Glyma.07G223500
Glyma.07G223600
Glyma.07G223700
Glyma.07G224000
Glyma.07G224100
Glyma.07G224200
Glyma.07G224400
Glyma.07G224600
Glyma.07G224700
Glyma.07G224800
Glyma.07G225000
Glyma.07G225100
Glyma.07G225200
Glyma.07G225300
Glyma.07G225400
Glyma.07G225500
Glyma.07G225600
Glyma.07G225800
Glyma.07G226000
Glyma.07G226100
Glyma.07G226300
Glyma.07G226400
Glyma.07G226600
Glyma.07G226700
Glyma.07G226900
Glyma.07G227100
Glyma.07G227200
Glyma.07G227400
Glyma.07G227600
Glyma.07G227700
Glyma.07G227800
Glyma.07G227900
Glyma.07G228000
Glyma.07G228100
Glyma.07G228200
Glyma.07G228300
Glyma.07G228400
Glyma.07G228500
Glyma.07G228600
Glyma.07G228700
Glyma.07G228800
Glyma.07G229000
Glyma.07G229200
Glyma.07G229500
Glyma.07G229600
Glyma.07G229800
Glyma.07G230100
Glyma.07G230200
Glyma.07G230400
Glyma.07G230600
Glyma.07G231000
Glyma.07G231500
Glyma.07G231800
Glyma.07G231900
Glyma.07G232000
Glyma.07G232200
Glyma.07G232400
Glyma.07G232500
Glyma.07G232800
Glyma.07G232900
Glyma.07G233000
Glyma.07G233100
Glyma.07G233200
Glyma.07G233400
Glyma.07G233500
Glyma.07G233600
Glyma.07G233700
Glyma.07G233800
Glyma.07G233900
Glyma.07G234200
Glyma.07G234300
Glyma.07G234400
Glyma.07G234500
Glyma.07G234800
Glyma.07G234900
Glyma.07G235000
Glyma.07G235100
Glyma.07G235200
Glyma.07G235400
Glyma.07G235500
Glyma.07G235700
Glyma.07G235800
Glyma.07G235900
Glyma.07G236000
Glyma.07G236200
Glyma.07G236300
Glyma.07G236400
Glyma.07G236600
Glyma.07G236700
Glyma.07G237000
Glyma.07G237100
Glyma.07G237200
Glyma.07G237300
Glyma.07G237400
Glyma.07G237500
Glyma.07G237600
Glyma.07G237700
Glyma.07G237800
Glyma.07G237900
Glyma.07G238000
Glyma.07G238300
Glyma.07G238400
Glyma.07G238700
Glyma.07G238900
Glyma.07G239000
Glyma.07G239100
Glyma.07G239200
Glyma.07G239500
Glyma.07G239600
Glyma.07G239700
Glyma.07G239800
Glyma.07G239900
Glyma.07G240000
Glyma.07G240200
Glyma.07G240300
Glyma.07G240600
Glyma.07G240800
Glyma.07G240900
Glyma.07G241000
Glyma.07G241200
Glyma.07G241300
Glyma.07G241400
Glyma.07G241500
Glyma.07G241600
Glyma.07G241700
Glyma.07G241800
Glyma.07G241900
Glyma.07G242000
Glyma.07G242100
Glyma.07G242400
Glyma.07G242500
Glyma.07G242700
Glyma.07G242900
Glyma.07G243000
Glyma.07G243100
Glyma.07G243200
Glyma.07G243300
Glyma.07G243400
Glyma.07G243500
Glyma.07G243600
Glyma.07G243700
Glyma.07G243900
Glyma.07G244000
Glyma.07G244100
Glyma.07G244200
Glyma.07G244300
Glyma.07G244400
Glyma.07G244600
Glyma.07G244700
Glyma.07G244800
Glyma.07G244900
Glyma.07G245000
Glyma.07G245100
Glyma.07G245300
Glyma.07G245400
Glyma.07G245500
Glyma.07G245700
Glyma.07G245900
Glyma.07G246000
Glyma.07G246200
Glyma.07G246300
Glyma.07G246400
Glyma.07G246500
Glyma.07G246600
Glyma.07G246700
Glyma.07G246800
Glyma.07G246900
Glyma.07G247100
Glyma.07G247200
Glyma.07G247300
Glyma.07G247500
Glyma.07G247900
Glyma.07G248000
Glyma.07G248100
Glyma.07G248200
Glyma.07G248300
Glyma.07G248400
Glyma.07G248600
Glyma.07G248700
Glyma.07G248800
Glyma.07G248900
Glyma.07G249100
Glyma.07G249200
Glyma.07G249300
Glyma.07G249400
Glyma.07G249700
Glyma.07G249800
Glyma.07G249900
Glyma.07G250000
Glyma.07G250200
Glyma.07G250400
Glyma.07G250500
Glyma.07G250600
Glyma.07G250700
Glyma.07G250800
Glyma.07G250900
Glyma.07G251000
Glyma.07G251100
Glyma.07G251200
Glyma.07G251300
Glyma.07G251400
Glyma.07G251700
Glyma.07G251800
Glyma.07G251900
Glyma.07G252000
Glyma.07G252100
Glyma.07G252300
Glyma.07G252400
Glyma.07G252600
Glyma.07G252700
Glyma.07G252900
Glyma.07G253100
Glyma.07G253200
Glyma.07G253300
Glyma.07G253400
Glyma.07G253500
Glyma.07G253600
Glyma.07G253700
Glyma.07G253800
Glyma.07G253900
Glyma.07G254000
Glyma.07G254200
Glyma.07G254400
Glyma.07G254500
Glyma.07G254600
Glyma.07G254700
Glyma.07G254900
Glyma.07G255100
Glyma.07G255200
Glyma.07G255400
Glyma.07G255500
Glyma.07G255700
Glyma.07G255800
Glyma.07G255900
Glyma.07G256100
Glyma.07G256200
Glyma.07G256300
Glyma.07G256400
Glyma.07G256500
Glyma.07G256600
Glyma.07G256700
Glyma.07G256800
Glyma.07G256900
Glyma.07G257000
Glyma.07G257100
Glyma.07G257200
Glyma.07G257300
Glyma.07G257400
Glyma.07G257500
Glyma.07G257700
Glyma.07G257800
Glyma.07G257900
Glyma.07G258000
Glyma.07G258300
Glyma.07G258400
Glyma.07G258500
Glyma.07G258600
Glyma.07G258700
Glyma.07G258800
Glyma.07G258900
Glyma.07G259000
Glyma.07G259100
Glyma.07G259200
Glyma.07G259300
Glyma.07G259400
Glyma.07G259500
Glyma.07G259600
Glyma.07G259800
Glyma.07G260100
Glyma.07G260200
Glyma.07G260300
Glyma.07G260400
Glyma.07G260500
Glyma.07G260600
Glyma.07G260800
Glyma.07G261000
Glyma.07G261100
Glyma.07G261200
Glyma.07G261400
Glyma.07G261500
Glyma.07G261600
Glyma.07G261700
Glyma.07G261800
Glyma.07G261900
Glyma.07G262000
Glyma.07G262100
Glyma.07G262500
Glyma.07G262600
Glyma.07G262700
Glyma.07G262800
Glyma.07G263100
Glyma.07G263200
Glyma.07G263300
Glyma.07G263400
Glyma.07G263600
Glyma.07G263700
Glyma.07G263800
Glyma.07G264100
Glyma.07G264200
Glyma.07G264300
Glyma.07G264400
Glyma.07G264600
Glyma.07G264800
Glyma.07G265000
Glyma.07G265100
Glyma.07G265200
Glyma.07G265300
Glyma.07G265400
Glyma.07G265500
Glyma.07G265600
Glyma.07G265700
Glyma.07G265800
Glyma.07G265900
Glyma.07G266000
Glyma.07G266200
Glyma.07G266300
Glyma.07G266400
Glyma.07G266500
Glyma.07G266600
Glyma.07G266700
Glyma.07G266800
Glyma.07G266900
Glyma.07G267100
Glyma.07G267200
Glyma.07G267300
Glyma.07G267400
Glyma.07G267500
Glyma.07G267700
Glyma.07G267800
Glyma.07G267900
Glyma.07G268200
Glyma.07G268300
Glyma.07G268400
Glyma.07G268500
Glyma.07G268700
Glyma.07G268800
Glyma.07G268900
Glyma.07G269000
Glyma.07G269100
Glyma.07G269200
Glyma.07G269400
Glyma.07G269500
Glyma.07G269600
Glyma.07G269700
Glyma.07G269900
Glyma.07G270000
Glyma.07G270100
Glyma.07G270200
Glyma.07G270300
Glyma.07G270400
Glyma.07G270500
Glyma.07G270600
Glyma.07G270800
Glyma.07G270900
Glyma.07G271000
Glyma.07G271100
Glyma.07G271200
Glyma.07G271300
Glyma.07G271400
Glyma.07G271700
Glyma.07G271900
Glyma.07G272200
Glyma.07G272400
Glyma.07G272500
Glyma.07G272600
Glyma.07G272700
Glyma.07G272800
Glyma.07G273000
Glyma.07G273100
Glyma.07G273300
Glyma.07G273400
Glyma.07G273500
Glyma.07G273600
Glyma.07G273700
Glyma.07G273800
Glyma.07G273900
Glyma.07G274000
Glyma.07G274200
Glyma.07G274300
Glyma.08G000100
Glyma.08G000300
Glyma.08G000400
Glyma.08G000700
Glyma.08G000800
Glyma.08G001000
Glyma.08G001200
Glyma.08G001300
Glyma.08G001400
Glyma.08G001700
Glyma.08G001900
Glyma.08G002000
Glyma.08G002100
Glyma.08G002300
Glyma.08G002500
Glyma.08G002600
Glyma.08G002700
Glyma.08G002800
Glyma.08G002900
Glyma.08G003100
Glyma.08G003200
Glyma.08G003300
Glyma.08G003400
Glyma.08G003500
Glyma.08G003600
Glyma.08G004100
Glyma.08G004200
Glyma.08G004300
Glyma.08G004400
Glyma.08G004500
Glyma.08G004600
Glyma.08G004700
Glyma.08G004800
Glyma.08G004900
Glyma.08G005000
Glyma.08G005100
Glyma.08G005200
Glyma.08G005500
Glyma.08G005600
Glyma.08G005700
Glyma.08G005800
Glyma.08G005900
Glyma.08G006300
Glyma.08G006400
Glyma.08G006500
Glyma.08G006600
Glyma.08G006700
Glyma.08G006900
Glyma.08G007000
Glyma.08G007100
Glyma.08G007200
Glyma.08G007400
Glyma.08G007500
Glyma.08G007700
Glyma.08G007900
Glyma.08G008000
Glyma.08G008100
Glyma.08G008300
Glyma.08G008400
Glyma.08G008600
Glyma.08G008800
Glyma.08G008900
Glyma.08G009000
Glyma.08G009100
Glyma.08G009200
Glyma.08G009300
Glyma.08G009600
Glyma.08G009700
Glyma.08G009800
Glyma.08G009900
Glyma.08G010000
Glyma.08G010100
Glyma.08G010300
Glyma.08G010400
Glyma.08G010500
Glyma.08G010600
Glyma.08G010700
Glyma.08G011100
Glyma.08G011300
Glyma.08G011400
Glyma.08G011600
Glyma.08G011800
Glyma.08G011900
Glyma.08G012000
Glyma.08G012100
Glyma.08G012200
Glyma.08G012300
Glyma.08G012400
Glyma.08G012500
Glyma.08G012600
Glyma.08G012700
Glyma.08G012900
Glyma.08G013000
Glyma.08G013100
Glyma.08G013200
Glyma.08G013300
Glyma.08G013400
Glyma.08G013800
Glyma.08G013900
Glyma.08G014000
Glyma.08G014100
Glyma.08G014200
Glyma.08G014300
Glyma.08G014400
Glyma.08G014500
Glyma.08G014600
Glyma.08G014700
Glyma.08G014800
Glyma.08G014900
Glyma.08G015000
Glyma.08G015100
Glyma.08G015200
Glyma.08G015300
Glyma.08G015400
Glyma.08G015500
Glyma.08G015600
Glyma.08G015700
Glyma.08G015800
Glyma.08G015900
Glyma.08G016000
Glyma.08G016100
Glyma.08G016200
Glyma.08G016300
Glyma.08G016400
Glyma.08G016500
Glyma.08G016600
Glyma.08G016700
Glyma.08G016800
Glyma.08G016900
Glyma.08G017000
Glyma.08G017200
Glyma.08G017300
Glyma.08G017400
Glyma.08G017500
Glyma.08G017600
Glyma.08G017700
Glyma.08G017800
Glyma.08G017900
Glyma.08G018000
Glyma.08G018100
Glyma.08G018300
Glyma.08G018400
Glyma.08G018500
Glyma.08G018700
Glyma.08G018800
Glyma.08G018900
Glyma.08G019000
Glyma.08G019200
Glyma.08G019300
Glyma.08G019500
Glyma.08G019600
Glyma.08G019700
Glyma.08G019800
Glyma.08G019900
Glyma.08G020100
Glyma.08G020300
Glyma.08G020400
Glyma.08G020500
Glyma.08G020600
Glyma.08G020700
Glyma.08G020800
Glyma.08G020900
Glyma.08G021000
Glyma.08G021100
Glyma.08G021200
Glyma.08G021400
Glyma.08G021500
Glyma.08G021700
Glyma.08G021800
Glyma.08G021900
Glyma.08G022000
Glyma.08G022100
Glyma.08G022200
Glyma.08G022300
Glyma.08G022500
Glyma.08G022600
Glyma.08G022800
Glyma.08G022900
Glyma.08G023000
Glyma.08G023100
Glyma.08G023300
Glyma.08G023400
Glyma.08G023500
Glyma.08G023600
Glyma.08G023800
Glyma.08G023900
Glyma.08G024000
Glyma.08G024100
Glyma.08G024200
Glyma.08G024400
Glyma.08G024600
Glyma.08G024700
Glyma.08G024800
Glyma.08G024900
Glyma.08G025100
Glyma.08G025300
Glyma.08G025400
Glyma.08G025500
Glyma.08G025600
Glyma.08G025700
Glyma.08G025800
Glyma.08G025900
Glyma.08G026000
Glyma.08G026200
Glyma.08G026300
Glyma.08G026400
Glyma.08G026500
Glyma.08G026700
Glyma.08G026800
Glyma.08G026900
Glyma.08G027000
Glyma.08G027100
Glyma.08G027200
Glyma.08G027300
Glyma.08G027400
Glyma.08G027500
Glyma.08G027600
Glyma.08G027700
Glyma.08G027800
Glyma.08G027900
Glyma.08G028000
Glyma.08G028100
Glyma.08G028200
Glyma.08G028300
Glyma.08G028400
Glyma.08G028500
Glyma.08G028600
Glyma.08G028700
Glyma.08G028800
Glyma.08G028900
Glyma.08G029000
Glyma.08G029100
Glyma.08G029300
Glyma.08G029400
Glyma.08G029500
Glyma.08G029600
Glyma.08G029700
Glyma.08G030000
Glyma.08G030100
Glyma.08G030200
Glyma.08G030400
Glyma.08G030500
Glyma.08G030600
Glyma.08G030700
Glyma.08G030800
Glyma.08G030900
Glyma.08G031000
Glyma.08G031100
Glyma.08G031200
Glyma.08G031400
Glyma.08G031500
Glyma.08G031700
Glyma.08G031800
Glyma.08G032000
Glyma.08G032100
Glyma.08G032200
Glyma.08G032300
Glyma.08G032400
Glyma.08G032500
Glyma.08G032600
Glyma.08G032700
Glyma.08G032800
Glyma.08G032900
Glyma.08G033000
Glyma.08G033100
Glyma.08G033200
Glyma.08G033300
Glyma.08G033400
Glyma.08G033500
Glyma.08G033600
Glyma.08G033700
Glyma.08G033800
Glyma.08G034000
Glyma.08G034400
Glyma.08G034500
Glyma.08G034700
Glyma.08G035000
Glyma.08G035100
Glyma.08G035200
Glyma.08G035300
Glyma.08G035400
Glyma.08G035500
Glyma.08G035700
Glyma.08G035800
Glyma.08G035900
Glyma.08G036000
Glyma.08G036100
Glyma.08G036300
Glyma.08G036400
Glyma.08G036600
Glyma.08G036900
Glyma.08G037300
Glyma.08G037400
Glyma.08G037500
Glyma.08G037600
Glyma.08G037700
Glyma.08G037800
Glyma.08G037900
Glyma.08G038100
Glyma.08G038200
Glyma.08G038300
Glyma.08G038400
Glyma.08G038500
Glyma.08G038700
Glyma.08G038800
Glyma.08G039000
Glyma.08G039100
Glyma.08G039200
Glyma.08G039300
Glyma.08G039400
Glyma.08G039500
Glyma.08G039600
Glyma.08G039700
Glyma.08G039800
Glyma.08G039900
Glyma.08G040000
Glyma.08G040300
Glyma.08G040500
Glyma.08G040700
Glyma.08G040800
Glyma.08G041000
Glyma.08G041100
Glyma.08G041300
Glyma.08G041600
Glyma.08G041700
Glyma.08G041800
Glyma.08G041900
Glyma.08G042100
Glyma.08G042200
Glyma.08G042300
Glyma.08G042400
Glyma.08G042500
Glyma.08G042600
Glyma.08G042700
Glyma.08G042800
Glyma.08G042900
Glyma.08G043000
Glyma.08G043100
Glyma.08G043200
Glyma.08G043300
Glyma.08G043600
Glyma.08G043700
Glyma.08G043800
Glyma.08G043900
Glyma.08G044000
Glyma.08G044100
Glyma.08G044300
Glyma.08G044400
Glyma.08G044600
Glyma.08G044700
Glyma.08G044800
Glyma.08G044900
Glyma.08G045000
Glyma.08G045100
Glyma.08G045200
Glyma.08G045300
Glyma.08G045400
Glyma.08G045500
Glyma.08G045700
Glyma.08G045800
Glyma.08G045900
Glyma.08G046000
Glyma.08G046100
Glyma.08G046200
Glyma.08G046300
Glyma.08G046400
Glyma.08G046500
Glyma.08G046600
Glyma.08G046700
Glyma.08G046800
Glyma.08G047000
Glyma.08G047100
Glyma.08G047200
Glyma.08G047300
Glyma.08G047400
Glyma.08G047500
Glyma.08G047600
Glyma.08G047800
Glyma.08G047900
Glyma.08G048000
Glyma.08G048100
Glyma.08G048200
Glyma.08G048400
Glyma.08G048500
Glyma.08G048600
Glyma.08G048800
Glyma.08G048900
Glyma.08G049000
Glyma.08G049200
Glyma.08G049300
Glyma.08G049400
Glyma.08G049500
Glyma.08G050000
Glyma.08G050100
Glyma.08G050200
Glyma.08G050300
Glyma.08G050400
Glyma.08G050600
Glyma.08G050700
Glyma.08G050800
Glyma.08G050900
Glyma.08G051000
Glyma.08G051100
Glyma.08G051200
Glyma.08G051300
Glyma.08G051400
Glyma.08G051500
Glyma.08G051600
Glyma.08G051800
Glyma.08G051900
Glyma.08G052100
Glyma.08G052400
Glyma.08G052500
Glyma.08G052600
Glyma.08G052700
Glyma.08G052800
Glyma.08G052900
Glyma.08G053000
Glyma.08G053100
Glyma.08G053200
Glyma.08G053300
Glyma.08G053400
Glyma.08G053500
Glyma.08G053600
Glyma.08G053700
Glyma.08G054000
Glyma.08G054100
Glyma.08G054300
Glyma.08G054400
Glyma.08G054500
Glyma.08G054700
Glyma.08G054900
Glyma.08G055000
Glyma.08G055100
Glyma.08G055200
Glyma.08G055300
Glyma.08G055400
Glyma.08G055600
Glyma.08G055700
Glyma.08G055900
Glyma.08G056100
Glyma.08G056200
Glyma.08G056400
Glyma.08G056500
Glyma.08G056600
Glyma.08G056700
Glyma.08G056800
Glyma.08G057000
Glyma.08G057200
Glyma.08G057300
Glyma.08G057400
Glyma.08G057500
Glyma.08G057900
Glyma.08G058100
Glyma.08G058200
Glyma.08G058400
Glyma.08G058500
Glyma.08G058600
Glyma.08G058900
Glyma.08G059200
Glyma.08G059300
Glyma.08G059400
Glyma.08G059500
Glyma.08G059600
Glyma.08G059700
Glyma.08G059800
Glyma.08G059900
Glyma.08G060100
Glyma.08G060200
Glyma.08G060300
Glyma.08G060500
Glyma.08G060700
Glyma.08G060800
Glyma.08G061000
Glyma.08G061100
Glyma.08G061200
Glyma.08G061300
Glyma.08G061500
Glyma.08G061700
Glyma.08G061800
Glyma.08G061900
Glyma.08G062200
Glyma.08G062300
Glyma.08G062400
Glyma.08G062500
Glyma.08G062600
Glyma.08G062700
Glyma.08G062800
Glyma.08G063300
Glyma.08G063400
Glyma.08G063500
Glyma.08G063600
Glyma.08G063700
Glyma.08G063800
Glyma.08G064100
Glyma.08G064200
Glyma.08G064300
Glyma.08G064500
Glyma.08G064600
Glyma.08G064700
Glyma.08G064800
Glyma.08G064900
Glyma.08G065000
Glyma.08G065100
Glyma.08G065200
Glyma.08G065800
Glyma.08G065900
Glyma.08G066000
Glyma.08G066100
Glyma.08G066500
Glyma.08G066600
Glyma.08G066700
Glyma.08G066800
Glyma.08G066900
Glyma.08G067000
Glyma.08G067100
Glyma.08G067200
Glyma.08G067300
Glyma.08G067400
Glyma.08G067500
Glyma.08G067600
Glyma.08G067700
Glyma.08G067800
Glyma.08G068000
Glyma.08G068100
Glyma.08G068200
Glyma.08G068300
Glyma.08G068500
Glyma.08G068600
Glyma.08G068700
Glyma.08G068800
Glyma.08G068900
Glyma.08G069000
Glyma.08G069100
Glyma.08G069200
Glyma.08G069300
Glyma.08G069400
Glyma.08G069600
Glyma.08G069700
Glyma.08G069800
Glyma.08G070100
Glyma.08G070200
Glyma.08G070300
Glyma.08G070400
Glyma.08G070500
Glyma.08G070600
Glyma.08G070800
Glyma.08G071100
Glyma.08G071300
Glyma.08G071700
Glyma.08G071900
Glyma.08G072000
Glyma.08G072100
Glyma.08G072200
Glyma.08G072300
Glyma.08G072400
Glyma.08G072500
Glyma.08G072600
Glyma.08G072700
Glyma.08G072800
Glyma.08G073000
Glyma.08G073100
Glyma.08G073200
Glyma.08G073300
Glyma.08G073500
Glyma.08G073600
Glyma.08G073700
Glyma.08G073800
Glyma.08G074000
Glyma.08G074100
Glyma.08G074200
Glyma.08G074300
Glyma.08G074400
Glyma.08G074500
Glyma.08G074700
Glyma.08G074800
Glyma.08G074900
Glyma.08G075100
Glyma.08G075400
Glyma.08G075500
Glyma.08G075600
Glyma.08G075700
Glyma.08G075800
Glyma.08G075900
Glyma.08G076000
Glyma.08G076400
Glyma.08G076700
Glyma.08G076800
Glyma.08G076900
Glyma.08G077100
Glyma.08G077300
Glyma.08G077400
Glyma.08G077500
Glyma.08G077600
Glyma.08G077700
Glyma.08G077800
Glyma.08G078000
Glyma.08G078200
Glyma.08G078300
Glyma.08G078400
Glyma.08G078500
Glyma.08G078600
Glyma.08G078900
Glyma.08G079100
Glyma.08G079200
Glyma.08G079300
Glyma.08G079500
Glyma.08G079600
Glyma.08G080100
Glyma.08G080400
Glyma.08G080500
Glyma.08G080600
Glyma.08G080700
Glyma.08G080900
Glyma.08G081000
Glyma.08G081100
Glyma.08G081300
Glyma.08G081500
Glyma.08G081600
Glyma.08G081700
Glyma.08G081800
Glyma.08G081900
Glyma.08G082000
Glyma.08G082100
Glyma.08G082200
Glyma.08G082400
Glyma.08G082500
Glyma.08G082600
Glyma.08G082700
Glyma.08G082800
Glyma.08G082900
Glyma.08G083400
Glyma.08G083600
Glyma.08G083700
Glyma.08G083800
Glyma.08G084000
Glyma.08G084100
Glyma.08G084300
Glyma.08G084400
Glyma.08G084500
Glyma.08G084600
Glyma.08G084700
Glyma.08G084800
Glyma.08G085000
Glyma.08G085100
Glyma.08G085200
Glyma.08G085500
Glyma.08G085600
Glyma.08G085800
Glyma.08G085900
Glyma.08G086000
Glyma.08G086100
Glyma.08G086200
Glyma.08G086300
Glyma.08G086500
Glyma.08G086600
Glyma.08G086700
Glyma.08G086800
Glyma.08G086900
Glyma.08G087000
Glyma.08G087100
Glyma.08G087200
Glyma.08G087300
Glyma.08G087400
Glyma.08G087500
Glyma.08G087600
Glyma.08G087700
Glyma.08G087800
Glyma.08G087900
Glyma.08G088100
Glyma.08G088300
Glyma.08G088400
Glyma.08G088500
Glyma.08G088600
Glyma.08G088800
Glyma.08G088900
Glyma.08G089000
Glyma.08G089100
Glyma.08G089400
Glyma.08G089600
Glyma.08G089700
Glyma.08G089800
Glyma.08G090000
Glyma.08G090100
Glyma.08G090300
Glyma.08G090400
Glyma.08G090500
Glyma.08G090600
Glyma.08G090700
Glyma.08G090800
Glyma.08G091000
Glyma.08G091100
Glyma.08G091200
Glyma.08G091500
Glyma.08G091600
Glyma.08G091700
Glyma.08G091800
Glyma.08G091900
Glyma.08G092000
Glyma.08G092100
Glyma.08G092200
Glyma.08G092300
Glyma.08G092400
Glyma.08G092500
Glyma.08G092600
Glyma.08G092700
Glyma.08G092800
Glyma.08G092900
Glyma.08G093000
Glyma.08G093100
Glyma.08G093200
Glyma.08G093300
Glyma.08G093400
Glyma.08G093500
Glyma.08G093600
Glyma.08G093700
Glyma.08G093800
Glyma.08G093900
Glyma.08G094100
Glyma.08G094200
Glyma.08G094500
Glyma.08G094600
Glyma.08G094700
Glyma.08G094800
Glyma.08G094900
Glyma.08G095000
Glyma.08G095100
Glyma.08G095200
Glyma.08G095400
Glyma.08G095600
Glyma.08G095700
Glyma.08G095800
Glyma.08G095900
Glyma.08G096000
Glyma.08G096100
Glyma.08G096200
Glyma.08G096300
Glyma.08G096400
Glyma.08G096500
Glyma.08G096800
Glyma.08G096900
Glyma.08G097000
Glyma.08G097200
Glyma.08G097300
Glyma.08G097400
Glyma.08G097700
Glyma.08G097800
Glyma.08G097900
Glyma.08G098000
Glyma.08G098100
Glyma.08G098400
Glyma.08G098500
Glyma.08G098700
Glyma.08G098900
Glyma.08G099000
Glyma.08G099200
Glyma.08G099400
Glyma.08G099500
Glyma.08G099600
Glyma.08G099800
Glyma.08G099900
Glyma.08G100000
Glyma.08G100100
Glyma.08G100200
Glyma.08G100300
Glyma.08G100400
Glyma.08G100600
Glyma.08G100700
Glyma.08G100800
Glyma.08G100900
Glyma.08G101000
Glyma.08G101100
Glyma.08G101200
Glyma.08G101400
Glyma.08G101500
Glyma.08G101700
Glyma.08G101800
Glyma.08G102000
Glyma.08G102100
Glyma.08G102200
Glyma.08G102300
Glyma.08G102400
Glyma.08G102500
Glyma.08G102600
Glyma.08G102700
Glyma.08G102900
Glyma.08G103100
Glyma.08G103200
Glyma.08G103300
Glyma.08G103400
Glyma.08G103600
Glyma.08G103700
Glyma.08G103800
Glyma.08G103900
Glyma.08G104100
Glyma.08G104200
Glyma.08G104300
Glyma.08G104400
Glyma.08G104500
Glyma.08G104600
Glyma.08G104700
Glyma.08G104800
Glyma.08G104900
Glyma.08G105000
Glyma.08G105100
Glyma.08G105200
Glyma.08G105300
Glyma.08G105400
Glyma.08G105500
Glyma.08G105600
Glyma.08G105700
Glyma.08G105800
Glyma.08G105900
Glyma.08G106000
Glyma.08G106100
Glyma.08G106200
Glyma.08G106300
Glyma.08G106400
Glyma.08G106500
Glyma.08G106700
Glyma.08G106800
Glyma.08G106900
Glyma.08G107000
Glyma.08G107100
Glyma.08G107200
Glyma.08G107300
Glyma.08G107400
Glyma.08G107500
Glyma.08G107700
Glyma.08G107800
Glyma.08G108000
Glyma.08G108200
Glyma.08G108300
Glyma.08G108500
Glyma.08G108600
Glyma.08G108800
Glyma.08G108900
Glyma.08G109000
Glyma.08G109100
Glyma.08G109200
Glyma.08G109300
Glyma.08G109400
Glyma.08G109500
Glyma.08G109600
Glyma.08G109700
Glyma.08G109900
Glyma.08G110000
Glyma.08G110100
Glyma.08G110200
Glyma.08G110300
Glyma.08G110500
Glyma.08G110600
Glyma.08G110900
Glyma.08G111000
Glyma.08G111100
Glyma.08G111200
Glyma.08G111400
Glyma.08G111500
Glyma.08G111600
Glyma.08G111900
Glyma.08G112000
Glyma.08G112100
Glyma.08G112300
Glyma.08G112400
Glyma.08G112500
Glyma.08G112600
Glyma.08G112800
Glyma.08G112900
Glyma.08G113000
Glyma.08G113100
Glyma.08G113200
Glyma.08G113300
Glyma.08G113400
Glyma.08G113500
Glyma.08G113600
Glyma.08G113700
Glyma.08G113800
Glyma.08G113900
Glyma.08G114000
Glyma.08G114100
Glyma.08G114200
Glyma.08G114300
Glyma.08G114400
Glyma.08G114500
Glyma.08G114600
Glyma.08G114700
Glyma.08G114800
Glyma.08G114900
Glyma.08G115100
Glyma.08G115200
Glyma.08G115300
Glyma.08G115500
Glyma.08G115600
Glyma.08G115700
Glyma.08G115800
Glyma.08G115900
Glyma.08G116000
Glyma.08G116100
Glyma.08G116200
Glyma.08G116500
Glyma.08G116700
Glyma.08G116900
Glyma.08G117000
Glyma.08G117100
Glyma.08G117200
Glyma.08G117300
Glyma.08G117500
Glyma.08G117600
Glyma.08G118000
Glyma.08G118100
Glyma.08G118200
Glyma.08G118300
Glyma.08G118400
Glyma.08G118500
Glyma.08G118600
Glyma.08G118700
Glyma.08G118800
Glyma.08G118900
Glyma.08G119100
Glyma.08G119200
Glyma.08G119300
Glyma.08G119500
Glyma.08G119600
Glyma.08G119700
Glyma.08G119900
Glyma.08G120100
Glyma.08G120200
Glyma.08G120300
Glyma.08G120600
Glyma.08G120700
Glyma.08G121000
Glyma.08G121100
Glyma.08G121300
Glyma.08G121600
Glyma.08G121700
Glyma.08G121800
Glyma.08G121900
Glyma.08G122000
Glyma.08G122200
Glyma.08G122300
Glyma.08G122400
Glyma.08G122500
Glyma.08G122600
Glyma.08G122700
Glyma.08G122800
Glyma.08G123000
Glyma.08G123100
Glyma.08G123200
Glyma.08G123300
Glyma.08G123400
Glyma.08G123500
Glyma.08G123700
Glyma.08G124000
Glyma.08G124100
Glyma.08G124200
Glyma.08G124300
Glyma.08G124400
Glyma.08G124600
Glyma.08G124800
Glyma.08G124900
Glyma.08G125000
Glyma.08G125100
Glyma.08G125200
Glyma.08G125400
Glyma.08G125500
Glyma.08G125600
Glyma.08G125700
Glyma.08G125800
Glyma.08G125900
Glyma.08G126000
Glyma.08G126100
Glyma.08G126200
Glyma.08G126300
Glyma.08G126400
Glyma.08G126500
Glyma.08G126600
Glyma.08G126800
Glyma.08G126900
Glyma.08G127200
Glyma.08G127400
Glyma.08G127600
Glyma.08G127700
Glyma.08G127800
Glyma.08G127900
Glyma.08G128000
Glyma.08G128100
Glyma.08G128300
Glyma.08G128500
Glyma.08G128700
Glyma.08G129000
Glyma.08G129200
Glyma.08G129300
Glyma.08G129400
Glyma.08G129500
Glyma.08G129600
Glyma.08G129800
Glyma.08G129900
Glyma.08G130100
Glyma.08G130200
Glyma.08G130300
Glyma.08G130400
Glyma.08G130500
Glyma.08G130600
Glyma.08G130700
Glyma.08G130800
Glyma.08G130900
Glyma.08G131000
Glyma.08G131100
Glyma.08G131200
Glyma.08G131300
Glyma.08G131400
Glyma.08G131500
Glyma.08G131600
Glyma.08G131700
Glyma.08G131900
Glyma.08G132000
Glyma.08G132100
Glyma.08G132200
Glyma.08G132300
Glyma.08G132400
Glyma.08G132700
Glyma.08G132800
Glyma.08G133100
Glyma.08G133200
Glyma.08G133400
Glyma.08G133500
Glyma.08G133600
Glyma.08G133700
Glyma.08G133800
Glyma.08G133900
Glyma.08G134000
Glyma.08G134100
Glyma.08G134200
Glyma.08G134300
Glyma.08G134400
Glyma.08G134500
Glyma.08G134600
Glyma.08G134800
Glyma.08G134900
Glyma.08G135000
Glyma.08G135100
Glyma.08G135200
Glyma.08G135300
Glyma.08G135400
Glyma.08G135600
Glyma.08G135700
Glyma.08G135800
Glyma.08G135900
Glyma.08G136100
Glyma.08G136200
Glyma.08G136300
Glyma.08G136400
Glyma.08G136500
Glyma.08G136600
Glyma.08G136700
Glyma.08G136800
Glyma.08G137000
Glyma.08G137200
Glyma.08G137300
Glyma.08G137400
Glyma.08G137500
Glyma.08G137600
Glyma.08G137700
Glyma.08G137900
Glyma.08G138100
Glyma.08G138200
Glyma.08G138300
Glyma.08G138500
Glyma.08G138600
Glyma.08G138700
Glyma.08G138800
Glyma.08G139000
Glyma.08G139100
Glyma.08G139200
Glyma.08G139300
Glyma.08G139400
Glyma.08G139500
Glyma.08G139600
Glyma.08G139700
Glyma.08G139800
Glyma.08G139900
Glyma.08G140000
Glyma.08G140100
Glyma.08G140200
Glyma.08G140300
Glyma.08G140400
Glyma.08G140500
Glyma.08G140600
Glyma.08G140700
Glyma.08G140800
Glyma.08G140900
Glyma.08G141000
Glyma.08G141100
Glyma.08G141200
Glyma.08G141300
Glyma.08G141400
Glyma.08G141500
Glyma.08G141700
Glyma.08G141800
Glyma.08G141900
Glyma.08G142000
Glyma.08G142300
Glyma.08G142400
Glyma.08G142500
Glyma.08G142600
Glyma.08G142700
Glyma.08G142800
Glyma.08G142900
Glyma.08G143000
Glyma.08G143100
Glyma.08G143200
Glyma.08G143400
Glyma.08G143500
Glyma.08G143600
Glyma.08G143700
Glyma.08G143900
Glyma.08G144000
Glyma.08G144100
Glyma.08G144200
Glyma.08G144400
Glyma.08G144500
Glyma.08G144600
Glyma.08G144700
Glyma.08G144800
Glyma.08G145000
Glyma.08G145100
Glyma.08G145200
Glyma.08G145300
Glyma.08G145400
Glyma.08G145500
Glyma.08G145600
Glyma.08G145700
Glyma.08G145900
Glyma.08G146000
Glyma.08G146100
Glyma.08G146200
Glyma.08G146300
Glyma.08G146400
Glyma.08G146500
Glyma.08G146600
Glyma.08G146700
Glyma.08G146900
Glyma.08G147000
Glyma.08G147100
Glyma.08G147200
Glyma.08G147400
Glyma.08G147500
Glyma.08G147600
Glyma.08G147700
Glyma.08G147900
Glyma.08G148000
Glyma.08G148100
Glyma.08G148300
Glyma.08G148400
Glyma.08G148500
Glyma.08G148700
Glyma.08G148800
Glyma.08G148900
Glyma.08G149000
Glyma.08G149300
Glyma.08G149400
Glyma.08G149500
Glyma.08G149600
Glyma.08G149700
Glyma.08G149800
Glyma.08G150000
Glyma.08G150100
Glyma.08G150200
Glyma.08G150400
Glyma.08G150500
Glyma.08G150700
Glyma.08G150800
Glyma.08G151100
Glyma.08G151300
Glyma.08G151400
Glyma.08G151500
Glyma.08G151600
Glyma.08G151700
Glyma.08G151900
Glyma.08G152000
Glyma.08G152100
Glyma.08G152200
Glyma.08G152400
Glyma.08G152500
Glyma.08G152600
Glyma.08G152700
Glyma.08G152800
Glyma.08G152900
Glyma.08G153000
Glyma.08G153100
Glyma.08G153200
Glyma.08G153300
Glyma.08G153400
Glyma.08G153600
Glyma.08G153700
Glyma.08G153800
Glyma.08G153900
Glyma.08G154100
Glyma.08G154300
Glyma.08G154400
Glyma.08G154600
Glyma.08G154800
Glyma.08G154900
Glyma.08G155000
Glyma.08G155100
Glyma.08G155200
Glyma.08G155300
Glyma.08G155500
Glyma.08G155600
Glyma.08G155800
Glyma.08G155900
Glyma.08G156100
Glyma.08G156200
Glyma.08G156400
Glyma.08G156500
Glyma.08G156800
Glyma.08G156900
Glyma.08G157000
Glyma.08G157200
Glyma.08G157300
Glyma.08G157400
Glyma.08G157500
Glyma.08G157600
Glyma.08G157700
Glyma.08G157800
Glyma.08G158100
Glyma.08G158200
Glyma.08G158300
Glyma.08G158400
Glyma.08G158500
Glyma.08G158600
Glyma.08G158700
Glyma.08G158800
Glyma.08G159000
Glyma.08G159400
Glyma.08G159500
Glyma.08G159600
Glyma.08G159800
Glyma.08G159900
Glyma.08G160000
Glyma.08G160100
Glyma.08G160200
Glyma.08G160500
Glyma.08G160700
Glyma.08G160800
Glyma.08G160900
Glyma.08G161000
Glyma.08G161300
Glyma.08G161400
Glyma.08G161500
Glyma.08G161600
Glyma.08G161700
Glyma.08G161900
Glyma.08G162000
Glyma.08G162100
Glyma.08G162200
Glyma.08G162300
Glyma.08G162500
Glyma.08G162600
Glyma.08G162700
Glyma.08G162800
Glyma.08G163000
Glyma.08G163100
Glyma.08G163400
Glyma.08G163500
Glyma.08G163600
Glyma.08G163700
Glyma.08G163800
Glyma.08G163900
Glyma.08G164000
Glyma.08G164100
Glyma.08G164200
Glyma.08G164300
Glyma.08G164400
Glyma.08G164500
Glyma.08G164700
Glyma.08G164800
Glyma.08G164900
Glyma.08G165400
Glyma.08G165500
Glyma.08G165600
Glyma.08G165700
Glyma.08G165800
Glyma.08G165900
Glyma.08G166000
Glyma.08G166300
Glyma.08G167100
Glyma.08G167200
Glyma.08G167600
Glyma.08G167800
Glyma.08G167900
Glyma.08G168000
Glyma.08G168100
Glyma.08G168200
Glyma.08G168300
Glyma.08G168400
Glyma.08G168700
Glyma.08G168800
Glyma.08G168900
Glyma.08G169000
Glyma.08G169100
Glyma.08G169300
Glyma.08G169400
Glyma.08G169800
Glyma.08G169900
Glyma.08G170000
Glyma.08G170200
Glyma.08G170400
Glyma.08G170500
Glyma.08G170600
Glyma.08G170700
Glyma.08G171000
Glyma.08G171100
Glyma.08G171400
Glyma.08G171500
Glyma.08G171600
Glyma.08G171700
Glyma.08G171800
Glyma.08G171900
Glyma.08G172000
Glyma.08G172100
Glyma.08G172200
Glyma.08G172300
Glyma.08G172400
Glyma.08G172600
Glyma.08G172900
Glyma.08G173000
Glyma.08G173100
Glyma.08G173200
Glyma.08G173300
Glyma.08G173400
Glyma.08G173500
Glyma.08G173600
Glyma.08G173700
Glyma.08G173800
Glyma.08G173900
Glyma.08G174000
Glyma.08G174100
Glyma.08G174200
Glyma.08G174300
Glyma.08G174400
Glyma.08G174700
Glyma.08G174800
Glyma.08G174900
Glyma.08G175200
Glyma.08G175300
Glyma.08G175400
Glyma.08G175500
Glyma.08G175600
Glyma.08G175700
Glyma.08G175800
Glyma.08G175900
Glyma.08G176000
Glyma.08G176100
Glyma.08G176300
Glyma.08G176400
Glyma.08G176600
Glyma.08G176700
Glyma.08G176800
Glyma.08G176900
Glyma.08G177000
Glyma.08G177100
Glyma.08G177200
Glyma.08G177300
Glyma.08G177400
Glyma.08G177600
Glyma.08G177800
Glyma.08G177900
Glyma.08G178000
Glyma.08G178100
Glyma.08G178200
Glyma.08G178300
Glyma.08G178400
Glyma.08G178500
Glyma.08G178600
Glyma.08G178700
Glyma.08G178800
Glyma.08G178900
Glyma.08G179000
Glyma.08G179100
Glyma.08G179200
Glyma.08G179300
Glyma.08G179400
Glyma.08G179600
Glyma.08G179700
Glyma.08G179900
Glyma.08G180000
Glyma.08G180100
Glyma.08G180300
Glyma.08G180400
Glyma.08G180500
Glyma.08G180700
Glyma.08G180800
Glyma.08G180900
Glyma.08G181000
Glyma.08G181100
Glyma.08G181200
Glyma.08G181300
Glyma.08G181400
Glyma.08G181500
Glyma.08G181600
Glyma.08G181700
Glyma.08G181800
Glyma.08G181900
Glyma.08G182000
Glyma.08G182100
Glyma.08G182200
Glyma.08G182300
Glyma.08G182400
Glyma.08G182500
Glyma.08G182700
Glyma.08G182900
Glyma.08G183000
Glyma.08G183100
Glyma.08G183400
Glyma.08G183500
Glyma.08G183600
Glyma.08G183700
Glyma.08G183900
Glyma.08G184000
Glyma.08G184100
Glyma.08G184200
Glyma.08G184300
Glyma.08G184400
Glyma.08G184500
Glyma.08G184600
Glyma.08G184700
Glyma.08G184900
Glyma.08G185000
Glyma.08G185100
Glyma.08G185200
Glyma.08G185300
Glyma.08G185500
Glyma.08G185600
Glyma.08G185700
Glyma.08G185800
Glyma.08G185900
Glyma.08G186000
Glyma.08G186200
Glyma.08G186300
Glyma.08G186400
Glyma.08G186500
Glyma.08G186600
Glyma.08G186800
Glyma.08G186900
Glyma.08G187000
Glyma.08G187100
Glyma.08G187200
Glyma.08G187400
Glyma.08G187500
Glyma.08G187600
Glyma.08G187700
Glyma.08G187800
Glyma.08G188000
Glyma.08G188100
Glyma.08G188200
Glyma.08G188300
Glyma.08G188400
Glyma.08G188500
Glyma.08G188600
Glyma.08G188700
Glyma.08G188800
Glyma.08G188900
Glyma.08G189200
Glyma.08G189300
Glyma.08G189500
Glyma.08G189600
Glyma.08G189800
Glyma.08G189900
Glyma.08G190000
Glyma.08G190100
Glyma.08G190200
Glyma.08G190300
Glyma.08G190400
Glyma.08G190500
Glyma.08G190700
Glyma.08G190800
Glyma.08G191100
Glyma.08G191200
Glyma.08G191300
Glyma.08G191400
Glyma.08G191500
Glyma.08G191600
Glyma.08G191700
Glyma.08G191800
Glyma.08G192000
Glyma.08G192100
Glyma.08G192200
Glyma.08G192300
Glyma.08G192500
Glyma.08G192600
Glyma.08G192700
Glyma.08G192800
Glyma.08G193000
Glyma.08G193100
Glyma.08G193200
Glyma.08G193400
Glyma.08G193500
Glyma.08G193700
Glyma.08G193800
Glyma.08G193900
Glyma.08G194000
Glyma.08G194100
Glyma.08G194300
Glyma.08G194400
Glyma.08G194500
Glyma.08G194600
Glyma.08G194700
Glyma.08G194800
Glyma.08G194900
Glyma.08G195000
Glyma.08G195100
Glyma.08G195200
Glyma.08G195300
Glyma.08G195600
Glyma.08G195900
Glyma.08G196100
Glyma.08G196200
Glyma.08G196300
Glyma.08G196400
Glyma.08G196500
Glyma.08G196600
Glyma.08G196700
Glyma.08G196800
Glyma.08G197000
Glyma.08G197100
Glyma.08G197300
Glyma.08G197400
Glyma.08G197500
Glyma.08G197700
Glyma.08G198500
Glyma.08G198900
Glyma.08G199000
Glyma.08G199100
Glyma.08G199200
Glyma.08G199300
Glyma.08G199400
Glyma.08G199500
Glyma.08G199600
Glyma.08G199700
Glyma.08G199800
Glyma.08G199900
Glyma.08G200000
Glyma.08G200100
Glyma.08G200200
Glyma.08G200400
Glyma.08G200500
Glyma.08G200600
Glyma.08G200700
Glyma.08G200800
Glyma.08G200900
Glyma.08G201000
Glyma.08G201200
Glyma.08G201300
Glyma.08G201400
Glyma.08G201500
Glyma.08G201600
Glyma.08G201700
Glyma.08G201800
Glyma.08G201900
Glyma.08G202000
Glyma.08G202100
Glyma.08G202200
Glyma.08G202300
Glyma.08G202600
Glyma.08G202700
Glyma.08G202900
Glyma.08G203000
Glyma.08G203100
Glyma.08G203200
Glyma.08G203300
Glyma.08G203400
Glyma.08G203600
Glyma.08G203700
Glyma.08G203800
Glyma.08G203900
Glyma.08G204000
Glyma.08G204100
Glyma.08G204200
Glyma.08G204300
Glyma.08G204400
Glyma.08G204500
Glyma.08G204600
Glyma.08G204700
Glyma.08G204800
Glyma.08G204900
Glyma.08G205000
Glyma.08G205100
Glyma.08G205200
Glyma.08G205300
Glyma.08G205400
Glyma.08G205500
Glyma.08G205700
Glyma.08G205900
Glyma.08G206000
Glyma.08G206100
Glyma.08G206300
Glyma.08G206400
Glyma.08G206500
Glyma.08G206600
Glyma.08G206700
Glyma.08G206900
Glyma.08G207000
Glyma.08G207200
Glyma.08G207300
Glyma.08G207400
Glyma.08G207600
Glyma.08G207700
Glyma.08G207800
Glyma.08G207900
Glyma.08G208000
Glyma.08G208100
Glyma.08G208300
Glyma.08G208600
Glyma.08G208700
Glyma.08G209100
Glyma.08G209200
Glyma.08G209300
Glyma.08G209400
Glyma.08G209500
Glyma.08G209600
Glyma.08G209700
Glyma.08G209800
Glyma.08G209900
Glyma.08G210000
Glyma.08G210100
Glyma.08G210200
Glyma.08G210300
Glyma.08G210500
Glyma.08G210700
Glyma.08G210800
Glyma.08G210900
Glyma.08G211000
Glyma.08G211100
Glyma.08G211200
Glyma.08G211300
Glyma.08G211400
Glyma.08G211500
Glyma.08G211600
Glyma.08G211700
Glyma.08G211800
Glyma.08G211900
Glyma.08G212000
Glyma.08G212100
Glyma.08G212200
Glyma.08G212300
Glyma.08G212400
Glyma.08G212500
Glyma.08G212600
Glyma.08G212800
Glyma.08G212900
Glyma.08G213000
Glyma.08G213100
Glyma.08G213200
Glyma.08G213300
Glyma.08G213400
Glyma.08G213500
Glyma.08G213600
Glyma.08G213700
Glyma.08G213900
Glyma.08G214000
Glyma.08G214100
Glyma.08G214200
Glyma.08G214300
Glyma.08G214400
Glyma.08G214500
Glyma.08G214600
Glyma.08G214700
Glyma.08G214800
Glyma.08G214900
Glyma.08G215300
Glyma.08G215400
Glyma.08G215500
Glyma.08G215600
Glyma.08G216000
Glyma.08G216100
Glyma.08G216200
Glyma.08G216500
Glyma.08G216600
Glyma.08G216700
Glyma.08G216800
Glyma.08G216900
Glyma.08G217000
Glyma.08G217200
Glyma.08G217400
Glyma.08G217500
Glyma.08G217600
Glyma.08G217700
Glyma.08G217900
Glyma.08G218100
Glyma.08G218200
Glyma.08G218400
Glyma.08G218500
Glyma.08G218600
Glyma.08G218700
Glyma.08G218800
Glyma.08G218900
Glyma.08G219100
Glyma.08G219200
Glyma.08G219300
Glyma.08G219600
Glyma.08G219700
Glyma.08G219900
Glyma.08G220000
Glyma.08G220100
Glyma.08G220200
Glyma.08G220300
Glyma.08G220400
Glyma.08G220500
Glyma.08G220600
Glyma.08G220800
Glyma.08G220900
Glyma.08G221000
Glyma.08G221200
Glyma.08G221300
Glyma.08G221400
Glyma.08G221600
Glyma.08G221700
Glyma.08G221800
Glyma.08G221900
Glyma.08G222000
Glyma.08G222100
Glyma.08G222200
Glyma.08G222300
Glyma.08G222400
Glyma.08G222600
Glyma.08G222700
Glyma.08G222800
Glyma.08G222900
Glyma.08G223000
Glyma.08G223100
Glyma.08G223200
Glyma.08G223300
Glyma.08G223400
Glyma.08G223700
Glyma.08G223800
Glyma.08G223900
Glyma.08G224000
Glyma.08G224200
Glyma.08G224300
Glyma.08G224400
Glyma.08G224500
Glyma.08G224600
Glyma.08G224700
Glyma.08G224800
Glyma.08G224900
Glyma.08G225000
Glyma.08G225100
Glyma.08G225400
Glyma.08G225500
Glyma.08G226000
Glyma.08G226100
Glyma.08G226400
Glyma.08G226600
Glyma.08G226700
Glyma.08G226800
Glyma.08G227000
Glyma.08G227100
Glyma.08G227200
Glyma.08G227300
Glyma.08G227400
Glyma.08G227500
Glyma.08G227600
Glyma.08G227700
Glyma.08G227900
Glyma.08G228000
Glyma.08G228100
Glyma.08G228300
Glyma.08G228600
Glyma.08G228800
Glyma.08G228900
Glyma.08G229100
Glyma.08G229400
Glyma.08G229600
Glyma.08G229800
Glyma.08G229900
Glyma.08G230000
Glyma.08G230100
Glyma.08G230200
Glyma.08G230400
Glyma.08G230500
Glyma.08G230600
Glyma.08G230700
Glyma.08G230800
Glyma.08G230900
Glyma.08G231000
Glyma.08G231100
Glyma.08G231300
Glyma.08G231400
Glyma.08G231500
Glyma.08G231800
Glyma.08G231900
Glyma.08G232000
Glyma.08G232100
Glyma.08G232400
Glyma.08G232500
Glyma.08G232600
Glyma.08G232700
Glyma.08G232900
Glyma.08G233300
Glyma.08G233500
Glyma.08G233600
Glyma.08G233700
Glyma.08G233800
Glyma.08G234200
Glyma.08G234400
Glyma.08G234500
Glyma.08G234600
Glyma.08G234700
Glyma.08G234900
Glyma.08G235000
Glyma.08G235400
Glyma.08G235600
Glyma.08G235700
Glyma.08G235800
Glyma.08G235900
Glyma.08G236000
Glyma.08G236200
Glyma.08G236300
Glyma.08G236400
Glyma.08G236900
Glyma.08G237000
Glyma.08G237100
Glyma.08G237200
Glyma.08G237400
Glyma.08G237500
Glyma.08G237900
Glyma.08G238000
Glyma.08G238100
Glyma.08G238200
Glyma.08G238300
Glyma.08G238400
Glyma.08G238500
Glyma.08G238600
Glyma.08G238800
Glyma.08G238900
Glyma.08G239000
Glyma.08G239300
Glyma.08G239500
Glyma.08G239900
Glyma.08G240100
Glyma.08G240300
Glyma.08G240400
Glyma.08G240500
Glyma.08G240700
Glyma.08G240800
Glyma.08G240900
Glyma.08G241000
Glyma.08G241100
Glyma.08G241200
Glyma.08G241300
Glyma.08G241400
Glyma.08G241500
Glyma.08G241600
Glyma.08G241700
Glyma.08G242000
Glyma.08G242100
Glyma.08G242300
Glyma.08G242500
Glyma.08G242600
Glyma.08G242700
Glyma.08G242800
Glyma.08G243000
Glyma.08G243100
Glyma.08G243600
Glyma.08G244600
Glyma.08G244700
Glyma.08G244800
Glyma.08G244900
Glyma.08G245000
Glyma.08G245100
Glyma.08G245200
Glyma.08G245400
Glyma.08G245500
Glyma.08G245600
Glyma.08G246100
Glyma.08G246200
Glyma.08G246300
Glyma.08G246400
Glyma.08G246600
Glyma.08G246700
Glyma.08G246800
Glyma.08G247100
Glyma.08G247300
Glyma.08G247400
Glyma.08G247500
Glyma.08G247700
Glyma.08G247800
Glyma.08G248700
Glyma.08G248800
Glyma.08G248900
Glyma.08G249100
Glyma.08G249200
Glyma.08G249500
Glyma.08G249600
Glyma.08G249700
Glyma.08G249800
Glyma.08G249900
Glyma.08G250000
Glyma.08G250700
Glyma.08G250800
Glyma.08G250900
Glyma.08G251100
Glyma.08G251200
Glyma.08G251300
Glyma.08G251400
Glyma.08G251500
Glyma.08G251600
Glyma.08G251900
Glyma.08G252000
Glyma.08G252300
Glyma.08G252400
Glyma.08G252500
Glyma.08G252600
Glyma.08G252700
Glyma.08G252800
Glyma.08G252900
Glyma.08G253000
Glyma.08G253100
Glyma.08G253200
Glyma.08G253600
Glyma.08G253700
Glyma.08G253800
Glyma.08G253900
Glyma.08G254000
Glyma.08G254100
Glyma.08G254200
Glyma.08G254400
Glyma.08G254500
Glyma.08G254600
Glyma.08G254800
Glyma.08G254900
Glyma.08G255000
Glyma.08G255200
Glyma.08G255300
Glyma.08G255500
Glyma.08G255700
Glyma.08G255800
Glyma.08G255900
Glyma.08G256100
Glyma.08G256200
Glyma.08G256300
Glyma.08G256400
Glyma.08G256500
Glyma.08G256600
Glyma.08G256900
Glyma.08G257000
Glyma.08G257100
Glyma.08G257300
Glyma.08G257400
Glyma.08G257500
Glyma.08G257600
Glyma.08G257700
Glyma.08G257800
Glyma.08G257900
Glyma.08G258000
Glyma.08G258100
Glyma.08G258300
Glyma.08G258400
Glyma.08G258500
Glyma.08G258700
Glyma.08G258800
Glyma.08G259000
Glyma.08G259100
Glyma.08G259200
Glyma.08G259300
Glyma.08G259500
Glyma.08G259600
Glyma.08G259700
Glyma.08G260200
Glyma.08G260300
Glyma.08G260400
Glyma.08G260500
Glyma.08G260800
Glyma.08G261000
Glyma.08G261100
Glyma.08G261200
Glyma.08G261500
Glyma.08G261800
Glyma.08G262400
Glyma.08G262800
Glyma.08G262900
Glyma.08G263000
Glyma.08G263100
Glyma.08G263200
Glyma.08G263300
Glyma.08G263500
Glyma.08G263700
Glyma.08G263800
Glyma.08G264100
Glyma.08G264300
Glyma.08G264800
Glyma.08G264900
Glyma.08G265200
Glyma.08G265300
Glyma.08G265400
Glyma.08G265600
Glyma.08G265900
Glyma.08G266000
Glyma.08G266100
Glyma.08G266300
Glyma.08G266400
Glyma.08G266500
Glyma.08G266700
Glyma.08G267300
Glyma.08G267400
Glyma.08G267700
Glyma.08G267900
Glyma.08G268000
Glyma.08G268300
Glyma.08G268400
Glyma.08G268900
Glyma.08G269000
Glyma.08G269300
Glyma.08G269600
Glyma.08G269700
Glyma.08G269800
Glyma.08G269900
Glyma.08G270000
Glyma.08G270300
Glyma.08G270600
Glyma.08G270700
Glyma.08G270900
Glyma.08G271100
Glyma.08G271400
Glyma.08G271500
Glyma.08G271600
Glyma.08G271700
Glyma.08G271900
Glyma.08G272000
Glyma.08G272100
Glyma.08G272200
Glyma.08G272500
Glyma.08G272600
Glyma.08G272800
Glyma.08G273000
Glyma.08G273100
Glyma.08G273200
Glyma.08G273300
Glyma.08G273400
Glyma.08G273500
Glyma.08G273600
Glyma.08G274200
Glyma.08G274300
Glyma.08G274400
Glyma.08G275600
Glyma.08G275900
Glyma.08G276100
Glyma.08G276200
Glyma.08G276400
Glyma.08G276500
Glyma.08G276600
Glyma.08G276900
Glyma.08G277000
Glyma.08G277100
Glyma.08G278500
Glyma.08G278600
Glyma.08G278700
Glyma.08G278900
Glyma.08G279000
Glyma.08G279200
Glyma.08G279300
Glyma.08G279400
Glyma.08G279600
Glyma.08G279700
Glyma.08G279800
Glyma.08G279900
Glyma.08G280000
Glyma.08G280600
Glyma.08G280700
Glyma.08G281300
Glyma.08G281400
Glyma.08G281600
Glyma.08G281700
Glyma.08G281800
Glyma.08G282100
Glyma.08G282400
Glyma.08G282600
Glyma.08G282800
Glyma.08G282900
Glyma.08G283100
Glyma.08G283400
Glyma.08G283500
Glyma.08G283600
Glyma.08G283700
Glyma.08G284100
Glyma.08G284300
Glyma.08G284400
Glyma.08G284600
Glyma.08G284700
Glyma.08G284800
Glyma.08G285000
Glyma.08G285100
Glyma.08G285300
Glyma.08G285400
Glyma.08G285500
Glyma.08G285600
Glyma.08G285700
Glyma.08G285800
Glyma.08G285900
Glyma.08G286200
Glyma.08G286300
Glyma.08G286500
Glyma.08G286700
Glyma.08G286800
Glyma.08G287300
Glyma.08G287400
Glyma.08G287500
Glyma.08G287600
Glyma.08G287700
Glyma.08G287800
Glyma.08G288000
Glyma.08G288100
Glyma.08G288300
Glyma.08G288400
Glyma.08G288500
Glyma.08G288600
Glyma.08G288700
Glyma.08G288800
Glyma.08G288900
Glyma.08G289100
Glyma.08G289200
Glyma.08G289600
Glyma.08G289900
Glyma.08G290000
Glyma.08G290100
Glyma.08G290200
Glyma.08G290300
Glyma.08G290400
Glyma.08G290600
Glyma.08G290700
Glyma.08G290900
Glyma.08G291000
Glyma.08G291300
Glyma.08G291600
Glyma.08G291800
Glyma.08G292000
Glyma.08G292100
Glyma.08G292300
Glyma.08G292400
Glyma.08G292600
Glyma.08G292700
Glyma.08G292800
Glyma.08G292900
Glyma.08G293000
Glyma.08G293100
Glyma.08G293200
Glyma.08G293300
Glyma.08G293400
Glyma.08G293500
Glyma.08G293600
Glyma.08G293800
Glyma.08G293900
Glyma.08G294000
Glyma.08G294100
Glyma.08G294300
Glyma.08G294400
Glyma.08G294700
Glyma.08G294800
Glyma.08G295500
Glyma.08G295600
Glyma.08G295700
Glyma.08G295800
Glyma.08G296000
Glyma.08G296300
Glyma.08G296400
Glyma.08G296500
Glyma.08G296600
Glyma.08G296700
Glyma.08G296800
Glyma.08G296900
Glyma.08G297000
Glyma.08G297100
Glyma.08G297200
Glyma.08G297300
Glyma.08G297400
Glyma.08G297500
Glyma.08G297900
Glyma.08G298200
Glyma.08G298400
Glyma.08G298500
Glyma.08G298700
Glyma.08G298800
Glyma.08G298900
Glyma.08G299000
Glyma.08G299200
Glyma.08G299300
Glyma.08G299400
Glyma.08G299900
Glyma.08G300100
Glyma.08G300400
Glyma.08G300700
Glyma.08G300800
Glyma.08G301000
Glyma.08G301100
Glyma.08G301200
Glyma.08G301300
Glyma.08G301400
Glyma.08G301500
Glyma.08G301600
Glyma.08G301700
Glyma.08G302000
Glyma.08G302200
Glyma.08G302300
Glyma.08G302400
Glyma.08G302500
Glyma.08G302600
Glyma.08G302800
Glyma.08G302900
Glyma.08G303000
Glyma.08G303100
Glyma.08G303200
Glyma.08G303300
Glyma.08G303400
Glyma.08G303700
Glyma.08G303800
Glyma.08G303900
Glyma.08G304000
Glyma.08G304100
Glyma.08G304200
Glyma.08G304300
Glyma.08G304500
Glyma.08G304700
Glyma.08G305000
Glyma.08G305100
Glyma.08G305900
Glyma.08G306000
Glyma.08G306100
Glyma.08G306200
Glyma.08G306600
Glyma.08G306700
Glyma.08G306800
Glyma.08G307100
Glyma.08G307200
Glyma.08G307600
Glyma.08G307700
Glyma.08G307800
Glyma.08G307900
Glyma.08G308000
Glyma.08G308200
Glyma.08G308300
Glyma.08G308500
Glyma.08G308600
Glyma.08G308700
Glyma.08G308800
Glyma.08G308900
Glyma.08G309000
Glyma.08G309100
Glyma.08G309200
Glyma.08G309300
Glyma.08G309400
Glyma.08G309500
Glyma.08G309700
Glyma.08G309900
Glyma.08G310100
Glyma.08G310300
Glyma.08G310400
Glyma.08G310500
Glyma.08G310600
Glyma.08G310800
Glyma.08G310900
Glyma.08G311000
Glyma.08G311100
Glyma.08G311200
Glyma.08G311300
Glyma.08G311400
Glyma.08G311500
Glyma.08G311600
Glyma.08G311700
Glyma.08G311800
Glyma.08G311900
Glyma.08G312000
Glyma.08G312200
Glyma.08G312300
Glyma.08G312400
Glyma.08G312500
Glyma.08G312800
Glyma.08G313000
Glyma.08G313100
Glyma.08G313200
Glyma.08G313300
Glyma.08G313400
Glyma.08G313500
Glyma.08G313600
Glyma.08G314300
Glyma.08G314400
Glyma.08G314500
Glyma.08G314600
Glyma.08G314700
Glyma.08G314800
Glyma.08G314900
Glyma.08G315000
Glyma.08G315100
Glyma.08G315200
Glyma.08G315300
Glyma.08G315400
Glyma.08G315500
Glyma.08G315600
Glyma.08G315800
Glyma.08G315900
Glyma.08G316100
Glyma.08G316200
Glyma.08G316400
Glyma.08G316500
Glyma.08G316600
Glyma.08G316700
Glyma.08G316800
Glyma.08G316900
Glyma.08G317000
Glyma.08G317100
Glyma.08G317200
Glyma.08G317400
Glyma.08G317700
Glyma.08G317900
Glyma.08G318000
Glyma.08G318100
Glyma.08G318200
Glyma.08G318300
Glyma.08G318400
Glyma.08G318600
Glyma.08G318800
Glyma.08G318900
Glyma.08G319000
Glyma.08G319100
Glyma.08G319200
Glyma.08G319300
Glyma.08G319500
Glyma.08G319700
Glyma.08G319800
Glyma.08G319900
Glyma.08G320000
Glyma.08G320100
Glyma.08G320200
Glyma.08G320300
Glyma.08G320400
Glyma.08G320500
Glyma.08G320600
Glyma.08G320700
Glyma.08G321000
Glyma.08G321100
Glyma.08G321200
Glyma.08G321400
Glyma.08G321800
Glyma.08G321900
Glyma.08G322000
Glyma.08G322100
Glyma.08G322200
Glyma.08G322300
Glyma.08G322600
Glyma.08G322700
Glyma.08G322800
Glyma.08G322900
Glyma.08G323100
Glyma.08G323200
Glyma.08G323400
Glyma.08G323600
Glyma.08G323700
Glyma.08G323800
Glyma.08G324000
Glyma.08G324100
Glyma.08G324200
Glyma.08G324300
Glyma.08G324500
Glyma.08G324600
Glyma.08G324700
Glyma.08G324800
Glyma.08G324900
Glyma.08G325000
Glyma.08G325100
Glyma.08G325200
Glyma.08G325300
Glyma.08G325500
Glyma.08G325700
Glyma.08G325800
Glyma.08G325900
Glyma.08G326000
Glyma.08G326100
Glyma.08G326600
Glyma.08G326700
Glyma.08G326800
Glyma.08G327100
Glyma.08G327400
Glyma.08G327500
Glyma.08G327700
Glyma.08G327900
Glyma.08G328000
Glyma.08G328100
Glyma.08G328200
Glyma.08G328400
Glyma.08G328600
Glyma.08G328700
Glyma.08G328800
Glyma.08G329000
Glyma.08G329100
Glyma.08G329200
Glyma.08G329300
Glyma.08G329400
Glyma.08G329500
Glyma.08G329600
Glyma.08G329700
Glyma.08G329900
Glyma.08G330100
Glyma.08G330200
Glyma.08G330300
Glyma.08G330400
Glyma.08G330600
Glyma.08G330700
Glyma.08G330800
Glyma.08G331100
Glyma.08G331200
Glyma.08G331400
Glyma.08G331700
Glyma.08G331800
Glyma.08G331900
Glyma.08G332000
Glyma.08G332100
Glyma.08G332200
Glyma.08G332300
Glyma.08G332400
Glyma.08G332500
Glyma.08G332600
Glyma.08G332700
Glyma.08G332800
Glyma.08G332900
Glyma.08G333100
Glyma.08G333200
Glyma.08G333300
Glyma.08G333400
Glyma.08G333700
Glyma.08G333800
Glyma.08G333900
Glyma.08G334000
Glyma.08G334100
Glyma.08G334600
Glyma.08G334700
Glyma.08G334800
Glyma.08G334900
Glyma.08G335000
Glyma.08G335200
Glyma.08G335300
Glyma.08G335400
Glyma.08G335500
Glyma.08G335600
Glyma.08G335700
Glyma.08G335900
Glyma.08G336000
Glyma.08G336100
Glyma.08G336200
Glyma.08G336300
Glyma.08G336400
Glyma.08G336500
Glyma.08G336800
Glyma.08G337000
Glyma.08G337100
Glyma.08G337200
Glyma.08G337400
Glyma.08G337500
Glyma.08G337600
Glyma.08G337700
Glyma.08G337800
Glyma.08G337900
Glyma.08G338100
Glyma.08G338200
Glyma.08G338300
Glyma.08G338500
Glyma.08G338600
Glyma.08G339000
Glyma.08G339300
Glyma.08G339400
Glyma.08G339500
Glyma.08G339600
Glyma.08G339700
Glyma.08G340000
Glyma.08G340200
Glyma.08G340300
Glyma.08G340400
Glyma.08G340500
Glyma.08G340600
Glyma.08G340700
Glyma.08G340800
Glyma.08G340900
Glyma.08G341100
Glyma.08G341300
Glyma.08G341400
Glyma.08G341600
Glyma.08G341700
Glyma.08G341800
Glyma.08G342000
Glyma.08G342100
Glyma.08G342200
Glyma.08G342300
Glyma.08G342500
Glyma.08G342600
Glyma.08G342700
Glyma.08G343000
Glyma.08G343100
Glyma.08G343200
Glyma.08G343300
Glyma.08G343500
Glyma.08G343600
Glyma.08G343800
Glyma.08G343900
Glyma.08G344000
Glyma.08G344100
Glyma.08G344200
Glyma.08G344300
Glyma.08G344400
Glyma.08G344600
Glyma.08G344800
Glyma.08G344900
Glyma.08G345000
Glyma.08G345100
Glyma.08G345200
Glyma.08G345300
Glyma.08G345400
Glyma.08G345600
Glyma.08G345800
Glyma.08G345900
Glyma.08G346000
Glyma.08G346100
Glyma.08G346200
Glyma.08G346300
Glyma.08G346400
Glyma.08G346500
Glyma.08G346600
Glyma.08G346700
Glyma.08G346800
Glyma.08G346900
Glyma.08G347100
Glyma.08G347200
Glyma.08G347300
Glyma.08G347400
Glyma.08G347600
Glyma.08G347800
Glyma.08G348000
Glyma.08G348100
Glyma.08G348200
Glyma.08G348300
Glyma.08G348400
Glyma.08G348500
Glyma.08G348600
Glyma.08G348700
Glyma.08G349000
Glyma.08G349100
Glyma.08G349200
Glyma.08G349400
Glyma.08G349500
Glyma.08G349600
Glyma.08G349700
Glyma.08G349900
Glyma.08G350600
Glyma.08G350800
Glyma.08G350900
Glyma.08G351000
Glyma.08G351100
Glyma.08G351200
Glyma.08G351400
Glyma.08G351500
Glyma.08G351600
Glyma.08G351700
Glyma.08G351800
Glyma.08G351900
Glyma.08G352100
Glyma.08G352300
Glyma.08G352500
Glyma.08G352600
Glyma.08G352800
Glyma.08G353600
Glyma.08G353700
Glyma.08G353800
Glyma.08G353900
Glyma.08G354000
Glyma.08G354100
Glyma.08G354200
Glyma.08G354300
Glyma.08G354400
Glyma.08G354500
Glyma.08G354600
Glyma.08G354700
Glyma.08G354800
Glyma.08G355000
Glyma.08G355300
Glyma.08G355400
Glyma.08G355500
Glyma.08G355600
Glyma.08G355900
Glyma.08G356000
Glyma.08G356100
Glyma.08G356200
Glyma.08G356300
Glyma.08G356500
Glyma.08G356700
Glyma.08G356800
Glyma.08G356900
Glyma.08G357000
Glyma.08G357200
Glyma.08G357300
Glyma.08G357400
Glyma.08G358100
Glyma.08G358300
Glyma.08G358400
Glyma.08G358600
Glyma.08G358700
Glyma.08G358900
Glyma.08G359000
Glyma.08G359100
Glyma.08G359300
Glyma.08G359600
Glyma.08G359700
Glyma.08G359800
Glyma.08G359900
Glyma.08G360000
Glyma.08G360100
Glyma.08G360200
Glyma.08G360300
Glyma.08G360500
Glyma.08G360600
Glyma.08G360700
Glyma.08G360800
Glyma.08G360900
Glyma.08G361000
Glyma.08G361100
Glyma.08G361200
Glyma.08G361300
Glyma.08G361500
Glyma.08G361700
Glyma.08G361800
Glyma.08G361900
Glyma.08G362000
Glyma.08G362100
Glyma.08G362200
Glyma.08G362300
Glyma.08G362400
Glyma.08G362500
Glyma.08G362600
Glyma.08G362700
Glyma.08G362800
Glyma.08G362900
Glyma.08G363300
Glyma.08G363400
Glyma.08G363500
Glyma.08G363600
Glyma.08G363700
Glyma.08G363800
Glyma.08G364000
Glyma.08G364400
Glyma.08G364500
Glyma.08G364600
Glyma.08G365000
Glyma.08G365100
Glyma.08G365200
Glyma.08G365500
Glyma.08G365700
Glyma.08G365900
Glyma.08G366100
Glyma.08G366200
Glyma.08G366400
Glyma.08G366600
Glyma.08G366700
Glyma.08G366900
Glyma.08G367000
Glyma.08G367100
Glyma.08G367400
Glyma.08G367700
Glyma.08G367800
Glyma.09G000100
Glyma.09G000200
Glyma.09G000300
Glyma.09G000400
Glyma.09G000500
Glyma.09G000600
Glyma.09G000700
Glyma.09G000800
Glyma.09G000900
Glyma.09G001000
Glyma.09G001100
Glyma.09G001300
Glyma.09G001400
Glyma.09G001600
Glyma.09G001700
Glyma.09G001900
Glyma.09G002100
Glyma.09G002200
Glyma.09G002300
Glyma.09G002400
Glyma.09G002500
Glyma.09G002600
Glyma.09G002700
Glyma.09G002800
Glyma.09G002900
Glyma.09G003000
Glyma.09G003100
Glyma.09G003200
Glyma.09G003300
Glyma.09G003500
Glyma.09G003700
Glyma.09G003900
Glyma.09G004100
Glyma.09G004300
Glyma.09G004400
Glyma.09G004600
Glyma.09G004700
Glyma.09G004800
Glyma.09G005200
Glyma.09G005300
Glyma.09G005400
Glyma.09G005500
Glyma.09G005600
Glyma.09G005700
Glyma.09G006300
Glyma.09G006500
Glyma.09G006600
Glyma.09G006700
Glyma.09G007100
Glyma.09G007200
Glyma.09G007300
Glyma.09G007400
Glyma.09G007500
Glyma.09G007600
Glyma.09G007700
Glyma.09G007900
Glyma.09G008100
Glyma.09G008200
Glyma.09G008400
Glyma.09G008500
Glyma.09G008600
Glyma.09G008700
Glyma.09G008800
Glyma.09G008900
Glyma.09G009000
Glyma.09G009100
Glyma.09G009200
Glyma.09G009300
Glyma.09G009400
Glyma.09G009500
Glyma.09G009700
Glyma.09G009800
Glyma.09G009900
Glyma.09G010000
Glyma.09G010100
Glyma.09G010200
Glyma.09G010300
Glyma.09G010500
Glyma.09G010600
Glyma.09G010700
Glyma.09G010800
Glyma.09G010900
Glyma.09G011000
Glyma.09G011100
Glyma.09G011200
Glyma.09G011300
Glyma.09G011400
Glyma.09G011500
Glyma.09G011800
Glyma.09G011900
Glyma.09G012000
Glyma.09G012100
Glyma.09G012200
Glyma.09G012400
Glyma.09G012500
Glyma.09G012600
Glyma.09G012700
Glyma.09G012800
Glyma.09G012900
Glyma.09G013000
Glyma.09G013100
Glyma.09G013200
Glyma.09G013300
Glyma.09G013400
Glyma.09G013500
Glyma.09G013600
Glyma.09G013700
Glyma.09G013800
Glyma.09G013900
Glyma.09G014000
Glyma.09G014100
Glyma.09G014200
Glyma.09G014300
Glyma.09G014400
Glyma.09G014500
Glyma.09G014600
Glyma.09G014700
Glyma.09G014800
Glyma.09G015100
Glyma.09G015200
Glyma.09G015400
Glyma.09G015500
Glyma.09G015600
Glyma.09G015700
Glyma.09G015800
Glyma.09G015900
Glyma.09G016000
Glyma.09G016100
Glyma.09G016200
Glyma.09G016300
Glyma.09G016400
Glyma.09G016600
Glyma.09G016700
Glyma.09G016800
Glyma.09G017000
Glyma.09G017200
Glyma.09G017300
Glyma.09G017400
Glyma.09G017500
Glyma.09G017600
Glyma.09G017700
Glyma.09G017800
Glyma.09G017900
Glyma.09G018000
Glyma.09G018100
Glyma.09G018200
Glyma.09G018300
Glyma.09G018400
Glyma.09G018500
Glyma.09G018600
Glyma.09G018700
Glyma.09G018800
Glyma.09G018900
Glyma.09G019000
Glyma.09G019100
Glyma.09G019200
Glyma.09G019300
Glyma.09G019400
Glyma.09G019500
Glyma.09G019600
Glyma.09G019700
Glyma.09G019800
Glyma.09G019900
Glyma.09G020000
Glyma.09G020500
Glyma.09G020800
Glyma.09G020900
Glyma.09G021000
Glyma.09G021100
Glyma.09G021200
Glyma.09G021300
Glyma.09G021400
Glyma.09G021500
Glyma.09G021600
Glyma.09G021700
Glyma.09G021800
Glyma.09G021900
Glyma.09G022000
Glyma.09G022100
Glyma.09G022200
Glyma.09G022300
Glyma.09G022400
Glyma.09G022500
Glyma.09G022800
Glyma.09G022900
Glyma.09G023000
Glyma.09G023100
Glyma.09G023200
Glyma.09G023300
Glyma.09G023400
Glyma.09G023600
Glyma.09G023700
Glyma.09G023800
Glyma.09G024000
Glyma.09G024100
Glyma.09G024200
Glyma.09G024400
Glyma.09G024500
Glyma.09G024600
Glyma.09G024700
Glyma.09G024800
Glyma.09G024900
Glyma.09G025000
Glyma.09G025100
Glyma.09G025300
Glyma.09G025400
Glyma.09G025500
Glyma.09G025600
Glyma.09G025700
Glyma.09G026100
Glyma.09G026200
Glyma.09G026600
Glyma.09G026700
Glyma.09G026800
Glyma.09G026900
Glyma.09G027000
Glyma.09G027300
Glyma.09G027500
Glyma.09G027600
Glyma.09G027900
Glyma.09G028000
Glyma.09G028100
Glyma.09G028300
Glyma.09G028400
Glyma.09G028600
Glyma.09G028700
Glyma.09G028800
Glyma.09G029000
Glyma.09G029100
Glyma.09G029200
Glyma.09G029300
Glyma.09G029400
Glyma.09G029500
Glyma.09G029700
Glyma.09G029800
Glyma.09G029900
Glyma.09G030000
Glyma.09G030100
Glyma.09G030200
Glyma.09G030300
Glyma.09G030400
Glyma.09G030800
Glyma.09G030900
Glyma.09G031100
Glyma.09G031200
Glyma.09G031400
Glyma.09G031500
Glyma.09G031600
Glyma.09G031700
Glyma.09G031800
Glyma.09G031900
Glyma.09G032100
Glyma.09G032200
Glyma.09G032300
Glyma.09G032400
Glyma.09G032600
Glyma.09G032800
Glyma.09G032900
Glyma.09G033000
Glyma.09G033400
Glyma.09G033500
Glyma.09G033700
Glyma.09G033800
Glyma.09G033900
Glyma.09G034200
Glyma.09G034300
Glyma.09G034400
Glyma.09G034500
Glyma.09G034700
Glyma.09G034800
Glyma.09G034900
Glyma.09G035100
Glyma.09G035300
Glyma.09G035400
Glyma.09G035500
Glyma.09G035600
Glyma.09G035700
Glyma.09G035800
Glyma.09G036000
Glyma.09G036300
Glyma.09G036400
Glyma.09G036600
Glyma.09G036700
Glyma.09G036800
Glyma.09G036900
Glyma.09G037000
Glyma.09G037300
Glyma.09G037400
Glyma.09G037600
Glyma.09G037800
Glyma.09G037900
Glyma.09G038100
Glyma.09G038200
Glyma.09G038300
Glyma.09G038500
Glyma.09G038600
Glyma.09G038700
Glyma.09G038800
Glyma.09G039000
Glyma.09G039300
Glyma.09G039500
Glyma.09G039600
Glyma.09G039800
Glyma.09G039900
Glyma.09G040000
Glyma.09G040100
Glyma.09G040200
Glyma.09G040400
Glyma.09G040500
Glyma.09G040600
Glyma.09G040700
Glyma.09G040800
Glyma.09G041000
Glyma.09G041200
Glyma.09G041400
Glyma.09G041500
Glyma.09G041700
Glyma.09G041800
Glyma.09G041900
Glyma.09G042000
Glyma.09G042200
Glyma.09G042300
Glyma.09G042400
Glyma.09G042500
Glyma.09G042800
Glyma.09G042900
Glyma.09G043000
Glyma.09G043100
Glyma.09G043200
Glyma.09G043300
Glyma.09G043400
Glyma.09G043500
Glyma.09G043600
Glyma.09G043700
Glyma.09G043800
Glyma.09G043900
Glyma.09G044000
Glyma.09G044100
Glyma.09G044200
Glyma.09G044300
Glyma.09G044400
Glyma.09G044500
Glyma.09G044600
Glyma.09G044700
Glyma.09G044800
Glyma.09G044900
Glyma.09G045000
Glyma.09G045100
Glyma.09G045200
Glyma.09G045300
Glyma.09G045400
Glyma.09G045600
Glyma.09G045700
Glyma.09G045800
Glyma.09G045900
Glyma.09G046000
Glyma.09G046100
Glyma.09G046200
Glyma.09G046300
Glyma.09G046400
Glyma.09G046500
Glyma.09G046800
Glyma.09G046900
Glyma.09G047200
Glyma.09G047300
Glyma.09G047600
Glyma.09G047900
Glyma.09G048100
Glyma.09G048200
Glyma.09G048600
Glyma.09G048700
Glyma.09G048800
Glyma.09G048900
Glyma.09G049100
Glyma.09G049200
Glyma.09G049300
Glyma.09G049500
Glyma.09G049700
Glyma.09G049800
Glyma.09G049900
Glyma.09G050100
Glyma.09G050200
Glyma.09G050500
Glyma.09G050600
Glyma.09G050700
Glyma.09G050800
Glyma.09G050900
Glyma.09G051100
Glyma.09G051200
Glyma.09G051400
Glyma.09G051600
Glyma.09G051800
Glyma.09G051900
Glyma.09G052000
Glyma.09G052100
Glyma.09G052200
Glyma.09G052400
Glyma.09G052500
Glyma.09G052600
Glyma.09G052700
Glyma.09G052900
Glyma.09G053400
Glyma.09G053700
Glyma.09G053800
Glyma.09G054000
Glyma.09G054100
Glyma.09G054200
Glyma.09G054300
Glyma.09G054400
Glyma.09G054800
Glyma.09G054900
Glyma.09G055400
Glyma.09G055500
Glyma.09G055600
Glyma.09G056100
Glyma.09G056200
Glyma.09G056300
Glyma.09G056400
Glyma.09G056600
Glyma.09G056800
Glyma.09G056900
Glyma.09G057100
Glyma.09G057300
Glyma.09G057400
Glyma.09G057500
Glyma.09G057700
Glyma.09G057800
Glyma.09G057900
Glyma.09G058000
Glyma.09G058100
Glyma.09G058300
Glyma.09G058400
Glyma.09G058500
Glyma.09G058600
Glyma.09G058700
Glyma.09G058900
Glyma.09G059000
Glyma.09G059100
Glyma.09G059200
Glyma.09G059300
Glyma.09G059400
Glyma.09G059500
Glyma.09G059600
Glyma.09G059700
Glyma.09G059900
Glyma.09G060200
Glyma.09G060300
Glyma.09G060400
Glyma.09G060500
Glyma.09G060600
Glyma.09G060700
Glyma.09G061000
Glyma.09G061200
Glyma.09G061300
Glyma.09G061500
Glyma.09G061600
Glyma.09G061700
Glyma.09G061900
Glyma.09G062000
Glyma.09G062200
Glyma.09G062300
Glyma.09G062600
Glyma.09G062700
Glyma.09G062800
Glyma.09G062900
Glyma.09G063000
Glyma.09G063100
Glyma.09G063200
Glyma.09G063300
Glyma.09G063400
Glyma.09G063900
Glyma.09G064000
Glyma.09G064100
Glyma.09G064300
Glyma.09G064400
Glyma.09G064500
Glyma.09G064600
Glyma.09G065000
Glyma.09G065200
Glyma.09G065300
Glyma.09G065500
Glyma.09G065600
Glyma.09G065700
Glyma.09G065900
Glyma.09G066000
Glyma.09G066200
Glyma.09G066300
Glyma.09G066400
Glyma.09G066500
Glyma.09G066700
Glyma.09G066800
Glyma.09G067000
Glyma.09G067100
Glyma.09G067200
Glyma.09G067300
Glyma.09G067700
Glyma.09G067900
Glyma.09G068000
Glyma.09G068100
Glyma.09G068400
Glyma.09G068500
Glyma.09G068600
Glyma.09G068700
Glyma.09G068800
Glyma.09G068900
Glyma.09G069000
Glyma.09G069500
Glyma.09G069700
Glyma.09G069800
Glyma.09G069900
Glyma.09G070000
Glyma.09G070100
Glyma.09G070200
Glyma.09G070300
Glyma.09G070500
Glyma.09G070600
Glyma.09G070700
Glyma.09G070900
Glyma.09G071300
Glyma.09G071400
Glyma.09G071500
Glyma.09G071600
Glyma.09G071800
Glyma.09G072000
Glyma.09G072100
Glyma.09G072200
Glyma.09G072400
Glyma.09G072500
Glyma.09G072700
Glyma.09G073000
Glyma.09G073200
Glyma.09G073400
Glyma.09G073600
Glyma.09G073700
Glyma.09G073900
Glyma.09G074100
Glyma.09G074200
Glyma.09G074300
Glyma.09G074800
Glyma.09G075100
Glyma.09G075200
Glyma.09G075300
Glyma.09G075400
Glyma.09G075500
Glyma.09G076100
Glyma.09G076200
Glyma.09G076900
Glyma.09G077100
Glyma.09G077400
Glyma.09G077500
Glyma.09G077600
Glyma.09G077700
Glyma.09G077900
Glyma.09G078300
Glyma.09G078400
Glyma.09G078700
Glyma.09G079000
Glyma.09G079100
Glyma.09G079400
Glyma.09G079600
Glyma.09G079900
Glyma.09G080000
Glyma.09G080100
Glyma.09G080400
Glyma.09G080700
Glyma.09G081700
Glyma.09G081800
Glyma.09G082000
Glyma.09G082100
Glyma.09G082200
Glyma.09G082300
Glyma.09G082900
Glyma.09G083100
Glyma.09G083300
Glyma.09G083500
Glyma.09G083700
Glyma.09G083800
Glyma.09G084100
Glyma.09G084300
Glyma.09G084500
Glyma.09G084600
Glyma.09G084700
Glyma.09G084800
Glyma.09G084900
Glyma.09G085000
Glyma.09G085200
Glyma.09G085300
Glyma.09G085600
Glyma.09G085700
Glyma.09G086000
Glyma.09G086100
Glyma.09G086200
Glyma.09G086600
Glyma.09G086800
Glyma.09G087200
Glyma.09G087300
Glyma.09G087400
Glyma.09G087700
Glyma.09G087900
Glyma.09G088300
Glyma.09G088500
Glyma.09G088700
Glyma.09G089000
Glyma.09G089400
Glyma.09G089500
Glyma.09G089600
Glyma.09G089700
Glyma.09G089900
Glyma.09G090100
Glyma.09G090200
Glyma.09G090300
Glyma.09G090900
Glyma.09G091000
Glyma.09G091100
Glyma.09G091200
Glyma.09G091600
Glyma.09G091700
Glyma.09G091800
Glyma.09G091900
Glyma.09G092100
Glyma.09G092600
Glyma.09G092700
Glyma.09G093000
Glyma.09G093400
Glyma.09G093600
Glyma.09G093900
Glyma.09G094000
Glyma.09G094200
Glyma.09G094300
Glyma.09G094600
Glyma.09G094800
Glyma.09G094900
Glyma.09G095200
Glyma.09G095400
Glyma.09G095700
Glyma.09G095800
Glyma.09G096300
Glyma.09G096500
Glyma.09G096600
Glyma.09G096700
Glyma.09G096800
Glyma.09G097200
Glyma.09G097400
Glyma.09G097500
Glyma.09G097600
Glyma.09G097700
Glyma.09G098000
Glyma.09G098300
Glyma.09G098400
Glyma.09G098600
Glyma.09G098700
Glyma.09G098800
Glyma.09G098900
Glyma.09G099000
Glyma.09G099200
Glyma.09G099300
Glyma.09G099400
Glyma.09G099500
Glyma.09G099900
Glyma.09G101200
Glyma.09G101300
Glyma.09G102100
Glyma.09G102400
Glyma.09G102800
Glyma.09G102900
Glyma.09G103000
Glyma.09G103100
Glyma.09G103300
Glyma.09G103400
Glyma.09G103500
Glyma.09G103600
Glyma.09G103700
Glyma.09G103800
Glyma.09G104000
Glyma.09G104200
Glyma.09G104500
Glyma.09G104600
Glyma.09G104700
Glyma.09G104800
Glyma.09G105000
Glyma.09G105300
Glyma.09G105500
Glyma.09G105600
Glyma.09G107000
Glyma.09G107100
Glyma.09G107200
Glyma.09G107400
Glyma.09G107600
Glyma.09G107700
Glyma.09G108000
Glyma.09G109000
Glyma.09G109200
Glyma.09G109600
Glyma.09G109700
Glyma.09G109800
Glyma.09G110100
Glyma.09G110500
Glyma.09G110700
Glyma.09G111000
Glyma.09G111200
Glyma.09G111300
Glyma.09G111400
Glyma.09G111500
Glyma.09G111700
Glyma.09G111800
Glyma.09G111900
Glyma.09G112100
Glyma.09G112200
Glyma.09G112400
Glyma.09G112500
Glyma.09G112600
Glyma.09G112700
Glyma.09G113000
Glyma.09G113600
Glyma.09G113900
Glyma.09G114000
Glyma.09G114100
Glyma.09G114500
Glyma.09G114600
Glyma.09G114800
Glyma.09G115100
Glyma.09G115200
Glyma.09G115300
Glyma.09G115600
Glyma.09G115800
Glyma.09G116000
Glyma.09G116100
Glyma.09G116200
Glyma.09G116300
Glyma.09G116400
Glyma.09G116500
Glyma.09G116600
Glyma.09G116700
Glyma.09G116800
Glyma.09G116900
Glyma.09G117100
Glyma.09G117300
Glyma.09G117400
Glyma.09G117600
Glyma.09G117900
Glyma.09G118100
Glyma.09G118300
Glyma.09G118400
Glyma.09G118500
Glyma.09G118600
Glyma.09G118800
Glyma.09G119000
Glyma.09G119200
Glyma.09G119300
Glyma.09G119500
Glyma.09G119700
Glyma.09G119800
Glyma.09G119900
Glyma.09G120000
Glyma.09G120100
Glyma.09G120200
Glyma.09G120400
Glyma.09G120600
Glyma.09G120900
Glyma.09G121300
Glyma.09G121700
Glyma.09G122000
Glyma.09G122600
Glyma.09G122900
Glyma.09G123500
Glyma.09G123600
Glyma.09G123800
Glyma.09G124000
Glyma.09G124100
Glyma.09G124200
Glyma.09G124600
Glyma.09G124800
Glyma.09G125400
Glyma.09G125800
Glyma.09G125900
Glyma.09G126200
Glyma.09G126300
Glyma.09G126400
Glyma.09G126500
Glyma.09G127000
Glyma.09G127200
Glyma.09G127700
Glyma.09G127900
Glyma.09G128300
Glyma.09G128400
Glyma.09G128500
Glyma.09G128800
Glyma.09G129000
Glyma.09G129300
Glyma.09G129400
Glyma.09G129500
Glyma.09G129600
Glyma.09G129800
Glyma.09G129900
Glyma.09G130000
Glyma.09G130400
Glyma.09G130500
Glyma.09G130700
Glyma.09G130800
Glyma.09G130900
Glyma.09G131100
Glyma.09G131400
Glyma.09G131500
Glyma.09G131600
Glyma.09G131800
Glyma.09G131900
Glyma.09G132100
Glyma.09G132200
Glyma.09G132300
Glyma.09G132500
Glyma.09G132800
Glyma.09G133000
Glyma.09G133100
Glyma.09G133200
Glyma.09G133600
Glyma.09G133900
Glyma.09G134100
Glyma.09G134200
Glyma.09G134500
Glyma.09G134600
Glyma.09G134700
Glyma.09G134800
Glyma.09G134900
Glyma.09G135100
Glyma.09G135200
Glyma.09G135300
Glyma.09G135700
Glyma.09G135800
Glyma.09G136000
Glyma.09G136100
Glyma.09G136400
Glyma.09G136600
Glyma.09G136700
Glyma.09G136800
Glyma.09G136900
Glyma.09G137000
Glyma.09G137200
Glyma.09G138100
Glyma.09G138300
Glyma.09G138400
Glyma.09G138500
Glyma.09G138600
Glyma.09G139000
Glyma.09G139200
Glyma.09G140300
Glyma.09G140400
Glyma.09G140500
Glyma.09G140600
Glyma.09G140700
Glyma.09G140800
Glyma.09G142000
Glyma.09G142100
Glyma.09G142900
Glyma.09G143000
Glyma.09G143200
Glyma.09G143600
Glyma.09G143700
Glyma.09G143800
Glyma.09G143900
Glyma.09G144000
Glyma.09G144200
Glyma.09G144300
Glyma.09G144500
Glyma.09G144800
Glyma.09G145000
Glyma.09G145400
Glyma.09G145700
Glyma.09G145800
Glyma.09G146000
Glyma.09G146200
Glyma.09G146500
Glyma.09G146600
Glyma.09G146700
Glyma.09G147200
Glyma.09G147300
Glyma.09G147400
Glyma.09G147500
Glyma.09G148000
Glyma.09G148100
Glyma.09G148200
Glyma.09G148500
Glyma.09G148600
Glyma.09G148700
Glyma.09G148900
Glyma.09G149000
Glyma.09G149400
Glyma.09G149600
Glyma.09G149900
Glyma.09G150000
Glyma.09G150100
Glyma.09G150200
Glyma.09G150300
Glyma.09G151400
Glyma.09G151800
Glyma.09G151900
Glyma.09G152000
Glyma.09G152100
Glyma.09G152300
Glyma.09G152400
Glyma.09G152600
Glyma.09G152700
Glyma.09G152900
Glyma.09G153100
Glyma.09G153200
Glyma.09G153300
Glyma.09G153500
Glyma.09G153600
Glyma.09G153700
Glyma.09G153900
Glyma.09G154000
Glyma.09G154100
Glyma.09G154400
Glyma.09G154500
Glyma.09G154600
Glyma.09G154700
Glyma.09G154800
Glyma.09G154900
Glyma.09G155000
Glyma.09G155200
Glyma.09G155400
Glyma.09G155500
Glyma.09G155700
Glyma.09G155900
Glyma.09G156000
Glyma.09G156200
Glyma.09G156500
Glyma.09G156600
Glyma.09G156700
Glyma.09G156800
Glyma.09G156900
Glyma.09G157300
Glyma.09G157400
Glyma.09G157600
Glyma.09G157700
Glyma.09G157900
Glyma.09G158100
Glyma.09G158200
Glyma.09G158300
Glyma.09G158400
Glyma.09G159000
Glyma.09G159300
Glyma.09G159400
Glyma.09G160000
Glyma.09G160100
Glyma.09G160200
Glyma.09G160400
Glyma.09G160700
Glyma.09G160900
Glyma.09G161000
Glyma.09G161100
Glyma.09G161300
Glyma.09G161400
Glyma.09G161500
Glyma.09G161600
Glyma.09G161700
Glyma.09G161800
Glyma.09G161900
Glyma.09G162100
Glyma.09G162300
Glyma.09G162400
Glyma.09G163700
Glyma.09G163900
Glyma.09G164000
Glyma.09G164200
Glyma.09G164300
Glyma.09G164400
Glyma.09G164500
Glyma.09G164600
Glyma.09G164700
Glyma.09G164900
Glyma.09G165000
Glyma.09G165100
Glyma.09G165200
Glyma.09G165300
Glyma.09G165400
Glyma.09G165500
Glyma.09G165600
Glyma.09G165800
Glyma.09G165900
Glyma.09G166000
Glyma.09G166100
Glyma.09G166200
Glyma.09G166300
Glyma.09G166400
Glyma.09G166500
Glyma.09G167000
Glyma.09G167100
Glyma.09G167400
Glyma.09G167900
Glyma.09G168000
Glyma.09G168300
Glyma.09G168400
Glyma.09G168500
Glyma.09G168600
Glyma.09G168700
Glyma.09G168800
Glyma.09G168900
Glyma.09G169000
Glyma.09G169300
Glyma.09G169400
Glyma.09G169500
Glyma.09G169600
Glyma.09G169700
Glyma.09G169800
Glyma.09G169900
Glyma.09G170200
Glyma.09G170300
Glyma.09G170400
Glyma.09G170500
Glyma.09G170600
Glyma.09G170700
Glyma.09G171000
Glyma.09G171100
Glyma.09G171300
Glyma.09G171400
Glyma.09G171600
Glyma.09G171700
Glyma.09G171900
Glyma.09G172000
Glyma.09G172100
Glyma.09G172200
Glyma.09G172300
Glyma.09G172500
Glyma.09G172700
Glyma.09G172800
Glyma.09G173000
Glyma.09G173200
Glyma.09G173300
Glyma.09G173400
Glyma.09G173500
Glyma.09G173700
Glyma.09G173800
Glyma.09G174000
Glyma.09G174200
Glyma.09G174400
Glyma.09G174700
Glyma.09G174800
Glyma.09G174900
Glyma.09G175100
Glyma.09G175200
Glyma.09G175300
Glyma.09G175800
Glyma.09G176000
Glyma.09G176100
Glyma.09G176200
Glyma.09G176300
Glyma.09G176400
Glyma.09G176600
Glyma.09G176700
Glyma.09G176900
Glyma.09G177000
Glyma.09G177100
Glyma.09G177200
Glyma.09G177300
Glyma.09G177500
Glyma.09G177600
Glyma.09G178000
Glyma.09G178100
Glyma.09G178200
Glyma.09G178300
Glyma.09G178500
Glyma.09G178600
Glyma.09G179000
Glyma.09G179100
Glyma.09G179200
Glyma.09G179300
Glyma.09G179400
Glyma.09G179500
Glyma.09G179700
Glyma.09G179900
Glyma.09G180000
Glyma.09G180100
Glyma.09G180200
Glyma.09G180300
Glyma.09G180400
Glyma.09G180800
Glyma.09G181000
Glyma.09G181100
Glyma.09G181200
Glyma.09G181300
Glyma.09G181400
Glyma.09G181600
Glyma.09G181700
Glyma.09G182000
Glyma.09G182100
Glyma.09G182200
Glyma.09G182400
Glyma.09G182500
Glyma.09G182600
Glyma.09G182700
Glyma.09G182900
Glyma.09G183100
Glyma.09G183300
Glyma.09G183500
Glyma.09G183600
Glyma.09G183700
Glyma.09G183800
Glyma.09G183900
Glyma.09G184000
Glyma.09G184200
Glyma.09G184300
Glyma.09G184500
Glyma.09G184600
Glyma.09G184700
Glyma.09G184900
Glyma.09G185000
Glyma.09G185100
Glyma.09G185200
Glyma.09G185300
Glyma.09G185600
Glyma.09G185700
Glyma.09G185800
Glyma.09G185900
Glyma.09G186200
Glyma.09G186300
Glyma.09G186500
Glyma.09G186700
Glyma.09G186800
Glyma.09G186900
Glyma.09G187000
Glyma.09G187100
Glyma.09G187200
Glyma.09G187300
Glyma.09G187400
Glyma.09G187500
Glyma.09G187600
Glyma.09G187700
Glyma.09G187800
Glyma.09G188000
Glyma.09G188100
Glyma.09G188300
Glyma.09G188500
Glyma.09G188600
Glyma.09G188700
Glyma.09G188800
Glyma.09G188900
Glyma.09G189000
Glyma.09G189100
Glyma.09G189200
Glyma.09G189300
Glyma.09G189500
Glyma.09G189700
Glyma.09G189800
Glyma.09G189900
Glyma.09G190000
Glyma.09G190100
Glyma.09G190200
Glyma.09G190300
Glyma.09G190400
Glyma.09G190500
Glyma.09G190600
Glyma.09G190700
Glyma.09G190800
Glyma.09G191000
Glyma.09G191100
Glyma.09G191200
Glyma.09G191300
Glyma.09G191400
Glyma.09G191500
Glyma.09G191600
Glyma.09G191700
Glyma.09G191800
Glyma.09G192000
Glyma.09G192100
Glyma.09G192200
Glyma.09G192300
Glyma.09G192400
Glyma.09G192500
Glyma.09G192600
Glyma.09G192700
Glyma.09G192800
Glyma.09G192900
Glyma.09G193000
Glyma.09G193100
Glyma.09G193300
Glyma.09G193400
Glyma.09G193600
Glyma.09G193700
Glyma.09G193800
Glyma.09G193900
Glyma.09G194100
Glyma.09G194200
Glyma.09G194400
Glyma.09G194700
Glyma.09G194800
Glyma.09G194900
Glyma.09G195000
Glyma.09G195100
Glyma.09G195200
Glyma.09G195300
Glyma.09G195400
Glyma.09G195600
Glyma.09G195700
Glyma.09G195800
Glyma.09G195900
Glyma.09G196000
Glyma.09G196100
Glyma.09G196200
Glyma.09G196300
Glyma.09G196400
Glyma.09G196600
Glyma.09G196700
Glyma.09G196800
Glyma.09G196900
Glyma.09G197000
Glyma.09G197100
Glyma.09G197400
Glyma.09G197500
Glyma.09G197600
Glyma.09G197700
Glyma.09G197900
Glyma.09G198000
Glyma.09G198200
Glyma.09G198300
Glyma.09G198400
Glyma.09G198500
Glyma.09G198700
Glyma.09G198800
Glyma.09G198900
Glyma.09G199000
Glyma.09G199100
Glyma.09G199300
Glyma.09G199400
Glyma.09G199500
Glyma.09G199600
Glyma.09G199700
Glyma.09G199800
Glyma.09G199900
Glyma.09G200000
Glyma.09G200100
Glyma.09G200200
Glyma.09G200300
Glyma.09G200700
Glyma.09G200800
Glyma.09G201000
Glyma.09G201400
Glyma.09G201700
Glyma.09G201900
Glyma.09G202000
Glyma.09G202100
Glyma.09G202200
Glyma.09G202300
Glyma.09G202500
Glyma.09G202600
Glyma.09G202700
Glyma.09G202900
Glyma.09G203000
Glyma.09G203100
Glyma.09G203200
Glyma.09G203300
Glyma.09G203400
Glyma.09G203500
Glyma.09G203600
Glyma.09G203700
Glyma.09G203800
Glyma.09G203900
Glyma.09G204000
Glyma.09G204100
Glyma.09G204200
Glyma.09G204500
Glyma.09G204600
Glyma.09G204800
Glyma.09G204900
Glyma.09G205000
Glyma.09G205100
Glyma.09G205300
Glyma.09G205400
Glyma.09G205500
Glyma.09G205600
Glyma.09G205700
Glyma.09G205800
Glyma.09G205900
Glyma.09G206000
Glyma.09G206100
Glyma.09G206200
Glyma.09G206300
Glyma.09G206400
Glyma.09G206500
Glyma.09G206600
Glyma.09G206700
Glyma.09G206800
Glyma.09G206900
Glyma.09G207000
Glyma.09G207100
Glyma.09G207200
Glyma.09G207300
Glyma.09G207400
Glyma.09G207500
Glyma.09G207600
Glyma.09G207700
Glyma.09G207800
Glyma.09G207900
Glyma.09G208000
Glyma.09G208200
Glyma.09G208300
Glyma.09G208400
Glyma.09G208500
Glyma.09G208600
Glyma.09G208700
Glyma.09G208800
Glyma.09G208900
Glyma.09G209100
Glyma.09G209200
Glyma.09G209300
Glyma.09G209400
Glyma.09G209600
Glyma.09G209700
Glyma.09G209900
Glyma.09G210000
Glyma.09G210100
Glyma.09G210200
Glyma.09G210300
Glyma.09G210600
Glyma.09G210700
Glyma.09G210800
Glyma.09G210900
Glyma.09G211000
Glyma.09G211100
Glyma.09G211200
Glyma.09G211300
Glyma.09G211400
Glyma.09G211500
Glyma.09G211600
Glyma.09G212100
Glyma.09G212200
Glyma.09G212400
Glyma.09G212500
Glyma.09G212600
Glyma.09G212800
Glyma.09G212900
Glyma.09G213100
Glyma.09G213200
Glyma.09G213300
Glyma.09G213500
Glyma.09G213600
Glyma.09G213700
Glyma.09G213800
Glyma.09G213900
Glyma.09G214000
Glyma.09G214100
Glyma.09G214300
Glyma.09G214400
Glyma.09G214500
Glyma.09G214700
Glyma.09G214800
Glyma.09G214900
Glyma.09G215000
Glyma.09G215100
Glyma.09G215200
Glyma.09G215300
Glyma.09G215400
Glyma.09G215500
Glyma.09G215700
Glyma.09G215800
Glyma.09G215900
Glyma.09G216000
Glyma.09G216100
Glyma.09G216200
Glyma.09G216300
Glyma.09G216400
Glyma.09G216500
Glyma.09G216600
Glyma.09G216700
Glyma.09G216800
Glyma.09G216900
Glyma.09G217000
Glyma.09G217100
Glyma.09G217300
Glyma.09G217800
Glyma.09G217900
Glyma.09G218100
Glyma.09G218200
Glyma.09G218300
Glyma.09G218400
Glyma.09G218500
Glyma.09G218600
Glyma.09G218700
Glyma.09G218800
Glyma.09G219200
Glyma.09G219400
Glyma.09G219600
Glyma.09G219800
Glyma.09G219900
Glyma.09G220600
Glyma.09G221000
Glyma.09G221200
Glyma.09G221300
Glyma.09G221500
Glyma.09G221800
Glyma.09G221900
Glyma.09G222100
Glyma.09G222200
Glyma.09G222300
Glyma.09G222400
Glyma.09G222500
Glyma.09G222700
Glyma.09G222800
Glyma.09G222900
Glyma.09G223000
Glyma.09G223300
Glyma.09G223500
Glyma.09G223600
Glyma.09G223700
Glyma.09G223800
Glyma.09G223900
Glyma.09G224000
Glyma.09G224100
Glyma.09G224200
Glyma.09G224300
Glyma.09G224400
Glyma.09G224600
Glyma.09G224700
Glyma.09G225000
Glyma.09G225100
Glyma.09G225200
Glyma.09G225300
Glyma.09G225400
Glyma.09G225500
Glyma.09G225600
Glyma.09G225700
Glyma.09G225900
Glyma.09G226000
Glyma.09G226100
Glyma.09G226200
Glyma.09G226300
Glyma.09G226400
Glyma.09G226600
Glyma.09G226700
Glyma.09G226800
Glyma.09G226900
Glyma.09G227100
Glyma.09G227200
Glyma.09G227300
Glyma.09G227400
Glyma.09G227500
Glyma.09G227600
Glyma.09G227800
Glyma.09G227900
Glyma.09G228000
Glyma.09G228100
Glyma.09G228200
Glyma.09G228300
Glyma.09G228500
Glyma.09G228600
Glyma.09G228800
Glyma.09G228900
Glyma.09G229000
Glyma.09G229100
Glyma.09G229200
Glyma.09G229300
Glyma.09G229400
Glyma.09G229500
Glyma.09G229600
Glyma.09G229800
Glyma.09G229900
Glyma.09G230200
Glyma.09G230300
Glyma.09G230400
Glyma.09G230500
Glyma.09G230700
Glyma.09G230800
Glyma.09G230900
Glyma.09G231000
Glyma.09G231100
Glyma.09G231200
Glyma.09G231400
Glyma.09G231500
Glyma.09G231600
Glyma.09G231900
Glyma.09G232000
Glyma.09G232100
Glyma.09G232300
Glyma.09G232400
Glyma.09G232500
Glyma.09G232600
Glyma.09G232700
Glyma.09G232800
Glyma.09G232900
Glyma.09G233200
Glyma.09G233300
Glyma.09G233400
Glyma.09G233500
Glyma.09G233600
Glyma.09G233700
Glyma.09G233800
Glyma.09G234000
Glyma.09G234100
Glyma.09G234200
Glyma.09G234300
Glyma.09G234400
Glyma.09G234500
Glyma.09G234600
Glyma.09G234800
Glyma.09G234900
Glyma.09G235200
Glyma.09G235400
Glyma.09G235500
Glyma.09G235600
Glyma.09G235700
Glyma.09G235900
Glyma.09G236000
Glyma.09G236200
Glyma.09G236500
Glyma.09G236600
Glyma.09G236700
Glyma.09G236800
Glyma.09G236900
Glyma.09G237000
Glyma.09G237100
Glyma.09G237200
Glyma.09G237300
Glyma.09G237400
Glyma.09G237500
Glyma.09G237600
Glyma.09G238000
Glyma.09G238100
Glyma.09G238200
Glyma.09G238300
Glyma.09G238400
Glyma.09G238800
Glyma.09G238900
Glyma.09G239000
Glyma.09G239100
Glyma.09G239200
Glyma.09G239300
Glyma.09G239400
Glyma.09G239600
Glyma.09G239800
Glyma.09G239900
Glyma.09G240000
Glyma.09G240100
Glyma.09G240200
Glyma.09G240300
Glyma.09G240500
Glyma.09G240600
Glyma.09G240700
Glyma.09G240800
Glyma.09G240900
Glyma.09G241100
Glyma.09G241300
Glyma.09G241400
Glyma.09G241600
Glyma.09G241800
Glyma.09G241900
Glyma.09G242000
Glyma.09G242100
Glyma.09G242200
Glyma.09G242400
Glyma.09G242500
Glyma.09G242600
Glyma.09G242800
Glyma.09G242900
Glyma.09G243200
Glyma.09G243300
Glyma.09G243600
Glyma.09G243700
Glyma.09G243900
Glyma.09G244000
Glyma.09G244200
Glyma.09G244300
Glyma.09G244600
Glyma.09G244700
Glyma.09G244800
Glyma.09G244900
Glyma.09G245000
Glyma.09G245200
Glyma.09G245300
Glyma.09G245400
Glyma.09G245500
Glyma.09G245600
Glyma.09G245700
Glyma.09G245800
Glyma.09G245900
Glyma.09G246100
Glyma.09G246200
Glyma.09G246300
Glyma.09G246500
Glyma.09G246600
Glyma.09G246700
Glyma.09G247000
Glyma.09G247100
Glyma.09G247200
Glyma.09G247300
Glyma.09G247400
Glyma.09G247500
Glyma.09G247600
Glyma.09G247700
Glyma.09G247800
Glyma.09G247900
Glyma.09G248000
Glyma.09G248100
Glyma.09G248200
Glyma.09G248300
Glyma.09G248400
Glyma.09G248500
Glyma.09G248600
Glyma.09G248700
Glyma.09G248800
Glyma.09G248900
Glyma.09G249000
Glyma.09G249100
Glyma.09G249200
Glyma.09G249300
Glyma.09G249400
Glyma.09G249500
Glyma.09G249700
Glyma.09G249800
Glyma.09G249900
Glyma.09G250100
Glyma.09G250200
Glyma.09G250300
Glyma.09G250400
Glyma.09G250500
Glyma.09G250600
Glyma.09G250700
Glyma.09G250800
Glyma.09G250900
Glyma.09G251100
Glyma.09G251200
Glyma.09G251300
Glyma.09G251400
Glyma.09G251500
Glyma.09G251700
Glyma.09G251800
Glyma.09G251900
Glyma.09G252000
Glyma.09G252100
Glyma.09G252200
Glyma.09G252300
Glyma.09G252600
Glyma.09G252700
Glyma.09G252800
Glyma.09G253000
Glyma.09G253100
Glyma.09G253200
Glyma.09G253500
Glyma.09G253600
Glyma.09G253700
Glyma.09G253800
Glyma.09G253900
Glyma.09G254200
Glyma.09G254300
Glyma.09G254400
Glyma.09G254500
Glyma.09G254600
Glyma.09G254800
Glyma.09G255100
Glyma.09G255200
Glyma.09G255400
Glyma.09G255500
Glyma.09G255600
Glyma.09G255700
Glyma.09G255800
Glyma.09G256000
Glyma.09G256100
Glyma.09G256400
Glyma.09G256500
Glyma.09G256600
Glyma.09G256700
Glyma.09G256800
Glyma.09G257000
Glyma.09G257100
Glyma.09G257400
Glyma.09G257500
Glyma.09G257600
Glyma.09G257700
Glyma.09G257800
Glyma.09G257900
Glyma.09G258000
Glyma.09G258100
Glyma.09G258300
Glyma.09G258400
Glyma.09G258500
Glyma.09G258600
Glyma.09G258800
Glyma.09G258900
Glyma.09G259000
Glyma.09G259100
Glyma.09G259200
Glyma.09G259400
Glyma.09G259500
Glyma.09G259600
Glyma.09G260100
Glyma.09G260200
Glyma.09G260300
Glyma.09G260600
Glyma.09G261100
Glyma.09G261200
Glyma.09G261600
Glyma.09G261700
Glyma.09G261800
Glyma.09G261900
Glyma.09G262000
Glyma.09G262100
Glyma.09G262200
Glyma.09G262300
Glyma.09G262400
Glyma.09G262700
Glyma.09G262800
Glyma.09G262900
Glyma.09G263000
Glyma.09G263100
Glyma.09G263200
Glyma.09G263300
Glyma.09G263400
Glyma.09G263500
Glyma.09G263700
Glyma.09G263800
Glyma.09G263900
Glyma.09G264000
Glyma.09G264100
Glyma.09G264200
Glyma.09G264300
Glyma.09G264400
Glyma.09G264600
Glyma.09G264700
Glyma.09G264800
Glyma.09G264900
Glyma.09G265000
Glyma.09G265200
Glyma.09G265500
Glyma.09G265600
Glyma.09G266000
Glyma.09G266200
Glyma.09G266400
Glyma.09G266500
Glyma.09G266600
Glyma.09G266700
Glyma.09G266800
Glyma.09G267000
Glyma.09G267100
Glyma.09G267200
Glyma.09G267400
Glyma.09G267500
Glyma.09G267600
Glyma.09G267700
Glyma.09G267800
Glyma.09G268000
Glyma.09G268100
Glyma.09G268200
Glyma.09G268300
Glyma.09G268400
Glyma.09G268500
Glyma.09G268800
Glyma.09G268900
Glyma.09G269000
Glyma.09G269200
Glyma.09G269300
Glyma.09G269500
Glyma.09G269600
Glyma.09G269700
Glyma.09G269800
Glyma.09G269900
Glyma.09G270000
Glyma.09G270100
Glyma.09G270200
Glyma.09G270500
Glyma.09G270700
Glyma.09G270900
Glyma.09G271100
Glyma.09G271200
Glyma.09G271300
Glyma.09G271500
Glyma.09G271600
Glyma.09G271700
Glyma.09G271800
Glyma.09G271900
Glyma.09G272000
Glyma.09G272100
Glyma.09G272200
Glyma.09G272300
Glyma.09G272400
Glyma.09G272500
Glyma.09G272800
Glyma.09G272900
Glyma.09G273000
Glyma.09G273100
Glyma.09G273200
Glyma.09G273300
Glyma.09G273400
Glyma.09G273500
Glyma.09G273600
Glyma.09G273700
Glyma.09G273800
Glyma.09G273900
Glyma.09G274000
Glyma.09G274200
Glyma.09G274300
Glyma.09G274500
Glyma.09G274600
Glyma.09G274700
Glyma.09G274800
Glyma.09G274900
Glyma.09G275000
Glyma.09G275100
Glyma.09G275200
Glyma.09G275300
Glyma.09G275400
Glyma.09G275500
Glyma.09G275700
Glyma.09G275900
Glyma.09G276200
Glyma.09G276300
Glyma.09G276400
Glyma.09G276500
Glyma.09G276600
Glyma.09G276700
Glyma.09G276800
Glyma.09G276900
Glyma.09G277000
Glyma.09G277100
Glyma.09G277200
Glyma.09G277400
Glyma.09G277500
Glyma.09G277600
Glyma.09G277700
Glyma.09G277800
Glyma.09G277900
Glyma.09G278000
Glyma.09G278100
Glyma.09G278200
Glyma.09G278400
Glyma.09G278500
Glyma.09G278600
Glyma.09G278900
Glyma.09G279000
Glyma.09G279100
Glyma.09G279200
Glyma.09G279300
Glyma.09G279400
Glyma.09G279500
Glyma.09G279600
Glyma.09G279900
Glyma.09G280000
Glyma.09G280100
Glyma.09G280200
Glyma.09G280600
Glyma.09G280700
Glyma.09G280800
Glyma.09G280900
Glyma.09G281000
Glyma.09G281100
Glyma.09G281200
Glyma.09G281300
Glyma.09G281400
Glyma.09G281700
Glyma.09G281800
Glyma.09G281900
Glyma.09G282100
Glyma.09G282200
Glyma.09G282400
Glyma.09G282600
Glyma.09G282700
Glyma.09G282800
Glyma.09G282900
Glyma.09G283000
Glyma.09G283200
Glyma.09G283300
Glyma.09G283400
Glyma.09G283500
Glyma.09G283700
Glyma.09G283800
Glyma.09G283900
Glyma.09G284200
Glyma.09G284300
Glyma.09G284400
Glyma.09G284500
Glyma.09G284600
Glyma.09G284700
Glyma.09G284800
Glyma.09G284900
Glyma.09G285100
Glyma.09G285300
Glyma.09G285400
Glyma.09G285500
Glyma.09G285600
Glyma.09G285700
Glyma.09G285800
Glyma.09G285900
Glyma.09G286000
Glyma.09G286100
Glyma.09G286200
Glyma.09G286300
Glyma.09G286500
Glyma.10G000100
Glyma.10G000200
Glyma.10G000300
Glyma.10G000400
Glyma.10G000500
Glyma.10G000600
Glyma.10G000800
Glyma.10G000900
Glyma.10G001000
Glyma.10G001100
Glyma.10G001200
Glyma.10G001400
Glyma.10G001600
Glyma.10G001700
Glyma.10G001800
Glyma.10G001900
Glyma.10G002100
Glyma.10G002200
Glyma.10G002300
Glyma.10G002400
Glyma.10G002600
Glyma.10G002700
Glyma.10G003000
Glyma.10G003200
Glyma.10G003300
Glyma.10G003400
Glyma.10G003500
Glyma.10G003600
Glyma.10G003700
Glyma.10G003800
Glyma.10G004100
Glyma.10G004200
Glyma.10G004300
Glyma.10G004400
Glyma.10G004500
Glyma.10G004700
Glyma.10G004800
Glyma.10G005000
Glyma.10G005100
Glyma.10G005200
Glyma.10G005300
Glyma.10G005400
Glyma.10G005500
Glyma.10G005600
Glyma.10G005700
Glyma.10G005800
Glyma.10G006000
Glyma.10G006100
Glyma.10G006200
Glyma.10G006400
Glyma.10G006500
Glyma.10G006600
Glyma.10G006700
Glyma.10G006800
Glyma.10G006900
Glyma.10G007000
Glyma.10G007100
Glyma.10G007300
Glyma.10G007400
Glyma.10G007500
Glyma.10G007700
Glyma.10G007800
Glyma.10G007900
Glyma.10G008000
Glyma.10G008200
Glyma.10G008300
Glyma.10G008400
Glyma.10G008500
Glyma.10G008700
Glyma.10G008800
Glyma.10G009000
Glyma.10G009100
Glyma.10G009200
Glyma.10G009300
Glyma.10G009400
Glyma.10G009700
Glyma.10G009800
Glyma.10G009900
Glyma.10G010000
Glyma.10G010100
Glyma.10G010200
Glyma.10G010300
Glyma.10G010400
Glyma.10G010700
Glyma.10G010800
Glyma.10G010900
Glyma.10G011000
Glyma.10G011100
Glyma.10G011300
Glyma.10G011700
Glyma.10G011800
Glyma.10G011900
Glyma.10G012000
Glyma.10G012200
Glyma.10G012300
Glyma.10G012400
Glyma.10G012600
Glyma.10G012700
Glyma.10G012800
Glyma.10G012900
Glyma.10G013300
Glyma.10G013400
Glyma.10G013500
Glyma.10G013600
Glyma.10G013700
Glyma.10G013900
Glyma.10G014000
Glyma.10G014100
Glyma.10G014200
Glyma.10G014300
Glyma.10G014400
Glyma.10G014500
Glyma.10G014600
Glyma.10G014700
Glyma.10G014800
Glyma.10G014900
Glyma.10G015000
Glyma.10G015100
Glyma.10G015200
Glyma.10G015300
Glyma.10G015500
Glyma.10G015600
Glyma.10G015800
Glyma.10G015900
Glyma.10G016000
Glyma.10G016100
Glyma.10G016200
Glyma.10G016300
Glyma.10G016400
Glyma.10G016500
Glyma.10G016600
Glyma.10G016700
Glyma.10G017000
Glyma.10G017300
Glyma.10G017400
Glyma.10G017500
Glyma.10G017600
Glyma.10G017700
Glyma.10G017800
Glyma.10G017900
Glyma.10G018000
Glyma.10G018200
Glyma.10G018300
Glyma.10G018400
Glyma.10G018500
Glyma.10G018600
Glyma.10G018700
Glyma.10G018800
Glyma.10G018900
Glyma.10G019000
Glyma.10G019100
Glyma.10G019200
Glyma.10G019300
Glyma.10G019400
Glyma.10G019600
Glyma.10G019700
Glyma.10G019800
Glyma.10G019900
Glyma.10G020100
Glyma.10G020300
Glyma.10G020600
Glyma.10G020700
Glyma.10G020800
Glyma.10G020900
Glyma.10G021100
Glyma.10G021200
Glyma.10G021300
Glyma.10G021500
Glyma.10G021600
Glyma.10G021700
Glyma.10G021800
Glyma.10G021900
Glyma.10G022000
Glyma.10G022200
Glyma.10G022300
Glyma.10G022400
Glyma.10G022500
Glyma.10G022600
Glyma.10G022700
Glyma.10G022800
Glyma.10G022900
Glyma.10G023000
Glyma.10G023100
Glyma.10G023200
Glyma.10G023300
Glyma.10G023400
Glyma.10G023500
Glyma.10G023600
Glyma.10G023700
Glyma.10G023800
Glyma.10G023900
Glyma.10G024000
Glyma.10G024100
Glyma.10G024200
Glyma.10G024300
Glyma.10G024400
Glyma.10G024500
Glyma.10G024600
Glyma.10G024900
Glyma.10G025000
Glyma.10G025100
Glyma.10G025200
Glyma.10G025300
Glyma.10G025400
Glyma.10G025500
Glyma.10G025700
Glyma.10G025800
Glyma.10G026000
Glyma.10G026100
Glyma.10G026200
Glyma.10G026300
Glyma.10G026400
Glyma.10G026500
Glyma.10G026600
Glyma.10G026700
Glyma.10G026800
Glyma.10G026900
Glyma.10G027000
Glyma.10G027100
Glyma.10G027200
Glyma.10G027400
Glyma.10G027700
Glyma.10G027800
Glyma.10G027900
Glyma.10G028000
Glyma.10G028100
Glyma.10G028300
Glyma.10G028400
Glyma.10G028600
Glyma.10G028700
Glyma.10G028800
Glyma.10G028900
Glyma.10G029000
Glyma.10G029100
Glyma.10G029300
Glyma.10G029400
Glyma.10G029500
Glyma.10G029600
Glyma.10G029700
Glyma.10G029800
Glyma.10G030000
Glyma.10G030100
Glyma.10G030300
Glyma.10G030400
Glyma.10G030600
Glyma.10G030900
Glyma.10G031000
Glyma.10G031100
Glyma.10G031200
Glyma.10G031300
Glyma.10G031400
Glyma.10G031500
Glyma.10G031600
Glyma.10G031700
Glyma.10G031800
Glyma.10G031900
Glyma.10G032000
Glyma.10G032100
Glyma.10G032200
Glyma.10G032400
Glyma.10G032500
Glyma.10G032600
Glyma.10G032800
Glyma.10G032900
Glyma.10G033100
Glyma.10G033200
Glyma.10G033500
Glyma.10G033700
Glyma.10G033900
Glyma.10G034000
Glyma.10G034100
Glyma.10G034300
Glyma.10G034400
Glyma.10G034700
Glyma.10G034800
Glyma.10G035200
Glyma.10G035300
Glyma.10G035400
Glyma.10G035700
Glyma.10G035800
Glyma.10G035900
Glyma.10G036000
Glyma.10G036600
Glyma.10G036800
Glyma.10G036900
Glyma.10G037300
Glyma.10G037400
Glyma.10G037500
Glyma.10G037600
Glyma.10G037700
Glyma.10G037900
Glyma.10G038000
Glyma.10G038100
Glyma.10G038400
Glyma.10G038600
Glyma.10G038700
Glyma.10G038800
Glyma.10G039000
Glyma.10G039100
Glyma.10G039200
Glyma.10G039300
Glyma.10G039500
Glyma.10G039700
Glyma.10G039800
Glyma.10G039900
Glyma.10G040000
Glyma.10G040100
Glyma.10G040200
Glyma.10G040300
Glyma.10G040400
Glyma.10G040500
Glyma.10G040600
Glyma.10G040700
Glyma.10G040800
Glyma.10G040900
Glyma.10G041000
Glyma.10G041100
Glyma.10G041200
Glyma.10G041400
Glyma.10G041500
Glyma.10G041600
Glyma.10G041700
Glyma.10G041900
Glyma.10G042000
Glyma.10G042100
Glyma.10G042300
Glyma.10G042400
Glyma.10G042500
Glyma.10G042600
Glyma.10G042800
Glyma.10G042900
Glyma.10G043000
Glyma.10G043100
Glyma.10G043200
Glyma.10G043300
Glyma.10G043400
Glyma.10G043600
Glyma.10G043700
Glyma.10G043800
Glyma.10G043900
Glyma.10G044000
Glyma.10G044200
Glyma.10G044300
Glyma.10G044400
Glyma.10G044500
Glyma.10G044600
Glyma.10G044700
Glyma.10G044800
Glyma.10G045000
Glyma.10G045100
Glyma.10G045300
Glyma.10G045400
Glyma.10G045500
Glyma.10G045600
Glyma.10G045700
Glyma.10G045800
Glyma.10G045900
Glyma.10G046000
Glyma.10G046200
Glyma.10G046400
Glyma.10G046600
Glyma.10G046800
Glyma.10G046900
Glyma.10G047000
Glyma.10G047200
Glyma.10G047400
Glyma.10G047500
Glyma.10G047600
Glyma.10G047700
Glyma.10G047800
Glyma.10G047900
Glyma.10G048100
Glyma.10G048200
Glyma.10G048300
Glyma.10G048400
Glyma.10G048500
Glyma.10G048600
Glyma.10G048700
Glyma.10G048800
Glyma.10G048900
Glyma.10G049100
Glyma.10G049200
Glyma.10G049300
Glyma.10G049400
Glyma.10G049600
Glyma.10G049800
Glyma.10G049900
Glyma.10G050000
Glyma.10G050100
Glyma.10G050300
Glyma.10G050400
Glyma.10G050500
Glyma.10G050600
Glyma.10G050700
Glyma.10G050800
Glyma.10G051000
Glyma.10G051100
Glyma.10G051200
Glyma.10G051400
Glyma.10G051500
Glyma.10G051600
Glyma.10G051900
Glyma.10G052000
Glyma.10G052300
Glyma.10G052400
Glyma.10G052500
Glyma.10G052600
Glyma.10G052700
Glyma.10G053000
Glyma.10G053100
Glyma.10G053200
Glyma.10G053300
Glyma.10G053500
Glyma.10G053800
Glyma.10G053900
Glyma.10G054000
Glyma.10G054200
Glyma.10G054400
Glyma.10G054500
Glyma.10G054600
Glyma.10G054700
Glyma.10G054900
Glyma.10G055000
Glyma.10G055100
Glyma.10G055200
Glyma.10G055300
Glyma.10G055400
Glyma.10G055800
Glyma.10G055900
Glyma.10G056000
Glyma.10G056200
Glyma.10G056400
Glyma.10G056600
Glyma.10G056700
Glyma.10G056800
Glyma.10G056900
Glyma.10G057000
Glyma.10G057100
Glyma.10G057300
Glyma.10G057400
Glyma.10G057500
Glyma.10G057600
Glyma.10G057700
Glyma.10G057800
Glyma.10G058000
Glyma.10G058100
Glyma.10G058200
Glyma.10G058300
Glyma.10G058500
Glyma.10G058600
Glyma.10G058800
Glyma.10G058900
Glyma.10G059200
Glyma.10G059400
Glyma.10G059500
Glyma.10G059600
Glyma.10G059700
Glyma.10G059800
Glyma.10G059900
Glyma.10G060000
Glyma.10G060200
Glyma.10G060300
Glyma.10G060400
Glyma.10G060600
Glyma.10G060700
Glyma.10G060800
Glyma.10G061000
Glyma.10G061100
Glyma.10G061200
Glyma.10G061300
Glyma.10G061500
Glyma.10G061600
Glyma.10G061700
Glyma.10G061800
Glyma.10G062200
Glyma.10G062500
Glyma.10G062700
Glyma.10G062800
Glyma.10G062900
Glyma.10G063000
Glyma.10G063100
Glyma.10G063200
Glyma.10G063400
Glyma.10G063500
Glyma.10G063600
Glyma.10G063700
Glyma.10G063800
Glyma.10G063900
Glyma.10G064000
Glyma.10G064200
Glyma.10G064500
Glyma.10G064600
Glyma.10G064700
Glyma.10G064800
Glyma.10G064900
Glyma.10G065000
Glyma.10G065100
Glyma.10G065200
Glyma.10G065300
Glyma.10G065400
Glyma.10G065500
Glyma.10G065600
Glyma.10G065800
Glyma.10G065900
Glyma.10G066000
Glyma.10G066100
Glyma.10G066200
Glyma.10G066300
Glyma.10G066400
Glyma.10G066500
Glyma.10G066600
Glyma.10G066700
Glyma.10G066800
Glyma.10G066900
Glyma.10G067000
Glyma.10G067100
Glyma.10G067200
Glyma.10G067300
Glyma.10G067400
Glyma.10G067500
Glyma.10G067600
Glyma.10G067800
Glyma.10G067900
Glyma.10G068000
Glyma.10G068100
Glyma.10G068200
Glyma.10G068700
Glyma.10G068900
Glyma.10G069000
Glyma.10G069100
Glyma.10G069300
Glyma.10G069400
Glyma.10G069500
Glyma.10G069600
Glyma.10G069700
Glyma.10G069800
Glyma.10G070100
Glyma.10G070200
Glyma.10G070500
Glyma.10G070600
Glyma.10G070700
Glyma.10G070900
Glyma.10G071000
Glyma.10G071100
Glyma.10G071200
Glyma.10G071500
Glyma.10G071600
Glyma.10G071700
Glyma.10G071800
Glyma.10G072000
Glyma.10G072100
Glyma.10G072500
Glyma.10G072700
Glyma.10G073000
Glyma.10G073300
Glyma.10G073400
Glyma.10G073500
Glyma.10G073600
Glyma.10G073700
Glyma.10G073800
Glyma.10G074000
Glyma.10G074100
Glyma.10G074600
Glyma.10G074700
Glyma.10G074800
Glyma.10G074900
Glyma.10G075000
Glyma.10G075200
Glyma.10G075300
Glyma.10G075400
Glyma.10G075500
Glyma.10G075600
Glyma.10G075700
Glyma.10G075800
Glyma.10G075900
Glyma.10G076400
Glyma.10G076700
Glyma.10G076800
Glyma.10G077600
Glyma.10G077700
Glyma.10G077800
Glyma.10G077900
Glyma.10G078000
Glyma.10G078200
Glyma.10G078400
Glyma.10G078500
Glyma.10G078700
Glyma.10G078800
Glyma.10G078900
Glyma.10G079000
Glyma.10G079300
Glyma.10G079400
Glyma.10G079700
Glyma.10G079900
Glyma.10G080000
Glyma.10G080500
Glyma.10G081100
Glyma.10G081300
Glyma.10G081400
Glyma.10G081500
Glyma.10G081600
Glyma.10G081700
Glyma.10G081900
Glyma.10G082100
Glyma.10G082300
Glyma.10G082400
Glyma.10G082500
Glyma.10G082600
Glyma.10G082800
Glyma.10G082900
Glyma.10G083000
Glyma.10G083100
Glyma.10G083300
Glyma.10G083500
Glyma.10G083600
Glyma.10G083700
Glyma.10G083800
Glyma.10G084000
Glyma.10G084200
Glyma.10G084300
Glyma.10G084500
Glyma.10G084600
Glyma.10G085200
Glyma.10G086600
Glyma.10G086700
Glyma.10G086800
Glyma.10G086900
Glyma.10G087000
Glyma.10G087200
Glyma.10G087300
Glyma.10G087500
Glyma.10G088000
Glyma.10G088400
Glyma.10G088700
Glyma.10G089200
Glyma.10G089300
Glyma.10G089500
Glyma.10G089600
Glyma.10G089700
Glyma.10G089800
Glyma.10G090000
Glyma.10G090100
Glyma.10G090400
Glyma.10G090500
Glyma.10G090600
Glyma.10G090700
Glyma.10G091000
Glyma.10G091100
Glyma.10G091300
Glyma.10G091400
Glyma.10G091600
Glyma.10G091800
Glyma.10G092100
Glyma.10G092200
Glyma.10G092500
Glyma.10G092600
Glyma.10G092700
Glyma.10G092800
Glyma.10G093100
Glyma.10G093300
Glyma.10G093400
Glyma.10G093600
Glyma.10G093900
Glyma.10G094000
Glyma.10G094300
Glyma.10G094400
Glyma.10G094500
Glyma.10G094600
Glyma.10G094800
Glyma.10G094900
Glyma.10G095200
Glyma.10G095500
Glyma.10G095700
Glyma.10G095900
Glyma.10G096200
Glyma.10G096300
Glyma.10G096600
Glyma.10G096800
Glyma.10G097600
Glyma.10G097800
Glyma.10G097900
Glyma.10G098000
Glyma.10G098500
Glyma.10G099100
Glyma.10G099200
Glyma.10G099400
Glyma.10G099600
Glyma.10G099700
Glyma.10G099800
Glyma.10G100400
Glyma.10G100600
Glyma.10G100700
Glyma.10G100800
Glyma.10G101200
Glyma.10G101400
Glyma.10G101600
Glyma.10G101700
Glyma.10G101800
Glyma.10G102000
Glyma.10G102100
Glyma.10G102200
Glyma.10G102400
Glyma.10G102800
Glyma.10G102900
Glyma.10G103000
Glyma.10G103100
Glyma.10G103400
Glyma.10G104100
Glyma.10G104300
Glyma.10G104400
Glyma.10G104700
Glyma.10G104900
Glyma.10G105100
Glyma.10G105300
Glyma.10G105400
Glyma.10G105800
Glyma.10G105900
Glyma.10G106000
Glyma.10G106100
Glyma.10G106400
Glyma.10G106500
Glyma.10G106600
Glyma.10G106800
Glyma.10G106900
Glyma.10G107000
Glyma.10G107100
Glyma.10G107400
Glyma.10G107500
Glyma.10G107700
Glyma.10G107800
Glyma.10G107900
Glyma.10G108400
Glyma.10G108500
Glyma.10G108600
Glyma.10G109000
Glyma.10G109200
Glyma.10G109400
Glyma.10G109500
Glyma.10G111100
Glyma.10G111200
Glyma.10G111700
Glyma.10G111800
Glyma.10G112000
Glyma.10G112400
Glyma.10G112500
Glyma.10G112700
Glyma.10G112800
Glyma.10G112900
Glyma.10G113100
Glyma.10G113300
Glyma.10G113400
Glyma.10G113500
Glyma.10G113600
Glyma.10G113700
Glyma.10G114600
Glyma.10G115300
Glyma.10G115400
Glyma.10G116500
Glyma.10G116600
Glyma.10G116800
Glyma.10G117100
Glyma.10G117200
Glyma.10G117300
Glyma.10G118000
Glyma.10G118100
Glyma.10G118600
Glyma.10G118800
Glyma.10G118900
Glyma.10G119100
Glyma.10G119200
Glyma.10G119600
Glyma.10G119700
Glyma.10G120200
Glyma.10G120300
Glyma.10G120400
Glyma.10G120700
Glyma.10G120900
Glyma.10G121100
Glyma.10G121600
Glyma.10G122100
Glyma.10G122200
Glyma.10G122300
Glyma.10G122400
Glyma.10G122700
Glyma.10G122800
Glyma.10G123100
Glyma.10G123200
Glyma.10G123400
Glyma.10G123500
Glyma.10G124200
Glyma.10G124300
Glyma.10G124500
Glyma.10G124600
Glyma.10G124700
Glyma.10G124800
Glyma.10G125000
Glyma.10G125100
Glyma.10G126100
Glyma.10G126700
Glyma.10G126900
Glyma.10G127000
Glyma.10G127100
Glyma.10G127200
Glyma.10G127400
Glyma.10G127500
Glyma.10G127700
Glyma.10G127800
Glyma.10G128100
Glyma.10G128300
Glyma.10G128400
Glyma.10G128800
Glyma.10G129500
Glyma.10G129800
Glyma.10G129900
Glyma.10G130200
Glyma.10G130600
Glyma.10G130700
Glyma.10G130800
Glyma.10G130900
Glyma.10G131000
Glyma.10G131200
Glyma.10G131700
Glyma.10G132300
Glyma.10G132400
Glyma.10G132500
Glyma.10G132600
Glyma.10G132800
Glyma.10G133100
Glyma.10G133500
Glyma.10G133700
Glyma.10G133800
Glyma.10G133900
Glyma.10G134100
Glyma.10G134200
Glyma.10G134400
Glyma.10G134600
Glyma.10G134700
Glyma.10G136100
Glyma.10G136300
Glyma.10G136400
Glyma.10G136600
Glyma.10G136800
Glyma.10G136900
Glyma.10G137000
Glyma.10G137400
Glyma.10G137600
Glyma.10G137700
Glyma.10G137800
Glyma.10G137900
Glyma.10G138000
Glyma.10G138100
Glyma.10G138200
Glyma.10G138400
Glyma.10G138500
Glyma.10G138600
Glyma.10G138700
Glyma.10G138800
Glyma.10G139000
Glyma.10G139200
Glyma.10G139300
Glyma.10G139400
Glyma.10G139500
Glyma.10G139600
Glyma.10G139700
Glyma.10G139800
Glyma.10G140000
Glyma.10G140100
Glyma.10G140200
Glyma.10G140500
Glyma.10G140700
Glyma.10G140900
Glyma.10G141000
Glyma.10G141100
Glyma.10G141200
Glyma.10G141400
Glyma.10G141500
Glyma.10G141600
Glyma.10G141700
Glyma.10G141800
Glyma.10G142000
Glyma.10G142100
Glyma.10G142200
Glyma.10G142500
Glyma.10G142600
Glyma.10G142700
Glyma.10G142800
Glyma.10G143200
Glyma.10G143300
Glyma.10G143500
Glyma.10G143700
Glyma.10G143800
Glyma.10G143900
Glyma.10G144000
Glyma.10G144100
Glyma.10G144200
Glyma.10G144300
Glyma.10G144400
Glyma.10G144500
Glyma.10G144600
Glyma.10G144700
Glyma.10G144800
Glyma.10G145000
Glyma.10G145100
Glyma.10G145200
Glyma.10G145300
Glyma.10G145400
Glyma.10G145500
Glyma.10G145600
Glyma.10G145900
Glyma.10G146000
Glyma.10G146100
Glyma.10G146200
Glyma.10G146300
Glyma.10G146600
Glyma.10G146800
Glyma.10G146900
Glyma.10G147000
Glyma.10G147100
Glyma.10G147200
Glyma.10G147300
Glyma.10G147400
Glyma.10G147600
Glyma.10G147700
Glyma.10G147800
Glyma.10G148000
Glyma.10G148100
Glyma.10G148200
Glyma.10G148300
Glyma.10G148400
Glyma.10G148500
Glyma.10G148600
Glyma.10G148700
Glyma.10G148800
Glyma.10G148900
Glyma.10G149000
Glyma.10G149200
Glyma.10G149300
Glyma.10G149400
Glyma.10G149600
Glyma.10G149700
Glyma.10G149900
Glyma.10G150000
Glyma.10G150100
Glyma.10G150300
Glyma.10G150400
Glyma.10G150500
Glyma.10G150800
Glyma.10G150900
Glyma.10G151000
Glyma.10G151100
Glyma.10G151200
Glyma.10G151300
Glyma.10G151500
Glyma.10G151600
Glyma.10G151700
Glyma.10G151800
Glyma.10G151900
Glyma.10G152000
Glyma.10G152100
Glyma.10G152200
Glyma.10G152300
Glyma.10G152500
Glyma.10G152700
Glyma.10G152900
Glyma.10G153000
Glyma.10G153100
Glyma.10G153200
Glyma.10G153500
Glyma.10G153800
Glyma.10G153900
Glyma.10G154000
Glyma.10G154100
Glyma.10G154200
Glyma.10G154300
Glyma.10G154400
Glyma.10G154500
Glyma.10G154700
Glyma.10G154800
Glyma.10G154900
Glyma.10G155000
Glyma.10G155100
Glyma.10G155200
Glyma.10G155300
Glyma.10G155400
Glyma.10G155500
Glyma.10G155600
Glyma.10G155700
Glyma.10G155800
Glyma.10G155900
Glyma.10G156000
Glyma.10G156100
Glyma.10G156200
Glyma.10G156300
Glyma.10G156400
Glyma.10G156500
Glyma.10G156600
Glyma.10G156900
Glyma.10G157000
Glyma.10G157100
Glyma.10G157200
Glyma.10G157300
Glyma.10G157400
Glyma.10G157600
Glyma.10G157700
Glyma.10G157800
Glyma.10G157900
Glyma.10G158000
Glyma.10G158100
Glyma.10G158300
Glyma.10G158400
Glyma.10G158500
Glyma.10G158600
Glyma.10G158700
Glyma.10G158800
Glyma.10G158900
Glyma.10G159000
Glyma.10G159100
Glyma.10G159200
Glyma.10G159300
Glyma.10G159400
Glyma.10G159500
Glyma.10G159600
Glyma.10G159700
Glyma.10G159800
Glyma.10G160000
Glyma.10G160200
Glyma.10G160300
Glyma.10G160400
Glyma.10G160500
Glyma.10G160600
Glyma.10G160700
Glyma.10G160800
Glyma.10G160900
Glyma.10G161000
Glyma.10G161100
Glyma.10G161200
Glyma.10G161400
Glyma.10G161500
Glyma.10G161600
Glyma.10G161700
Glyma.10G161900
Glyma.10G162000
Glyma.10G162100
Glyma.10G162200
Glyma.10G162300
Glyma.10G162400
Glyma.10G162500
Glyma.10G162800
Glyma.10G162900
Glyma.10G163000
Glyma.10G163300
Glyma.10G163400
Glyma.10G163500
Glyma.10G163600
Glyma.10G163700
Glyma.10G163800
Glyma.10G164100
Glyma.10G164200
Glyma.10G164300
Glyma.10G164400
Glyma.10G164500
Glyma.10G164700
Glyma.10G164800
Glyma.10G165000
Glyma.10G165200
Glyma.10G165600
Glyma.10G165700
Glyma.10G165800
Glyma.10G165900
Glyma.10G166000
Glyma.10G166100
Glyma.10G166200
Glyma.10G166400
Glyma.10G166500
Glyma.10G166600
Glyma.10G166700
Glyma.10G166800
Glyma.10G166900
Glyma.10G167000
Glyma.10G167100
Glyma.10G167200
Glyma.10G167300
Glyma.10G167400
Glyma.10G167500
Glyma.10G167800
Glyma.10G168100
Glyma.10G168200
Glyma.10G168300
Glyma.10G168400
Glyma.10G168500
Glyma.10G168600
Glyma.10G168700
Glyma.10G168900
Glyma.10G169000
Glyma.10G169100
Glyma.10G169200
Glyma.10G169300
Glyma.10G169600
Glyma.10G169800
Glyma.10G170200
Glyma.10G170300
Glyma.10G170500
Glyma.10G170600
Glyma.10G170700
Glyma.10G170800
Glyma.10G171300
Glyma.10G171500
Glyma.10G171600
Glyma.10G171700
Glyma.10G171800
Glyma.10G171900
Glyma.10G172000
Glyma.10G172100
Glyma.10G172200
Glyma.10G172300
Glyma.10G172400
Glyma.10G172500
Glyma.10G172600
Glyma.10G172700
Glyma.10G172800
Glyma.10G172900
Glyma.10G173000
Glyma.10G173100
Glyma.10G173200
Glyma.10G173300
Glyma.10G173400
Glyma.10G173500
Glyma.10G173700
Glyma.10G173800
Glyma.10G174000
Glyma.10G174100
Glyma.10G174200
Glyma.10G174700
Glyma.10G175000
Glyma.10G175200
Glyma.10G175300
Glyma.10G175800
Glyma.10G175900
Glyma.10G176100
Glyma.10G176200
Glyma.10G176400
Glyma.10G176500
Glyma.10G176900
Glyma.10G177000
Glyma.10G177200
Glyma.10G177300
Glyma.10G177400
Glyma.10G177600
Glyma.10G177900
Glyma.10G178000
Glyma.10G178100
Glyma.10G178200
Glyma.10G178300
Glyma.10G178400
Glyma.10G178500
Glyma.10G178700
Glyma.10G178900
Glyma.10G179100
Glyma.10G179200
Glyma.10G179400
Glyma.10G179500
Glyma.10G179600
Glyma.10G179700
Glyma.10G179800
Glyma.10G179900
Glyma.10G180000
Glyma.10G180100
Glyma.10G180200
Glyma.10G180400
Glyma.10G180600
Glyma.10G180700
Glyma.10G180800
Glyma.10G180900
Glyma.10G181100
Glyma.10G181200
Glyma.10G181400
Glyma.10G181500
Glyma.10G181600
Glyma.10G181700
Glyma.10G181800
Glyma.10G181900
Glyma.10G182000
Glyma.10G182200
Glyma.10G182300
Glyma.10G182500
Glyma.10G182600
Glyma.10G182700
Glyma.10G182800
Glyma.10G182900
Glyma.10G183000
Glyma.10G183100
Glyma.10G183200
Glyma.10G183300
Glyma.10G183500
Glyma.10G183600
Glyma.10G183700
Glyma.10G183800
Glyma.10G183900
Glyma.10G184100
Glyma.10G184300
Glyma.10G184400
Glyma.10G184600
Glyma.10G184700
Glyma.10G184800
Glyma.10G184900
Glyma.10G185000
Glyma.10G185100
Glyma.10G185200
Glyma.10G185400
Glyma.10G185500
Glyma.10G185600
Glyma.10G185700
Glyma.10G186000
Glyma.10G186300
Glyma.10G186400
Glyma.10G186500
Glyma.10G186600
Glyma.10G186700
Glyma.10G186900
Glyma.10G187100
Glyma.10G187200
Glyma.10G187300
Glyma.10G187700
Glyma.10G187800
Glyma.10G187900
Glyma.10G188000
Glyma.10G188100
Glyma.10G188200
Glyma.10G188300
Glyma.10G188400
Glyma.10G188500
Glyma.10G188600
Glyma.10G189000
Glyma.10G189200
Glyma.10G189300
Glyma.10G189400
Glyma.10G189500
Glyma.10G189700
Glyma.10G189800
Glyma.10G190000
Glyma.10G190100
Glyma.10G190200
Glyma.10G190300
Glyma.10G190400
Glyma.10G190500
Glyma.10G190600
Glyma.10G190700
Glyma.10G190900
Glyma.10G191200
Glyma.10G191400
Glyma.10G191500
Glyma.10G191600
Glyma.10G191700
Glyma.10G192000
Glyma.10G192100
Glyma.10G192200
Glyma.10G192300
Glyma.10G192400
Glyma.10G192600
Glyma.10G192800
Glyma.10G192900
Glyma.10G193000
Glyma.10G193100
Glyma.10G193200
Glyma.10G193400
Glyma.10G193500
Glyma.10G193600
Glyma.10G193700
Glyma.10G193900
Glyma.10G194000
Glyma.10G194100
Glyma.10G194200
Glyma.10G194300
Glyma.10G194400
Glyma.10G194500
Glyma.10G194600
Glyma.10G194700
Glyma.10G194900
Glyma.10G195100
Glyma.10G195200
Glyma.10G195600
Glyma.10G195800
Glyma.10G195900
Glyma.10G196100
Glyma.10G196200
Glyma.10G196300
Glyma.10G196400
Glyma.10G196500
Glyma.10G196600
Glyma.10G197000
Glyma.10G197100
Glyma.10G197300
Glyma.10G197400
Glyma.10G197500
Glyma.10G197600
Glyma.10G197700
Glyma.10G197800
Glyma.10G198000
Glyma.10G198100
Glyma.10G198200
Glyma.10G198300
Glyma.10G198400
Glyma.10G198500
Glyma.10G198600
Glyma.10G198900
Glyma.10G199300
Glyma.10G199500
Glyma.10G199800
Glyma.10G199900
Glyma.10G200000
Glyma.10G200100
Glyma.10G200200
Glyma.10G200300
Glyma.10G200500
Glyma.10G200600
Glyma.10G200700
Glyma.10G200800
Glyma.10G201000
Glyma.10G201100
Glyma.10G201200
Glyma.10G201300
Glyma.10G201400
Glyma.10G201500
Glyma.10G201600
Glyma.10G201700
Glyma.10G201800
Glyma.10G201900
Glyma.10G202000
Glyma.10G202100
Glyma.10G202200
Glyma.10G202300
Glyma.10G202400
Glyma.10G202500
Glyma.10G202600
Glyma.10G202700
Glyma.10G202800
Glyma.10G203000
Glyma.10G203100
Glyma.10G203200
Glyma.10G203700
Glyma.10G203800
Glyma.10G203900
Glyma.10G204000
Glyma.10G204100
Glyma.10G204200
Glyma.10G204400
Glyma.10G204500
Glyma.10G204700
Glyma.10G204900
Glyma.10G205000
Glyma.10G205300
Glyma.10G205500
Glyma.10G205600
Glyma.10G205700
Glyma.10G205800
Glyma.10G205900
Glyma.10G206000
Glyma.10G206100
Glyma.10G206300
Glyma.10G206600
Glyma.10G206900
Glyma.10G207100
Glyma.10G207200
Glyma.10G207300
Glyma.10G207400
Glyma.10G207500
Glyma.10G207600
Glyma.10G207700
Glyma.10G207800
Glyma.10G207900
Glyma.10G208000
Glyma.10G208100
Glyma.10G208200
Glyma.10G208300
Glyma.10G208600
Glyma.10G208700
Glyma.10G208800
Glyma.10G209000
Glyma.10G209100
Glyma.10G209200
Glyma.10G209300
Glyma.10G209400
Glyma.10G209500
Glyma.10G209600
Glyma.10G209800
Glyma.10G210000
Glyma.10G210100
Glyma.10G210200
Glyma.10G210300
Glyma.10G210400
Glyma.10G210500
Glyma.10G210600
Glyma.10G210700
Glyma.10G210800
Glyma.10G210900
Glyma.10G211000
Glyma.10G211100
Glyma.10G211200
Glyma.10G211300
Glyma.10G211400
Glyma.10G211600
Glyma.10G211700
Glyma.10G212000
Glyma.10G212100
Glyma.10G212200
Glyma.10G212300
Glyma.10G212400
Glyma.10G212500
Glyma.10G212600
Glyma.10G212700
Glyma.10G212800
Glyma.10G212900
Glyma.10G213100
Glyma.10G213200
Glyma.10G213300
Glyma.10G213400
Glyma.10G213500
Glyma.10G213600
Glyma.10G213700
Glyma.10G213800
Glyma.10G213900
Glyma.10G214000
Glyma.10G214100
Glyma.10G214200
Glyma.10G214400
Glyma.10G214500
Glyma.10G214600
Glyma.10G214700
Glyma.10G214800
Glyma.10G214900
Glyma.10G215000
Glyma.10G215100
Glyma.10G215200
Glyma.10G215300
Glyma.10G215400
Glyma.10G215500
Glyma.10G215800
Glyma.10G216000
Glyma.10G216100
Glyma.10G216200
Glyma.10G216300
Glyma.10G216400
Glyma.10G216600
Glyma.10G216700
Glyma.10G216800
Glyma.10G216900
Glyma.10G217000
Glyma.10G217100
Glyma.10G217200
Glyma.10G217300
Glyma.10G217400
Glyma.10G217500
Glyma.10G217600
Glyma.10G217700
Glyma.10G217800
Glyma.10G217900
Glyma.10G218000
Glyma.10G218100
Glyma.10G218200
Glyma.10G218300
Glyma.10G218400
Glyma.10G218500
Glyma.10G218600
Glyma.10G218800
Glyma.10G218900
Glyma.10G219000
Glyma.10G219100
Glyma.10G219200
Glyma.10G219400
Glyma.10G219500
Glyma.10G219600
Glyma.10G219700
Glyma.10G219900
Glyma.10G220000
Glyma.10G220100
Glyma.10G220400
Glyma.10G220600
Glyma.10G220700
Glyma.10G220800
Glyma.10G220900
Glyma.10G221000
Glyma.10G221100
Glyma.10G221200
Glyma.10G221300
Glyma.10G221400
Glyma.10G221500
Glyma.10G221600
Glyma.10G221700
Glyma.10G221800
Glyma.10G221900
Glyma.10G222100
Glyma.10G222200
Glyma.10G222300
Glyma.10G222400
Glyma.10G222500
Glyma.10G222600
Glyma.10G222800
Glyma.10G222900
Glyma.10G223100
Glyma.10G223300
Glyma.10G223400
Glyma.10G223500
Glyma.10G223700
Glyma.10G223800
Glyma.10G224000
Glyma.10G224100
Glyma.10G224200
Glyma.10G224300
Glyma.10G224500
Glyma.10G224900
Glyma.10G225100
Glyma.10G225200
Glyma.10G225300
Glyma.10G225400
Glyma.10G225500
Glyma.10G225600
Glyma.10G225700
Glyma.10G225800
Glyma.10G225900
Glyma.10G226300
Glyma.10G226400
Glyma.10G226600
Glyma.10G226700
Glyma.10G226900
Glyma.10G227100
Glyma.10G227200
Glyma.10G227300
Glyma.10G227400
Glyma.10G227700
Glyma.10G227800
Glyma.10G227900
Glyma.10G228700
Glyma.10G228900
Glyma.10G229000
Glyma.10G229200
Glyma.10G229300
Glyma.10G229400
Glyma.10G229500
Glyma.10G229600
Glyma.10G229700
Glyma.10G229800
Glyma.10G229900
Glyma.10G230000
Glyma.10G230200
Glyma.10G230300
Glyma.10G230400
Glyma.10G230500
Glyma.10G230600
Glyma.10G230700
Glyma.10G230800
Glyma.10G231200
Glyma.10G231300
Glyma.10G231500
Glyma.10G231600
Glyma.10G231700
Glyma.10G231900
Glyma.10G232000
Glyma.10G232100
Glyma.10G232200
Glyma.10G232300
Glyma.10G232400
Glyma.10G232500
Glyma.10G232600
Glyma.10G232700
Glyma.10G232800
Glyma.10G232900
Glyma.10G233100
Glyma.10G233200
Glyma.10G233300
Glyma.10G233400
Glyma.10G233500
Glyma.10G233600
Glyma.10G233900
Glyma.10G234000
Glyma.10G234100
Glyma.10G234200
Glyma.10G234300
Glyma.10G234400
Glyma.10G234500
Glyma.10G234700
Glyma.10G234800
Glyma.10G235000
Glyma.10G235100
Glyma.10G235200
Glyma.10G235300
Glyma.10G235500
Glyma.10G235700
Glyma.10G235800
Glyma.10G235900
Glyma.10G236000
Glyma.10G236100
Glyma.10G236200
Glyma.10G236300
Glyma.10G236400
Glyma.10G236500
Glyma.10G236600
Glyma.10G236900
Glyma.10G237000
Glyma.10G237300
Glyma.10G237400
Glyma.10G237500
Glyma.10G237600
Glyma.10G237700
Glyma.10G237800
Glyma.10G237900
Glyma.10G238000
Glyma.10G238100
Glyma.10G238200
Glyma.10G238300
Glyma.10G238500
Glyma.10G238600
Glyma.10G238700
Glyma.10G238800
Glyma.10G239100
Glyma.10G239200
Glyma.10G239300
Glyma.10G239400
Glyma.10G239500
Glyma.10G239600
Glyma.10G239700
Glyma.10G239800
Glyma.10G239900
Glyma.10G240200
Glyma.10G240400
Glyma.10G240600
Glyma.10G240700
Glyma.10G240800
Glyma.10G240900
Glyma.10G241000
Glyma.10G241200
Glyma.10G241300
Glyma.10G241400
Glyma.10G241500
Glyma.10G241600
Glyma.10G241700
Glyma.10G241800
Glyma.10G241900
Glyma.10G242000
Glyma.10G242100
Glyma.10G242200
Glyma.10G242300
Glyma.10G242400
Glyma.10G242500
Glyma.10G242600
Glyma.10G242800
Glyma.10G243000
Glyma.10G243100
Glyma.10G243200
Glyma.10G243300
Glyma.10G243400
Glyma.10G243500
Glyma.10G243600
Glyma.10G243700
Glyma.10G243800
Glyma.10G243900
Glyma.10G244000
Glyma.10G244100
Glyma.10G244200
Glyma.10G244300
Glyma.10G244400
Glyma.10G244500
Glyma.10G244600
Glyma.10G244800
Glyma.10G244900
Glyma.10G245000
Glyma.10G245100
Glyma.10G245200
Glyma.10G245300
Glyma.10G245400
Glyma.10G245500
Glyma.10G245700
Glyma.10G246000
Glyma.10G246200
Glyma.10G246600
Glyma.10G246700
Glyma.10G246800
Glyma.10G247000
Glyma.10G247100
Glyma.10G247200
Glyma.10G247300
Glyma.10G247400
Glyma.10G247600
Glyma.10G248000
Glyma.10G248100
Glyma.10G248400
Glyma.10G248500
Glyma.10G248600
Glyma.10G248700
Glyma.10G248800
Glyma.10G248900
Glyma.10G249000
Glyma.10G249100
Glyma.10G249200
Glyma.10G249300
Glyma.10G249400
Glyma.10G249600
Glyma.10G249700
Glyma.10G249800
Glyma.10G249900
Glyma.10G250000
Glyma.10G250100
Glyma.10G250200
Glyma.10G250300
Glyma.10G250400
Glyma.10G250500
Glyma.10G250600
Glyma.10G250700
Glyma.10G250800
Glyma.10G251000
Glyma.10G251100
Glyma.10G251300
Glyma.10G251400
Glyma.10G251500
Glyma.10G251600
Glyma.10G251700
Glyma.10G251800
Glyma.10G251900
Glyma.10G252000
Glyma.10G252100
Glyma.10G252200
Glyma.10G252300
Glyma.10G252400
Glyma.10G252500
Glyma.10G252700
Glyma.10G252800
Glyma.10G252900
Glyma.10G253000
Glyma.10G253100
Glyma.10G253200
Glyma.10G253300
Glyma.10G253400
Glyma.10G253500
Glyma.10G253700
Glyma.10G253900
Glyma.10G254300
Glyma.10G254400
Glyma.10G255000
Glyma.10G255100
Glyma.10G255200
Glyma.10G255400
Glyma.10G255500
Glyma.10G255600
Glyma.10G255700
Glyma.10G255800
Glyma.10G256000
Glyma.10G256100
Glyma.10G256200
Glyma.10G256400
Glyma.10G256500
Glyma.10G256600
Glyma.10G257100
Glyma.10G257200
Glyma.10G257300
Glyma.10G257400
Glyma.10G257600
Glyma.10G257800
Glyma.10G257900
Glyma.10G258000
Glyma.10G258300
Glyma.10G258400
Glyma.10G258500
Glyma.10G258600
Glyma.10G258700
Glyma.10G258800
Glyma.10G259000
Glyma.10G259100
Glyma.10G259200
Glyma.10G259300
Glyma.10G259400
Glyma.10G259500
Glyma.10G259600
Glyma.10G259800
Glyma.10G259900
Glyma.10G260000
Glyma.10G260100
Glyma.10G260200
Glyma.10G260400
Glyma.10G260500
Glyma.10G260600
Glyma.10G260700
Glyma.10G260900
Glyma.10G261000
Glyma.10G261100
Glyma.10G261200
Glyma.10G261300
Glyma.10G261400
Glyma.10G261600
Glyma.10G261800
Glyma.10G262100
Glyma.10G262200
Glyma.10G262300
Glyma.10G262400
Glyma.10G262600
Glyma.10G262700
Glyma.10G262800
Glyma.10G262900
Glyma.10G263000
Glyma.10G263200
Glyma.10G263300
Glyma.10G263400
Glyma.10G263500
Glyma.10G263700
Glyma.10G263800
Glyma.10G264000
Glyma.10G264100
Glyma.10G264200
Glyma.10G264300
Glyma.10G264400
Glyma.10G264500
Glyma.10G264600
Glyma.10G264800
Glyma.10G264900
Glyma.10G265000
Glyma.10G265100
Glyma.10G265200
Glyma.10G265300
Glyma.10G265400
Glyma.10G265500
Glyma.10G265600
Glyma.10G265700
Glyma.10G265800
Glyma.10G265900
Glyma.10G266000
Glyma.10G266300
Glyma.10G266400
Glyma.10G266500
Glyma.10G266600
Glyma.10G266700
Glyma.10G266800
Glyma.10G266900
Glyma.10G267000
Glyma.10G267100
Glyma.10G267200
Glyma.10G267400
Glyma.10G267600
Glyma.10G267700
Glyma.10G267800
Glyma.10G268000
Glyma.10G268100
Glyma.10G268300
Glyma.10G268500
Glyma.10G268600
Glyma.10G268700
Glyma.10G268900
Glyma.10G269100
Glyma.10G269300
Glyma.10G269400
Glyma.10G269500
Glyma.10G269700
Glyma.10G270000
Glyma.10G270100
Glyma.10G270200
Glyma.10G270300
Glyma.10G270400
Glyma.10G270600
Glyma.10G270700
Glyma.10G270800
Glyma.10G270900
Glyma.10G271000
Glyma.10G271100
Glyma.10G271200
Glyma.10G271500
Glyma.10G271600
Glyma.10G271700
Glyma.10G271800
Glyma.10G271900
Glyma.10G272000
Glyma.10G272200
Glyma.10G272300
Glyma.10G272400
Glyma.10G272500
Glyma.10G272800
Glyma.10G273000
Glyma.10G273100
Glyma.10G273200
Glyma.10G273300
Glyma.10G273500
Glyma.10G273700
Glyma.10G273800
Glyma.10G273900
Glyma.10G274000
Glyma.10G274100
Glyma.10G274200
Glyma.10G274300
Glyma.10G274400
Glyma.10G274600
Glyma.10G274700
Glyma.10G274800
Glyma.10G275000
Glyma.10G275100
Glyma.10G275200
Glyma.10G275400
Glyma.10G275700
Glyma.10G275800
Glyma.10G275900
Glyma.10G276000
Glyma.10G276100
Glyma.10G276200
Glyma.10G276300
Glyma.10G276400
Glyma.10G276500
Glyma.10G276600
Glyma.10G276700
Glyma.10G276800
Glyma.10G276900
Glyma.10G277100
Glyma.10G277200
Glyma.10G277300
Glyma.10G277400
Glyma.10G277500
Glyma.10G277700
Glyma.10G277800
Glyma.10G277900
Glyma.10G278000
Glyma.10G278100
Glyma.10G278200
Glyma.10G278400
Glyma.10G278500
Glyma.10G278600
Glyma.10G278800
Glyma.10G278900
Glyma.10G279000
Glyma.10G279100
Glyma.10G279200
Glyma.10G279300
Glyma.10G279400
Glyma.10G279500
Glyma.10G279800
Glyma.10G279900
Glyma.10G280000
Glyma.10G280100
Glyma.10G280400
Glyma.10G280500
Glyma.10G280600
Glyma.10G280700
Glyma.10G280800
Glyma.10G280900
Glyma.10G281000
Glyma.10G281400
Glyma.10G281500
Glyma.10G281600
Glyma.10G281800
Glyma.10G281900
Glyma.10G282000
Glyma.10G282100
Glyma.10G282200
Glyma.10G282400
Glyma.10G282700
Glyma.10G282900
Glyma.10G283000
Glyma.10G283100
Glyma.10G283200
Glyma.10G283300
Glyma.10G283400
Glyma.10G283500
Glyma.10G283600
Glyma.10G283800
Glyma.10G283900
Glyma.10G284000
Glyma.10G284100
Glyma.10G284200
Glyma.10G284300
Glyma.10G284400
Glyma.10G284500
Glyma.10G284600
Glyma.10G284900
Glyma.10G285000
Glyma.10G285100
Glyma.10G285200
Glyma.10G285300
Glyma.10G285400
Glyma.10G285700
Glyma.10G285900
Glyma.10G286000
Glyma.10G286200
Glyma.10G286300
Glyma.10G286400
Glyma.10G286500
Glyma.10G286600
Glyma.10G286700
Glyma.10G286800
Glyma.10G286900
Glyma.10G287600
Glyma.10G287800
Glyma.10G288000
Glyma.10G288100
Glyma.10G288200
Glyma.10G288300
Glyma.10G288400
Glyma.10G288500
Glyma.10G288600
Glyma.10G288800
Glyma.10G288900
Glyma.10G289000
Glyma.10G289100
Glyma.10G289200
Glyma.10G289300
Glyma.10G289600
Glyma.10G289700
Glyma.10G289800
Glyma.10G289900
Glyma.10G290000
Glyma.10G290300
Glyma.10G290400
Glyma.10G290500
Glyma.10G290600
Glyma.10G290700
Glyma.10G290800
Glyma.10G290900
Glyma.10G291000
Glyma.10G291100
Glyma.10G291200
Glyma.10G291300
Glyma.10G291400
Glyma.10G291500
Glyma.10G291700
Glyma.10G291800
Glyma.10G291900
Glyma.10G292100
Glyma.10G292200
Glyma.10G292300
Glyma.10G292400
Glyma.10G292500
Glyma.10G292700
Glyma.10G292800
Glyma.10G292900
Glyma.10G293300
Glyma.10G293500
Glyma.10G293800
Glyma.10G293900
Glyma.10G294100
Glyma.10G294200
Glyma.10G294300
Glyma.10G294400
Glyma.10G294500
Glyma.10G294700
Glyma.10G294800
Glyma.10G294900
Glyma.10G295100
Glyma.10G295200
Glyma.10G295300
Glyma.10G295400
Glyma.10G295500
Glyma.10G295600
Glyma.10G295700
Glyma.10G295800
Glyma.10G296000
Glyma.10G296200
Glyma.10G296500
Glyma.10G296600
Glyma.10G296700
Glyma.10G296800
Glyma.10G296900
Glyma.10G297000
Glyma.10G297300
Glyma.10G297400
Glyma.10G297700
Glyma.10G297900
Glyma.10G298000
Glyma.10G298200
Glyma.10G298400
Glyma.10G298500
Glyma.10G298700
Glyma.10G298800
Glyma.10G298900
Glyma.11G000200
Glyma.11G000300
Glyma.11G000500
Glyma.11G000600
Glyma.11G000700
Glyma.11G000800
Glyma.11G000900
Glyma.11G001000
Glyma.11G001100
Glyma.11G001200
Glyma.11G001400
Glyma.11G001500
Glyma.11G001700
Glyma.11G001800
Glyma.11G001900
Glyma.11G002000
Glyma.11G002100
Glyma.11G002200
Glyma.11G002400
Glyma.11G002500
Glyma.11G002600
Glyma.11G002700
Glyma.11G002900
Glyma.11G003000
Glyma.11G003200
Glyma.11G003300
Glyma.11G003400
Glyma.11G003500
Glyma.11G003600
Glyma.11G003700
Glyma.11G003800
Glyma.11G003900
Glyma.11G004000
Glyma.11G004100
Glyma.11G004200
Glyma.11G004300
Glyma.11G004400
Glyma.11G004500
Glyma.11G004600
Glyma.11G004700
Glyma.11G004800
Glyma.11G004900
Glyma.11G005100
Glyma.11G005200
Glyma.11G005300
Glyma.11G005500
Glyma.11G005700
Glyma.11G005800
Glyma.11G005900
Glyma.11G006000
Glyma.11G006100
Glyma.11G006300
Glyma.11G006400
Glyma.11G006600
Glyma.11G006800
Glyma.11G006900
Glyma.11G007100
Glyma.11G007400
Glyma.11G007500
Glyma.11G007600
Glyma.11G007800
Glyma.11G007900
Glyma.11G008000
Glyma.11G008100
Glyma.11G008200
Glyma.11G008300
Glyma.11G008400
Glyma.11G008500
Glyma.11G008600
Glyma.11G008700
Glyma.11G008800
Glyma.11G008900
Glyma.11G009000
Glyma.11G009100
Glyma.11G009200
Glyma.11G009300
Glyma.11G009400
Glyma.11G009500
Glyma.11G009600
Glyma.11G009700
Glyma.11G009800
Glyma.11G009900
Glyma.11G010000
Glyma.11G010100
Glyma.11G010400
Glyma.11G010500
Glyma.11G010700
Glyma.11G010800
Glyma.11G010900
Glyma.11G011000
Glyma.11G011100
Glyma.11G011200
Glyma.11G011300
Glyma.11G011400
Glyma.11G011500
Glyma.11G011600
Glyma.11G011700
Glyma.11G011800
Glyma.11G011900
Glyma.11G012000
Glyma.11G012100
Glyma.11G012200
Glyma.11G012300
Glyma.11G012400
Glyma.11G012500
Glyma.11G012700
Glyma.11G012800
Glyma.11G013100
Glyma.11G013200
Glyma.11G013300
Glyma.11G013700
Glyma.11G013800
Glyma.11G013900
Glyma.11G014000
Glyma.11G014100
Glyma.11G014200
Glyma.11G014300
Glyma.11G014400
Glyma.11G014500
Glyma.11G014600
Glyma.11G014700
Glyma.11G014800
Glyma.11G014900
Glyma.11G015300
Glyma.11G015400
Glyma.11G015500
Glyma.11G015600
Glyma.11G015700
Glyma.11G015800
Glyma.11G015900
Glyma.11G016000
Glyma.11G016100
Glyma.11G016200
Glyma.11G016300
Glyma.11G016500
Glyma.11G016600
Glyma.11G016700
Glyma.11G016900
Glyma.11G017000
Glyma.11G017100
Glyma.11G017200
Glyma.11G017400
Glyma.11G017600
Glyma.11G017700
Glyma.11G017800
Glyma.11G017900
Glyma.11G018100
Glyma.11G018300
Glyma.11G018400
Glyma.11G018600
Glyma.11G018700
Glyma.11G018900
Glyma.11G019000
Glyma.11G019100
Glyma.11G019300
Glyma.11G019400
Glyma.11G019500
Glyma.11G019800
Glyma.11G019900
Glyma.11G020100
Glyma.11G020200
Glyma.11G020300
Glyma.11G020400
Glyma.11G020700
Glyma.11G020800
Glyma.11G020900
Glyma.11G021000
Glyma.11G021100
Glyma.11G021400
Glyma.11G021600
Glyma.11G021700
Glyma.11G021900
Glyma.11G022100
Glyma.11G022200
Glyma.11G022300
Glyma.11G022400
Glyma.11G022500
Glyma.11G022600
Glyma.11G022700
Glyma.11G022900
Glyma.11G023000
Glyma.11G023200
Glyma.11G023300
Glyma.11G023400
Glyma.11G023500
Glyma.11G023700
Glyma.11G023900
Glyma.11G024000
Glyma.11G024100
Glyma.11G024300
Glyma.11G024500
Glyma.11G024700
Glyma.11G024900
Glyma.11G025100
Glyma.11G025200
Glyma.11G025300
Glyma.11G025600
Glyma.11G025700
Glyma.11G025800
Glyma.11G026000
Glyma.11G026200
Glyma.11G026300
Glyma.11G026400
Glyma.11G026500
Glyma.11G026600
Glyma.11G026700
Glyma.11G026800
Glyma.11G026900
Glyma.11G027000
Glyma.11G027100
Glyma.11G027200
Glyma.11G027400
Glyma.11G027500
Glyma.11G027600
Glyma.11G027700
Glyma.11G027800
Glyma.11G028100
Glyma.11G028200
Glyma.11G028300
Glyma.11G028400
Glyma.11G028500
Glyma.11G028600
Glyma.11G028700
Glyma.11G028800
Glyma.11G029000
Glyma.11G029100
Glyma.11G029200
Glyma.11G029300
Glyma.11G029400
Glyma.11G029500
Glyma.11G029600
Glyma.11G029700
Glyma.11G029800
Glyma.11G030000
Glyma.11G030100
Glyma.11G030200
Glyma.11G030300
Glyma.11G030400
Glyma.11G030500
Glyma.11G030700
Glyma.11G030900
Glyma.11G031000
Glyma.11G031100
Glyma.11G031200
Glyma.11G031300
Glyma.11G031400
Glyma.11G031500
Glyma.11G031800
Glyma.11G031900
Glyma.11G032000
Glyma.11G032100
Glyma.11G032200
Glyma.11G032300
Glyma.11G032400
Glyma.11G032600
Glyma.11G032700
Glyma.11G032800
Glyma.11G032900
Glyma.11G033000
Glyma.11G033100
Glyma.11G033500
Glyma.11G033600
Glyma.11G033800
Glyma.11G033900
Glyma.11G034000
Glyma.11G034100
Glyma.11G034400
Glyma.11G034600
Glyma.11G034700
Glyma.11G034800
Glyma.11G035100
Glyma.11G035200
Glyma.11G035300
Glyma.11G035400
Glyma.11G035800
Glyma.11G035900
Glyma.11G036100
Glyma.11G036200
Glyma.11G036300
Glyma.11G036400
Glyma.11G036500
Glyma.11G036600
Glyma.11G036800
Glyma.11G036900
Glyma.11G037000
Glyma.11G037100
Glyma.11G037200
Glyma.11G037500
Glyma.11G037600
Glyma.11G037700
Glyma.11G037800
Glyma.11G037900
Glyma.11G038000
Glyma.11G038100
Glyma.11G038300
Glyma.11G038500
Glyma.11G038600
Glyma.11G038700
Glyma.11G038800
Glyma.11G039000
Glyma.11G039100
Glyma.11G039200
Glyma.11G039300
Glyma.11G039400
Glyma.11G039700
Glyma.11G039800
Glyma.11G039900
Glyma.11G040000
Glyma.11G040100
Glyma.11G040200
Glyma.11G040400
Glyma.11G040600
Glyma.11G040800
Glyma.11G040900
Glyma.11G041000
Glyma.11G041100
Glyma.11G041200
Glyma.11G041300
Glyma.11G041400
Glyma.11G041600
Glyma.11G041800
Glyma.11G042000
Glyma.11G042100
Glyma.11G042200
Glyma.11G042300
Glyma.11G042400
Glyma.11G042500
Glyma.11G042600
Glyma.11G042700
Glyma.11G042800
Glyma.11G042900
Glyma.11G043000
Glyma.11G043100
Glyma.11G043300
Glyma.11G043400
Glyma.11G043500
Glyma.11G043600
Glyma.11G043700
Glyma.11G043800
Glyma.11G043900
Glyma.11G044000
Glyma.11G044100
Glyma.11G044200
Glyma.11G044300
Glyma.11G044400
Glyma.11G044500
Glyma.11G044600
Glyma.11G044700
Glyma.11G044800
Glyma.11G045000
Glyma.11G045100
Glyma.11G045300
Glyma.11G045400
Glyma.11G045600
Glyma.11G045700
Glyma.11G045800
Glyma.11G045900
Glyma.11G046000
Glyma.11G046100
Glyma.11G046200
Glyma.11G046300
Glyma.11G046400
Glyma.11G046500
Glyma.11G046600
Glyma.11G046700
Glyma.11G046800
Glyma.11G046900
Glyma.11G047000
Glyma.11G047200
Glyma.11G047300
Glyma.11G047400
Glyma.11G047600
Glyma.11G047700
Glyma.11G047800
Glyma.11G047900
Glyma.11G048000
Glyma.11G048100
Glyma.11G048200
Glyma.11G048300
Glyma.11G048400
Glyma.11G048500
Glyma.11G048600
Glyma.11G048700
Glyma.11G048900
Glyma.11G049100
Glyma.11G049300
Glyma.11G049600
Glyma.11G049700
Glyma.11G049800
Glyma.11G049900
Glyma.11G050000
Glyma.11G050100
Glyma.11G050200
Glyma.11G050300
Glyma.11G050400
Glyma.11G050500
Glyma.11G050600
Glyma.11G050800
Glyma.11G050900
Glyma.11G051000
Glyma.11G051300
Glyma.11G051400
Glyma.11G051500
Glyma.11G051600
Glyma.11G051700
Glyma.11G051800
Glyma.11G051900
Glyma.11G052100
Glyma.11G052200
Glyma.11G052300
Glyma.11G052500
Glyma.11G052600
Glyma.11G052700
Glyma.11G052800
Glyma.11G053000
Glyma.11G053100
Glyma.11G053200
Glyma.11G053300
Glyma.11G053400
Glyma.11G053500
Glyma.11G053600
Glyma.11G053700
Glyma.11G053800
Glyma.11G053900
Glyma.11G054000
Glyma.11G054100
Glyma.11G054200
Glyma.11G054300
Glyma.11G054400
Glyma.11G054500
Glyma.11G054600
Glyma.11G054800
Glyma.11G054900
Glyma.11G055100
Glyma.11G055200
Glyma.11G055400
Glyma.11G055500
Glyma.11G055600
Glyma.11G055700
Glyma.11G055900
Glyma.11G056000
Glyma.11G056100
Glyma.11G056200
Glyma.11G056400
Glyma.11G056500
Glyma.11G056600
Glyma.11G056700
Glyma.11G056900
Glyma.11G057000
Glyma.11G057100
Glyma.11G057200
Glyma.11G057300
Glyma.11G057400
Glyma.11G057500
Glyma.11G057600
Glyma.11G057800
Glyma.11G057900
Glyma.11G058000
Glyma.11G058100
Glyma.11G058200
Glyma.11G058400
Glyma.11G058500
Glyma.11G058600
Glyma.11G058700
Glyma.11G058800
Glyma.11G058900
Glyma.11G059200
Glyma.11G059300
Glyma.11G059500
Glyma.11G059600
Glyma.11G059700
Glyma.11G059900
Glyma.11G060100
Glyma.11G060200
Glyma.11G060300
Glyma.11G060500
Glyma.11G060600
Glyma.11G060800
Glyma.11G060900
Glyma.11G061000
Glyma.11G061100
Glyma.11G061200
Glyma.11G061300
Glyma.11G061500
Glyma.11G061600
Glyma.11G061700
Glyma.11G061800
Glyma.11G061900
Glyma.11G062000
Glyma.11G062100
Glyma.11G062200
Glyma.11G062300
Glyma.11G062400
Glyma.11G062500
Glyma.11G062600
Glyma.11G062700
Glyma.11G062900
Glyma.11G063000
Glyma.11G063100
Glyma.11G063200
Glyma.11G063400
Glyma.11G063500
Glyma.11G063600
Glyma.11G063700
Glyma.11G063800
Glyma.11G063900
Glyma.11G064000
Glyma.11G064300
Glyma.11G064400
Glyma.11G064500
Glyma.11G064700
Glyma.11G064800
Glyma.11G065000
Glyma.11G065100
Glyma.11G065200
Glyma.11G065500
Glyma.11G065700
Glyma.11G065900
Glyma.11G066600
Glyma.11G066700
Glyma.11G066800
Glyma.11G066900
Glyma.11G067100
Glyma.11G067200
Glyma.11G067300
Glyma.11G067500
Glyma.11G067600
Glyma.11G067700
Glyma.11G067800
Glyma.11G067900
Glyma.11G068000
Glyma.11G068200
Glyma.11G068300
Glyma.11G068500
Glyma.11G068600
Glyma.11G068700
Glyma.11G068800
Glyma.11G068900
Glyma.11G069000
Glyma.11G069100
Glyma.11G069300
Glyma.11G069400
Glyma.11G069500
Glyma.11G069600
Glyma.11G069800
Glyma.11G069900
Glyma.11G070000
Glyma.11G070100
Glyma.11G070200
Glyma.11G070500
Glyma.11G070600
Glyma.11G070700
Glyma.11G070800
Glyma.11G070900
Glyma.11G071000
Glyma.11G071100
Glyma.11G071300
Glyma.11G071400
Glyma.11G071600
Glyma.11G071700
Glyma.11G071900
Glyma.11G072000
Glyma.11G072100
Glyma.11G072200
Glyma.11G072300
Glyma.11G072500
Glyma.11G072700
Glyma.11G072800
Glyma.11G072900
Glyma.11G073000
Glyma.11G073100
Glyma.11G073200
Glyma.11G073400
Glyma.11G073600
Glyma.11G073700
Glyma.11G073800
Glyma.11G073900
Glyma.11G074100
Glyma.11G074200
Glyma.11G074400
Glyma.11G074600
Glyma.11G074800
Glyma.11G074900
Glyma.11G075000
Glyma.11G075100
Glyma.11G075200
Glyma.11G075300
Glyma.11G075400
Glyma.11G075500
Glyma.11G075600
Glyma.11G075700
Glyma.11G076000
Glyma.11G076300
Glyma.11G076500
Glyma.11G076600
Glyma.11G076700
Glyma.11G076800
Glyma.11G076900
Glyma.11G077000
Glyma.11G077200
Glyma.11G077300
Glyma.11G077400
Glyma.11G077500
Glyma.11G077600
Glyma.11G077700
Glyma.11G077800
Glyma.11G077900
Glyma.11G078000
Glyma.11G078100
Glyma.11G078200
Glyma.11G078300
Glyma.11G078400
Glyma.11G078500
Glyma.11G078600
Glyma.11G078700
Glyma.11G078800
Glyma.11G078900
Glyma.11G079000
Glyma.11G079100
Glyma.11G079200
Glyma.11G079400
Glyma.11G079500
Glyma.11G079600
Glyma.11G079800
Glyma.11G079900
Glyma.11G080000
Glyma.11G080100
Glyma.11G080300
Glyma.11G080400
Glyma.11G080500
Glyma.11G080600
Glyma.11G080700
Glyma.11G080800
Glyma.11G081000
Glyma.11G081100
Glyma.11G081200
Glyma.11G081300
Glyma.11G081400
Glyma.11G081500
Glyma.11G081600
Glyma.11G081700
Glyma.11G081800
Glyma.11G081900
Glyma.11G082000
Glyma.11G082100
Glyma.11G082200
Glyma.11G082300
Glyma.11G082400
Glyma.11G082500
Glyma.11G082600
Glyma.11G082700
Glyma.11G082800
Glyma.11G083500
Glyma.11G083600
Glyma.11G083900
Glyma.11G084000
Glyma.11G084100
Glyma.11G084200
Glyma.11G084400
Glyma.11G084500
Glyma.11G084700
Glyma.11G085100
Glyma.11G085300
Glyma.11G085400
Glyma.11G085500
Glyma.11G085700
Glyma.11G085900
Glyma.11G086000
Glyma.11G086100
Glyma.11G086200
Glyma.11G086400
Glyma.11G086500
Glyma.11G086600
Glyma.11G086700
Glyma.11G086800
Glyma.11G087100
Glyma.11G087200
Glyma.11G087300
Glyma.11G087400
Glyma.11G087500
Glyma.11G087600
Glyma.11G087700
Glyma.11G087800
Glyma.11G087900
Glyma.11G088000
Glyma.11G088200
Glyma.11G088300
Glyma.11G088400
Glyma.11G088600
Glyma.11G088700
Glyma.11G088900
Glyma.11G089000
Glyma.11G089100
Glyma.11G089300
Glyma.11G089400
Glyma.11G089500
Glyma.11G089600
Glyma.11G089700
Glyma.11G089800
Glyma.11G090000
Glyma.11G090100
Glyma.11G090200
Glyma.11G090300
Glyma.11G090400
Glyma.11G090500
Glyma.11G090700
Glyma.11G090800
Glyma.11G090900
Glyma.11G091000
Glyma.11G091200
Glyma.11G091300
Glyma.11G091400
Glyma.11G091500
Glyma.11G091700
Glyma.11G091800
Glyma.11G091900
Glyma.11G092000
Glyma.11G092100
Glyma.11G092200
Glyma.11G092300
Glyma.11G092400
Glyma.11G092500
Glyma.11G092600
Glyma.11G092700
Glyma.11G092900
Glyma.11G093000
Glyma.11G093200
Glyma.11G093300
Glyma.11G093400
Glyma.11G093500
Glyma.11G093600
Glyma.11G093700
Glyma.11G093800
Glyma.11G093900
Glyma.11G094000
Glyma.11G094100
Glyma.11G094200
Glyma.11G094300
Glyma.11G094400
Glyma.11G094600
Glyma.11G094700
Glyma.11G094800
Glyma.11G095000
Glyma.11G095100
Glyma.11G095300
Glyma.11G095400
Glyma.11G095500
Glyma.11G095600
Glyma.11G095700
Glyma.11G095800
Glyma.11G096000
Glyma.11G096100
Glyma.11G096200
Glyma.11G096300
Glyma.11G096400
Glyma.11G096500
Glyma.11G096600
Glyma.11G096700
Glyma.11G096800
Glyma.11G097000
Glyma.11G097100
Glyma.11G097200
Glyma.11G097300
Glyma.11G097400
Glyma.11G097500
Glyma.11G097900
Glyma.11G098000
Glyma.11G098100
Glyma.11G098300
Glyma.11G098400
Glyma.11G098500
Glyma.11G098600
Glyma.11G098700
Glyma.11G098800
Glyma.11G098900
Glyma.11G099000
Glyma.11G099100
Glyma.11G099200
Glyma.11G099300
Glyma.11G099400
Glyma.11G099500
Glyma.11G099700
Glyma.11G099800
Glyma.11G099900
Glyma.11G100000
Glyma.11G100100
Glyma.11G100300
Glyma.11G100400
Glyma.11G100700
Glyma.11G100800
Glyma.11G101200
Glyma.11G101300
Glyma.11G101400
Glyma.11G101500
Glyma.11G101600
Glyma.11G101700
Glyma.11G101800
Glyma.11G102000
Glyma.11G102100
Glyma.11G102200
Glyma.11G102300
Glyma.11G102400
Glyma.11G102600
Glyma.11G102700
Glyma.11G102800
Glyma.11G102900
Glyma.11G103000
Glyma.11G103100
Glyma.11G103200
Glyma.11G103300
Glyma.11G103500
Glyma.11G103600
Glyma.11G103700
Glyma.11G103800
Glyma.11G103900
Glyma.11G104000
Glyma.11G104100
Glyma.11G104200
Glyma.11G104300
Glyma.11G104400
Glyma.11G104500
Glyma.11G104700
Glyma.11G104900
Glyma.11G105000
Glyma.11G105400
Glyma.11G105500
Glyma.11G105700
Glyma.11G105800
Glyma.11G105900
Glyma.11G106000
Glyma.11G106100
Glyma.11G106200
Glyma.11G106300
Glyma.11G106400
Glyma.11G106500
Glyma.11G106600
Glyma.11G106800
Glyma.11G106900
Glyma.11G107000
Glyma.11G107100
Glyma.11G107200
Glyma.11G107300
Glyma.11G107500
Glyma.11G107600
Glyma.11G107700
Glyma.11G107800
Glyma.11G107900
Glyma.11G108000
Glyma.11G108100
Glyma.11G108300
Glyma.11G108500
Glyma.11G108700
Glyma.11G108800
Glyma.11G108900
Glyma.11G109000
Glyma.11G109100
Glyma.11G109200
Glyma.11G109300
Glyma.11G109400
Glyma.11G109600
Glyma.11G109700
Glyma.11G109800
Glyma.11G109900
Glyma.11G110000
Glyma.11G110100
Glyma.11G110300
Glyma.11G110400
Glyma.11G110600
Glyma.11G110700
Glyma.11G110800
Glyma.11G110900
Glyma.11G111000
Glyma.11G111100
Glyma.11G111200
Glyma.11G111300
Glyma.11G111400
Glyma.11G111500
Glyma.11G111600
Glyma.11G111700
Glyma.11G111800
Glyma.11G111900
Glyma.11G112000
Glyma.11G112100
Glyma.11G112200
Glyma.11G112300
Glyma.11G112600
Glyma.11G112700
Glyma.11G112800
Glyma.11G112900
Glyma.11G113000
Glyma.11G113100
Glyma.11G113200
Glyma.11G113300
Glyma.11G113400
Glyma.11G113500
Glyma.11G113600
Glyma.11G113700
Glyma.11G113800
Glyma.11G113900
Glyma.11G114000
Glyma.11G114100
Glyma.11G114200
Glyma.11G114300
Glyma.11G114400
Glyma.11G114500
Glyma.11G114600
Glyma.11G114700
Glyma.11G114800
Glyma.11G115000
Glyma.11G115100
Glyma.11G115200
Glyma.11G115300
Glyma.11G115400
Glyma.11G115500
Glyma.11G116000
Glyma.11G116400
Glyma.11G116600
Glyma.11G116700
Glyma.11G116800
Glyma.11G117100
Glyma.11G117200
Glyma.11G117300
Glyma.11G117400
Glyma.11G117500
Glyma.11G117600
Glyma.11G117800
Glyma.11G117900
Glyma.11G118000
Glyma.11G118100
Glyma.11G118200
Glyma.11G118300
Glyma.11G118400
Glyma.11G118500
Glyma.11G118600
Glyma.11G118800
Glyma.11G118900
Glyma.11G119000
Glyma.11G119100
Glyma.11G119200
Glyma.11G119300
Glyma.11G119500
Glyma.11G119700
Glyma.11G119800
Glyma.11G119900
Glyma.11G120200
Glyma.11G120300
Glyma.11G120400
Glyma.11G120500
Glyma.11G120600
Glyma.11G120700
Glyma.11G120800
Glyma.11G120900
Glyma.11G121100
Glyma.11G121200
Glyma.11G121300
Glyma.11G121600
Glyma.11G121700
Glyma.11G121800
Glyma.11G121900
Glyma.11G122000
Glyma.11G122100
Glyma.11G122200
Glyma.11G122300
Glyma.11G122400
Glyma.11G122500
Glyma.11G122600
Glyma.11G122700
Glyma.11G122900
Glyma.11G123000
Glyma.11G123300
Glyma.11G123500
Glyma.11G123600
Glyma.11G123900
Glyma.11G124000
Glyma.11G124100
Glyma.11G124200
Glyma.11G124300
Glyma.11G124400
Glyma.11G124500
Glyma.11G124700
Glyma.11G124800
Glyma.11G124900
Glyma.11G125000
Glyma.11G125100
Glyma.11G125300
Glyma.11G125400
Glyma.11G125700
Glyma.11G125900
Glyma.11G126000
Glyma.11G126100
Glyma.11G126200
Glyma.11G126300
Glyma.11G126400
Glyma.11G126500
Glyma.11G126600
Glyma.11G126700
Glyma.11G126900
Glyma.11G127100
Glyma.11G127200
Glyma.11G127300
Glyma.11G127400
Glyma.11G127500
Glyma.11G127600
Glyma.11G127700
Glyma.11G127800
Glyma.11G127900
Glyma.11G128000
Glyma.11G128100
Glyma.11G128300
Glyma.11G128400
Glyma.11G128500
Glyma.11G128600
Glyma.11G128700
Glyma.11G128900
Glyma.11G129000
Glyma.11G129100
Glyma.11G129300
Glyma.11G129500
Glyma.11G129600
Glyma.11G129700
Glyma.11G129800
Glyma.11G129900
Glyma.11G130200
Glyma.11G130300
Glyma.11G130400
Glyma.11G130600
Glyma.11G130700
Glyma.11G130800
Glyma.11G130900
Glyma.11G131000
Glyma.11G131200
Glyma.11G131300
Glyma.11G131600
Glyma.11G131700
Glyma.11G131800
Glyma.11G131900
Glyma.11G132000
Glyma.11G132100
Glyma.11G132200
Glyma.11G132300
Glyma.11G132500
Glyma.11G132600
Glyma.11G132700
Glyma.11G132800
Glyma.11G133000
Glyma.11G133200
Glyma.11G133300
Glyma.11G133500
Glyma.11G133600
Glyma.11G133700
Glyma.11G133800
Glyma.11G134000
Glyma.11G134200
Glyma.11G134300
Glyma.11G134700
Glyma.11G134800
Glyma.11G134900
Glyma.11G135000
Glyma.11G135100
Glyma.11G135200
Glyma.11G135300
Glyma.11G135400
Glyma.11G135500
Glyma.11G135700
Glyma.11G135900
Glyma.11G136000
Glyma.11G136100
Glyma.11G136200
Glyma.11G136300
Glyma.11G136600
Glyma.11G136700
Glyma.11G136800
Glyma.11G136900
Glyma.11G137100
Glyma.11G137200
Glyma.11G137300
Glyma.11G137400
Glyma.11G137500
Glyma.11G137700
Glyma.11G137800
Glyma.11G137900
Glyma.11G138300
Glyma.11G138400
Glyma.11G138600
Glyma.11G138700
Glyma.11G138800
Glyma.11G138900
Glyma.11G139100
Glyma.11G139200
Glyma.11G139300
Glyma.11G139400
Glyma.11G139500
Glyma.11G139600
Glyma.11G139700
Glyma.11G139800
Glyma.11G140000
Glyma.11G140100
Glyma.11G140200
Glyma.11G140300
Glyma.11G140500
Glyma.11G140600
Glyma.11G140800
Glyma.11G140900
Glyma.11G141000
Glyma.11G141100
Glyma.11G141200
Glyma.11G141300
Glyma.11G141400
Glyma.11G141500
Glyma.11G141600
Glyma.11G141700
Glyma.11G141800
Glyma.11G142100
Glyma.11G142200
Glyma.11G142300
Glyma.11G142400
Glyma.11G142500
Glyma.11G142600
Glyma.11G142700
Glyma.11G142900
Glyma.11G143000
Glyma.11G143100
Glyma.11G143200
Glyma.11G143300
Glyma.11G143400
Glyma.11G143500
Glyma.11G143800
Glyma.11G143900
Glyma.11G144000
Glyma.11G144200
Glyma.11G144300
Glyma.11G144400
Glyma.11G144500
Glyma.11G144600
Glyma.11G144800
Glyma.11G145000
Glyma.11G145100
Glyma.11G145200
Glyma.11G145300
Glyma.11G145400
Glyma.11G145500
Glyma.11G145600
Glyma.11G145700
Glyma.11G145800
Glyma.11G145900
Glyma.11G146000
Glyma.11G146200
Glyma.11G146300
Glyma.11G146500
Glyma.11G146600
Glyma.11G146700
Glyma.11G146800
Glyma.11G146900
Glyma.11G147000
Glyma.11G147100
Glyma.11G147200
Glyma.11G147400
Glyma.11G147500
Glyma.11G147600
Glyma.11G147700
Glyma.11G147800
Glyma.11G147900
Glyma.11G148000
Glyma.11G148100
Glyma.11G148400
Glyma.11G148500
Glyma.11G148700
Glyma.11G148900
Glyma.11G149100
Glyma.11G149200
Glyma.11G149300
Glyma.11G149400
Glyma.11G149600
Glyma.11G149700
Glyma.11G149900
Glyma.11G150100
Glyma.11G150300
Glyma.11G150400
Glyma.11G150700
Glyma.11G151000
Glyma.11G151100
Glyma.11G151200
Glyma.11G151300
Glyma.11G151400
Glyma.11G151700
Glyma.11G151800
Glyma.11G152000
Glyma.11G152200
Glyma.11G152400
Glyma.11G152500
Glyma.11G152600
Glyma.11G153000
Glyma.11G153100
Glyma.11G153200
Glyma.11G153300
Glyma.11G153400
Glyma.11G153500
Glyma.11G153800
Glyma.11G153900
Glyma.11G154000
Glyma.11G154100
Glyma.11G154200
Glyma.11G154300
Glyma.11G154400
Glyma.11G154500
Glyma.11G154700
Glyma.11G154800
Glyma.11G154900
Glyma.11G155000
Glyma.11G155100
Glyma.11G155300
Glyma.11G155400
Glyma.11G155500
Glyma.11G155900
Glyma.11G156100
Glyma.11G156300
Glyma.11G156500
Glyma.11G156700
Glyma.11G157000
Glyma.11G157100
Glyma.11G157200
Glyma.11G157400
Glyma.11G157600
Glyma.11G157700
Glyma.11G157900
Glyma.11G158200
Glyma.11G158400
Glyma.11G158500
Glyma.11G158800
Glyma.11G160000
Glyma.11G160100
Glyma.11G160300
Glyma.11G160400
Glyma.11G160900
Glyma.11G161000
Glyma.11G161200
Glyma.11G161300
Glyma.11G161400
Glyma.11G161500
Glyma.11G161600
Glyma.11G161800
Glyma.11G162100
Glyma.11G162200
Glyma.11G162500
Glyma.11G162600
Glyma.11G163000
Glyma.11G163100
Glyma.11G163300
Glyma.11G163800
Glyma.11G163900
Glyma.11G164000
Glyma.11G164100
Glyma.11G164400
Glyma.11G164500
Glyma.11G164700
Glyma.11G164800
Glyma.11G164900
Glyma.11G165000
Glyma.11G165100
Glyma.11G165600
Glyma.11G165700
Glyma.11G166000
Glyma.11G166100
Glyma.11G166300
Glyma.11G166500
Glyma.11G166700
Glyma.11G166900
Glyma.11G167200
Glyma.11G167300
Glyma.11G168000
Glyma.11G168100
Glyma.11G168600
Glyma.11G168800
Glyma.11G169100
Glyma.11G169200
Glyma.11G169300
Glyma.11G169600
Glyma.11G169700
Glyma.11G169800
Glyma.11G169900
Glyma.11G170000
Glyma.11G170300
Glyma.11G170700
Glyma.11G171300
Glyma.11G171400
Glyma.11G171500
Glyma.11G171900
Glyma.11G172000
Glyma.11G172200
Glyma.11G172300
Glyma.11G172500
Glyma.11G172600
Glyma.11G172700
Glyma.11G172800
Glyma.11G172900
Glyma.11G173100
Glyma.11G173600
Glyma.11G173700
Glyma.11G174100
Glyma.11G174300
Glyma.11G174400
Glyma.11G174500
Glyma.11G174800
Glyma.11G174900
Glyma.11G175200
Glyma.11G175300
Glyma.11G175400
Glyma.11G175500
Glyma.11G175700
Glyma.11G175800
Glyma.11G175900
Glyma.11G176000
Glyma.11G176300
Glyma.11G176400
Glyma.11G176500
Glyma.11G176800
Glyma.11G176900
Glyma.11G177800
Glyma.11G177900
Glyma.11G178100
Glyma.11G178200
Glyma.11G178300
Glyma.11G178400
Glyma.11G178800
Glyma.11G178900
Glyma.11G179000
Glyma.11G179100
Glyma.11G179200
Glyma.11G179300
Glyma.11G179400
Glyma.11G179600
Glyma.11G179700
Glyma.11G179900
Glyma.11G180100
Glyma.11G180200
Glyma.11G180300
Glyma.11G180500
Glyma.11G180600
Glyma.11G180900
Glyma.11G181000
Glyma.11G181100
Glyma.11G181200
Glyma.11G181300
Glyma.11G181400
Glyma.11G181500
Glyma.11G181700
Glyma.11G181800
Glyma.11G181900
Glyma.11G182100
Glyma.11G182200
Glyma.11G182300
Glyma.11G182400
Glyma.11G182500
Glyma.11G182600
Glyma.11G182700
Glyma.11G182800
Glyma.11G182900
Glyma.11G183100
Glyma.11G183300
Glyma.11G183400
Glyma.11G183600
Glyma.11G183700
Glyma.11G183800
Glyma.11G184000
Glyma.11G184200
Glyma.11G184400
Glyma.11G184500
Glyma.11G184600
Glyma.11G184700
Glyma.11G184800
Glyma.11G185000
Glyma.11G185100
Glyma.11G185300
Glyma.11G185500
Glyma.11G185700
Glyma.11G186500
Glyma.11G186600
Glyma.11G186700
Glyma.11G187300
Glyma.11G187500
Glyma.11G187600
Glyma.11G187700
Glyma.11G187800
Glyma.11G187900
Glyma.11G188000
Glyma.11G188100
Glyma.11G188300
Glyma.11G188500
Glyma.11G188700
Glyma.11G188800
Glyma.11G188900
Glyma.11G189000
Glyma.11G189100
Glyma.11G189200
Glyma.11G189300
Glyma.11G189400
Glyma.11G189500
Glyma.11G189600
Glyma.11G189900
Glyma.11G190000
Glyma.11G190200
Glyma.11G190300
Glyma.11G190500
Glyma.11G190600
Glyma.11G190700
Glyma.11G190800
Glyma.11G190900
Glyma.11G191000
Glyma.11G191100
Glyma.11G191200
Glyma.11G191500
Glyma.11G191800
Glyma.11G191900
Glyma.11G192100
Glyma.11G192200
Glyma.11G192300
Glyma.11G192500
Glyma.11G192600
Glyma.11G192700
Glyma.11G192800
Glyma.11G192900
Glyma.11G193000
Glyma.11G193100
Glyma.11G193200
Glyma.11G193300
Glyma.11G193500
Glyma.11G193600
Glyma.11G193800
Glyma.11G194000
Glyma.11G194100
Glyma.11G194300
Glyma.11G194500
Glyma.11G194600
Glyma.11G194700
Glyma.11G194900
Glyma.11G195000
Glyma.11G195100
Glyma.11G195200
Glyma.11G195300
Glyma.11G195800
Glyma.11G195900
Glyma.11G196200
Glyma.11G196300
Glyma.11G196400
Glyma.11G196500
Glyma.11G196900
Glyma.11G197300
Glyma.11G197500
Glyma.11G197900
Glyma.11G198000
Glyma.11G198300
Glyma.11G198500
Glyma.11G198600
Glyma.11G199100
Glyma.11G199300
Glyma.11G199400
Glyma.11G199500
Glyma.11G199700
Glyma.11G199900
Glyma.11G200000
Glyma.11G200100
Glyma.11G200200
Glyma.11G200300
Glyma.11G200400
Glyma.11G200500
Glyma.11G200700
Glyma.11G201200
Glyma.11G201400
Glyma.11G201500
Glyma.11G201700
Glyma.11G201800
Glyma.11G201900
Glyma.11G202000
Glyma.11G202100
Glyma.11G202600
Glyma.11G202700
Glyma.11G202800
Glyma.11G202900
Glyma.11G203000
Glyma.11G203100
Glyma.11G203300
Glyma.11G203400
Glyma.11G203600
Glyma.11G204100
Glyma.11G204200
Glyma.11G204300
Glyma.11G204500
Glyma.11G204700
Glyma.11G204800
Glyma.11G204900
Glyma.11G205400
Glyma.11G205800
Glyma.11G206000
Glyma.11G206100
Glyma.11G206300
Glyma.11G206400
Glyma.11G206700
Glyma.11G206900
Glyma.11G207000
Glyma.11G207500
Glyma.11G208000
Glyma.11G208300
Glyma.11G208400
Glyma.11G208500
Glyma.11G208600
Glyma.11G208700
Glyma.11G208800
Glyma.11G208900
Glyma.11G209000
Glyma.11G209100
Glyma.11G209200
Glyma.11G209300
Glyma.11G209400
Glyma.11G209600
Glyma.11G209700
Glyma.11G209800
Glyma.11G209900
Glyma.11G210000
Glyma.11G210100
Glyma.11G210200
Glyma.11G210400
Glyma.11G210700
Glyma.11G210800
Glyma.11G210900
Glyma.11G211000
Glyma.11G211100
Glyma.11G211400
Glyma.11G211500
Glyma.11G211600
Glyma.11G211700
Glyma.11G211800
Glyma.11G211900
Glyma.11G212000
Glyma.11G212100
Glyma.11G212200
Glyma.11G212300
Glyma.11G212400
Glyma.11G212500
Glyma.11G212700
Glyma.11G212900
Glyma.11G213000
Glyma.11G213100
Glyma.11G213200
Glyma.11G213400
Glyma.11G213500
Glyma.11G213600
Glyma.11G213700
Glyma.11G213800
Glyma.11G213900
Glyma.11G214300
Glyma.11G214400
Glyma.11G214500
Glyma.11G214700
Glyma.11G214800
Glyma.11G215100
Glyma.11G215200
Glyma.11G215400
Glyma.11G215500
Glyma.11G215600
Glyma.11G215700
Glyma.11G215800
Glyma.11G216000
Glyma.11G216100
Glyma.11G216200
Glyma.11G216300
Glyma.11G216400
Glyma.11G216500
Glyma.11G216700
Glyma.11G216800
Glyma.11G216900
Glyma.11G217000
Glyma.11G217200
Glyma.11G217400
Glyma.11G217500
Glyma.11G217800
Glyma.11G218000
Glyma.11G218100
Glyma.11G218300
Glyma.11G218500
Glyma.11G218700
Glyma.11G218800
Glyma.11G218900
Glyma.11G219000
Glyma.11G219200
Glyma.11G219400
Glyma.11G219500
Glyma.11G219600
Glyma.11G219700
Glyma.11G220000
Glyma.11G220100
Glyma.11G220200
Glyma.11G220300
Glyma.11G220400
Glyma.11G220500
Glyma.11G220600
Glyma.11G220800
Glyma.11G220900
Glyma.11G221000
Glyma.11G221100
Glyma.11G221200
Glyma.11G221400
Glyma.11G221600
Glyma.11G221700
Glyma.11G221800
Glyma.11G221900
Glyma.11G222000
Glyma.11G222100
Glyma.11G222300
Glyma.11G222400
Glyma.11G222500
Glyma.11G222600
Glyma.11G222700
Glyma.11G222800
Glyma.11G222900
Glyma.11G223000
Glyma.11G223200
Glyma.11G223700
Glyma.11G223800
Glyma.11G224500
Glyma.11G224600
Glyma.11G225200
Glyma.11G225300
Glyma.11G225400
Glyma.11G225600
Glyma.11G225700
Glyma.11G225900
Glyma.11G226000
Glyma.11G226100
Glyma.11G226200
Glyma.11G226300
Glyma.11G226400
Glyma.11G226500
Glyma.11G226600
Glyma.11G226700
Glyma.11G226800
Glyma.11G226900
Glyma.11G227000
Glyma.11G227200
Glyma.11G227300
Glyma.11G227400
Glyma.11G227500
Glyma.11G227700
Glyma.11G227900
Glyma.11G228000
Glyma.11G228100
Glyma.11G228200
Glyma.11G228300
Glyma.11G228400
Glyma.11G228500
Glyma.11G228600
Glyma.11G228800
Glyma.11G228900
Glyma.11G229000
Glyma.11G229100
Glyma.11G229300
Glyma.11G229500
Glyma.11G229600
Glyma.11G229700
Glyma.11G229800
Glyma.11G229900
Glyma.11G230000
Glyma.11G230100
Glyma.11G230200
Glyma.11G230300
Glyma.11G230400
Glyma.11G230600
Glyma.11G230700
Glyma.11G230800
Glyma.11G231000
Glyma.11G231100
Glyma.11G231200
Glyma.11G231300
Glyma.11G231400
Glyma.11G231500
Glyma.11G231600
Glyma.11G231700
Glyma.11G231800
Glyma.11G232000
Glyma.11G232100
Glyma.11G232200
Glyma.11G232300
Glyma.11G232400
Glyma.11G232500
Glyma.11G232600
Glyma.11G232700
Glyma.11G232900
Glyma.11G233000
Glyma.11G233100
Glyma.11G233300
Glyma.11G233400
Glyma.11G233500
Glyma.11G233700
Glyma.11G233800
Glyma.11G233900
Glyma.11G234100
Glyma.11G234200
Glyma.11G234300
Glyma.11G234400
Glyma.11G234500
Glyma.11G234600
Glyma.11G234700
Glyma.11G234800
Glyma.11G234900
Glyma.11G235000
Glyma.11G235200
Glyma.11G235300
Glyma.11G235400
Glyma.11G235500
Glyma.11G235600
Glyma.11G235700
Glyma.11G235800
Glyma.11G236100
Glyma.11G236200
Glyma.11G236300
Glyma.11G236400
Glyma.11G236500
Glyma.11G236600
Glyma.11G236700
Glyma.11G237000
Glyma.11G237200
Glyma.11G237400
Glyma.11G237500
Glyma.11G237600
Glyma.11G237700
Glyma.11G237800
Glyma.11G237900
Glyma.11G238000
Glyma.11G238100
Glyma.11G238200
Glyma.11G238300
Glyma.11G238400
Glyma.11G238700
Glyma.11G238800
Glyma.11G239200
Glyma.11G239300
Glyma.11G239400
Glyma.11G239500
Glyma.11G239600
Glyma.11G239700
Glyma.11G239800
Glyma.11G239900
Glyma.11G240000
Glyma.11G240100
Glyma.11G240200
Glyma.11G240300
Glyma.11G240400
Glyma.11G240500
Glyma.11G240600
Glyma.11G240900
Glyma.11G241000
Glyma.11G241200
Glyma.11G241300
Glyma.11G241400
Glyma.11G241500
Glyma.11G241700
Glyma.11G241800
Glyma.11G242000
Glyma.11G242100
Glyma.11G242200
Glyma.11G242300
Glyma.11G242400
Glyma.11G242500
Glyma.11G242700
Glyma.11G242900
Glyma.11G243000
Glyma.11G243100
Glyma.11G243200
Glyma.11G243300
Glyma.11G243400
Glyma.11G243500
Glyma.11G243600
Glyma.11G243700
Glyma.11G243800
Glyma.11G243900
Glyma.11G244000
Glyma.11G244100
Glyma.11G244200
Glyma.11G244300
Glyma.11G244400
Glyma.11G244500
Glyma.11G244600
Glyma.11G244700
Glyma.11G244900
Glyma.11G245000
Glyma.11G245100
Glyma.11G245300
Glyma.11G245400
Glyma.11G245500
Glyma.11G245600
Glyma.11G245800
Glyma.11G246000
Glyma.11G246100
Glyma.11G246200
Glyma.11G246400
Glyma.11G246500
Glyma.11G246600
Glyma.11G246700
Glyma.11G246900
Glyma.11G247000
Glyma.11G247300
Glyma.11G247400
Glyma.11G247500
Glyma.11G247600
Glyma.11G247700
Glyma.11G247800
Glyma.11G247900
Glyma.11G248000
Glyma.11G248100
Glyma.11G248200
Glyma.11G248300
Glyma.11G248400
Glyma.11G248500
Glyma.11G248700
Glyma.11G248900
Glyma.11G249000
Glyma.11G249100
Glyma.11G249200
Glyma.11G249300
Glyma.11G249500
Glyma.11G249600
Glyma.11G249700
Glyma.11G249800
Glyma.11G249900
Glyma.11G250000
Glyma.11G250100
Glyma.11G250200
Glyma.11G250300
Glyma.11G250400
Glyma.11G250500
Glyma.11G250600
Glyma.11G250700
Glyma.11G250800
Glyma.11G250900
Glyma.11G251000
Glyma.11G251100
Glyma.11G251300
Glyma.11G251500
Glyma.11G251600
Glyma.11G251700
Glyma.11G251800
Glyma.11G251900
Glyma.11G252000
Glyma.11G252100
Glyma.11G252200
Glyma.11G252300
Glyma.11G252400
Glyma.11G252500
Glyma.11G252600
Glyma.11G252700
Glyma.11G252900
Glyma.11G253000
Glyma.11G253100
Glyma.11G253200
Glyma.11G253300
Glyma.11G253400
Glyma.11G253500
Glyma.11G253700
Glyma.11G253800
Glyma.11G253900
Glyma.11G254000
Glyma.11G254100
Glyma.11G254200
Glyma.11G254300
Glyma.11G254400
Glyma.11G254500
Glyma.11G254600
Glyma.11G254700
Glyma.11G254900
Glyma.11G255000
Glyma.11G255200
Glyma.11G255300
Glyma.11G255400
Glyma.11G255500
Glyma.11G255600
Glyma.11G255800
Glyma.11G256000
Glyma.11G256100
Glyma.11G256200
Glyma.11G256300
Glyma.11G256500
Glyma.11G256600
Glyma.11G256700
Glyma.11G256800
Glyma.11G257000
Glyma.12G000300
Glyma.12G000500
Glyma.12G000700
Glyma.12G000800
Glyma.12G000900
Glyma.12G001000
Glyma.12G001200
Glyma.12G001300
Glyma.12G001400
Glyma.12G001500
Glyma.12G001700
Glyma.12G001800
Glyma.12G001900
Glyma.12G002000
Glyma.12G002100
Glyma.12G002200
Glyma.12G002300
Glyma.12G002400
Glyma.12G002500
Glyma.12G002600
Glyma.12G002700
Glyma.12G002800
Glyma.12G002900
Glyma.12G003100
Glyma.12G003200
Glyma.12G003300
Glyma.12G003400
Glyma.12G003500
Glyma.12G003900
Glyma.12G004000
Glyma.12G004100
Glyma.12G004200
Glyma.12G004400
Glyma.12G004500
Glyma.12G004600
Glyma.12G004800
Glyma.12G005000
Glyma.12G005100
Glyma.12G005200
Glyma.12G005300
Glyma.12G005400
Glyma.12G005600
Glyma.12G005700
Glyma.12G005800
Glyma.12G005900
Glyma.12G006000
Glyma.12G006100
Glyma.12G006200
Glyma.12G006300
Glyma.12G006400
Glyma.12G006500
Glyma.12G006600
Glyma.12G006700
Glyma.12G006800
Glyma.12G007100
Glyma.12G007200
Glyma.12G007300
Glyma.12G007400
Glyma.12G007500
Glyma.12G007600
Glyma.12G007700
Glyma.12G007800
Glyma.12G007900
Glyma.12G008000
Glyma.12G008200
Glyma.12G008300
Glyma.12G008400
Glyma.12G008500
Glyma.12G008700
Glyma.12G008800
Glyma.12G009000
Glyma.12G009100
Glyma.12G009200
Glyma.12G009400
Glyma.12G009500
Glyma.12G009600
Glyma.12G009700
Glyma.12G009800
Glyma.12G009900
Glyma.12G010000
Glyma.12G010100
Glyma.12G010200
Glyma.12G010300
Glyma.12G010500
Glyma.12G010600
Glyma.12G010700
Glyma.12G010800
Glyma.12G010900
Glyma.12G011000
Glyma.12G011200
Glyma.12G011400
Glyma.12G011600
Glyma.12G011700
Glyma.12G011800
Glyma.12G011900
Glyma.12G012000
Glyma.12G012200
Glyma.12G012400
Glyma.12G012600
Glyma.12G012700
Glyma.12G012800
Glyma.12G012900
Glyma.12G013000
Glyma.12G013100
Glyma.12G013200
Glyma.12G013300
Glyma.12G013400
Glyma.12G013600
Glyma.12G013800
Glyma.12G013900
Glyma.12G014000
Glyma.12G014100
Glyma.12G014200
Glyma.12G014300
Glyma.12G014400
Glyma.12G014600
Glyma.12G014700
Glyma.12G014800
Glyma.12G014900
Glyma.12G015100
Glyma.12G015300
Glyma.12G015400
Glyma.12G015500
Glyma.12G015600
Glyma.12G015700
Glyma.12G015800
Glyma.12G015900
Glyma.12G016000
Glyma.12G016100
Glyma.12G016300
Glyma.12G016400
Glyma.12G016500
Glyma.12G016600
Glyma.12G016700
Glyma.12G016900
Glyma.12G017100
Glyma.12G017200
Glyma.12G017300
Glyma.12G017500
Glyma.12G017700
Glyma.12G017800
Glyma.12G017900
Glyma.12G018000
Glyma.12G018100
Glyma.12G018200
Glyma.12G018300
Glyma.12G018400
Glyma.12G018500
Glyma.12G018600
Glyma.12G018800
Glyma.12G018900
Glyma.12G019000
Glyma.12G019100
Glyma.12G019200
Glyma.12G019300
Glyma.12G019400
Glyma.12G019500
Glyma.12G019600
Glyma.12G019700
Glyma.12G019800
Glyma.12G019900
Glyma.12G020000
Glyma.12G020100
Glyma.12G020200
Glyma.12G020300
Glyma.12G020400
Glyma.12G020500
Glyma.12G020600
Glyma.12G020700
Glyma.12G020800
Glyma.12G020900
Glyma.12G021100
Glyma.12G021200
Glyma.12G021300
Glyma.12G021400
Glyma.12G021500
Glyma.12G021600
Glyma.12G021700
Glyma.12G021800
Glyma.12G021900
Glyma.12G022100
Glyma.12G022200
Glyma.12G022300
Glyma.12G022500
Glyma.12G022600
Glyma.12G022700
Glyma.12G022800
Glyma.12G023200
Glyma.12G023300
Glyma.12G023400
Glyma.12G023500
Glyma.12G023600
Glyma.12G023800
Glyma.12G023900
Glyma.12G024000
Glyma.12G024100
Glyma.12G024200
Glyma.12G024400
Glyma.12G024500
Glyma.12G024600
Glyma.12G024700
Glyma.12G024800
Glyma.12G025000
Glyma.12G025100
Glyma.12G025300
Glyma.12G025400
Glyma.12G025500
Glyma.12G025600
Glyma.12G025700
Glyma.12G025800
Glyma.12G026000
Glyma.12G026400
Glyma.12G026600
Glyma.12G026700
Glyma.12G026900
Glyma.12G027200
Glyma.12G027300
Glyma.12G027400
Glyma.12G027500
Glyma.12G027600
Glyma.12G027700
Glyma.12G027800
Glyma.12G027900
Glyma.12G028000
Glyma.12G028100
Glyma.12G028200
Glyma.12G028300
Glyma.12G028400
Glyma.12G028500
Glyma.12G028600
Glyma.12G028700
Glyma.12G028800
Glyma.12G028900
Glyma.12G029100
Glyma.12G029200
Glyma.12G029300
Glyma.12G029500
Glyma.12G029700
Glyma.12G029900
Glyma.12G030000
Glyma.12G030100
Glyma.12G030200
Glyma.12G030300
Glyma.12G030400
Glyma.12G030500
Glyma.12G030600
Glyma.12G030700
Glyma.12G030800
Glyma.12G030900
Glyma.12G031000
Glyma.12G031200
Glyma.12G031300
Glyma.12G031500
Glyma.12G031600
Glyma.12G031700
Glyma.12G031800
Glyma.12G032000
Glyma.12G032200
Glyma.12G032300
Glyma.12G032400
Glyma.12G032500
Glyma.12G032600
Glyma.12G032700
Glyma.12G032800
Glyma.12G032900
Glyma.12G033000
Glyma.12G033100
Glyma.12G033300
Glyma.12G033400
Glyma.12G033500
Glyma.12G033600
Glyma.12G033700
Glyma.12G033800
Glyma.12G034100
Glyma.12G034200
Glyma.12G034600
Glyma.12G034800
Glyma.12G035000
Glyma.12G035100
Glyma.12G035200
Glyma.12G035300
Glyma.12G035400
Glyma.12G035600
Glyma.12G035700
Glyma.12G035800
Glyma.12G035900
Glyma.12G036000
Glyma.12G036200
Glyma.12G036400
Glyma.12G036600
Glyma.12G036700
Glyma.12G036800
Glyma.12G036900
Glyma.12G037000
Glyma.12G037100
Glyma.12G037200
Glyma.12G037300
Glyma.12G037400
Glyma.12G037500
Glyma.12G037700
Glyma.12G038100
Glyma.12G038200
Glyma.12G038600
Glyma.12G038700
Glyma.12G038800
Glyma.12G038900
Glyma.12G039000
Glyma.12G039200
Glyma.12G039300
Glyma.12G039400
Glyma.12G039500
Glyma.12G039600
Glyma.12G039900
Glyma.12G040000
Glyma.12G040100
Glyma.12G040200
Glyma.12G040300
Glyma.12G040400
Glyma.12G040500
Glyma.12G040600
Glyma.12G040800
Glyma.12G041000
Glyma.12G041100
Glyma.12G041200
Glyma.12G041300
Glyma.12G041600
Glyma.12G041700
Glyma.12G041800
Glyma.12G042100
Glyma.12G042200
Glyma.12G042300
Glyma.12G042400
Glyma.12G042500
Glyma.12G042600
Glyma.12G042800
Glyma.12G042900
Glyma.12G043000
Glyma.12G043100
Glyma.12G043200
Glyma.12G043400
Glyma.12G043500
Glyma.12G043600
Glyma.12G043700
Glyma.12G043900
Glyma.12G044000
Glyma.12G044100
Glyma.12G044200
Glyma.12G044300
Glyma.12G044400
Glyma.12G044500
Glyma.12G044600
Glyma.12G044700
Glyma.12G044900
Glyma.12G045000
Glyma.12G045200
Glyma.12G045300
Glyma.12G045400
Glyma.12G045500
Glyma.12G045700
Glyma.12G045800
Glyma.12G046000
Glyma.12G046200
Glyma.12G046300
Glyma.12G046400
Glyma.12G046700
Glyma.12G046800
Glyma.12G046900
Glyma.12G047000
Glyma.12G047200
Glyma.12G047300
Glyma.12G047400
Glyma.12G047500
Glyma.12G047600
Glyma.12G047700
Glyma.12G047800
Glyma.12G047900
Glyma.12G048000
Glyma.12G048200
Glyma.12G048400
Glyma.12G048500
Glyma.12G048600
Glyma.12G048900
Glyma.12G049000
Glyma.12G049200
Glyma.12G049300
Glyma.12G049400
Glyma.12G049500
Glyma.12G049600
Glyma.12G049700
Glyma.12G049900
Glyma.12G050000
Glyma.12G050200
Glyma.12G050300
Glyma.12G050500
Glyma.12G050600
Glyma.12G050700
Glyma.12G050800
Glyma.12G050900
Glyma.12G051000
Glyma.12G051100
Glyma.12G051200
Glyma.12G051500
Glyma.12G051600
Glyma.12G051700
Glyma.12G051800
Glyma.12G051900
Glyma.12G052000
Glyma.12G052100
Glyma.12G052200
Glyma.12G052300
Glyma.12G052400
Glyma.12G052500
Glyma.12G052600
Glyma.12G052700
Glyma.12G052800
Glyma.12G053000
Glyma.12G053200
Glyma.12G053400
Glyma.12G053500
Glyma.12G053700
Glyma.12G053800
Glyma.12G053900
Glyma.12G054000
Glyma.12G054100
Glyma.12G054200
Glyma.12G054300
Glyma.12G054400
Glyma.12G054500
Glyma.12G054700
Glyma.12G054900
Glyma.12G055000
Glyma.12G055100
Glyma.12G055200
Glyma.12G055300
Glyma.12G055400
Glyma.12G055500
Glyma.12G055600
Glyma.12G055800
Glyma.12G055900
Glyma.12G056000
Glyma.12G056300
Glyma.12G056500
Glyma.12G056600
Glyma.12G056700
Glyma.12G056800
Glyma.12G057100
Glyma.12G057200
Glyma.12G057300
Glyma.12G057400
Glyma.12G057500
Glyma.12G057600
Glyma.12G057700
Glyma.12G057800
Glyma.12G057900
Glyma.12G058000
Glyma.12G058100
Glyma.12G058200
Glyma.12G058400
Glyma.12G058500
Glyma.12G058600
Glyma.12G058700
Glyma.12G058900
Glyma.12G059000
Glyma.12G059100
Glyma.12G059600
Glyma.12G059700
Glyma.12G059800
Glyma.12G059900
Glyma.12G060000
Glyma.12G060200
Glyma.12G060400
Glyma.12G060500
Glyma.12G060600
Glyma.12G060700
Glyma.12G060900
Glyma.12G061000
Glyma.12G061200
Glyma.12G061300
Glyma.12G061400
Glyma.12G061500
Glyma.12G061600
Glyma.12G061700
Glyma.12G061900
Glyma.12G062100
Glyma.12G062200
Glyma.12G062300
Glyma.12G062400
Glyma.12G062500
Glyma.12G062600
Glyma.12G062700
Glyma.12G062800
Glyma.12G062900
Glyma.12G063000
Glyma.12G063100
Glyma.12G063200
Glyma.12G063400
Glyma.12G063600
Glyma.12G063700
Glyma.12G063800
Glyma.12G063900
Glyma.12G064000
Glyma.12G064100
Glyma.12G064200
Glyma.12G064300
Glyma.12G064400
Glyma.12G064500
Glyma.12G064600
Glyma.12G064700
Glyma.12G064800
Glyma.12G064900
Glyma.12G065000
Glyma.12G065100
Glyma.12G065200
Glyma.12G065400
Glyma.12G065500
Glyma.12G065600
Glyma.12G065700
Glyma.12G065900
Glyma.12G066000
Glyma.12G066300
Glyma.12G066500
Glyma.12G066700
Glyma.12G066800
Glyma.12G066900
Glyma.12G067000
Glyma.12G067300
Glyma.12G067400
Glyma.12G067500
Glyma.12G067600
Glyma.12G067700
Glyma.12G067800
Glyma.12G068000
Glyma.12G068100
Glyma.12G068300
Glyma.12G068500
Glyma.12G068700
Glyma.12G068900
Glyma.12G069000
Glyma.12G069100
Glyma.12G069300
Glyma.12G069400
Glyma.12G069500
Glyma.12G069600
Glyma.12G069700
Glyma.12G069800
Glyma.12G070000
Glyma.12G070100
Glyma.12G070200
Glyma.12G070300
Glyma.12G070400
Glyma.12G070500
Glyma.12G070600
Glyma.12G070700
Glyma.12G071000
Glyma.12G071100
Glyma.12G071200
Glyma.12G071300
Glyma.12G071400
Glyma.12G071500
Glyma.12G071700
Glyma.12G071800
Glyma.12G072000
Glyma.12G072100
Glyma.12G072200
Glyma.12G072400
Glyma.12G072500
Glyma.12G072600
Glyma.12G072700
Glyma.12G072800
Glyma.12G072900
Glyma.12G073000
Glyma.12G073100
Glyma.12G073200
Glyma.12G073300
Glyma.12G073500
Glyma.12G073700
Glyma.12G073900
Glyma.12G074000
Glyma.12G074100
Glyma.12G074200
Glyma.12G074300
Glyma.12G074400
Glyma.12G074500
Glyma.12G074600
Glyma.12G074700
Glyma.12G074800
Glyma.12G074900
Glyma.12G075000
Glyma.12G075100
Glyma.12G075200
Glyma.12G075300
Glyma.12G075400
Glyma.12G075500
Glyma.12G075600
Glyma.12G075700
Glyma.12G075800
Glyma.12G075900
Glyma.12G076100
Glyma.12G076200
Glyma.12G076400
Glyma.12G076700
Glyma.12G076800
Glyma.12G076900
Glyma.12G077300
Glyma.12G077400
Glyma.12G077500
Glyma.12G077600
Glyma.12G077700
Glyma.12G077800
Glyma.12G077900
Glyma.12G078100
Glyma.12G078200
Glyma.12G078400
Glyma.12G078500
Glyma.12G078800
Glyma.12G078900
Glyma.12G079000
Glyma.12G079100
Glyma.12G079400
Glyma.12G079500
Glyma.12G079700
Glyma.12G079800
Glyma.12G079900
Glyma.12G080000
Glyma.12G080100
Glyma.12G080300
Glyma.12G080600
Glyma.12G080700
Glyma.12G080800
Glyma.12G080900
Glyma.12G081000
Glyma.12G081300
Glyma.12G081400
Glyma.12G081500
Glyma.12G081900
Glyma.12G082100
Glyma.12G082200
Glyma.12G082300
Glyma.12G082400
Glyma.12G082600
Glyma.12G082800
Glyma.12G083000
Glyma.12G083100
Glyma.12G083200
Glyma.12G083300
Glyma.12G083600
Glyma.12G083800
Glyma.12G084100
Glyma.12G084300
Glyma.12G084400
Glyma.12G084500
Glyma.12G084600
Glyma.12G084700
Glyma.12G084900
Glyma.12G085100
Glyma.12G085400
Glyma.12G085500
Glyma.12G085600
Glyma.12G085800
Glyma.12G085900
Glyma.12G086000
Glyma.12G086100
Glyma.12G086200
Glyma.12G086500
Glyma.12G086600
Glyma.12G086700
Glyma.12G086800
Glyma.12G086900
Glyma.12G087000
Glyma.12G087100
Glyma.12G087200
Glyma.12G087300
Glyma.12G087400
Glyma.12G087600
Glyma.12G087700
Glyma.12G087800
Glyma.12G087900
Glyma.12G088200
Glyma.12G088300
Glyma.12G088500
Glyma.12G088600
Glyma.12G088700
Glyma.12G088900
Glyma.12G089000
Glyma.12G089100
Glyma.12G089200
Glyma.12G089300
Glyma.12G089500
Glyma.12G089700
Glyma.12G089800
Glyma.12G089900
Glyma.12G090100
Glyma.12G090400
Glyma.12G090500
Glyma.12G090700
Glyma.12G091000
Glyma.12G091100
Glyma.12G091200
Glyma.12G091300
Glyma.12G091400
Glyma.12G091500
Glyma.12G091600
Glyma.12G091700
Glyma.12G091800
Glyma.12G091900
Glyma.12G092000
Glyma.12G092200
Glyma.12G092300
Glyma.12G092500
Glyma.12G092800
Glyma.12G092900
Glyma.12G093000
Glyma.12G093100
Glyma.12G093200
Glyma.12G093300
Glyma.12G093400
Glyma.12G093600
Glyma.12G093700
Glyma.12G093800
Glyma.12G093900
Glyma.12G094000
Glyma.12G094100
Glyma.12G094200
Glyma.12G094500
Glyma.12G094800
Glyma.12G094900
Glyma.12G095200
Glyma.12G095300
Glyma.12G095400
Glyma.12G095500
Glyma.12G095700
Glyma.12G095800
Glyma.12G095900
Glyma.12G096000
Glyma.12G096100
Glyma.12G096200
Glyma.12G096300
Glyma.12G096500
Glyma.12G096600
Glyma.12G096700
Glyma.12G096800
Glyma.12G096900
Glyma.12G097100
Glyma.12G097200
Glyma.12G097500
Glyma.12G097700
Glyma.12G097800
Glyma.12G098000
Glyma.12G098100
Glyma.12G098200
Glyma.12G098300
Glyma.12G098400
Glyma.12G098600
Glyma.12G098700
Glyma.12G098800
Glyma.12G098900
Glyma.12G099000
Glyma.12G099100
Glyma.12G099200
Glyma.12G099300
Glyma.12G099500
Glyma.12G099700
Glyma.12G099800
Glyma.12G099900
Glyma.12G100100
Glyma.12G100300
Glyma.12G100400
Glyma.12G100600
Glyma.12G100700
Glyma.12G100900
Glyma.12G101200
Glyma.12G101300
Glyma.12G101400
Glyma.12G101500
Glyma.12G101600
Glyma.12G101800
Glyma.12G102300
Glyma.12G102400
Glyma.12G102600
Glyma.12G102800
Glyma.12G102900
Glyma.12G103000
Glyma.12G103100
Glyma.12G103200
Glyma.12G103300
Glyma.12G103400
Glyma.12G103500
Glyma.12G103600
Glyma.12G103800
Glyma.12G103900
Glyma.12G104000
Glyma.12G104100
Glyma.12G104200
Glyma.12G104600
Glyma.12G104800
Glyma.12G105000
Glyma.12G105400
Glyma.12G105700
Glyma.12G105800
Glyma.12G105900
Glyma.12G106600
Glyma.12G106800
Glyma.12G106900
Glyma.12G107000
Glyma.12G107100
Glyma.12G107500
Glyma.12G107600
Glyma.12G107700
Glyma.12G108000
Glyma.12G108100
Glyma.12G108200
Glyma.12G108400
Glyma.12G108500
Glyma.12G108900
Glyma.12G109300
Glyma.12G109500
Glyma.12G109600
Glyma.12G109700
Glyma.12G109800
Glyma.12G110100
Glyma.12G110500
Glyma.12G110600
Glyma.12G110700
Glyma.12G111000
Glyma.12G111100
Glyma.12G111200
Glyma.12G111400
Glyma.12G111700
Glyma.12G111800
Glyma.12G112000
Glyma.12G112100
Glyma.12G112200
Glyma.12G112500
Glyma.12G112600
Glyma.12G112900
Glyma.12G113200
Glyma.12G113300
Glyma.12G113400
Glyma.12G113500
Glyma.12G113700
Glyma.12G113800
Glyma.12G113900
Glyma.12G114000
Glyma.12G114200
Glyma.12G114300
Glyma.12G114500
Glyma.12G114600
Glyma.12G114900
Glyma.12G115400
Glyma.12G115600
Glyma.12G115800
Glyma.12G116000
Glyma.12G116100
Glyma.12G116200
Glyma.12G116300
Glyma.12G116400
Glyma.12G116500
Glyma.12G116700
Glyma.12G116800
Glyma.12G117000
Glyma.12G117400
Glyma.12G117500
Glyma.12G117600
Glyma.12G117700
Glyma.12G117800
Glyma.12G117900
Glyma.12G118200
Glyma.12G118600
Glyma.12G118700
Glyma.12G118800
Glyma.12G119000
Glyma.12G119200
Glyma.12G119300
Glyma.12G119800
Glyma.12G119900
Glyma.12G120100
Glyma.12G120200
Glyma.12G120300
Glyma.12G120400
Glyma.12G120500
Glyma.12G120600
Glyma.12G120700
Glyma.12G120800
Glyma.12G120900
Glyma.12G121000
Glyma.12G121100
Glyma.12G121200
Glyma.12G121600
Glyma.12G121700
Glyma.12G122100
Glyma.12G122300
Glyma.12G122400
Glyma.12G122600
Glyma.12G122700
Glyma.12G122900
Glyma.12G125000
Glyma.12G125500
Glyma.12G127600
Glyma.12G128000
Glyma.12G128100
Glyma.12G128600
Glyma.12G128700
Glyma.12G128800
Glyma.12G128900
Glyma.12G129100
Glyma.12G129200
Glyma.12G129300
Glyma.12G129400
Glyma.12G129500
Glyma.12G129600
Glyma.12G129800
Glyma.12G129900
Glyma.12G130000
Glyma.12G130200
Glyma.12G131200
Glyma.12G131600
Glyma.12G131700
Glyma.12G131800
Glyma.12G131900
Glyma.12G132000
Glyma.12G132200
Glyma.12G132300
Glyma.12G132400
Glyma.12G132500
Glyma.12G132800
Glyma.12G132900
Glyma.12G133400
Glyma.12G133500
Glyma.12G133700
Glyma.12G133800
Glyma.12G134000
Glyma.12G134200
Glyma.12G134300
Glyma.12G134400
Glyma.12G134500
Glyma.12G134800
Glyma.12G135000
Glyma.12G135100
Glyma.12G135200
Glyma.12G135500
Glyma.12G135600
Glyma.12G135700
Glyma.12G136000
Glyma.12G136100
Glyma.12G136300
Glyma.12G136600
Glyma.12G136800
Glyma.12G136900
Glyma.12G137100
Glyma.12G137500
Glyma.12G137700
Glyma.12G138100
Glyma.12G138800
Glyma.12G139000
Glyma.12G139100
Glyma.12G139200
Glyma.12G139700
Glyma.12G139800
Glyma.12G139900
Glyma.12G140100
Glyma.12G140200
Glyma.12G140300
Glyma.12G141000
Glyma.12G141300
Glyma.12G141400
Glyma.12G141700
Glyma.12G141900
Glyma.12G142100
Glyma.12G142400
Glyma.12G142900
Glyma.12G143000
Glyma.12G143400
Glyma.12G143600
Glyma.12G143900
Glyma.12G144600
Glyma.12G144700
Glyma.12G145400
Glyma.12G145700
Glyma.12G145900
Glyma.12G146100
Glyma.12G146600
Glyma.12G146700
Glyma.12G147000
Glyma.12G147200
Glyma.12G147300
Glyma.12G147400
Glyma.12G147500
Glyma.12G147600
Glyma.12G147700
Glyma.12G147900
Glyma.12G148100
Glyma.12G148200
Glyma.12G148300
Glyma.12G148400
Glyma.12G148500
Glyma.12G148600
Glyma.12G148900
Glyma.12G149100
Glyma.12G149500
Glyma.12G150300
Glyma.12G150500
Glyma.12G150700
Glyma.12G150800
Glyma.12G150900
Glyma.12G151100
Glyma.12G151200
Glyma.12G151400
Glyma.12G151500
Glyma.12G152100
Glyma.12G152300
Glyma.12G152500
Glyma.12G152600
Glyma.12G152700
Glyma.12G153600
Glyma.12G154300
Glyma.12G154400
Glyma.12G154500
Glyma.12G154600
Glyma.12G154700
Glyma.12G155200
Glyma.12G155300
Glyma.12G155400
Glyma.12G155500
Glyma.12G155700
Glyma.12G155800
Glyma.12G155900
Glyma.12G156100
Glyma.12G156200
Glyma.12G156300
Glyma.12G156600
Glyma.12G156800
Glyma.12G156900
Glyma.12G157500
Glyma.12G157600
Glyma.12G157700
Glyma.12G158000
Glyma.12G158500
Glyma.12G158600
Glyma.12G158800
Glyma.12G158900
Glyma.12G159000
Glyma.12G159300
Glyma.12G159600
Glyma.12G159800
Glyma.12G160300
Glyma.12G160400
Glyma.12G160500
Glyma.12G160700
Glyma.12G160800
Glyma.12G161000
Glyma.12G161200
Glyma.12G161300
Glyma.12G161400
Glyma.12G161500
Glyma.12G161600
Glyma.12G161700
Glyma.12G162300
Glyma.12G162700
Glyma.12G162800
Glyma.12G163000
Glyma.12G163500
Glyma.12G163600
Glyma.12G163700
Glyma.12G163800
Glyma.12G164000
Glyma.12G164100
Glyma.12G164200
Glyma.12G164300
Glyma.12G164500
Glyma.12G164700
Glyma.12G164800
Glyma.12G165000
Glyma.12G165200
Glyma.12G165300
Glyma.12G165400
Glyma.12G165500
Glyma.12G165600
Glyma.12G165700
Glyma.12G165900
Glyma.12G166100
Glyma.12G166200
Glyma.12G166400
Glyma.12G166500
Glyma.12G166600
Glyma.12G166900
Glyma.12G167000
Glyma.12G167200
Glyma.12G167300
Glyma.12G167400
Glyma.12G167500
Glyma.12G167600
Glyma.12G167700
Glyma.12G167800
Glyma.12G168000
Glyma.12G168100
Glyma.12G168200
Glyma.12G168300
Glyma.12G168400
Glyma.12G168500
Glyma.12G168800
Glyma.12G168900
Glyma.12G169200
Glyma.12G169400
Glyma.12G169500
Glyma.12G169600
Glyma.12G169700
Glyma.12G169800
Glyma.12G170000
Glyma.12G170100
Glyma.12G170300
Glyma.12G170400
Glyma.12G170500
Glyma.12G170700
Glyma.12G170900
Glyma.12G171000
Glyma.12G171400
Glyma.12G171500
Glyma.12G171700
Glyma.12G171900
Glyma.12G172100
Glyma.12G172200
Glyma.12G172300
Glyma.12G172500
Glyma.12G172600
Glyma.12G172800
Glyma.12G172900
Glyma.12G173200
Glyma.12G173300
Glyma.12G173500
Glyma.12G173600
Glyma.12G173700
Glyma.12G173800
Glyma.12G174000
Glyma.12G174100
Glyma.12G174200
Glyma.12G174400
Glyma.12G174700
Glyma.12G174800
Glyma.12G174900
Glyma.12G175000
Glyma.12G175300
Glyma.12G175400
Glyma.12G176100
Glyma.12G176200
Glyma.12G176400
Glyma.12G176500
Glyma.12G176900
Glyma.12G177000
Glyma.12G177100
Glyma.12G177200
Glyma.12G177300
Glyma.12G177500
Glyma.12G177600
Glyma.12G177700
Glyma.12G177800
Glyma.12G177900
Glyma.12G178000
Glyma.12G178100
Glyma.12G178200
Glyma.12G178300
Glyma.12G178500
Glyma.12G178600
Glyma.12G178700
Glyma.12G178800
Glyma.12G178900
Glyma.12G179100
Glyma.12G179200
Glyma.12G179300
Glyma.12G179400
Glyma.12G179600
Glyma.12G179700
Glyma.12G179800
Glyma.12G179900
Glyma.12G180000
Glyma.12G180200
Glyma.12G180300
Glyma.12G180400
Glyma.12G180500
Glyma.12G180600
Glyma.12G180700
Glyma.12G180800
Glyma.12G181100
Glyma.12G181200
Glyma.12G181300
Glyma.12G181400
Glyma.12G181500
Glyma.12G181600
Glyma.12G181700
Glyma.12G181800
Glyma.12G181900
Glyma.12G182000
Glyma.12G182100
Glyma.12G182300
Glyma.12G182500
Glyma.12G182600
Glyma.12G182700
Glyma.12G182800
Glyma.12G182900
Glyma.12G183000
Glyma.12G183100
Glyma.12G183200
Glyma.12G183300
Glyma.12G183400
Glyma.12G183500
Glyma.12G183700
Glyma.12G183800
Glyma.12G183900
Glyma.12G184000
Glyma.12G184100
Glyma.12G184200
Glyma.12G184300
Glyma.12G184400
Glyma.12G184500
Glyma.12G184600
Glyma.12G184700
Glyma.12G184800
Glyma.12G184900
Glyma.12G185200
Glyma.12G185400
Glyma.12G185500
Glyma.12G185600
Glyma.12G185700
Glyma.12G185900
Glyma.12G186000
Glyma.12G186200
Glyma.12G186400
Glyma.12G186500
Glyma.12G186600
Glyma.12G186700
Glyma.12G186800
Glyma.12G186900
Glyma.12G187000
Glyma.12G187100
Glyma.12G187200
Glyma.12G187400
Glyma.12G187600
Glyma.12G187700
Glyma.12G187900
Glyma.12G188100
Glyma.12G188200
Glyma.12G188300
Glyma.12G188600
Glyma.12G188800
Glyma.12G188900
Glyma.12G189000
Glyma.12G189300
Glyma.12G189400
Glyma.12G189500
Glyma.12G189600
Glyma.12G189700
Glyma.12G189800
Glyma.12G189900
Glyma.12G190100
Glyma.12G190200
Glyma.12G190400
Glyma.12G190500
Glyma.12G190700
Glyma.12G190800
Glyma.12G190900
Glyma.12G191000
Glyma.12G191100
Glyma.12G191200
Glyma.12G191300
Glyma.12G191400
Glyma.12G191500
Glyma.12G191600
Glyma.12G191800
Glyma.12G191900
Glyma.12G192000
Glyma.12G192100
Glyma.12G192200
Glyma.12G192300
Glyma.12G192500
Glyma.12G192600
Glyma.12G192700
Glyma.12G192800
Glyma.12G192900
Glyma.12G193000
Glyma.12G193100
Glyma.12G193300
Glyma.12G193400
Glyma.12G193500
Glyma.12G193600
Glyma.12G193700
Glyma.12G193800
Glyma.12G194000
Glyma.12G194100
Glyma.12G194200
Glyma.12G194300
Glyma.12G194400
Glyma.12G194500
Glyma.12G194800
Glyma.12G195000
Glyma.12G195200
Glyma.12G195500
Glyma.12G195600
Glyma.12G195700
Glyma.12G195800
Glyma.12G195900
Glyma.12G196000
Glyma.12G196100
Glyma.12G196200
Glyma.12G196600
Glyma.12G196700
Glyma.12G196800
Glyma.12G196900
Glyma.12G197000
Glyma.12G197100
Glyma.12G197200
Glyma.12G197600
Glyma.12G197700
Glyma.12G197900
Glyma.12G198000
Glyma.12G198100
Glyma.12G198200
Glyma.12G198400
Glyma.12G198500
Glyma.12G198600
Glyma.12G198700
Glyma.12G198800
Glyma.12G199200
Glyma.12G199300
Glyma.12G199400
Glyma.12G199500
Glyma.12G199900
Glyma.12G200100
Glyma.12G200200
Glyma.12G200500
Glyma.12G200600
Glyma.12G200700
Glyma.12G200800
Glyma.12G200900
Glyma.12G201000
Glyma.12G201100
Glyma.12G201500
Glyma.12G201700
Glyma.12G201800
Glyma.12G201900
Glyma.12G202100
Glyma.12G202200
Glyma.12G202300
Glyma.12G202400
Glyma.12G202500
Glyma.12G202600
Glyma.12G203000
Glyma.12G203100
Glyma.12G203200
Glyma.12G203300
Glyma.12G203500
Glyma.12G203600
Glyma.12G203700
Glyma.12G203800
Glyma.12G203900
Glyma.12G204100
Glyma.12G204200
Glyma.12G204300
Glyma.12G204400
Glyma.12G204500
Glyma.12G204600
Glyma.12G204700
Glyma.12G204900
Glyma.12G205000
Glyma.12G205100
Glyma.12G205300
Glyma.12G205400
Glyma.12G205500
Glyma.12G205700
Glyma.12G205800
Glyma.12G205900
Glyma.12G206000
Glyma.12G206100
Glyma.12G206200
Glyma.12G206300
Glyma.12G206400
Glyma.12G206500
Glyma.12G206600
Glyma.12G206700
Glyma.12G206800
Glyma.12G206900
Glyma.12G207000
Glyma.12G207200
Glyma.12G207400
Glyma.12G207500
Glyma.12G207600
Glyma.12G207700
Glyma.12G207800
Glyma.12G207900
Glyma.12G208000
Glyma.12G208100
Glyma.12G208400
Glyma.12G208500
Glyma.12G208600
Glyma.12G208800
Glyma.12G208900
Glyma.12G209000
Glyma.12G209100
Glyma.12G209200
Glyma.12G209300
Glyma.12G209500
Glyma.12G209600
Glyma.12G209700
Glyma.12G209800
Glyma.12G209900
Glyma.12G210000
Glyma.12G210100
Glyma.12G210300
Glyma.12G210400
Glyma.12G210500
Glyma.12G210600
Glyma.12G210800
Glyma.12G210900
Glyma.12G211000
Glyma.12G211100
Glyma.12G211200
Glyma.12G211300
Glyma.12G211600
Glyma.12G211700
Glyma.12G211800
Glyma.12G211900
Glyma.12G212000
Glyma.12G212100
Glyma.12G212300
Glyma.12G212400
Glyma.12G212500
Glyma.12G212600
Glyma.12G212900
Glyma.12G213100
Glyma.12G213200
Glyma.12G213300
Glyma.12G213500
Glyma.12G213700
Glyma.12G214100
Glyma.12G214200
Glyma.12G214300
Glyma.12G214500
Glyma.12G214600
Glyma.12G214700
Glyma.12G214800
Glyma.12G214900
Glyma.12G215000
Glyma.12G215100
Glyma.12G215200
Glyma.12G215300
Glyma.12G215500
Glyma.12G215700
Glyma.12G215800
Glyma.12G215900
Glyma.12G216000
Glyma.12G216100
Glyma.12G216300
Glyma.12G216400
Glyma.12G216500
Glyma.12G216800
Glyma.12G216900
Glyma.12G217200
Glyma.12G217300
Glyma.12G217400
Glyma.12G217500
Glyma.12G217700
Glyma.12G217900
Glyma.12G218000
Glyma.12G218100
Glyma.12G218200
Glyma.12G218300
Glyma.12G218700
Glyma.12G218800
Glyma.12G218900
Glyma.12G219000
Glyma.12G219100
Glyma.12G219300
Glyma.12G219400
Glyma.12G219500
Glyma.12G219600
Glyma.12G219700
Glyma.12G219800
Glyma.12G220000
Glyma.12G220200
Glyma.12G220300
Glyma.12G220400
Glyma.12G220500
Glyma.12G220600
Glyma.12G220900
Glyma.12G221000
Glyma.12G221100
Glyma.12G221200
Glyma.12G221400
Glyma.12G221500
Glyma.12G221800
Glyma.12G221900
Glyma.12G222000
Glyma.12G222100
Glyma.12G222200
Glyma.12G222300
Glyma.12G222400
Glyma.12G222500
Glyma.12G222600
Glyma.12G222700
Glyma.12G222900
Glyma.12G223000
Glyma.12G223100
Glyma.12G223200
Glyma.12G223300
Glyma.12G223400
Glyma.12G223500
Glyma.12G223600
Glyma.12G224000
Glyma.12G224100
Glyma.12G224200
Glyma.12G224400
Glyma.12G224500
Glyma.12G224600
Glyma.12G224700
Glyma.12G224800
Glyma.12G224900
Glyma.12G225000
Glyma.12G225100
Glyma.12G225200
Glyma.12G225300
Glyma.12G225400
Glyma.12G225500
Glyma.12G225700
Glyma.12G225800
Glyma.12G225900
Glyma.12G226000
Glyma.12G226100
Glyma.12G226200
Glyma.12G226300
Glyma.12G226400
Glyma.12G226500
Glyma.12G226600
Glyma.12G226700
Glyma.12G226900
Glyma.12G227000
Glyma.12G227100
Glyma.12G227200
Glyma.12G227300
Glyma.12G227400
Glyma.12G227500
Glyma.12G227600
Glyma.12G227700
Glyma.12G227800
Glyma.12G227900
Glyma.12G228100
Glyma.12G228200
Glyma.12G228300
Glyma.12G228400
Glyma.12G228600
Glyma.12G228700
Glyma.12G228800
Glyma.12G228900
Glyma.12G229000
Glyma.12G229200
Glyma.12G229300
Glyma.12G229400
Glyma.12G229500
Glyma.12G229700
Glyma.12G229800
Glyma.12G229900
Glyma.12G230000
Glyma.12G230100
Glyma.12G230200
Glyma.12G230300
Glyma.12G230400
Glyma.12G230600
Glyma.12G230800
Glyma.12G230900
Glyma.12G231100
Glyma.12G231200
Glyma.12G231300
Glyma.12G231400
Glyma.12G231500
Glyma.12G231600
Glyma.12G231700
Glyma.12G231800
Glyma.12G231900
Glyma.12G232000
Glyma.12G232100
Glyma.12G232200
Glyma.12G232300
Glyma.12G232500
Glyma.12G232900
Glyma.12G233000
Glyma.12G233100
Glyma.12G233300
Glyma.12G233400
Glyma.12G233500
Glyma.12G233700
Glyma.12G233800
Glyma.12G233900
Glyma.12G234000
Glyma.12G234200
Glyma.12G234300
Glyma.12G234500
Glyma.12G234700
Glyma.12G234800
Glyma.12G235000
Glyma.12G235100
Glyma.12G235300
Glyma.12G235500
Glyma.12G235600
Glyma.12G235700
Glyma.12G235900
Glyma.12G236000
Glyma.12G236100
Glyma.12G236300
Glyma.12G236400
Glyma.12G236500
Glyma.12G236600
Glyma.12G236700
Glyma.12G236800
Glyma.12G236900
Glyma.12G237000
Glyma.12G237300
Glyma.12G237600
Glyma.12G237700
Glyma.12G237800
Glyma.12G238000
Glyma.12G238100
Glyma.12G238200
Glyma.12G238300
Glyma.12G238400
Glyma.12G238500
Glyma.12G238600
Glyma.12G238700
Glyma.12G238800
Glyma.12G238900
Glyma.12G239100
Glyma.12G239400
Glyma.12G239500
Glyma.12G239700
Glyma.12G239900
Glyma.12G240000
Glyma.12G240100
Glyma.12G240400
Glyma.12G240600
Glyma.12G240700
Glyma.12G240800
Glyma.12G240900
Glyma.12G241000
Glyma.12G241100
Glyma.12G241200
Glyma.12G241300
Glyma.12G241400
Glyma.12G241500
Glyma.12G241600
Glyma.12G241700
Glyma.12G241800
Glyma.12G241900
Glyma.12G242000
Glyma.12G242200
Glyma.12G242300
Glyma.12G242500
Glyma.13G000200
Glyma.13G000500
Glyma.13G000600
Glyma.13G000800
Glyma.13G001000
Glyma.13G001100
Glyma.13G001200
Glyma.13G001500
Glyma.13G001800
Glyma.13G001900
Glyma.13G002000
Glyma.13G002100
Glyma.13G002200
Glyma.13G002400
Glyma.13G002500
Glyma.13G002700
Glyma.13G002800
Glyma.13G003000
Glyma.13G003200
Glyma.13G003400
Glyma.13G003700
Glyma.13G003800
Glyma.13G003900
Glyma.13G004000
Glyma.13G004100
Glyma.13G004200
Glyma.13G004400
Glyma.13G004600
Glyma.13G004800
Glyma.13G005100
Glyma.13G005300
Glyma.13G005500
Glyma.13G005800
Glyma.13G006200
Glyma.13G006700
Glyma.13G007200
Glyma.13G007400
Glyma.13G008000
Glyma.13G008200
Glyma.13G008300
Glyma.13G008500
Glyma.13G008600
Glyma.13G008900
Glyma.13G009100
Glyma.13G009300
Glyma.13G009500
Glyma.13G009700
Glyma.13G009800
Glyma.13G010100
Glyma.13G010200
Glyma.13G010500
Glyma.13G010700
Glyma.13G011200
Glyma.13G011500
Glyma.13G011600
Glyma.13G011700
Glyma.13G011900
Glyma.13G012100
Glyma.13G012200
Glyma.13G012400
Glyma.13G012500
Glyma.13G012700
Glyma.13G012900
Glyma.13G013100
Glyma.13G013500
Glyma.13G013600
Glyma.13G013800
Glyma.13G013900
Glyma.13G014100
Glyma.13G014200
Glyma.13G014500
Glyma.13G015000
Glyma.13G015400
Glyma.13G015700
Glyma.13G016400
Glyma.13G016600
Glyma.13G016700
Glyma.13G017200
Glyma.13G017500
Glyma.13G018000
Glyma.13G018200
Glyma.13G019700
Glyma.13G019800
Glyma.13G019900
Glyma.13G020000
Glyma.13G020100
Glyma.13G020800
Glyma.13G020900
Glyma.13G021100
Glyma.13G021200
Glyma.13G021500
Glyma.13G021600
Glyma.13G021800
Glyma.13G022200
Glyma.13G022300
Glyma.13G022700
Glyma.13G023200
Glyma.13G023300
Glyma.13G023600
Glyma.13G023700
Glyma.13G023900
Glyma.13G024100
Glyma.13G024200
Glyma.13G025500
Glyma.13G025700
Glyma.13G025800
Glyma.13G025900
Glyma.13G026100
Glyma.13G026300
Glyma.13G026600
Glyma.13G026700
Glyma.13G026800
Glyma.13G026900
Glyma.13G027000
Glyma.13G027100
Glyma.13G027200
Glyma.13G027300
Glyma.13G027600
Glyma.13G027700
Glyma.13G027800
Glyma.13G028000
Glyma.13G028200
Glyma.13G028400
Glyma.13G029000
Glyma.13G029200
Glyma.13G029700
Glyma.13G029900
Glyma.13G030100
Glyma.13G030200
Glyma.13G030300
Glyma.13G030400
Glyma.13G030500
Glyma.13G030600
Glyma.13G030700
Glyma.13G030900
Glyma.13G031100
Glyma.13G031200
Glyma.13G031300
Glyma.13G031500
Glyma.13G031600
Glyma.13G031800
Glyma.13G032000
Glyma.13G032100
Glyma.13G032300
Glyma.13G032400
Glyma.13G032500
Glyma.13G032600
Glyma.13G032700
Glyma.13G033200
Glyma.13G033400
Glyma.13G033500
Glyma.13G033900
Glyma.13G034100
Glyma.13G034200
Glyma.13G034500
Glyma.13G034600
Glyma.13G034700
Glyma.13G034900
Glyma.13G035100
Glyma.13G035200
Glyma.13G035300
Glyma.13G035400
Glyma.13G035500
Glyma.13G035600
Glyma.13G035700
Glyma.13G035800
Glyma.13G035900
Glyma.13G036000
Glyma.13G036100
Glyma.13G036400
Glyma.13G036600
Glyma.13G036700
Glyma.13G036800
Glyma.13G037000
Glyma.13G037100
Glyma.13G037300
Glyma.13G037400
Glyma.13G037600
Glyma.13G037800
Glyma.13G038200
Glyma.13G038300
Glyma.13G038400
Glyma.13G038500
Glyma.13G038600
Glyma.13G038800
Glyma.13G038900
Glyma.13G039000
Glyma.13G039200
Glyma.13G039300
Glyma.13G039900
Glyma.13G040000
Glyma.13G040300
Glyma.13G040400
Glyma.13G040500
Glyma.13G040600
Glyma.13G040700
Glyma.13G041100
Glyma.13G041200
Glyma.13G041300
Glyma.13G041500
Glyma.13G041600
Glyma.13G041700
Glyma.13G041800
Glyma.13G042000
Glyma.13G042100
Glyma.13G042200
Glyma.13G042300
Glyma.13G042400
Glyma.13G042500
Glyma.13G042600
Glyma.13G042800
Glyma.13G043500
Glyma.13G043700
Glyma.13G043800
Glyma.13G043900
Glyma.13G044000
Glyma.13G044500
Glyma.13G044600
Glyma.13G044800
Glyma.13G044900
Glyma.13G045000
Glyma.13G045100
Glyma.13G045200
Glyma.13G045400
Glyma.13G045500
Glyma.13G045600
Glyma.13G045800
Glyma.13G045900
Glyma.13G046000
Glyma.13G046100
Glyma.13G046200
Glyma.13G046300
Glyma.13G046400
Glyma.13G046500
Glyma.13G046600
Glyma.13G046700
Glyma.13G046800
Glyma.13G046900
Glyma.13G047000
Glyma.13G047100
Glyma.13G047300
Glyma.13G047400
Glyma.13G047500
Glyma.13G047700
Glyma.13G047900
Glyma.13G048100
Glyma.13G048200
Glyma.13G048500
Glyma.13G048600
Glyma.13G048700
Glyma.13G048800
Glyma.13G049000
Glyma.13G049100
Glyma.13G049200
Glyma.13G049300
Glyma.13G049400
Glyma.13G049500
Glyma.13G049600
Glyma.13G049700
Glyma.13G049800
Glyma.13G049900
Glyma.13G050000
Glyma.13G050200
Glyma.13G050600
Glyma.13G050700
Glyma.13G050800
Glyma.13G050900
Glyma.13G051000
Glyma.13G051100
Glyma.13G051200
Glyma.13G051400
Glyma.13G051500
Glyma.13G051600
Glyma.13G051800
Glyma.13G051900
Glyma.13G052000
Glyma.13G052100
Glyma.13G052300
Glyma.13G052500
Glyma.13G052600
Glyma.13G052700
Glyma.13G053000
Glyma.13G053100
Glyma.13G053300
Glyma.13G053400
Glyma.13G053500
Glyma.13G053600
Glyma.13G053700
Glyma.13G053800
Glyma.13G054000
Glyma.13G054200
Glyma.13G054300
Glyma.13G054400
Glyma.13G054500
Glyma.13G054600
Glyma.13G054700
Glyma.13G054800
Glyma.13G054900
Glyma.13G055200
Glyma.13G055300
Glyma.13G055400
Glyma.13G055600
Glyma.13G055700
Glyma.13G056000
Glyma.13G056100
Glyma.13G056200
Glyma.13G056500
Glyma.13G056600
Glyma.13G056900
Glyma.13G057000
Glyma.13G057300
Glyma.13G057400
Glyma.13G057500
Glyma.13G057600
Glyma.13G057700
Glyma.13G057800
Glyma.13G058100
Glyma.13G058400
Glyma.13G058500
Glyma.13G058600
Glyma.13G058700
Glyma.13G058800
Glyma.13G058900
Glyma.13G059000
Glyma.13G059100
Glyma.13G059200
Glyma.13G059300
Glyma.13G059400
Glyma.13G059500
Glyma.13G059700
Glyma.13G059800
Glyma.13G060000
Glyma.13G060100
Glyma.13G060200
Glyma.13G060400
Glyma.13G060600
Glyma.13G060700
Glyma.13G060900
Glyma.13G061100
Glyma.13G061200
Glyma.13G061300
Glyma.13G061700
Glyma.13G061800
Glyma.13G061900
Glyma.13G062000
Glyma.13G062100
Glyma.13G062200
Glyma.13G062300
Glyma.13G062400
Glyma.13G062500
Glyma.13G062600
Glyma.13G062700
Glyma.13G062800
Glyma.13G062900
Glyma.13G063100
Glyma.13G063200
Glyma.13G063400
Glyma.13G063500
Glyma.13G063600
Glyma.13G063700
Glyma.13G063800
Glyma.13G064000
Glyma.13G064200
Glyma.13G064300
Glyma.13G064500
Glyma.13G064600
Glyma.13G064700
Glyma.13G064800
Glyma.13G064900
Glyma.13G065000
Glyma.13G065200
Glyma.13G065300
Glyma.13G065400
Glyma.13G065500
Glyma.13G065600
Glyma.13G065700
Glyma.13G065900
Glyma.13G066000
Glyma.13G066100
Glyma.13G066200
Glyma.13G066500
Glyma.13G066600
Glyma.13G066700
Glyma.13G066800
Glyma.13G066900
Glyma.13G067000
Glyma.13G067100
Glyma.13G067400
Glyma.13G067500
Glyma.13G067700
Glyma.13G067800
Glyma.13G067900
Glyma.13G068000
Glyma.13G068100
Glyma.13G068200
Glyma.13G068400
Glyma.13G068500
Glyma.13G068600
Glyma.13G068800
Glyma.13G068900
Glyma.13G069000
Glyma.13G069100
Glyma.13G069200
Glyma.13G069300
Glyma.13G069400
Glyma.13G069500
Glyma.13G069600
Glyma.13G069800
Glyma.13G069900
Glyma.13G070100
Glyma.13G070200
Glyma.13G070300
Glyma.13G070400
Glyma.13G070500
Glyma.13G070700
Glyma.13G070800
Glyma.13G070900
Glyma.13G071300
Glyma.13G071400
Glyma.13G071600
Glyma.13G071800
Glyma.13G071900
Glyma.13G072000
Glyma.13G072100
Glyma.13G072300
Glyma.13G072500
Glyma.13G072600
Glyma.13G072700
Glyma.13G072800
Glyma.13G072900
Glyma.13G073200
Glyma.13G073400
Glyma.13G073500
Glyma.13G073600
Glyma.13G073800
Glyma.13G073900
Glyma.13G074500
Glyma.13G074600
Glyma.13G074700
Glyma.13G074800
Glyma.13G075000
Glyma.13G075100
Glyma.13G075200
Glyma.13G075300
Glyma.13G075600
Glyma.13G075700
Glyma.13G075800
Glyma.13G076100
Glyma.13G076300
Glyma.13G076600
Glyma.13G076700
Glyma.13G076800
Glyma.13G076900
Glyma.13G077000
Glyma.13G077100
Glyma.13G077200
Glyma.13G077300
Glyma.13G077800
Glyma.13G077900
Glyma.13G078000
Glyma.13G078100
Glyma.13G078400
Glyma.13G078500
Glyma.13G078800
Glyma.13G079000
Glyma.13G079200
Glyma.13G079700
Glyma.13G079800
Glyma.13G079900
Glyma.13G080000
Glyma.13G080100
Glyma.13G080300
Glyma.13G080400
Glyma.13G080500
Glyma.13G080800
Glyma.13G080900
Glyma.13G081000
Glyma.13G081400
Glyma.13G081500
Glyma.13G081600
Glyma.13G081700
Glyma.13G081900
Glyma.13G082100
Glyma.13G082200
Glyma.13G082300
Glyma.13G082400
Glyma.13G082600
Glyma.13G082700
Glyma.13G083000
Glyma.13G083100
Glyma.13G083300
Glyma.13G083400
Glyma.13G083700
Glyma.13G084000
Glyma.13G084100
Glyma.13G084300
Glyma.13G084600
Glyma.13G084700
Glyma.13G084800
Glyma.13G085000
Glyma.13G085100
Glyma.13G085400
Glyma.13G085700
Glyma.13G085800
Glyma.13G085900
Glyma.13G086000
Glyma.13G086200
Glyma.13G086300
Glyma.13G086400
Glyma.13G086700
Glyma.13G087000
Glyma.13G087100
Glyma.13G087200
Glyma.13G087300
Glyma.13G087400
Glyma.13G087500
Glyma.13G087700
Glyma.13G087800
Glyma.13G087900
Glyma.13G088000
Glyma.13G088100
Glyma.13G088200
Glyma.13G088300
Glyma.13G088400
Glyma.13G088700
Glyma.13G088900
Glyma.13G089100
Glyma.13G089200
Glyma.13G089500
Glyma.13G089600
Glyma.13G089700
Glyma.13G089800
Glyma.13G090300
Glyma.13G090600
Glyma.13G090700
Glyma.13G090800
Glyma.13G090900
Glyma.13G091000
Glyma.13G091100
Glyma.13G091200
Glyma.13G091400
Glyma.13G091500
Glyma.13G091600
Glyma.13G091700
Glyma.13G091800
Glyma.13G091900
Glyma.13G092000
Glyma.13G092100
Glyma.13G092300
Glyma.13G092400
Glyma.13G092500
Glyma.13G092700
Glyma.13G092800
Glyma.13G092900
Glyma.13G093000
Glyma.13G093100
Glyma.13G093300
Glyma.13G093400
Glyma.13G093500
Glyma.13G093800
Glyma.13G094000
Glyma.13G094100
Glyma.13G094200
Glyma.13G094300
Glyma.13G094400
Glyma.13G094500
Glyma.13G094600
Glyma.13G094700
Glyma.13G094800
Glyma.13G094900
Glyma.13G095000
Glyma.13G095100
Glyma.13G095200
Glyma.13G095300
Glyma.13G095400
Glyma.13G095600
Glyma.13G095700
Glyma.13G095800
Glyma.13G096000
Glyma.13G096100
Glyma.13G096200
Glyma.13G096400
Glyma.13G096500
Glyma.13G096600
Glyma.13G096700
Glyma.13G096800
Glyma.13G096900
Glyma.13G097000
Glyma.13G097100
Glyma.13G097200
Glyma.13G097300
Glyma.13G097400
Glyma.13G097500
Glyma.13G097600
Glyma.13G097800
Glyma.13G097900
Glyma.13G098000
Glyma.13G098100
Glyma.13G098200
Glyma.13G098400
Glyma.13G098500
Glyma.13G098600
Glyma.13G098700
Glyma.13G098900
Glyma.13G099000
Glyma.13G099100
Glyma.13G099200
Glyma.13G099300
Glyma.13G099400
Glyma.13G099500
Glyma.13G099600
Glyma.13G099700
Glyma.13G099800
Glyma.13G100000
Glyma.13G100100
Glyma.13G100200
Glyma.13G100300
Glyma.13G100400
Glyma.13G100500
Glyma.13G100600
Glyma.13G100700
Glyma.13G100800
Glyma.13G100900
Glyma.13G101000
Glyma.13G101100
Glyma.13G101300
Glyma.13G101400
Glyma.13G101500
Glyma.13G101600
Glyma.13G101700
Glyma.13G101900
Glyma.13G102000
Glyma.13G102100
Glyma.13G102200
Glyma.13G102300
Glyma.13G102400
Glyma.13G102700
Glyma.13G102800
Glyma.13G102900
Glyma.13G103000
Glyma.13G103100
Glyma.13G103200
Glyma.13G103300
Glyma.13G103400
Glyma.13G103500
Glyma.13G103600
Glyma.13G103800
Glyma.13G103900
Glyma.13G104000
Glyma.13G104100
Glyma.13G104200
Glyma.13G104300
Glyma.13G104400
Glyma.13G104500
Glyma.13G104600
Glyma.13G104800
Glyma.13G105000
Glyma.13G105200
Glyma.13G105300
Glyma.13G105600
Glyma.13G105900
Glyma.13G106000
Glyma.13G106100
Glyma.13G106200
Glyma.13G106300
Glyma.13G106600
Glyma.13G106700
Glyma.13G106800
Glyma.13G106900
Glyma.13G107100
Glyma.13G107200
Glyma.13G107300
Glyma.13G107400
Glyma.13G107500
Glyma.13G107700
Glyma.13G107800
Glyma.13G107900
Glyma.13G108100
Glyma.13G108200
Glyma.13G108300
Glyma.13G108500
Glyma.13G108600
Glyma.13G108700
Glyma.13G108800
Glyma.13G109200
Glyma.13G109300
Glyma.13G109500
Glyma.13G109600
Glyma.13G109700
Glyma.13G109800
Glyma.13G110000
Glyma.13G110100
Glyma.13G110200
Glyma.13G110300
Glyma.13G110500
Glyma.13G110700
Glyma.13G110800
Glyma.13G110900
Glyma.13G111000
Glyma.13G111100
Glyma.13G111200
Glyma.13G111400
Glyma.13G111500
Glyma.13G111600
Glyma.13G111700
Glyma.13G111800
Glyma.13G111900
Glyma.13G112000
Glyma.13G112100
Glyma.13G112200
Glyma.13G112300
Glyma.13G112400
Glyma.13G112500
Glyma.13G112600
Glyma.13G112700
Glyma.13G112900
Glyma.13G113000
Glyma.13G113100
Glyma.13G113200
Glyma.13G113300
Glyma.13G113400
Glyma.13G113500
Glyma.13G113700
Glyma.13G113800
Glyma.13G113900
Glyma.13G114000
Glyma.13G114200
Glyma.13G114300
Glyma.13G114600
Glyma.13G114700
Glyma.13G114800
Glyma.13G114900
Glyma.13G115000
Glyma.13G115100
Glyma.13G115300
Glyma.13G115400
Glyma.13G115500
Glyma.13G115600
Glyma.13G115700
Glyma.13G115800
Glyma.13G115900
Glyma.13G116000
Glyma.13G116100
Glyma.13G116200
Glyma.13G116300
Glyma.13G116400
Glyma.13G116600
Glyma.13G116700
Glyma.13G116800
Glyma.13G117000
Glyma.13G117200
Glyma.13G117300
Glyma.13G117400
Glyma.13G117500
Glyma.13G117600
Glyma.13G117700
Glyma.13G117900
Glyma.13G118000
Glyma.13G118100
Glyma.13G118200
Glyma.13G118300
Glyma.13G118400
Glyma.13G118700
Glyma.13G118800
Glyma.13G118900
Glyma.13G119000
Glyma.13G119100
Glyma.13G119200
Glyma.13G119300
Glyma.13G119400
Glyma.13G119500
Glyma.13G119600
Glyma.13G119700
Glyma.13G119800
Glyma.13G119900
Glyma.13G120000
Glyma.13G120100
Glyma.13G120200
Glyma.13G120300
Glyma.13G120400
Glyma.13G120500
Glyma.13G120700
Glyma.13G121100
Glyma.13G121300
Glyma.13G121400
Glyma.13G121500
Glyma.13G121600
Glyma.13G121700
Glyma.13G121900
Glyma.13G122000
Glyma.13G122100
Glyma.13G122200
Glyma.13G122300
Glyma.13G122400
Glyma.13G122600
Glyma.13G123000
Glyma.13G123300
Glyma.13G123400
Glyma.13G123600
Glyma.13G123700
Glyma.13G123800
Glyma.13G124000
Glyma.13G124100
Glyma.13G124200
Glyma.13G124400
Glyma.13G124500
Glyma.13G124600
Glyma.13G124700
Glyma.13G124800
Glyma.13G125000
Glyma.13G125100
Glyma.13G125200
Glyma.13G125400
Glyma.13G125500
Glyma.13G125600
Glyma.13G125700
Glyma.13G125900
Glyma.13G126200
Glyma.13G126300
Glyma.13G126400
Glyma.13G126600
Glyma.13G126700
Glyma.13G126900
Glyma.13G127000
Glyma.13G127200
Glyma.13G127300
Glyma.13G127400
Glyma.13G127500
Glyma.13G127600
Glyma.13G127700
Glyma.13G127800
Glyma.13G128000
Glyma.13G128100
Glyma.13G128200
Glyma.13G128300
Glyma.13G128500
Glyma.13G128600
Glyma.13G128700
Glyma.13G128800
Glyma.13G128900
Glyma.13G129000
Glyma.13G129300
Glyma.13G129400
Glyma.13G129500
Glyma.13G129700
Glyma.13G129800
Glyma.13G129900
Glyma.13G130000
Glyma.13G130100
Glyma.13G130200
Glyma.13G130400
Glyma.13G130600
Glyma.13G130700
Glyma.13G130800
Glyma.13G130900
Glyma.13G131100
Glyma.13G131200
Glyma.13G131300
Glyma.13G131400
Glyma.13G131500
Glyma.13G131600
Glyma.13G131700
Glyma.13G131800
Glyma.13G131900
Glyma.13G132000
Glyma.13G132100
Glyma.13G132200
Glyma.13G132400
Glyma.13G132500
Glyma.13G132600
Glyma.13G132700
Glyma.13G132900
Glyma.13G133000
Glyma.13G133100
Glyma.13G133200
Glyma.13G133300
Glyma.13G133400
Glyma.13G133500
Glyma.13G133600
Glyma.13G133800
Glyma.13G133900
Glyma.13G134200
Glyma.13G134300
Glyma.13G134500
Glyma.13G134600
Glyma.13G134700
Glyma.13G134800
Glyma.13G134900
Glyma.13G135000
Glyma.13G135100
Glyma.13G135200
Glyma.13G135300
Glyma.13G135400
Glyma.13G135500
Glyma.13G135600
Glyma.13G135800
Glyma.13G135900
Glyma.13G136000
Glyma.13G136100
Glyma.13G136200
Glyma.13G136300
Glyma.13G136400
Glyma.13G136500
Glyma.13G136600
Glyma.13G136700
Glyma.13G136900
Glyma.13G137000
Glyma.13G137100
Glyma.13G137200
Glyma.13G137300
Glyma.13G137400
Glyma.13G137500
Glyma.13G137600
Glyma.13G137700
Glyma.13G137800
Glyma.13G137900
Glyma.13G138100
Glyma.13G138200
Glyma.13G138300
Glyma.13G138400
Glyma.13G138500
Glyma.13G138600
Glyma.13G138700
Glyma.13G138800
Glyma.13G138900
Glyma.13G139000
Glyma.13G139100
Glyma.13G139200
Glyma.13G139300
Glyma.13G139400
Glyma.13G139500
Glyma.13G139900
Glyma.13G140000
Glyma.13G140100
Glyma.13G140200
Glyma.13G140300
Glyma.13G140500
Glyma.13G140600
Glyma.13G140700
Glyma.13G140900
Glyma.13G141100
Glyma.13G141200
Glyma.13G141400
Glyma.13G141500
Glyma.13G141600
Glyma.13G141700
Glyma.13G141800
Glyma.13G141900
Glyma.13G142000
Glyma.13G142100
Glyma.13G142200
Glyma.13G142300
Glyma.13G142400
Glyma.13G142500
Glyma.13G142600
Glyma.13G142800
Glyma.13G142900
Glyma.13G143100
Glyma.13G143200
Glyma.13G143300
Glyma.13G143400
Glyma.13G143500
Glyma.13G143600
Glyma.13G143800
Glyma.13G144000
Glyma.13G144100
Glyma.13G144200
Glyma.13G144300
Glyma.13G144400
Glyma.13G144600
Glyma.13G144800
Glyma.13G144900
Glyma.13G145000
Glyma.13G145100
Glyma.13G145200
Glyma.13G145400
Glyma.13G145600
Glyma.13G145700
Glyma.13G145900
Glyma.13G146100
Glyma.13G146200
Glyma.13G146300
Glyma.13G146400
Glyma.13G146500
Glyma.13G146600
Glyma.13G146700
Glyma.13G146800
Glyma.13G146900
Glyma.13G147000
Glyma.13G147100
Glyma.13G147300
Glyma.13G147400
Glyma.13G147500
Glyma.13G147600
Glyma.13G147700
Glyma.13G147800
Glyma.13G147900
Glyma.13G148000
Glyma.13G148100
Glyma.13G148200
Glyma.13G148300
Glyma.13G148400
Glyma.13G148500
Glyma.13G148600
Glyma.13G148700
Glyma.13G149000
Glyma.13G149100
Glyma.13G149200
Glyma.13G149300
Glyma.13G149500
Glyma.13G149600
Glyma.13G149700
Glyma.13G149800
Glyma.13G149900
Glyma.13G150000
Glyma.13G150100
Glyma.13G150200
Glyma.13G150300
Glyma.13G150400
Glyma.13G150600
Glyma.13G150700
Glyma.13G150900
Glyma.13G151000
Glyma.13G151100
Glyma.13G151200
Glyma.13G151300
Glyma.13G151500
Glyma.13G151600
Glyma.13G151800
Glyma.13G151900
Glyma.13G152100
Glyma.13G152300
Glyma.13G152400
Glyma.13G152500
Glyma.13G152600
Glyma.13G152700
Glyma.13G152800
Glyma.13G152900
Glyma.13G153000
Glyma.13G153100
Glyma.13G153300
Glyma.13G153400
Glyma.13G153500
Glyma.13G153600
Glyma.13G153700
Glyma.13G153800
Glyma.13G153900
Glyma.13G154200
Glyma.13G154300
Glyma.13G154400
Glyma.13G154600
Glyma.13G154700
Glyma.13G154800
Glyma.13G154900
Glyma.13G155000
Glyma.13G155100
Glyma.13G155200
Glyma.13G155300
Glyma.13G155400
Glyma.13G155500
Glyma.13G155600
Glyma.13G155700
Glyma.13G155800
Glyma.13G155900
Glyma.13G156000
Glyma.13G156300
Glyma.13G156400
Glyma.13G156500
Glyma.13G156600
Glyma.13G156700
Glyma.13G156800
Glyma.13G156900
Glyma.13G157000
Glyma.13G157200
Glyma.13G157300
Glyma.13G157400
Glyma.13G157500
Glyma.13G157700
Glyma.13G157800
Glyma.13G158000
Glyma.13G158100
Glyma.13G158200
Glyma.13G158300
Glyma.13G158400
Glyma.13G158500
Glyma.13G158600
Glyma.13G158700
Glyma.13G158800
Glyma.13G158900
Glyma.13G159100
Glyma.13G159200
Glyma.13G159400
Glyma.13G159500
Glyma.13G159600
Glyma.13G159800
Glyma.13G159900
Glyma.13G160000
Glyma.13G160100
Glyma.13G160300
Glyma.13G160400
Glyma.13G160500
Glyma.13G160600
Glyma.13G160700
Glyma.13G160800
Glyma.13G161100
Glyma.13G161200
Glyma.13G161400
Glyma.13G161500
Glyma.13G161600
Glyma.13G161700
Glyma.13G161800
Glyma.13G161900
Glyma.13G162000
Glyma.13G162100
Glyma.13G162200
Glyma.13G162300
Glyma.13G162400
Glyma.13G162500
Glyma.13G162600
Glyma.13G162800
Glyma.13G162900
Glyma.13G163000
Glyma.13G163100
Glyma.13G163200
Glyma.13G163300
Glyma.13G163400
Glyma.13G163500
Glyma.13G163600
Glyma.13G163700
Glyma.13G163900
Glyma.13G164000
Glyma.13G164100
Glyma.13G164300
Glyma.13G164400
Glyma.13G164700
Glyma.13G164800
Glyma.13G164900
Glyma.13G165000
Glyma.13G165200
Glyma.13G165300
Glyma.13G165400
Glyma.13G165500
Glyma.13G165600
Glyma.13G165700
Glyma.13G165800
Glyma.13G166100
Glyma.13G166200
Glyma.13G166300
Glyma.13G166400
Glyma.13G166500
Glyma.13G166600
Glyma.13G166700
Glyma.13G166800
Glyma.13G166900
Glyma.13G167100
Glyma.13G167200
Glyma.13G167300
Glyma.13G167400
Glyma.13G167500
Glyma.13G167600
Glyma.13G167700
Glyma.13G167800
Glyma.13G167900
Glyma.13G168000
Glyma.13G168100
Glyma.13G168200
Glyma.13G168300
Glyma.13G168400
Glyma.13G168500
Glyma.13G168600
Glyma.13G168700
Glyma.13G168900
Glyma.13G169000
Glyma.13G169100
Glyma.13G169200
Glyma.13G169300
Glyma.13G169500
Glyma.13G169600
Glyma.13G169700
Glyma.13G169900
Glyma.13G170000
Glyma.13G170200
Glyma.13G170300
Glyma.13G170400
Glyma.13G170600
Glyma.13G170700
Glyma.13G170800
Glyma.13G171000
Glyma.13G171100
Glyma.13G171200
Glyma.13G171300
Glyma.13G171500
Glyma.13G171700
Glyma.13G171800
Glyma.13G171900
Glyma.13G172000
Glyma.13G172200
Glyma.13G172400
Glyma.13G172500
Glyma.13G172600
Glyma.13G172800
Glyma.13G172900
Glyma.13G173000
Glyma.13G173100
Glyma.13G173200
Glyma.13G173300
Glyma.13G173500
Glyma.13G173600
Glyma.13G174000
Glyma.13G174100
Glyma.13G174200
Glyma.13G174300
Glyma.13G174400
Glyma.13G174500
Glyma.13G174600
Glyma.13G174700
Glyma.13G174900
Glyma.13G175100
Glyma.13G175200
Glyma.13G175300
Glyma.13G175400
Glyma.13G175500
Glyma.13G175600
Glyma.13G175700
Glyma.13G175800
Glyma.13G176000
Glyma.13G176100
Glyma.13G176200
Glyma.13G176300
Glyma.13G176400
Glyma.13G176500
Glyma.13G176600
Glyma.13G176800
Glyma.13G176900
Glyma.13G177300
Glyma.13G177400
Glyma.13G177500
Glyma.13G177600
Glyma.13G177700
Glyma.13G177800
Glyma.13G177900
Glyma.13G178000
Glyma.13G178100
Glyma.13G178200
Glyma.13G178300
Glyma.13G178500
Glyma.13G178700
Glyma.13G179000
Glyma.13G179100
Glyma.13G179200
Glyma.13G179300
Glyma.13G179400
Glyma.13G179500
Glyma.13G179600
Glyma.13G179800
Glyma.13G179900
Glyma.13G180100
Glyma.13G180200
Glyma.13G180400
Glyma.13G180700
Glyma.13G180800
Glyma.13G180900
Glyma.13G181000
Glyma.13G181100
Glyma.13G181200
Glyma.13G181400
Glyma.13G181500
Glyma.13G181700
Glyma.13G181800
Glyma.13G181900
Glyma.13G182000
Glyma.13G182100
Glyma.13G182200
Glyma.13G182500
Glyma.13G182600
Glyma.13G182700
Glyma.13G182900
Glyma.13G183000
Glyma.13G183200
Glyma.13G183300
Glyma.13G183500
Glyma.13G183700
Glyma.13G183800
Glyma.13G183900
Glyma.13G184000
Glyma.13G184100
Glyma.13G184200
Glyma.13G184300
Glyma.13G184500
Glyma.13G184600
Glyma.13G184700
Glyma.13G184800
Glyma.13G184900
Glyma.13G185000
Glyma.13G185100
Glyma.13G185300
Glyma.13G185700
Glyma.13G185900
Glyma.13G186000
Glyma.13G186100
Glyma.13G186200
Glyma.13G186300
Glyma.13G186400
Glyma.13G186500
Glyma.13G186600
Glyma.13G186700
Glyma.13G186800
Glyma.13G187000
Glyma.13G187100
Glyma.13G187200
Glyma.13G187300
Glyma.13G187400
Glyma.13G187500
Glyma.13G187800
Glyma.13G187900
Glyma.13G188200
Glyma.13G188300
Glyma.13G188400
Glyma.13G188500
Glyma.13G188800
Glyma.13G188900
Glyma.13G189200
Glyma.13G189300
Glyma.13G189400
Glyma.13G189500
Glyma.13G189600
Glyma.13G189700
Glyma.13G189800
Glyma.13G190000
Glyma.13G190100
Glyma.13G190200
Glyma.13G190300
Glyma.13G190600
Glyma.13G190800
Glyma.13G190900
Glyma.13G191100
Glyma.13G191200
Glyma.13G191400
Glyma.13G191700
Glyma.13G191900
Glyma.13G192100
Glyma.13G192200
Glyma.13G192400
Glyma.13G192600
Glyma.13G192700
Glyma.13G192900
Glyma.13G193200
Glyma.13G193300
Glyma.13G193400
Glyma.13G193500
Glyma.13G193600
Glyma.13G193700
Glyma.13G194000
Glyma.13G194100
Glyma.13G194600
Glyma.13G194700
Glyma.13G194800
Glyma.13G194900
Glyma.13G195000
Glyma.13G195100
Glyma.13G195200
Glyma.13G195300
Glyma.13G195600
Glyma.13G195700
Glyma.13G195800
Glyma.13G195900
Glyma.13G196100
Glyma.13G196200
Glyma.13G196300
Glyma.13G196500
Glyma.13G196700
Glyma.13G196800
Glyma.13G196900
Glyma.13G197000
Glyma.13G197100
Glyma.13G197200
Glyma.13G197300
Glyma.13G197400
Glyma.13G197500
Glyma.13G197600
Glyma.13G197700
Glyma.13G197800
Glyma.13G198000
Glyma.13G198200
Glyma.13G198500
Glyma.13G198700
Glyma.13G198800
Glyma.13G199300
Glyma.13G199500
Glyma.13G199600
Glyma.13G199800
Glyma.13G200000
Glyma.13G200100
Glyma.13G200300
Glyma.13G200400
Glyma.13G200800
Glyma.13G201100
Glyma.13G201200
Glyma.13G201400
Glyma.13G201500
Glyma.13G201700
Glyma.13G201800
Glyma.13G201900
Glyma.13G202100
Glyma.13G202200
Glyma.13G202300
Glyma.13G202400
Glyma.13G202500
Glyma.13G202700
Glyma.13G202800
Glyma.13G202900
Glyma.13G203000
Glyma.13G203200
Glyma.13G203300
Glyma.13G203400
Glyma.13G203700
[truncated: 215,385 more chars]
