# Supplementary material for: Evolution of Alternative Splicing in Eudicots
Source: Front Plant Sci. 2019 Jun 12;10:707. doi: 10.3389/fpls.2019.00707 (PMC6581728; doi:10.3389/fpls.2019.00707)
Supplement: Supplementary file 7 [file Data_Sheet_3.zip › AdditionalData/Orthologs/One-to-One_orthologs.xlsx]

## Sheet: Sheet1
Supplemental dataset 3. One-to-one orthologous gene groups among four eudicots species.
A. thaliana	G. max	S. lycopersicum	N. attenuata
AT1G01760	Glyma.07G073300	Solyc05g048810	NIATv7_g00020
AT1G01730	Glyma.18G231900	Solyc05g049880	NIATv7_g00024
AT2G01490	Glyma.07G219300	Solyc05g007970	NIATv7_g00025
AT1G68190	Glyma.10G269400	Solyc04g007470	NIATv7_g00028
AT2G35030	Glyma.09G283000	Solyc04g039940	NIATv7_g00037
AT5G05590	Glyma.11G230900	Solyc06g051410	NIATv7_g00058
AT3G10550	Glyma.10G201300	Solyc11g007670	NIATv7_g00061
AT3G52230	Glyma.10G201500	Solyc11g007680	NIATv7_g00062
AT3G17310	Glyma.07G233200	Solyc05g053260	NIATv7_g00087
AT3G06440	Glyma.17G038100	Solyc05g053280	NIATv7_g00088
AT4G18810	Glyma.05G161000	Solyc02g072160	NIATv7_g00117
AT2G42490	Glyma.02G038500	Solyc05g013440	NIATv7_g00125
AT4G00460	Glyma.03G013500	Solyc01g094610	NIATv7_g00153
AT4G00440	Glyma.09G259200	Solyc01g094640	NIATv7_g00157
AT5G58280	Glyma.02G237500	Solyc06g007530	NIATv7_g00209
AT4G25420	Glyma.09G149200	Solyc03g006880	NIATv7_g00216
AT2G26970	Glyma.14G040400	Solyc06g082810	NIATv7_g00224
AT3G02650	Glyma.15G017400	Solyc11g005140	NIATv7_g00225
AT1G02100	Glyma.18G252000	Solyc01g090280	NIATv7_g00272
AT2G20590	Glyma.06G289900	Solyc07g053700	NIATv7_g00277
AT2G45500	Glyma.18G222400	Solyc01g094150	NIATv7_g00285
AT5G11310	Glyma.17G205100	Solyc06g065510	NIATv7_g00290
AT3G11830	Glyma.14G043400	Solyc06g065520	NIATv7_g00291
AT1G23440	Glyma.18G140300	Solyc05g005200	NIATv7_g00298
AT1G10650	Glyma.02G035800	Solyc05g005210	NIATv7_g00299
AT2G31880	Glyma.04G190400	Solyc06g071810	NIATv7_g00304
AT1G10210	Glyma.04G029700	Solyc04g080730	NIATv7_g00318
AT1G27620	Glyma.06G029900	Solyc04g080720	NIATv7_g00319
AT5G35460	Glyma.13G107500	Solyc07g041160	NIATv7_g00328
AT2G23093	Glyma.01G191800	Solyc02g092660	NIATv7_g00341
AT5G54400	Glyma.12G220600	Solyc07g063460	NIATv7_g00356
AT5G54880	Glyma.14G024800	Solyc07g064480	NIATv7_g00378
AT1G26750	Glyma.02G110400	Solyc07g017410	NIATv7_g00381
AT3G54770	Glyma.07G046900	Solyc04g049920	NIATv7_g00390
AT1G12930	Glyma.16G044400	Solyc02g094610	NIATv7_g00400
AT4G14340	Glyma.20G208800	Solyc09g090250	NIATv7_g00410
AT3G23330	Glyma.05G240300	Solyc09g090220	NIATv7_g00412
AT4G14350	Glyma.10G005600	Solyc09g090200	NIATv7_g00413
AT5G67240	Glyma.17G167900	Solyc10g084160	NIATv7_g00433
AT4G29400	Glyma.09G078300	Solyc10g045310	NIATv7_g00434
AT1G71710	Glyma.10G221000	Solyc00g009110	NIATv7_g00437
AT4G09750	Glyma.02G078600	Solyc00g009140	NIATv7_g00438
AT3G54200	Glyma.03G000800	Solyc09g031920	NIATv7_g00444
AT3G56830	Glyma.01G139100	Solyc10g085930	NIATv7_g00453
AT5G51040	Glyma.04G202600	Solyc03g118110	NIATv7_g00490
AT1G62960	Glyma.11G028200	Solyc08g079750	NIATv7_g00493
AT1G15780	Glyma.08G214900	Solyc04g009500	NIATv7_g00499
AT5G13510	Glyma.17G075900	Solyc04g009540	NIATv7_g00506
AT2G39290	Glyma.18G302100	Solyc04g009580	NIATv7_g00509
AT1G26640	Glyma.02G112200	Solyc04g005520	NIATv7_g00520
AT3G11810	Glyma.20G030300	Solyc04g005530	NIATv7_g00521
AT2G22590	Glyma.18G148500	Solyc00g227860	NIATv7_g00527
AT4G38040	Glyma.01G021300	Solyc11g010890	NIATv7_g00530
AT4G38020	Glyma.08G276900	Solyc11g010900	NIATv7_g00532
AT4G29860	Glyma.06G026400	Solyc11g010910	NIATv7_g00533
AT5G65590	Glyma.01G021100	Solyc11g010940	NIATv7_g00536
AT2G24820	Glyma.04G059800	Solyc12g096550	NIATv7_g00562
AT3G55270	Glyma.18G286300	Solyc05g054700	NIATv7_g00568
AT3G55260	Glyma.18G286200	Solyc05g054710	NIATv7_g00569
AT2G39450	Glyma.18G286100	Solyc05g054730	NIATv7_g00570
AT2G03270	Glyma.03G139000	Solyc03g063760	NIATv7_g00577
AT1G04910	Glyma.12G099800	Solyc05g053720	NIATv7_g00589
AT5G11540	Glyma.17G195100	Solyc08g068420	NIATv7_g00591
AT1G09680	Glyma.02G243500	Solyc11g011410	NIATv7_g00597
AT4G00550	Glyma.18G228900	Solyc10g017580	NIATv7_g00602
AT5G53080	Glyma.04G234300	Solyc03g082990	NIATv7_g00612
AT5G53060	Glyma.06G130700	Solyc03g082980	NIATv7_g00613
AT5G53480	Glyma.08G025600	Solyc03g082940	NIATv7_g00617
AT5G47940	Glyma.09G228900	Solyc11g007060	NIATv7_g00623
AT2G21820	Glyma.08G160800	Solyc03g046380	NIATv7_g00626
AT3G49950	Glyma.17G162800	Solyc02g092570	NIATv7_g00638
AT5G11980	Glyma.02G043400	Solyc01g087650	NIATv7_g00642
AT5G13690	Glyma.10G091000	Solyc01g087610	NIATv7_g00646
AT5G13700	Glyma.10G090700	Solyc01g087590	NIATv7_g00653
AT5G13890	Glyma.19G106200	Solyc05g008590	NIATv7_g00664
AT4G00165	Glyma.01G078800	Solyc01g090970	NIATv7_g00680
AT1G54710	Glyma.10G157700	Solyc01g098430	NIATv7_g00681
AT5G27320	Glyma.10G158000	Solyc01g098390	NIATv7_g00684
AT2G33170	Glyma.20G078100	Solyc09g091260	NIATv7_g00688
AT3G12680	Glyma.08G232700	Solyc12g017410	NIATv7_g00692
AT5G46280	Glyma.08G084400	Solyc02g070780	NIATv7_g00696
AT1G67510	Glyma.07G156000	Solyc05g015150	NIATv7_g00701
AT5G46100	Glyma.13G235200	Solyc02g077650	NIATv7_g00704
AT1G28440	Glyma.13G174900	Solyc02g077630	NIATv7_g00708
AT3G25030	Glyma.03G079200	Solyc09g059990	NIATv7_g00714
AT3G10420	Glyma.20G113300	Solyc11g008250	NIATv7_g00718
AT3G54940	Glyma.10G207100	Solyc11g008260	NIATv7_g00719
AT3G10410	Glyma.10G207300	Solyc11g008280	NIATv7_g00721
AT3G10400	Glyma.06G313200	Solyc11g008290	NIATv7_g00722
AT2G39170	Glyma.10G207600	Solyc11g008310	NIATv7_g00723
AT3G10390	Glyma.02G159100	Solyc11g008320	NIATv7_g00724
AT4G35490	Glyma.18G010300	Solyc02g082500	NIATv7_g00730
AT2G39140	Glyma.10G207800	Solyc11g008360	NIATv7_g00732
AT4G27670	Glyma.06G134900	Solyc03g082420	NIATv7_g00737
AT2G41130	Glyma.19G128900	Solyc10g078380	NIATv7_g00741
AT5G38060	Glyma.02G091100	Solyc02g063300	NIATv7_g00758
AT5G25930	Glyma.04G086700	Solyc08g066210	NIATv7_g00761
AT2G25870	Glyma.14G144100	Solyc08g066180	NIATv7_g00763
AT4G15890	Glyma.09G044100	Solyc12g099510	NIATv7_g00785
AT4G22200	Glyma.08G187600	Solyc01g104030	NIATv7_g00794
AT1G64050	Glyma.08G018700	Solyc12g056170	NIATv7_g00803
AT1G48310	Glyma.13G118200	Solyc12g098860	NIATv7_g00817
AT1G10865	Glyma.13G269700	Solyc03g117900	NIATv7_g00821
AT5G51070	Glyma.04G203300	Solyc03g117950	NIATv7_g00825
AT2G35320	Glyma.05G112400	Solyc08g077090	NIATv7_g00827
AT1G06950	Glyma.14G201500	Solyc09g031780	NIATv7_g00828
AT1G61680	Glyma.07G187600	Solyc10g005390	NIATv7_g00838
AT2G33160	Glyma.08G149300	Solyc07g056290	NIATv7_g00841
AT3G11964	Glyma.02G168900	Solyc03g051900	NIATv7_g00844
AT3G62310	Glyma.02G010500	Solyc01g079250	NIATv7_g00869
AT1G55910	Glyma.08G328000	Solyc07g065380	NIATv7_g00877
AT5G51750	Glyma.20G152600	Solyc03g006970	NIATv7_g00885
AT2G34980	Glyma.12G019600	Solyc02g081610	NIATv7_g00893
AT2G40860	Glyma.02G162300	Solyc01g056690	NIATv7_g00902
AT5G23300	Glyma.10G286200	Solyc01g008290	NIATv7_g00919
AT1G72550	Glyma.05G016400	Solyc01g008310	NIATv7_g00922
AT1G31480	Glyma.09G234500	Solyc01g008320	NIATv7_g00924
AT4G11630	Glyma.18G078700	Solyc01g008340	NIATv7_g00930
AT5G05780	Glyma.11G227700	Solyc01g008370	NIATv7_g00933
AT1G10330	Glyma.06G289800	Solyc01g005790	NIATv7_g00935
AT2G38550	Glyma.18G213500	Solyc09g015650	NIATv7_g00938
AT2G38090	Glyma.03G078000	Solyc09g014250	NIATv7_g00939
AT5G19820	Glyma.08G114900	Solyc01g044360	NIATv7_g00947
AT5G66770	Glyma.12G018100	Solyc02g085340	NIATv7_g00948
AT4G26370	Glyma.20G024400	Solyc01g028870	NIATv7_g00952
AT4G32980	Glyma.06G051600	Solyc08g065420	NIATv7_g00955
AT4G21065	Glyma.13G220400	Solyc08g023640	NIATv7_g00959
AT5G25310	Glyma.14G114100	Solyc08g042010	NIATv7_g00963
AT5G14700	Glyma.19G006900	Solyc02g086770	NIATv7_g00966
AT1G16810	Glyma.07G002500	Solyc12g099490	NIATv7_g00981
AT3G06860	Glyma.07G246300	Solyc12g099440	NIATv7_g00987
AT4G16060	Glyma.15G152600	Solyc12g099400	NIATv7_g00994
AT3G16910	Glyma.07G242100	Solyc12g099360	NIATv7_g01001
AT1G12770	Glyma.15G265600	Solyc08g080550	NIATv7_g01009
AT1G12780	Glyma.08G011800	Solyc08g080570	NIATv7_g01011
AT5G12020	Glyma.14G100000	Solyc08g062340	NIATv7_g01037
AT5G01470	Glyma.03G058200	Solyc10g085160	NIATv7_g01041
AT5G58770	Glyma.14G193000	Solyc10g085150	NIATv7_g01042
AT5G44520	Glyma.15G136200	Solyc02g069620	NIATv7_g01052
AT4G20430	Glyma.15G190800	Solyc02g069630	NIATv7_g01053
AT4G20410	Glyma.15G191200	Solyc02g069640	NIATv7_g01054
AT5G11730	Glyma.17G231100	Solyc08g065860	NIATv7_g01069
AT4G02530	Glyma.04G142800	Solyc12g009600	NIATv7_g01073
AT3G04260	Glyma.10G168600	Solyc04g050540	NIATv7_g01083
AT3G05060	Glyma.12G040200	Solyc09g083080	NIATv7_g01090
AT5G55630	Glyma.02G299700	Solyc10g006010	NIATv7_g01108
AT1G02700	Glyma.19G214500	Solyc09g075600	NIATv7_g01115
AT1G71840	Glyma.20G173100	Solyc07g008860	NIATv7_g01137
AT2G42620	Glyma.12G128600	Solyc12g010900	NIATv7_g01142
AT5G40940	Glyma.10G265700	Solyc05g008320	NIATv7_g01161
AT1G71060	Glyma.10G264500	Solyc05g008330	NIATv7_g01162
AT2G01320	Glyma.10G264900	Solyc05g008350	NIATv7_g01164
AT1G45110	Glyma.06G029000	Solyc04g080800	NIATv7_g01168
AT1G09570	Glyma.20G090000	Solyc10g044670	NIATv7_g01197
AT5G64270	Glyma.13G229200	Solyc10g081070	NIATv7_g01216
AT3G03560	Glyma.03G094300	Solyc10g039430	NIATv7_g01226
AT1G05120	Glyma.12G192700	Solyc05g044480	NIATv7_g01233
AT4G00800	Glyma.07G049700	Solyc05g044610	NIATv7_g01234
AT4G25910	Glyma.09G056800	Solyc05g044630	NIATv7_g01235
AT4G01030	Glyma.07G057000	Solyc01g095690	NIATv7_g01261
AT4G01050	Glyma.16G026200	Solyc01g095670	NIATv7_g01263
AT5G15280	Glyma.18G093100	Solyc02g067200	NIATv7_g01280
AT5G15270	Glyma.19G024400	Solyc02g067210	NIATv7_g01282
AT5G39660	Glyma.18G260500	Solyc02g067230	NIATv7_g01285
AT5G49210	Glyma.18G297700	Solyc05g053730	NIATv7_g01289
AT4G22330	Glyma.07G265100	Solyc05g053740	NIATv7_g01290
AT1G27750	Glyma.17G235900	Solyc04g077940	NIATv7_g01299
AT1G27770	Glyma.06G046000	Solyc04g077870	NIATv7_g01303
AT1G73710	Glyma.08G174800	Solyc07g054480	NIATv7_g01319
AT1G25500	Glyma.10G276200	Solyc05g009670	NIATv7_g01327
AT1G68640	Glyma.02G097900	Solyc05g009660	NIATv7_g01328
AT1G13330	Glyma.08G260400	Solyc05g009560	NIATv7_g01352
AT3G25800	Glyma.20G114000	Solyc05g009600	NIATv7_g01358
AT4G00335	Glyma.07G068900	Solyc01g094840	NIATv7_g01370
AT2G29180	Glyma.13G338500	Solyc05g009300	NIATv7_g01373
AT4G25780	Glyma.13G094100	Solyc07g006700	NIATv7_g01386
AT3G26710	Glyma.16G147700	Solyc02g005210	NIATv7_g01389
AT4G31390	Glyma.14G133600	Solyc08g074560	NIATv7_g01406
AT1G33520	Glyma.07G197900	Solyc08g074570	NIATv7_g01407
AT1G31360	Glyma.09G215200	Solyc08g074610	NIATv7_g01410
AT1G49350	Glyma.20G019800	Solyc01g109450	NIATv7_g01419
AT2G27810	Glyma.12G181900	Solyc11g066900	NIATv7_g01425
AT5G17790	Glyma.03G007200	Solyc01g057780	NIATv7_g01427
AT1G06560	Glyma.14G030100	Solyc07g045070	NIATv7_g01455
AT2G31530	Glyma.03G153100	Solyc09g065120	NIATv7_g01469
AT1G03180	Glyma.03G153000	Solyc09g065110	NIATv7_g01470
AT4G14850	Glyma.10G247700	Solyc02g014360	NIATv7_g01472
AT3G19740	Glyma.12G027500	Solyc02g014350	NIATv7_g01474
AT2G32120	Glyma.01G238600	Solyc09g075950	NIATv7_g01497
AT2G32150	Glyma.20G144800	Solyc09g075890	NIATv7_g01500
AT1G19440	Glyma.14G074300	Solyc04g080450	NIATv7_g01502
AT1G47271	Glyma.06G031300	Solyc04g080510	NIATv7_g01510
AT1G75260	Glyma.17G251400	Solyc04g080520	NIATv7_g01516
AT4G34100	Glyma.02G103800	Solyc01g107880	NIATv7_g01533
AT1G49760	Glyma.02G103900	Solyc01g107870	NIATv7_g01534
AT1G04210	Glyma.10G243000	Solyc09g082800	NIATv7_g01544
AT5G23190	Glyma.11G100100	Solyc02g014730	NIATv7_g01546
AT5G41760	Glyma.03G255900	Solyc01g095540	NIATv7_g01553
AT1G11860	Glyma.17G012000	Solyc02g080810	NIATv7_g01559
AT5G05920	Glyma.07G127600	Solyc02g080800	NIATv7_g01560
AT1G62250	Glyma.17G012100	Solyc02g080780	NIATv7_g01561
AT3G26350	Glyma.08G131000	Solyc05g013760	NIATv7_g01567
AT4G29480	Glyma.08G030200	Solyc07g026770	NIATv7_g01585
AT5G56730	Glyma.05G223700	Solyc12g008710	NIATv7_g01589
AT1G65650	Glyma.20G219500	Solyc09g018730	NIATv7_g01622
AT2G48020	Glyma.03G149200	Solyc09g074230	NIATv7_g01630
AT2G48030	Glyma.10G023500	Solyc09g074210	NIATv7_g01632
AT4G19860	Glyma.20G020800	Solyc02g068920	NIATv7_g01639
AT5G45040	Glyma.07G221900	Solyc02g068930	NIATv7_g01640
AT5G52970	Glyma.10G056700	Solyc10g084040	NIATv7_g01650
AT1G11790	Glyma.17G012600	Solyc02g080620	NIATv7_g01653
AT2G35140	Glyma.20G019900	Solyc02g068780	NIATv7_g01676
AT2G35130	Glyma.20G109800	Solyc02g068760	NIATv7_g01679
AT5G18820	Glyma.07G221100	Solyc02g068730	NIATv7_g01681
AT1G31170	Glyma.20G019100	Solyc02g068710	NIATv7_g01683
AT1G31160	Glyma.15G161000	Solyc02g068700	NIATv7_g01684
AT2G38140	Glyma.01G114800	Solyc05g052710	NIATv7_g01688
AT1G72320	Glyma.03G263200	Solyc03g123640	NIATv7_g01692
AT1G55480	Glyma.05G166800	Solyc01g005520	NIATv7_g01698
AT3G13490	Glyma.03G109000	Solyc01g005540	NIATv7_g01702
AT1G65930	Glyma.14G211000	Solyc01g005560	NIATv7_g01706
AT3G11930	Glyma.02G167700	Solyc01g057000	NIATv7_g01718
AT2G15760	Glyma.02G134500	Solyc01g108440	NIATv7_g01722
AT1G49590	Glyma.01G146900	Solyc01g108430	NIATv7_g01723
AT1G21770	Glyma.14G151700	Solyc08g067800	NIATv7_g01725
AT5G39710	Glyma.20G010100	Solyc01g108410	NIATv7_g01728
AT4G32190	Glyma.17G211900	Solyc08g022030	NIATv7_g01743
AT1G79760	Glyma.07G015900	Solyc03g120970	NIATv7_g01748
AT5G01090	Glyma.18G193900	Solyc09g011840	NIATv7_g01763
AT5G18860	Glyma.17G021400	Solyc01g080570	NIATv7_g01771
AT3G21510	Glyma.15G099800	Solyc01g080540	NIATv7_g01772
AT3G01780	Glyma.19G086600	Solyc11g068640	NIATv7_g01777
AT1G22800	Glyma.04G257200	Solyc10g012160	NIATv7_g01778
AT1G64960	Glyma.01G193500	Solyc03g044020	NIATv7_g01783
AT2G25930	Glyma.04G050200	Solyc08g065870	NIATv7_g01791
AT3G26540	Glyma.04G243400	Solyc04g063300	NIATv7_g01797
AT1G21380	Glyma.04G243600	Solyc04g063280	NIATv7_g01801
AT2G36730	Glyma.18G259800	Solyc04g063270	NIATv7_g01802
AT1G23180	Glyma.09G120400	Solyc05g026560	NIATv7_g01811
AT1G32440	Glyma.01G200200	Solyc08g077180	NIATv7_g01818
AT2G28940	Glyma.11G139200	Solyc06g005520	NIATv7_g01826
AT1G07570	Glyma.13G336300	Solyc06g005500	NIATv7_g01827
AT5G42340	Glyma.18G236600	Solyc04g082440	NIATv7_g01834
AT1G20640	Glyma.06G017800	Solyc04g082480	NIATv7_g01841
AT4G19650	Glyma.14G050800	Solyc02g069320	NIATv7_g01857
AT5G45110	Glyma.09G020800	Solyc02g069310	NIATv7_g01858
AT3G54000	Glyma.18G191000	Solyc09g011690	NIATv7_g01875
AT2G41770	Glyma.02G184100	Solyc01g087600	NIATv7_g01879
AT2G41760	Glyma.10G097900	Solyc04g015760	NIATv7_g01881
AT2G39650	Glyma.18G291600	Solyc06g005480	NIATv7_g01883
AT3G14400	Glyma.08G175500	Solyc07g056520	NIATv7_g01885
AT3G57000	Glyma.11G099000	Solyc12g017630	NIATv7_g01890
AT2G44970	Glyma.03G116900	Solyc01g090590	NIATv7_g01908
AT2G35035	Glyma.02G163900	Solyc02g031980	NIATv7_g01926
AT1G66345	Glyma.09G282100	Solyc05g051340	NIATv7_g01929
AT4G03110	Glyma.03G208500	Solyc09g074360	NIATv7_g01937
AT1G79050	Glyma.15G211400	Solyc07g066320	NIATv7_g01940
AT1G79040	Glyma.08G173700	Solyc07g066310	NIATv7_g01941
AT5G36110	Glyma.05G220500	Solyc05g021390	NIATv7_g01943
AT1G30910	Glyma.09G050100	Solyc02g081880	NIATv7_g01957
AT3G24240	Glyma.02G120800	Solyc09g091400	NIATv7_g01965
AT4G08170	Glyma.06G089800	Solyc04g077120	NIATv7_g01971
AT5G17870	Glyma.06G089700	Solyc04g077130	NIATv7_g01972
AT1G10020	Glyma.06G089600	Solyc04g077140	NIATv7_g01973
AT5G55970	Glyma.14G011800	Solyc07g065810	NIATv7_g02008
AT4G33945	Glyma.07G178400	Solyc11g044870	NIATv7_g02011
AT1G79090	Glyma.15G255200	Solyc12g017260	NIATv7_g02016
AT2G03620	Glyma.02G117100	Solyc05g012220	NIATv7_g02027
AT3G06470	Glyma.08G185600	Solyc01g104280	NIATv7_g02028
AT3G10600	Glyma.20G111900	Solyc11g006710	NIATv7_g02036
AT5G04780	Glyma.20G112100	Solyc11g006700	NIATv7_g02038
AT5G04810	Glyma.20G074200	Solyc11g006680	NIATv7_g02040
AT5G22120	Glyma.U009500	Solyc06g074130	NIATv7_g02049
AT3G03680	Glyma.17G166900	Solyc01g007170	NIATv7_g02056
AT2G04790	Glyma.02G307400	Solyc05g041430	NIATv7_g02108
AT5G24300	Glyma.04G235200	Solyc03g083090	NIATv7_g02117
AT3G49260	Glyma.04G235400	Solyc03g083100	NIATv7_g02118
AT3G19820	Glyma.12G028300	Solyc02g030170	NIATv7_g02121
AT2G36870	Glyma.03G184500	Solyc09g008320	NIATv7_g02128
AT5G03450	Glyma.03G184600	Solyc09g008330	NIATv7_g02129
AT5G05360	Glyma.01G128500	Solyc06g050730	NIATv7_g02149
AT3G07330	Glyma.16G087600	Solyc09g057640	NIATv7_g02158
AT1G67340	Glyma.05G147400	Solyc05g015420	NIATv7_g02174
AT1G28760	Glyma.16G037000	Solyc01g057090	NIATv7_g02193
AT2G36305	Glyma.10G071200	Solyc09g009630	NIATv7_g02194
AT3G52820	Glyma.19G193900	Solyc09g009600	NIATv7_g02197
AT2G36270	Glyma.10G071700	Solyc09g009490	NIATv7_g02200
AT3G52880	Glyma.11G209100	Solyc09g009390	NIATv7_g02210
AT2G46000	Glyma.18G234400	Solyc10g012400	NIATv7_g02226
AT2G45990	Glyma.18G234200	Solyc10g012410	NIATv7_g02227
AT5G64010	Glyma.05G192800	Solyc01g105570	NIATv7_g02230
AT4G00467	Glyma.03G009400	Solyc10g017480	NIATv7_g02231
AT5G08490	Glyma.06G161600	Solyc10g005090	NIATv7_g02242
AT1G01040	Glyma.19G261200	Solyc10g005130	NIATv7_g02244
AT3G23640	Glyma.04G123900	Solyc08g075530	NIATv7_g02260
AT1G25290	Glyma.08G185300	Solyc01g104250	NIATv7_g02266
AT4G21770	Glyma.15G106100	Solyc02g080320	NIATv7_g02277
AT1G76450	Glyma.06G014500	Solyc12g094720	NIATv7_g02292
AT2G19330	Glyma.17G057600	Solyc12g017480	NIATv7_g02302
AT4G33100	Glyma.06G053600	Solyc08g062620	NIATv7_g02304
AT5G26170	Glyma.04G054200	Solyc08g062490	NIATv7_g02309
AT3G01850	Glyma.19G088400	Solyc05g007260	NIATv7_g02316
AT3G23610	Glyma.17G016700	Solyc01g080040	NIATv7_g02338
AT1G50410	Glyma.20G100800	Solyc02g050280	NIATv7_g02348
AT1G55880	Glyma.14G014000	Solyc07g065470	NIATv7_g02364
AT4G39900	Glyma.11G240400	Solyc04g055250	NIATv7_g02372
AT2G01440	Glyma.07G164800	Solyc05g008040	NIATv7_g02380
AT1G70940	Glyma.07G217900	Solyc05g008060	NIATv7_g02382
AT2G39710	Glyma.11G220300	Solyc02g065050	NIATv7_g02387
AT3G06100	Glyma.02G140500	Solyc01g079890	NIATv7_g02413
AT3G23400	Glyma.20G207100	Solyc09g090330	NIATv7_g02418
AT3G23430	Glyma.10G183300	Solyc09g090360	NIATv7_g02421
AT5G06680	Glyma.03G146200	Solyc09g009140	NIATv7_g02422
AT4G10180	Glyma.01G231700	Solyc01g056340	NIATv7_g02437
AT5G46190	Glyma.08G097700	Solyc08g048500	NIATv7_g02440
AT4G18372	Glyma.13G219500	Solyc08g048540	NIATv7_g02442
AT4G18370	Glyma.13G219400	Solyc08g048550	NIATv7_g02444
AT5G50320	Glyma.04G192900	Solyc03g110910	NIATv7_g02463
AT3G56970	Glyma.03G130600	Solyc10g079650	NIATv7_g02467
AT3G06480	Glyma.09G031100	Solyc01g057760	NIATv7_g02472
AT4G17610	Glyma.17G148200	Solyc08g077850	NIATv7_g02482
AT3G58180	Glyma.03G161100	Solyc08g077830	NIATv7_g02484
AT5G41150	Glyma.11G038500	Solyc08g077800	NIATv7_g02486
AT4G17070	Glyma.11G038700	Solyc08g077790	NIATv7_g02487
AT2G26000	Glyma.15G005300	Solyc03g120000	NIATv7_g02489
AT2G20635	Glyma.12G116400	Solyc07g053820	NIATv7_g02499
AT5G48545	Glyma.08G345600	Solyc06g007590	NIATv7_g02504
AT5G66740	Glyma.11G066700	Solyc02g085490	NIATv7_g02512
AT2G27800	Glyma.12G071400	Solyc04g076370	NIATv7_g02524
AT5G49030	Glyma.17G026600	Solyc01g080810	NIATv7_g02534
AT5G03080	Glyma.10G050300	Solyc09g007450	NIATv7_g02538
AT4G20010	Glyma.07G129800	Solyc09g007430	NIATv7_g02541
AT2G37090	Glyma.19G179100	Solyc09g007420	NIATv7_g02542
AT2G17033	Glyma.20G105600	Solyc10g055700	NIATv7_g02550
AT4G38470	Glyma.10G284400	Solyc10g055720	NIATv7_g02552
AT1G67290	Glyma.01G145900	Solyc07g021020	NIATv7_g02566
AT5G57460	Glyma.17G063500	Solyc10g078790	NIATv7_g02570
AT5G01300	Glyma.01G123100	Solyc09g005060	NIATv7_g02574
AT5G43650	Glyma.02G000800	Solyc09g083360	NIATv7_g02590
AT3G23070	Glyma.20G205000	Solyc09g083350	NIATv7_g02591
AT4G22340	Glyma.20G207000	Solyc09g083330	NIATv7_g02596
AT5G43750	Glyma.10G000900	Solyc09g083190	NIATv7_g02609
AT4G12680	Glyma.20G061600	Solyc07g045140	NIATv7_g02625
AT3G07640	Glyma.09G086000	Solyc07g045150	NIATv7_g02626
AT2G04235	Glyma.13G008500	Solyc07g045170	NIATv7_g02627
AT5G48240	Glyma.19G235800	Solyc05g005730	NIATv7_g02629
AT5G46840	Glyma.09G205900	Solyc08g076660	NIATv7_g02642
AT1G69800	Glyma.02G020200	Solyc01g010700	NIATv7_g02655
AT1G14360	Glyma.01G044200	Solyc01g010650	NIATv7_g02659
AT1G14345	Glyma.02G019200	Solyc01g010640	NIATv7_g02661
AT2G47760	Glyma.03G213200	Solyc09g074900	NIATv7_g02662
AT1G69010	Glyma.02G123400	Solyc04g005280	NIATv7_g02671
AT1G19720	Glyma.02G227300	Solyc04g080830	NIATv7_g02692
AT3G51320	Glyma.01G163800	Solyc11g012570	NIATv7_g02702
AT5G43430	Glyma.10G187300	Solyc09g089880	NIATv7_g02706
AT1G65840	Glyma.18G045100	Solyc03g031880	NIATv7_g02732
AT1G53800	Glyma.03G262900	Solyc03g123700	NIATv7_g02755
AT1G53730	Glyma.19G261700	Solyc03g123740	NIATv7_g02760
AT1G72300	Glyma.16G015000	Solyc03g123780	NIATv7_g02765
AT1G51660	Glyma.07G003200	Solyc03g123800	NIATv7_g02767
AT1G73050	Glyma.07G003300	Solyc03g123820	NIATv7_g02769
AT2G36990	Glyma.10G057300	Solyc09g008040	NIATv7_g02776
AT2G37000	Glyma.13G144100	Solyc09g008030	NIATv7_g02777
AT3G09830	Glyma.03G182400	Solyc09g008010	NIATv7_g02779
AT2G37010	Glyma.10G057700	Solyc09g008000	NIATv7_g02780
AT2G37035	Glyma.19G182500	Solyc09g007950	NIATv7_g02784
AT4G34140	Glyma.04G186500	Solyc03g112510	NIATv7_g02794
AT2G37560	Glyma.14G082100	Solyc06g073510	NIATv7_g02805
AT1G72420	Glyma.07G043200	Solyc11g005060	NIATv7_g02810
AT3G14880	Glyma.13G269500	Solyc07g062380	NIATv7_g02815
AT3G10330	Glyma.10G108600	Solyc10g079360	NIATv7_g02816
AT1G60770	Glyma.08G283500	Solyc11g006380	NIATv7_g02828
AT1G07880	Glyma.12G073700	Solyc11g072630	NIATv7_g02839
AT3G45770	Glyma.13G330100	Solyc11g072640	NIATv7_g02840
AT1G70620	Glyma.18G143900	Solyc05g013490	NIATv7_g02846
AT5G53420	Glyma.04G236400	Solyc03g083400	NIATv7_g02854
AT1G05790	Glyma.20G248000	Solyc09g098450	NIATv7_g02872
AT1G05800	Glyma.08G362700	Solyc09g098460	NIATv7_g02873
AT1G22620	Glyma.12G001200	Solyc11g022380	NIATv7_g02880
AT3G24530	Glyma.07G085800	Solyc12g007100	NIATv7_g02889
AT5G19540	Glyma.09G191000	Solyc12g007090	NIATv7_g02890
AT3G24520	Glyma.09G190600	Solyc12g007070	NIATv7_g02892
AT2G18050	Glyma.11G075500	Solyc02g084240	NIATv7_g02893
AT5G66290	Glyma.11G075600	Solyc02g084220	NIATv7_g02895
AT5G04900	Glyma.15G215900	Solyc05g032660	NIATv7_g02902
AT5G54090	Glyma.02G221300	Solyc03g080010	NIATv7_g02910
AT4G27585	Glyma.04G226400	Solyc03g080050	NIATv7_g02914
AT1G08390	Glyma.11G190700	Solyc11g066690	NIATv7_g02943
AT1G08200	Glyma.12G180300	Solyc11g066720	NIATv7_g02948
AT4G30935	Glyma.17G074000	Solyc07g005650	NIATv7_g02954
AT5G57950	Glyma.06G219200	Solyc07g005640	NIATv7_g02955
AT5G50180	Glyma.06G177700	Solyc02g093410	NIATv7_g02962
AT5G40530	Glyma.19G056800	Solyc02g093390	NIATv7_g02965
AT4G17910	Glyma.08G270900	Solyc08g076810	NIATv7_g02967
AT1G03860	Glyma.09G173500	Solyc10g008140	NIATv7_g02968
AT5G52920	Glyma.20G164500	Solyc03g007810	NIATv7_g02970
AT5G52910	Glyma.10G227900	Solyc03g007800	NIATv7_g02971
AT2G30970	Glyma.06G275700	Solyc07g055210	NIATv7_g02990
AT2G31920	Glyma.08G158800	Solyc01g081640	NIATv7_g02992
AT1G05577	Glyma.08G159000	Solyc01g081630	NIATv7_g02993
AT2G38060	Glyma.07G144700	Solyc09g013150	NIATv7_g03016
AT3G09080	Glyma.07G144800	Solyc09g013160	NIATv7_g03018
AT5G59770	Glyma.11G143000	Solyc11g073130	NIATv7_g03023
AT5G59750	Glyma.15G041600	Solyc11g073160	NIATv7_g03026
AT1G07745	Glyma.11G143900	Solyc11g073220	NIATv7_g03030
AT1G07740	Glyma.12G067300	Solyc11g073230	NIATv7_g03031
AT5G59900	Glyma.11G098900	Solyc11g073270	NIATv7_g03036
AT2G28780	Glyma.13G334600	Solyc11g066140	NIATv7_g03047
AT2G21940	Glyma.08G141500	Solyc04g051860	NIATv7_g03053
AT2G30260	Glyma.14G200400	Solyc06g082360	NIATv7_g03057
AT2G30270	Glyma.14G200600	Solyc06g082380	NIATv7_g03059
AT2G30280	Glyma.19G024000	Solyc06g082390	NIATv7_g03060
AT2G31890	Glyma.03G015700	Solyc12g017510	NIATv7_g03071
AT3G03750	Glyma.20G160600	Solyc01g068370	NIATv7_g03110
AT1G23890	Glyma.08G288900	Solyc05g005770	NIATv7_g03121
AT1G70280	Glyma.18G135800	Solyc05g005760	NIATv7_g03122
AT1G02410	Glyma.18G043100	Solyc05g012440	NIATv7_g03128
AT1G04290	Glyma.04G204300	Solyc09g005390	NIATv7_g03130
AT2G13570	Glyma.05G193300	Solyc12g027650	NIATv7_g03131
AT2G45440	Glyma.09G268200	Solyc03g044660	NIATv7_g03138
AT5G36950	Glyma.09G002900	Solyc11g008850	NIATv7_g03144
AT1G36320	Glyma.09G020900	Solyc04g072400	NIATv7_g03148
AT2G44160	Glyma.06G325300	Solyc11g008870	NIATv7_g03149
AT1G73530	Glyma.16G217600	Solyc09g011210	NIATv7_g03158
AT1G17850	Glyma.05G248900	Solyc12g027800	NIATv7_g03159
AT4G31120	Glyma.04G074200	Solyc08g005970	NIATv7_g03162
AT5G58960	Glyma.08G334700	Solyc02g083110	NIATv7_g03170
AT3G04350	Glyma.20G227300	Solyc04g050140	NIATv7_g03177
AT1G08600	Glyma.20G227200	Solyc04g050150	NIATv7_g03178
AT1G08590	Glyma.10G164700	Solyc04g050170	NIATv7_g03182
AT4G09810	Glyma.02G079100	Solyc12g056640	NIATv7_g03184
AT4G13090	Glyma.08G350000	Solyc05g053700	NIATv7_g03218
AT3G25120	Glyma.17G151300	Solyc06g007800	NIATv7_g03222
AT5G58250	Glyma.18G049400	Solyc06g007760	NIATv7_g03227
AT5G17430	Glyma.09G248200	Solyc11g008560	NIATv7_g03231
AT3G03310	Glyma.18G244500	Solyc11g008550	NIATv7_g03236
AT2G35800	Glyma.20G177800	Solyc04g050040	NIATv7_g03238
AT5G45610	Glyma.01G010800	Solyc08g076190	NIATv7_g03250
AT5G55580	Glyma.14G015800	Solyc12g015640	NIATv7_g03258
AT5G50330	Glyma.17G127200	Solyc03g110940	NIATv7_g03266
AT5G56140	Glyma.04G111900	Solyc07g066070	NIATv7_g03269
AT1G65000	Glyma.12G016700	Solyc03g097200	NIATv7_g03276
AT4G27600	Glyma.12G016500	Solyc03g097210	NIATv7_g03277
AT3G02910	Glyma.12G015700	Solyc03g097230	NIATv7_g03280
AT2G39120	Glyma.09G029500	Solyc10g079160	NIATv7_g03287
AT3G57530	Glyma.03G138000	Solyc10g079130	NIATv7_g03291
AT2G37840	Glyma.03G069800	Solyc09g011320	NIATv7_g03301
AT1G23360	Glyma.02G037000	Solyc12g019010	NIATv7_g03322
AT5G52420	Glyma.20G161100	Solyc03g025430	NIATv7_g03350
AT4G33420	Glyma.09G156700	Solyc06g076630	NIATv7_g03359
AT3G56650	Glyma.03G123100	Solyc06g065490	NIATv7_g03368
AT1G67440	Glyma.18G007700	Solyc05g015310	NIATv7_g03372
AT4G35920	Glyma.11G079500	Solyc02g083540	NIATv7_g03374
AT2G01710	Glyma.02G213900	Solyc04g076270	NIATv7_g03380
AT5G27600	Glyma.20G143900	Solyc01g099100	NIATv7_g03386
AT3G05350	Glyma.19G235100	Solyc01g099110	NIATv7_g03387
AT1G54990	Glyma.03G237400	Solyc01g099120	NIATv7_g03388
AT1G55000	Glyma.10G154000	Solyc01g099130	NIATv7_g03389
AT5G24630	Glyma.06G139100	Solyc03g079950	NIATv7_g03395
AT4G12290	Glyma.15G276400	Solyc08g079430	NIATv7_g03407
AT2G26040	Glyma.14G093700	Solyc12g095970	NIATv7_g03408
AT1G68150	Glyma.05G123000	Solyc01g104550	NIATv7_g03410
AT5G58230	Glyma.08G085900	Solyc01g104510	NIATv7_g03413
AT4G22970	Glyma.08G184200	Solyc01g104490	NIATv7_g03415
AT1G11400	Glyma.08G128300	Solyc01g104460	NIATv7_g03417
AT5G24750	Glyma.08G184700	Solyc01g104410	NIATv7_g03422
AT1G27320	Glyma.08G105000	Solyc05g015610	NIATv7_g03426
AT1G59540	Glyma.U029300	Solyc04g077540	NIATv7_g03428
AT1G59520	Glyma.06G048400	Solyc04g077560	NIATv7_g03429
AT2G43990	Glyma.10G188000	Solyc12g017970	NIATv7_g03445
AT3G02050	Glyma.16G046200	Solyc12g017910	NIATv7_g03450
AT4G14050	Glyma.11G254200	Solyc09g092440	NIATv7_g03479
AT3G23790	Glyma.05G151200	Solyc09g092450	NIATv7_g03480
AT1G23530	Glyma.08G286300	Solyc04g026250	NIATv7_g03492
AT4G20140	Glyma.05G134800	Solyc05g007230	NIATv7_g03495
AT1G25375	Glyma.20G118000	Solyc05g009140	NIATv7_g03499
AT1G68400	Glyma.10G271900	Solyc05g009100	NIATv7_g03502
AT1G68410	Glyma.20G119100	Solyc05g009070	NIATv7_g03505
AT1G25380	Glyma.09G116900	Solyc05g009020	NIATv7_g03509
AT1G13130	Glyma.05G173400	Solyc08g066810	NIATv7_g03524
AT5G10750	Glyma.06G060000	Solyc08g068880	NIATv7_g03533
AT1G08315	Glyma.15G234200	Solyc01g096460	NIATv7_g03536
AT3G54390	Glyma.04G135400	Solyc01g096470	NIATv7_g03537
AT2G28390	Glyma.12G172200	Solyc03g115810	NIATv7_g03540
AT5G22360	Glyma.12G091300	Solyc06g074250	NIATv7_g03548
AT1G24490	Glyma.18G011900	Solyc05g014050	NIATv7_g03563
AT1G50430	Glyma.08G224200	Solyc01g009310	NIATv7_g03578
AT1G08460	Glyma.12G188200	Solyc06g074080	NIATv7_g03579
AT5G52880	Glyma.10G229500	Solyc03g007750	NIATv7_g03590
AT1G50360	Glyma.10G286300	Solyc02g020910	NIATv7_g03597
AT1G67540	Glyma.05G146200	Solyc04g045390	NIATv7_g03598
AT5G08580	Glyma.20G101700	Solyc00g008680	NIATv7_g03599
AT5G25760	Glyma.06G082900	Solyc11g071260	NIATv7_g03607
AT1G74210	Glyma.05G020500	Solyc06g069470	NIATv7_g03608
AT5G61140	Glyma.06G202500	Solyc06g069480	NIATv7_g03610
AT5G07950	Glyma.05G022400	Solyc06g069510	NIATv7_g03615
AT5G65720	Glyma.01G197100	Solyc02g091900	NIATv7_g03617
AT4G37830	Glyma.05G110100	Solyc02g091880	NIATv7_g03619
AT1G30460	Glyma.15G128500	Solyc02g021760	NIATv7_g03642
AT3G29180	Glyma.08G240500	Solyc02g067040	NIATv7_g03646
AT5G12840	Glyma.18G071000	Solyc11g065700	NIATv7_g03651
AT3G20890	Glyma.08G335600	Solyc11g065730	NIATv7_g03653
AT1G51350	Glyma.18G070400	Solyc11g065750	NIATv7_g03655
AT5G48300	Glyma.02G304500	Solyc07g056140	NIATv7_g03668
AT5G25610	Glyma.14G141000	Solyc08g068150	NIATv7_g03681
AT5G19730	Glyma.01G006800	Solyc12g008530	NIATv7_g03685
AT1G13180	Glyma.05G172600	Solyc05g013940	NIATv7_g03691
AT2G43180	Glyma.08G362200	Solyc05g056270	NIATv7_g03693
AT5G16390	Glyma.09G248900	Solyc05g056290	NIATv7_g03697
AT2G41040	Glyma.15G200800	Solyc07g007300	NIATv7_g03710
AT5G05680	Glyma.11G229000	Solyc11g008110	NIATv7_g03711
AT5G10700	Glyma.04G075900	Solyc12g096390	NIATv7_g03714
AT2G28070	Glyma.13G323500	Solyc11g069710	NIATv7_g03738
AT5G67480	Glyma.01G193300	Solyc02g092460	NIATv7_g03742
AT3G28030	Glyma.01G077200	Solyc02g067670	NIATv7_g03752
AT5G27110	Glyma.08G304400	Solyc02g011680	NIATv7_g03754
AT5G03280	Glyma.13G145100	Solyc09g007870	NIATv7_g03769
AT3G10130	Glyma.03G196100	Solyc10g083350	NIATv7_g03779
AT2G25800	Glyma.04G084300	Solyc08g066600	NIATv7_g03788
AT4G32910	Glyma.17G193800	Solyc08g066580	NIATv7_g03791
AT1G06820	Glyma.02G188200	Solyc10g081650	NIATv7_g03802
AT5G06550	Glyma.19G202600	Solyc10g081630	NIATv7_g03804
AT5G06560	Glyma.02G166500	Solyc10g081620	NIATv7_g03805
AT3G58470	Glyma.02G167800	Solyc10g081590	NIATv7_g03808
AT2G13650	Glyma.04G212800	Solyc01g008690	NIATv7_g03809
AT2G26810	Glyma.08G154800	Solyc11g065040	NIATv7_g03810
AT2G26800	Glyma.07G235400	Solyc11g065070	NIATv7_g03811
AT5G01660	Glyma.18G207500	Solyc09g015120	NIATv7_g03828
AT5G24240	Glyma.04G236100	Solyc03g083350	NIATv7_g03833
AT2G20190	Glyma.03G170000	Solyc09g063030	NIATv7_g03835
AT2G31740	Glyma.05G153400	Solyc09g092140	NIATv7_g03838
AT5G44800	Glyma.05G131500	Solyc02g068560	NIATv7_g03849
AT2G05100	Glyma.02G305400	Solyc12g006140	NIATv7_g03871
AT4G17370	Glyma.05G061300	Solyc08g078460	NIATv7_g03876
AT3G49710	Glyma.08G302300	Solyc01g102690	NIATv7_g03895
AT5G23240	Glyma.07G197600	Solyc02g014860	NIATv7_g03896
AT1G61040	Glyma.07G194200	Solyc02g078580	NIATv7_g03904
AT1G11060	Glyma.13G181800	Solyc02g078560	NIATv7_g03908
AT4G21670	Glyma.07G194800	Solyc02g078550	NIATv7_g03910
AT2G36690	Glyma.19G188100	Solyc09g008560	NIATv7_g03926
AT4G01810	Glyma.19G221300	Solyc01g080850	NIATv7_g03932
AT4G01790	Glyma.04G053700	Solyc01g080830	NIATv7_g03934
AT4G01730	Glyma.10G138200	Solyc01g079100	NIATv7_g03935
AT4G01690	Glyma.10G138600	Solyc01g079090	NIATv7_g03936
AT1G80310	Glyma.08G208700	Solyc03g119930	NIATv7_g03939
AT1G52780	Glyma.07G033400	Solyc03g119920	NIATv7_g03940
AT4G30310	Glyma.17G065600	Solyc07g006780	NIATv7_g03941
AT5G57580	Glyma.13G094800	Solyc07g006830	NIATv7_g03949
AT5G61750	Glyma.08G226800	Solyc07g065330	NIATv7_g03962
AT4G18540	Glyma.13G231200	Solyc03g006230	NIATv7_g03963
AT5G40280	Glyma.13G168600	Solyc02g086870	NIATv7_g03964
AT5G14780	Glyma.19G009100	Solyc02g086880	NIATv7_g03967
AT3G55250	Glyma.19G009200	Solyc02g086890	NIATv7_g03968
AT5G40270	Glyma.19G009400	Solyc02g086900	NIATv7_g03969
AT3G01480	Glyma.13G169500	Solyc02g086910	NIATv7_g03970
AT4G10320	Glyma.12G020700	Solyc11g012140	NIATv7_g03978
AT5G57480	Glyma.13G096200	Solyc12g055810	NIATv7_g03997
AT1G70650	Glyma.02G084500	Solyc08g014510	NIATv7_g03998
AT1G67680	Glyma.08G101100	Solyc11g062270	NIATv7_g04016
AT2G13360	Glyma.08G302600	Solyc12g099930	NIATv7_g04021
AT3G51710	Glyma.18G210600	Solyc09g018490	NIATv7_g04023
AT2G20570	Glyma.13G294300	Solyc07g053630	NIATv7_g04028
AT3G44820	Glyma.13G320400	Solyc11g066730	NIATv7_g04030
AT5G22750	Glyma.13G320000	Solyc11g066790	NIATv7_g04038
AT4G29680	Glyma.05G222200	Solyc07g037960	NIATv7_g04054
AT2G19540	Glyma.05G147800	Solyc07g039200	NIATv7_g04056
AT4G29750	Glyma.17G054400	Solyc07g039500	NIATv7_g04065
AT5G59250	Glyma.12G059900	Solyc03g078000	NIATv7_g04081
AT2G40760	Glyma.02G218900	Solyc03g095760	NIATv7_g04083
AT1G46480	Glyma.06G041800	Solyc04g078650	NIATv7_g04084
AT3G56630	Glyma.03G122300	Solyc10g078280	NIATv7_g04089
AT4G37380	Glyma.17G165800	Solyc01g081020	NIATv7_g04099
AT1G54120	Glyma.07G040000	Solyc06g062930	NIATv7_g04104
AT1G60200	Glyma.02G034300	Solyc05g005620	NIATv7_g04115
AT5G15170	Glyma.04G064300	Solyc03g031820	NIATv7_g04119
AT1G61790	Glyma.10G251600	Solyc03g031790	NIATv7_g04123
AT1G14790	Glyma.02G086100	Solyc05g007510	NIATv7_g04129
AT4G30860	Glyma.06G223300	Solyc07g006060	NIATv7_g04134
AT4G30845	Glyma.17G071000	Solyc07g006040	NIATv7_g04137
AT1G52155	Glyma.08G202600	Solyc03g120830	NIATv7_g04143
AT3G16060	Glyma.15G015300	Solyc03g120810	NIATv7_g04145
AT1G79380	Glyma.08G163000	Solyc05g053870	NIATv7_g04155
AT2G43110	Glyma.20G248400	Solyc05g053880	NIATv7_g04156
AT5G06430	Glyma.20G204600	Solyc10g006520	NIATv7_g04178
AT5G48340	Glyma.16G105200	Solyc09g020150	NIATv7_g04180
AT4G12790	Glyma.08G288700	Solyc09g020140	NIATv7_g04181
AT2G40930	Glyma.19G126500	Solyc09g019970	NIATv7_g04185
AT3G02010	Glyma.19G102300	Solyc03g098420	NIATv7_g04195
AT3G17670	Glyma.05G249000	Solyc03g098440	NIATv7_g04197
AT1G48405	Glyma.09G166300	Solyc03g098450	NIATv7_g04198
AT4G27760	Glyma.16G216200	Solyc03g098460	NIATv7_g04199
AT5G35430	Glyma.13G160300	Solyc07g007890	NIATv7_g04207
AT5G61900	Glyma.08G007500	Solyc03g118200	NIATv7_g04216
AT5G61850	Glyma.06G163600	Solyc03g118160	NIATv7_g04220
AT2G23530	Glyma.01G181700	Solyc02g090200	NIATv7_g04221
AT1G71480	Glyma.11G014300	Solyc11g042620	NIATv7_g04230
AT2G37270	Glyma.09G103400	Solyc11g042610	NIATv7_g04231
AT1G71450	Glyma.11G014200	Solyc11g042580	NIATv7_g04232
AT3G12685	Glyma.08G160700	Solyc01g005910	NIATv7_g04242
AT1G16780	Glyma.08G225500	Solyc04g071880	NIATv7_g04249
AT4G03140	Glyma.03G208700	Solyc09g074410	NIATv7_g04263
AT1G33170	Glyma.05G220100	Solyc08g013740	NIATv7_g04267
AT2G25810	Glyma.04G083200	Solyc08g066840	NIATv7_g04270
AT5G63280	Glyma.13G086300	Solyc03g111370	NIATv7_g04272
AT5G63290	Glyma.04G192800	Solyc03g111360	NIATv7_g04273
AT3G48540	Glyma.05G048400	Solyc03g111350	NIATv7_g04274
AT1G05350	Glyma.17G130200	Solyc03g111340	NIATv7_g04275
AT5G63440	Glyma.20G249100	Solyc03g111330	NIATv7_g04276
AT5G50380	Glyma.17G129700	Solyc03g111320	NIATv7_g04278
AT3G48530	Glyma.04G195300	Solyc03g111310	NIATv7_g04279
AT3G16370	Glyma.08G199500	Solyc03g121180	NIATv7_g04280
AT1G51965	Glyma.15G131800	Solyc03g121110	NIATv7_g04283
AT5G58410	Glyma.02G232900	Solyc09g055260	NIATv7_g04292
AT4G02730	Glyma.02G146800	Solyc09g065290	NIATv7_g04294
AT4G02725	Glyma.03G155200	Solyc09g065300	NIATv7_g04295
AT5G58490	Glyma.02G230500	Solyc11g072510	NIATv7_g04309
AT5G03560	Glyma.20G089500	Solyc01g102470	NIATv7_g04318
AT2G02370	Glyma.09G018400	Solyc01g102530	NIATv7_g04325
AT1G27200	Glyma.02G026500	Solyc05g006560	NIATv7_g04340
AT3G61610	Glyma.03G255100	Solyc01g095470	NIATv7_g04346
AT3G06483	Glyma.15G188500	Solyc01g057210	NIATv7_g04360
AT5G24740	Glyma.13G174600	Solyc11g045160	NIATv7_g04362
AT5G25752	Glyma.17G190400	Solyc08g068270	NIATv7_g04366
AT3G22550	Glyma.20G146900	Solyc09g082210	NIATv7_g04393
AT2G32040	Glyma.20G147000	Solyc09g082200	NIATv7_g04394
AT1G16330	Glyma.08G234900	Solyc07g066660	NIATv7_g04406
AT1G79460	Glyma.08G163900	Solyc07g066670	NIATv7_g04409
AT4G03270	Glyma.13G303000	Solyc07g054950	NIATv7_g04424
AT2G27285	Glyma.20G101200	Solyc11g068870	NIATv7_g04448
AT3G27700	Glyma.19G004000	Solyc12g035250	NIATv7_g04450
AT5G14530	Glyma.19G063300	Solyc12g035360	NIATv7_g04453
AT5G26240	Glyma.01G239000	Solyc09g075800	NIATv7_g04465
AT4G13980	Glyma.05G151800	Solyc12g098520	NIATv7_g04471
AT5G19530	Glyma.17G225500	Solyc08g061970	NIATv7_g04482
AT2G01620	Glyma.05G235800	Solyc01g005450	NIATv7_g04485
AT5G16510	Glyma.18G240100	Solyc04g051200	NIATv7_g04490
AT1G31800	Glyma.18G239900	Solyc04g051190	NIATv7_g04491
AT1G08530	Glyma.11G108700	Solyc04g051120	NIATv7_g04497
AT4G33360	Glyma.06G038700	Solyc12g088880	NIATv7_g04499
AT4G39970	Glyma.08G134300	Solyc11g009020	NIATv7_g04507
AT3G50420	Glyma.11G059600	Solyc02g090240	NIATv7_g04510
AT3G08950	Glyma.07G152200	Solyc09g005640	NIATv7_g04519
AT5G15790	Glyma.19G034700	Solyc02g089240	NIATv7_g04525
AT5G43790	Glyma.10G258200	Solyc08g014100	NIATv7_g04536
AT4G38150	Glyma.11G065700	Solyc12g096140	NIATv7_g04567
AT2G36310	Glyma.19G193700	Solyc09g009690	NIATv7_g04574
AT3G10070	Glyma.11G210100	Solyc09g009680	NIATv7_g04575
AT2G17350	Glyma.08G289600	Solyc06g065200	NIATv7_g04581
AT4G09510	Glyma.20G177200	Solyc06g065210	NIATv7_g04582
AT1G03150	Glyma.03G154800	Solyc06g065230	NIATv7_g04583
AT3G45780	Glyma.12G074100	Solyc11g072710	NIATv7_g04594
AT1G30800	Glyma.15G191500	Solyc11g072680	NIATv7_g04597
AT5G67140	Glyma.11G054300	Solyc02g093220	NIATv7_g04601
AT5G61510	Glyma.12G241100	Solyc06g034120	NIATv7_g04619
AT5G63520	Glyma.06G168700	Solyc04g016130	NIATv7_g04625
AT1G07615	Glyma.01G148100	Solyc04g058140	NIATv7_g04638
AT4G22190	Glyma.15G112200	Solyc02g081150	NIATv7_g04644
AT1G34640	Glyma.04G102200	Solyc12g057030	NIATv7_g04658
AT1G77010	Glyma.04G243300	Solyc04g074160	NIATv7_g04659
AT1G34630	Glyma.15G183500	Solyc04g074140	NIATv7_g04661
AT1G22260	Glyma.13G089100	Solyc04g074120	NIATv7_g04663
AT1G79150	Glyma.12G070100	Solyc04g074090	NIATv7_g04665
AT4G05460	Glyma.13G220200	Solyc08g006940	NIATv7_g04683
AT3G27340	Glyma.08G318800	Solyc02g093730	NIATv7_g04693
AT3G27350	Glyma.05G072200	Solyc02g067950	NIATv7_g04694
AT5G04520	Glyma.06G126900	Solyc11g007710	NIATv7_g04696
AT4G28020	Glyma.17G067500	Solyc11g007750	NIATv7_g04700
AT3G10540	Glyma.10G200600	Solyc11g007760	NIATv7_g04701
AT1G03840	Glyma.12G118800	Solyc07g053570	NIATv7_g04718
AT5G44170	Glyma.13G293900	Solyc07g053580	NIATv7_g04719
AT5G41800	Glyma.05G215600	Solyc08g082080	NIATv7_g04724
AT4G11080	Glyma.08G021700	Solyc08g082070	NIATv7_g04727
AT4G11090	Glyma.05G215300	Solyc08g082060	NIATv7_g04728
AT1G76730	Glyma.16G164900	Solyc04g071700	NIATv7_g04730
AT3G59550	Glyma.08G151600	Solyc01g086690	NIATv7_g04739
AT1G29940	Glyma.13G192600	Solyc01g086710	NIATv7_g04742
AT5G48060	Glyma.09G003400	Solyc01g086720	NIATv7_g04743
AT5G13680	Glyma.10G289800	Solyc05g054630	NIATv7_g04748
AT2G39570	Glyma.18G289000	Solyc05g054620	NIATv7_g04749
AT3G25860	Glyma.01G081900	Solyc05g009530	NIATv7_g04769
AT3G04490	Glyma.19G248400	Solyc12g027580	NIATv7_g04774
AT1G67180	Glyma.19G042100	Solyc02g065620	NIATv7_g04783
AT1G67170	Glyma.18G279600	Solyc02g065630	NIATv7_g04784
AT5G05660	Glyma.18G027000	Solyc06g051570	NIATv7_g04788
AT3G55950	Glyma.02G257300	Solyc05g052590	NIATv7_g04789
AT3G20790	Glyma.13G342800	Solyc01g006630	NIATv7_g04797
AT1G16650	Glyma.08G173200	Solyc07g066340	NIATv7_g04801
AT1G79070	Glyma.08G173000	Solyc07g066370	NIATv7_g04806
AT1G79080	Glyma.15G254900	Solyc07g066390	NIATv7_g04808
AT3G12960	Glyma.08G172800	Solyc07g066400	NIATv7_g04809
AT2G18900	Glyma.13G097400	Solyc07g066410	NIATv7_g04810
AT1G75340	Glyma.11G109000	Solyc12g009390	NIATv7_g04822
AT1G71430	Glyma.20G137100	Solyc04g049660	NIATv7_g04829
AT4G10090	Glyma.08G340700	Solyc12g009500	NIATv7_g04831
AT4G14600	Glyma.14G179100	Solyc04g074940	NIATv7_g04840
AT1G09740	Glyma.14G181000	Solyc04g076200	NIATv7_g04856
AT1G05910	Glyma.12G052800	Solyc04g076180	NIATv7_g04858
AT5G17280	Glyma.02G052200	Solyc02g084650	NIATv7_g04863
AT3G19420	Glyma.10G263700	Solyc01g107750	NIATv7_g04873
AT4G32700	Glyma.14G140800	Solyc08g068120	NIATv7_g04875
AT3G48380	Glyma.04G191400	Solyc03g111660	NIATv7_g04887
AT2G21250	Glyma.12G036700	Solyc01g110450	NIATv7_g04913
AT2G16530	Glyma.11G110300	Solyc01g110460	NIATv7_g04914
AT2G21240	Glyma.08G009300	Solyc01g110470	NIATv7_g04920
AT3G23360	Glyma.20G207600	Solyc09g090280	NIATv7_g04929
AT5G43310	Glyma.10G182300	Solyc09g090270	NIATv7_g04930
AT4G33780	Glyma.01G241400	Solyc01g106810	NIATv7_g04932
AT3G27550	Glyma.05G002800	Solyc07g047900	NIATv7_g04940
AT3G09470	Glyma.19G173000	Solyc09g010470	NIATv7_g04944
AT2G37530	Glyma.03G172000	Solyc09g010480	NIATv7_g04945
AT1G60080	Glyma.08G246800	Solyc06g075390	NIATv7_g04956
AT1G71691	Glyma.06G324200	Solyc11g032050	NIATv7_g04971
AT1G60160	Glyma.08G288400	Solyc04g025990	NIATv7_g04976
AT1G32200	Glyma.01G014200	Solyc08g076470	NIATv7_g04996
AT4G02220	Glyma.09G081700	Solyc08g076440	NIATv7_g05001
AT1G35470	Glyma.08G238500	Solyc03g033380	NIATv7_g05034
AT1G04985	Glyma.02G267200	Solyc07g049470	NIATv7_g05037
AT1G04980	Glyma.14G050600	Solyc07g049450	NIATv7_g05039
AT5G49830	Glyma.07G003600	Solyc03g123870	NIATv7_g05041
AT3G05000	Glyma.19G240000	Solyc04g072410	NIATv7_g05042
AT4G12350	Glyma.01G211500	Solyc08g079270	NIATv7_g05044
AT1G71490	Glyma.10G012200	Solyc09g082400	NIATv7_g05048
AT3G25210	Glyma.15G091700	Solyc06g083200	NIATv7_g05054
AT3G23255	Glyma.11G109300	Solyc12g016210	NIATv7_g05056
AT4G13030	Glyma.18G158800	Solyc06g083220	NIATv7_g05057
AT5G39840	Glyma.13G063500	Solyc11g011460	NIATv7_g05069
AT3G52640	Glyma.11G214700	Solyc11g011480	NIATv7_g05071
AT3G02850	Glyma.14G212500	Solyc11g011500	NIATv7_g05073
AT5G45140	Glyma.07G125300	Solyc10g078860	NIATv7_g05085
AT3G58030	Glyma.19G148900	Solyc10g078900	NIATv7_g05086
AT3G11920	Glyma.03G019500	Solyc01g008130	NIATv7_g05094
AT1G24560	Glyma.08G130900	Solyc05g013780	NIATv7_g05110
AT2G37050	Glyma.19G178400	Solyc09g007280	NIATv7_g05125
AT5G01720	Glyma.03G042600	Solyc10g076290	NIATv7_g05147
AT5G03570	Glyma.03G042400	Solyc10g076280	NIATv7_g05148
AT4G26270	Glyma.04G086900	Solyc12g095880	NIATv7_g05164
AT3G16090	Glyma.11G011300	Solyc03g096930	NIATv7_g05169
AT3G54660	Glyma.10G032100	Solyc09g065900	NIATv7_g05179
AT2G03200	Glyma.04G206700	Solyc05g056450	NIATv7_g05189
AT2G42750	Glyma.12G212100	Solyc07g055260	NIATv7_g05196
AT2G20120	Glyma.07G084700	Solyc12g007130	NIATv7_g05201
AT4G29000	Glyma.09G191600	Solyc12g007180	NIATv7_g05208
AT4G28980	Glyma.07G084300	Solyc12g007200	NIATv7_g05210
AT2G37130	Glyma.10G050800	Solyc09g007520	NIATv7_g05222
AT2G37150	Glyma.19G180000	Solyc09g007530	NIATv7_g05223
AT1G50940	Glyma.06G270300	Solyc12g005200	NIATv7_g05228
AT4G24490	Glyma.06G097500	Solyc04g076430	NIATv7_g05229
AT1G09700	Glyma.04G095700	Solyc04g076420	NIATv7_g05230
AT1G76660	Glyma.17G262500	Solyc12g095780	NIATv7_g05234
AT4G14820	Glyma.11G006200	Solyc09g082170	NIATv7_g05242
AT4G31820	Glyma.17G223000	Solyc08g006870	NIATv7_g05254
AT5G56780	Glyma.07G128700	Solyc07g021550	NIATv7_g05258
AT5G56750	Glyma.05G222800	Solyc07g021700	NIATv7_g05263
AT2G19710	Glyma.01G004100	Solyc07g032230	NIATv7_g05264
AT3G07440	Glyma.03G089600	Solyc09g058990	NIATv7_g05280
AT2G43250	Glyma.11G094600	Solyc06g073490	NIATv7_g05288
AT2G43360	Glyma.11G094200	Solyc06g073470	NIATv7_g05289
AT5G43260	Glyma.18G006400	Solyc05g015470	NIATv7_g05304
AT1G78930	Glyma.15G000800	Solyc03g124040	NIATv7_g05313
AT1G78915	Glyma.07G001600	Solyc03g124030	NIATv7_g05314
AT1G16800	Glyma.15G000900	Solyc03g124010	NIATv7_g05316
AT3G59400	Glyma.11G127800	Solyc06g073290	NIATv7_g05319
AT1G09330	Glyma.10G145400	Solyc06g073270	NIATv7_g05322
AT5G11330	Glyma.17G206700	Solyc08g067470	NIATv7_g05328
AT5G11350	Glyma.14G126800	Solyc08g067420	NIATv7_g05331
AT4G01400	Glyma.03G261100	Solyc07g056010	NIATv7_g05347
AT1G19715	Glyma.18G061800	Solyc10g078600	NIATv7_g05355
AT5G40520	Glyma.12G050000	Solyc06g073160	NIATv7_g05357
AT2G45280	Glyma.03G027600	Solyc05g050960	NIATv7_g05373
AT3G60660	Glyma.01G137000	Solyc05g050900	NIATv7_g05379
AT3G27230	Glyma.14G217600	Solyc11g010580	NIATv7_g05383
AT1G75670	Glyma.18G246500	Solyc05g054140	NIATv7_g05384
AT4G24840	Glyma.17G129100	Solyc08g006660	NIATv7_g05393
AT1G43580	Glyma.20G167800	Solyc04g071550	NIATv7_g05394
AT2G44820	Glyma.01G027700	Solyc11g005570	NIATv7_g05396
AT5G10910	Glyma.U011000	Solyc11g005580	NIATv7_g05397
AT3G54480	Glyma.11G154400	Solyc11g005590	NIATv7_g05399
AT3G07300	Glyma.09G185000	Solyc11g005600	NIATv7_g05400
AT5G49570	Glyma.03G246500	Solyc01g097440	NIATv7_g05402
AT4G25190	Glyma.06G318000	Solyc05g051650	NIATv7_g05404
AT1G30580	Glyma.09G024800	Solyc02g023970	NIATv7_g05416
AT3G44610	Glyma.12G182600	Solyc11g067080	NIATv7_g05419
AT3G44600	Glyma.13G318300	Solyc11g067090	NIATv7_g05420
AT4G31890	Glyma.06G063000	Solyc08g042100	NIATv7_g05436
AT1G15880	Glyma.08G217200	Solyc06g065740	NIATv7_g05439
AT5G11000	Glyma.06G063900	Solyc08g028780	NIATv7_g05443
AT1G71080	Glyma.20G125700	Solyc02g091270	NIATv7_g05451
AT1G66520	Glyma.05G001000	Solyc02g091290	NIATv7_g05453
AT5G22350	Glyma.12G091500	Solyc11g068650	NIATv7_g05462
AT1G02460	Glyma.02G009300	Solyc01g079130	NIATv7_g05471
AT1G21600	Glyma.04G087000	Solyc04g057870	NIATv7_g05476
AT2G37680	Glyma.01G100200	Solyc10g084850	NIATv7_g05484
AT2G02050	Glyma.20G108500	Solyc04g008490	NIATv7_g05492
AT1G07220	Glyma.18G062600	Solyc06g076980	NIATv7_g05502
AT4G31330	Glyma.17G188800	Solyc12g096310	NIATv7_g05513
AT2G40950	Glyma.19G126800	Solyc10g078290	NIATv7_g05534
AT4G37130	Glyma.01G181500	Solyc02g090230	NIATv7_g05535
AT5G54980	Glyma.01G077100	Solyc12g005070	NIATv7_g05539
AT2G03670	Glyma.02G118800	Solyc05g012190	NIATv7_g05550
AT2G03667	Glyma.20G025400	Solyc05g012200	NIATv7_g05551
AT1G53570	Glyma.06G153200	Solyc11g006000	NIATv7_g05559
AT1G19025	Glyma.06G153300	Solyc11g006010	NIATv7_g05560
AT1G30520	Glyma.15G130500	Solyc02g069920	NIATv7_g05564
AT5G08420	Glyma.02G273000	Solyc02g069950	NIATv7_g05567
AT1G30570	Glyma.09G024700	Solyc02g069970	NIATv7_g05569
AT2G19260	Glyma.04G001900	Solyc02g069980	NIATv7_g05570
AT4G20910	Glyma.08G081600	Solyc02g070030	NIATv7_g05577
AT3G21810	Glyma.06G306800	Solyc12g005770	NIATv7_g05592
AT1G18670	Glyma.06G196900	Solyc03g115660	NIATv7_g05594
AT1G08080	Glyma.13G324400	Solyc11g069640	NIATv7_g05596
AT3G50120	Glyma.01G189300	Solyc02g093020	NIATv7_g05608
AT3G50910	Glyma.16G135000	Solyc02g085000	NIATv7_g05627
AT3G18630	Glyma.12G028400	Solyc02g021060	NIATv7_g05637
AT1G49540	Glyma.20G121000	Solyc06g008310	NIATv7_g05647
AT5G57770	Glyma.13G091600	Solyc07g006320	NIATv7_g05655
AT5G14850	Glyma.13G091700	Solyc07g006330	NIATv7_g05656
AT4G28030	Glyma.13G091800	Solyc07g006340	NIATv7_g05657
AT5G57740	Glyma.13G091900	Solyc07g006350	NIATv7_g05658
AT4G30400	Glyma.13G092000	Solyc07g006360	NIATv7_g05659
AT2G24450	Glyma.14G133200	Solyc08g006300	NIATv7_g05662
AT5G67390	Glyma.05G103900	Solyc02g092590	NIATv7_g05670
AT5G67385	Glyma.01G192300	Solyc02g092560	NIATv7_g05671
AT4G38090	Glyma.18G146100	Solyc11g010510	NIATv7_g05676
AT5G14950	Glyma.13G068100	Solyc02g087290	NIATv7_g05683
AT5G05580	Glyma.03G056700	Solyc06g051400	NIATv7_g05702
AT4G40080	Glyma.05G175100	Solyc11g010370	NIATv7_g05713
AT5G65380	Glyma.01G025200	Solyc11g010380	NIATv7_g05714
AT1G68440	Glyma.08G261000	Solyc05g009420	NIATv7_g05721
AT4G30160	Glyma.17G061200	Solyc02g021420	NIATv7_g05742
AT5G15220	Glyma.04G134300	Solyc08g068220	NIATv7_g05744
AT5G11490	Glyma.04G080000	Solyc08g068210	NIATv7_g05747
AT5G11480	Glyma.06G081500	Solyc08g068200	NIATv7_g05748
AT4G32750	Glyma.04G080900	Solyc08g068350	NIATv7_g05752
AT5G25754	Glyma.04G080800	Solyc08g068340	NIATv7_g05753
AT5G11520	Glyma.06G082400	Solyc08g068330	NIATv7_g05754
AT2G32280	Glyma.12G102600	Solyc07g052910	NIATv7_g05788
AT1G76070	Glyma.14G222400	Solyc04g081960	NIATv7_g05789
AT1G76080	Glyma.14G222500	Solyc04g081970	NIATv7_g05791
AT1G76130	Glyma.14G222600	Solyc04g082090	NIATv7_g05801
AT1G11900	Glyma.13G301000	Solyc07g054680	NIATv7_g05812
AT3G06145	Glyma.15G104100	Solyc01g080100	NIATv7_g05816
AT3G53760	Glyma.10G017800	Solyc09g075190	NIATv7_g05818
AT4G02440	Glyma.03G214300	Solyc09g075080	NIATv7_g05822
AT2G33490	Glyma.18G301600	Solyc01g009820	NIATv7_g05830
AT3G62820	Glyma.03G214600	Solyc08g006690	NIATv7_g05842
AT5G25050	Glyma.17G218400	Solyc08g006680	NIATv7_g05843
AT4G14790	Glyma.11G007500	Solyc09g082380	NIATv7_g05847
AT2G34150	Glyma.08G116000	Solyc02g076840	NIATv7_g05860
AT3G46960	Glyma.18G067400	Solyc06g005990	NIATv7_g05892
AT4G02940	Glyma.02G149900	Solyc09g074050	NIATv7_g05896
AT1G03360	Glyma.19G152700	Solyc09g074090	NIATv7_g05901
AT1G29630	Glyma.08G120900	Solyc02g071530	NIATv7_g05906
AT5G19690	Glyma.01G009300	Solyc12g008360	NIATv7_g05937
AT3G13677	Glyma.12G147500	Solyc12g013500	NIATv7_g05942
AT4G24050	Glyma.08G026200	Solyc08g082870	NIATv7_g05952
AT2G17650	Glyma.02G042200	Solyc03g032210	NIATv7_g05963
AT1G28200	Glyma.06G095300	Solyc07g021540	NIATv7_g05972
AT4G13430	Glyma.14G217300	Solyc03g005730	NIATv7_g05999
AT5G64050	Glyma.07G124000	Solyc01g112290	NIATv7_g06001
AT4G38220	Glyma.20G000500	Solyc01g112280	NIATv7_g06002
AT4G35320	Glyma.02G311900	Solyc01g112260	NIATv7_g06005
AT4G32650	Glyma.04G073500	Solyc01g010080	NIATv7_g06014
AT5G17980	Glyma.13G003800	Solyc01g065500	NIATv7_g06021
AT5G54800	Glyma.08G312400	Solyc07g064270	NIATv7_g06048
AT1G16540	Glyma.09G002300	Solyc07g066480	NIATv7_g06058
AT3G18430	Glyma.13G367100	Solyc03g117470	NIATv7_g06073
AT1G80480	Glyma.10G291200	Solyc03g117430	NIATv7_g06077
AT4G32930	Glyma.14G092300	Solyc11g070050	NIATv7_g06084
AT5G11810	Glyma.17G229400	Solyc11g070020	NIATv7_g06087
AT1G53530	Glyma.13G261900	Solyc02g068390	NIATv7_g06100
AT1G71865	Glyma.02G075700	Solyc11g013850	NIATv7_g06103
AT1G03370	Glyma.09G015700	Solyc04g015160	NIATv7_g06112
AT3G19050	Glyma.07G209300	Solyc01g108670	NIATv7_g06119
AT2G15860	Glyma.07G180000	Solyc01g108890	NIATv7_g06129
AT1G29000	Glyma.16G080400	Solyc10g039390	NIATv7_g06133
AT3G45290	Glyma.03G179200	Solyc06g010010	NIATv7_g06135
AT2G20420	Glyma.13G125400	Solyc06g083790	NIATv7_g06174
AT3G45740	Glyma.13G330000	Solyc06g075540	NIATv7_g06182
AT4G23620	Glyma.19G116200	Solyc11g018560	NIATv7_g06187
AT1G58170	Glyma.03G044300	Solyc01g021600	NIATv7_g06199
AT5G11040	Glyma.17G215700	Solyc06g065840	NIATv7_g06208
AT5G27550	Glyma.20G234100	Solyc01g098980	NIATv7_g06226
AT1G54940	Glyma.19G235600	Solyc01g098960	NIATv7_g06230
AT1G32090	Glyma.01G010100	Solyc08g076310	NIATv7_g06237
AT5G47680	Glyma.09G014500	Solyc11g012760	NIATv7_g06249
AT4G15780	Glyma.15G147200	Solyc01g066940	NIATv7_g06256
AT1G67120	Glyma.16G004800	Solyc04g072260	NIATv7_g06261
AT4G01860	Glyma.19G220100	Solyc01g068070	NIATv7_g06292
AT4G01880	Glyma.07G170000	Solyc01g068050	NIATv7_g06294
AT4G17740	Glyma.20G199000	Solyc12g097030	NIATv7_g06302
AT3G19490	Glyma.10G262900	Solyc11g044540	NIATv7_g06307
AT2G35820	Glyma.10G213900	Solyc10g005830	NIATv7_g06319
AT2G16880	Glyma.10G213600	Solyc01g111470	NIATv7_g06321
AT1G51440	Glyma.11G093400	Solyc11g065530	NIATv7_g06327
AT5G50310	Glyma.04G192600	Solyc03g111390	NIATv7_g06339
AT4G23460	Glyma.01G227000	Solyc08g081320	NIATv7_g06347
AT1G72050	Glyma.02G293300	Solyc10g077110	NIATv7_g06377
AT5G45790	Glyma.19G125100	Solyc10g077100	NIATv7_g06378
AT1G61105	Glyma.15G070400	Solyc02g078680	NIATv7_g06384
AT4G13250	Glyma.07G085700	Solyc07g024000	NIATv7_g06386
AT5G08380	Glyma.18G215700	Solyc04g008730	NIATv7_g06392
AT3G48250	Glyma.17G084400	Solyc03g112190	NIATv7_g06398
AT2G40400	Glyma.18G023200	Solyc06g050620	NIATv7_g06402
AT3G20800	Glyma.08G319800	Solyc12g014400	NIATv7_g06452
AT3G57120	Glyma.12G176500	Solyc06g075030	NIATv7_g06460
AT5G53280	Glyma.14G123700	Solyc03g007500	NIATv7_g06468
AT5G07670	Glyma.12G006500	Solyc03g093310	NIATv7_g06469
AT5G62410	Glyma.13G202100	Solyc03g093250	NIATv7_g06471
AT5G24620	Glyma.14G188400	Solyc06g073000	NIATv7_g06479
AT3G20320	Glyma.13G074600	Solyc02g082030	NIATv7_g06486
AT3G01510	Glyma.19G069800	Solyc12g062250	NIATv7_g06495
AT3G47620	Glyma.17G099100	Solyc06g070900	NIATv7_g06505
AT1G14990	Glyma.19G089600	Solyc04g007700	NIATv7_g06507
AT1G53860	Glyma.16G013800	Solyc03g123590	NIATv7_g06513
AT1G54050	Glyma.07G043600	Solyc03g123540	NIATv7_g06519
AT2G38000	Glyma.07G143100	Solyc09g011880	NIATv7_g06528
AT3G53000	Glyma.03G189500	Solyc10g085490	NIATv7_g06537
AT4G26680	Glyma.08G199100	Solyc07g047620	NIATv7_g06548
AT5G15010	Glyma.19G108600	Solyc07g025250	NIATv7_g06553
AT5G02160	Glyma.18G184000	Solyc10g086570	NIATv7_g06558
AT3G28345	Glyma.19G016400	Solyc02g087410	NIATv7_g06562
AT2G47450	Glyma.11G097200	Solyc02g087400	NIATv7_g06563
AT1G08560	Glyma.16G151200	Solyc06g053760	NIATv7_g06568
AT3G61320	Glyma.03G010800	Solyc05g049900	NIATv7_g06596
AT5G16730	Glyma.01G233600	Solyc06g072730	NIATv7_g06606
AT1G49870	Glyma.20G132200	Solyc01g107260	NIATv7_g06622
AT1G71350	Glyma.09G001900	Solyc11g045120	NIATv7_g06630
AT4G10120	Glyma.06G323700	Solyc11g045110	NIATv7_g06632
AT1G33500	Glyma.12G241500	Solyc11g045100	NIATv7_g06633
AT1G71310	Glyma.09G234000	Solyc08g005060	NIATv7_g06634
AT4G38160	Glyma.10G054400	Solyc11g044360	NIATv7_g06635
AT4G24820	Glyma.17G127100	Solyc07g009140	NIATv7_g06641
AT1G75730	Glyma.04G024500	Solyc04g081420	NIATv7_g06644
AT1G79640	Glyma.07G002900	Solyc03g117790	NIATv7_g06671
AT1G16180	Glyma.08G353600	Solyc03g117770	NIATv7_g06674
AT1G79660	Glyma.01G154800	Solyc12g042540	NIATv7_g06675
AT1G73110	Glyma.13G371900	Solyc03g117850	NIATv7_g06679
AT1G22450	Glyma.14G177100	Solyc12g057120	NIATv7_g06689
AT4G14220	Glyma.07G258300	Solyc01g079810	NIATv7_g06691
AT3G06050	Glyma.13G207000	Solyc01g079820	NIATv7_g06692
AT1G79190	Glyma.09G284900	Solyc12g017280	NIATv7_g06702
AT3G02660	Glyma.14G202100	Solyc07g008530	NIATv7_g06710
AT1G76710	Glyma.10G222800	Solyc07g008460	NIATv7_g06720
AT4G23100	Glyma.05G207600	Solyc08g081010	NIATv7_g06733
AT4G04870	Glyma.07G259200	Solyc10g005290	NIATv7_g06739
AT1G61870	Glyma.15G106500	Solyc10g005280	NIATv7_g06740
AT5G42520	Glyma.04G026300	Solyc04g081170	NIATv7_g06742
AT5G38610	Glyma.05G068800	Solyc08g077400	NIATv7_g06751
AT1G32710	Glyma.11G040300	Solyc08g077410	NIATv7_g06752
AT5G47020	Glyma.01G203000	Solyc08g077430	NIATv7_g06754
AT3G59780	Glyma.18G001800	Solyc03g059180	NIATv7_g06758
AT2G43770	Glyma.16G037700	Solyc03g059100	NIATv7_g06762
AT1G50320	Glyma.20G104000	Solyc01g008250	NIATv7_g06766
AT4G21860	Glyma.13G253800	Solyc10g047930	NIATv7_g06793
AT1G20190	Glyma.04G021600	Solyc04g081870	NIATv7_g06817
AT3G07170	Glyma.08G349900	Solyc09g059620	NIATv7_g06830
AT3G07180	Glyma.18G166600	Solyc09g059600	NIATv7_g06831
AT5G38460	Glyma.13G046500	Solyc02g085860	NIATv7_g06836
AT1G70950	Glyma.20G014200	Solyc05g008090	NIATv7_g06843
AT5G65120	Glyma.08G137700	Solyc04g054900	NIATv7_g06845
AT5G57300	Glyma.08G214400	Solyc01g081470	NIATv7_g06858
AT5G17670	Glyma.06G001500	Solyc01g081480	NIATv7_g06859
AT5G17690	Glyma.16G079900	Solyc01g081500	NIATv7_g06861
AT1G09600	Glyma.12G165200	Solyc01g103350	NIATv7_g06874
AT5G63700	Glyma.11G208500	Solyc01g103250	NIATv7_g06876
AT5G49900	Glyma.07G273300	Solyc01g103230	NIATv7_g06878
AT3G29170	Glyma.15G086500	Solyc07g065740	NIATv7_g06881
AT3G56040	Glyma.18G025500	Solyc06g051080	NIATv7_g06921
AT4G10020	Glyma.01G227900	Solyc06g064650	NIATv7_g06954
AT4G10030	Glyma.01G231600	Solyc06g064640	NIATv7_g06955
AT3G54350	Glyma.04G027100	Solyc07g032510	NIATv7_g06968
AT3G61870	Glyma.19G258300	Solyc01g096240	NIATv7_g06973
AT2G21530	Glyma.20G058100	Solyc01g009080	NIATv7_g06980
AT1G09290	Glyma.20G108700	Solyc01g020240	NIATv7_g06987
AT2G20540	Glyma.06G080400	Solyc09g092150	NIATv7_g07003
AT3G08780	Glyma.01G125600	Solyc09g015180	NIATv7_g07015
AT2G43400	Glyma.15G029200	Solyc12g021170	NIATv7_g07020
AT5G13190	Glyma.18G301900	Solyc01g009780	NIATv7_g07036
AT3G63340	Glyma.02G144500	Solyc09g065650	NIATv7_g07049
AT4G16700	Glyma.01G207800	Solyc06g060780	NIATv7_g07057
AT1G09820	Glyma.11G103200	Solyc01g100450	NIATv7_g07070
AT2G47420	Glyma.06G316500	Solyc01g100430	NIATv7_g07072
AT1G56350	Glyma.19G228600	Solyc01g100420	NIATv7_g07073
AT1G56345	Glyma.20G098200	Solyc01g100400	NIATv7_g07075
AT1G09190	Glyma.10G148000	Solyc01g100340	NIATv7_g07084
AT3G57890	Glyma.19G145600	Solyc10g080440	NIATv7_g07089
AT1G56310	Glyma.20G239300	Solyc01g100270	NIATv7_g07095
AT1G19800	Glyma.20G208100	Solyc01g100250	NIATv7_g07099
AT1G56300	Glyma.03G232700	Solyc01g100230	NIATv7_g07101
AT4G37190	Glyma.01G183800	Solyc01g100190	NIATv7_g07111
AT2G47070	Glyma.02G008600	Solyc01g068100	NIATv7_g07152
AT5G18420	Glyma.02G005000	Solyc04g024500	NIATv7_g07164
AT5G42930	Glyma.14G083600	Solyc12g088800	NIATv7_g07177
AT1G45231	Glyma.14G083400	Solyc12g088810	NIATv7_g07178
AT5G02880	Glyma.13G136900	Solyc09g007310	NIATv7_g07184
AT3G09650	Glyma.10G049200	Solyc09g007320	NIATv7_g07185
AT3G09660	Glyma.19G178600	Solyc09g007330	NIATv7_g07186
AT5G63840	Glyma.04G209000	Solyc04g049070	NIATv7_g07188
AT2G36130	Glyma.03G198200	Solyc09g010190	NIATv7_g07191
AT4G04350	Glyma.07G263100	Solyc02g080990	NIATv7_g07195
AT4G03400	Glyma.12G108900	Solyc10g008520	NIATv7_g07196
AT1G03560	Glyma.10G265500	Solyc10g008510	NIATv7_g07198
AT1G27340	Glyma.11G251600	Solyc05g015520	NIATv7_g07212
AT1G27330	Glyma.08G104900	Solyc05g015530	NIATv7_g07213
AT1G11480	Glyma.08G061800	Solyc02g079880	NIATv7_g07219
AT5G43180	Glyma.09G274200	Solyc10g074950	NIATv7_g07225
AT4G40020	Glyma.18G015400	Solyc11g010210	NIATv7_g07228
AT2G01910	Glyma.20G001000	Solyc04g008290	NIATv7_g07230
AT1G27660	Glyma.16G133200	Solyc04g080710	NIATv7_g07241
AT4G28990	Glyma.09G192400	Solyc05g018340	NIATv7_g07242
AT3G28860	Glyma.13G063700	Solyc02g087870	NIATv7_g07249
AT5G39530	Glyma.19G025600	Solyc02g067120	NIATv7_g07265
AT3G01090	Glyma.18G262900	Solyc02g067030	NIATv7_g07268
AT5G18910	Glyma.13G212600	Solyc06g054480	NIATv7_g07288
AT3G21570	Glyma.17G021000	Solyc06g054470	NIATv7_g07289
AT4G15475	Glyma.13G211600	Solyc06g054440	NIATv7_g07292
AT4G20270	Glyma.08G302900	Solyc01g080770	NIATv7_g07312
AT4G20310	Glyma.16G096000	Solyc01g020520	NIATv7_g07317
AT5G42270	Glyma.04G019100	Solyc04g082250	NIATv7_g07335
AT4G28950	Glyma.07G084200	Solyc07g020800	NIATv7_g07336
AT1G78230	Glyma.04G101000	Solyc04g074270	NIATv7_g07341
AT4G08940	Glyma.04G100900	Solyc04g074280	NIATv7_g07342
AT2G32630	Glyma.19G000100	Solyc10g084090	NIATv7_g07346
AT1G22710	Glyma.10G217900	Solyc11g017010	NIATv7_g07351
AT4G19440	Glyma.16G058700	Solyc11g005940	NIATv7_g07381
AT2G40740	Glyma.04G223200	Solyc06g048870	NIATv7_g07389
AT4G23720	Glyma.05G213900	Solyc08g081850	NIATv7_g07394
AT5G41620	Glyma.01G223700	Solyc08g081830	NIATv7_g07396
AT3G27520	Glyma.19G002600	Solyc02g093450	NIATv7_g07400
AT3G53700	Glyma.13G131600	Solyc09g010450	NIATv7_g07412
AT5G12300	Glyma.14G034900	Solyc11g064840	NIATv7_g07418
AT5G13500	Glyma.13G196300	Solyc11g064850	NIATv7_g07419
AT2G02710	Glyma.01G042300	Solyc05g007020	NIATv7_g07422
AT2G39990	Glyma.18G029500	Solyc11g013440	NIATv7_g07427
AT5G16040	Glyma.19G046100	Solyc02g085780	NIATv7_g07430
AT2G35360	Glyma.17G153700	Solyc08g007030	NIATv7_g07445
AT4G18160	Glyma.08G082200	Solyc02g071140	NIATv7_g07450
AT3G09770	Glyma.10G052000	Solyc09g007700	NIATv7_g07461
AT1G15000	Glyma.20G015400	Solyc09g007640	NIATv7_g07467
AT5G03160	Glyma.19G180600	Solyc09g007630	NIATv7_g07468
AT2G17220	Glyma.14G001300	Solyc01g112220	NIATv7_g07482
AT4G38270	Glyma.05G001800	Solyc01g112210	NIATv7_g07483
AT4G38370	Glyma.14G001800	Solyc01g112160	NIATv7_g07490
AT2G17980	Glyma.05G122800	Solyc01g112150	NIATv7_g07491
AT5G66560	Glyma.16G143800	Solyc02g090070	NIATv7_g07500
AT4G04860	Glyma.15G106600	Solyc02g080380	NIATv7_g07513
AT1G77170	Glyma.08G034600	Solyc02g080350	NIATv7_g07516
AT1G11600	Glyma.07G258800	Solyc02g080330	NIATv7_g07518
AT5G43280	Glyma.03G119400	Solyc05g024240	NIATv7_g07535
AT5G20920	Glyma.02G236700	Solyc06g082580	NIATv7_g07546
AT3G10210	Glyma.03G128800	Solyc04g040200	NIATv7_g07551
AT2G18220	Glyma.15G039500	Solyc02g081680	NIATv7_g07574
AT1G78680	Glyma.13G268000	Solyc07g062270	NIATv7_g07576
AT3G14860	Glyma.13G268500	Solyc07g062300	NIATv7_g07580
AT4G08540	Glyma.14G167200	Solyc04g072440	NIATv7_g07594
AT3G57290	Glyma.02G187100	Solyc10g079880	NIATv7_g07609
AT3G20550	Glyma.09G101200	Solyc10g006390	NIATv7_g07612
AT4G27060	Glyma.08G313200	Solyc10g006350	NIATv7_g07617
AT4G27040	Glyma.08G314600	Solyc10g006320	NIATv7_g07619
AT3G20500	Glyma.08G314800	Solyc10g006300	NIATv7_g07621
AT5G48600	Glyma.19G022800	Solyc02g087980	NIATv7_g07627
AT3G51930	Glyma.09G225100	Solyc01g068250	NIATv7_g07643
AT1G51720	Glyma.08G196200	Solyc01g068210	NIATv7_g07645
AT3G08550	Glyma.11G149700	Solyc01g068200	NIATv7_g07647
AT4G31560	Glyma.11G149600	Solyc01g068190	NIATv7_g07648
AT4G20740	Glyma.20G097200	Solyc01g068180	NIATv7_g07649
AT5G13460	Glyma.09G225300	Solyc01g088250	NIATv7_g07652
AT5G67350	Glyma.01G191400	Solyc02g092720	NIATv7_g07678
AT5G22300	Glyma.11G180900	Solyc11g068730	NIATv7_g07694
AT2G35500	Glyma.01G014900	Solyc08g076410	NIATv7_g07705
AT4G05400	Glyma.07G060800	Solyc01g095420	NIATv7_g07708
AT3G61590	Glyma.03G254500	Solyc01g095370	NIATv7_g07713
AT5G39590	Glyma.04G215400	Solyc04g081230	NIATv7_g07737
AT1G03475	Glyma.14G003200	Solyc10g005110	NIATv7_g07740
AT4G20350	Glyma.16G207100	Solyc01g057570	NIATv7_g07743
AT5G24130	Glyma.06G125900	Solyc03g007340	NIATv7_g07747
AT5G53170	Glyma.13G041700	Solyc03g007330	NIATv7_g07748
AT2G16780	Glyma.12G033100	Solyc01g111590	NIATv7_g07762
AT4G38580	Glyma.04G003700	Solyc01g111600	NIATv7_g07763
AT3G63170	Glyma.19G156900	Solyc06g084260	NIATv7_g07772
AT4G02790	Glyma.19G156300	Solyc06g084270	NIATv7_g07776
AT2G41940	Glyma.03G147200	Solyc03g058160	NIATv7_g07782
AT1G64880	Glyma.04G079800	Solyc11g008710	NIATv7_g07786
AT5G36890	Glyma.U017400	Solyc11g008720	NIATv7_g07787
AT5G44710	Glyma.07G072800	Solyc07g056070	NIATv7_g07792
AT4G01570	Glyma.11G135300	Solyc11g008760	NIATv7_g07793
AT3G56370	Glyma.04G222800	Solyc06g048620	NIATv7_g07799
AT1G61670	Glyma.07G107900	Solyc06g048590	NIATv7_g07803
AT1G07020	Glyma.18G057600	Solyc03g098130	NIATv7_g07804
AT1G76690	Glyma.01G235600	Solyc10g086220	NIATv7_g07829
AT2G39350	Glyma.20G242000	Solyc05g054890	NIATv7_g07840
AT2G39340	Glyma.20G242100	Solyc05g054910	NIATv7_g07843
AT4G02010	Glyma.03G220500	Solyc01g079340	NIATv7_g07860
AT1G71950	Glyma.02G158200	Solyc06g065370	NIATv7_g07867
AT5G17530	Glyma.10G210700	Solyc04g005030	NIATv7_g07870
AT2G39000	Glyma.10G210800	Solyc04g025240	NIATv7_g07871
AT3G51550	Glyma.09G273300	Solyc09g015830	NIATv7_g07874
AT2G20710	Glyma.13G297800	Solyc07g054090	NIATv7_g07876
AT1G80300	Glyma.13G362300	Solyc03g119970	NIATv7_g07879
AT5G24020	Glyma.16G179200	Solyc03g007980	NIATv7_g07890
AT5G09430	Glyma.15G053900	Solyc10g047340	NIATv7_g07895
AT4G17950	Glyma.05G111800	Solyc08g077030	NIATv7_g07907
AT3G55060	Glyma.20G243000	Solyc05g054930	NIATv7_g07939
AT4G08790	Glyma.10G292900	Solyc05g054940	NIATv7_g07941
AT4G11570	Glyma.05G207700	Solyc08g081030	NIATv7_g07942
AT1G80560	Glyma.13G367900	Solyc05g009030	NIATv7_g07961
AT1G68020	Glyma.07G172000	Solyc01g005210	NIATv7_g07967
AT3G06290	Glyma.15G100800	Solyc12g035670	NIATv7_g07970
AT5G13720	Glyma.15G276700	Solyc01g087680	NIATv7_g07980
AT4G19985	Glyma.04G224700	Solyc05g052170	NIATv7_g08000
AT3G13770	Glyma.02G174500	Solyc03g051780	NIATv7_g08006
AT5G20660	Glyma.10G210900	Solyc04g025260	NIATv7_g08019
AT4G19490	Glyma.15G192300	Solyc02g069650	NIATv7_g08020
AT4G14615	Glyma.02G001300	Solyc09g083070	NIATv7_g08037
AT1G51310	Glyma.11G133500	Solyc09g074100	NIATv7_g08038
AT3G12080	Glyma.12G057600	Solyc11g065870	NIATv7_g08041
AT4G34890	Glyma.13G340300	Solyc11g065920	NIATv7_g08046
AT1G42430	Glyma.06G018700	Solyc04g082290	NIATv7_g08057
AT1G20540	Glyma.04G018500	Solyc04g082300	NIATv7_g08058
AT1G42440	Glyma.04G018100	Solyc04g082330	NIATv7_g08062
AT3G53920	Glyma.17G192200	Solyc08g065970	NIATv7_g08063
AT4G16440	Glyma.07G266900	Solyc08g065990	NIATv7_g08066
AT3G57910	Glyma.10G091300	Solyc11g065380	NIATv7_g08076
AT5G06820	Glyma.10G091400	Solyc03g059020	NIATv7_g08077
AT5G06830	Glyma.02G176900	Solyc03g059030	NIATv7_g08078
AT2G42220	Glyma.19G145800	Solyc03g053110	NIATv7_g08079
AT2G15630	Glyma.12G048300	Solyc01g109060	NIATv7_g08090
AT3G18950	Glyma.11G123000	Solyc01g109120	NIATv7_g08097
AT3G18940	Glyma.11G122900	Solyc01g109130	NIATv7_g08098
AT1G08170	Glyma.12G082700	Solyc06g074750	NIATv7_g08099
AT3G19260	Glyma.02G132400	Solyc01g108230	NIATv7_g08105
AT4G11060	Glyma.10G149700	Solyc01g100080	NIATv7_g08123
AT3G14170	Glyma.03G264000	Solyc12g049500	NIATv7_g08153
AT4G21520	Glyma.07G190200	Solyc02g079110	NIATv7_g08157
AT1G71010	Glyma.07G216600	Solyc05g008200	NIATv7_g08166
AT2G19870	Glyma.08G033500	Solyc05g017990	NIATv7_g08178
AT5G51130	Glyma.08G035500	Solyc05g050000	NIATv7_g08179
AT1G17450	Glyma.02G000100	Solyc09g009800	NIATv7_g08182
AT3G08820	Glyma.12G239300	Solyc09g009790	NIATv7_g08183
AT5G15770	Glyma.03G195900	Solyc09g009780	NIATv7_g08184
AT1G19485	Glyma.10G068100	Solyc09g009710	NIATv7_g08194
AT1G79490	Glyma.19G055700	Solyc08g078150	NIATv7_g08196
AT1G79350	Glyma.15G219200	Solyc10g005490	NIATv7_g08197
AT1G31600	Glyma.09G217100	Solyc12g096230	NIATv7_g08202
AT1G07590	Glyma.15G038300	Solyc06g071900	NIATv7_g08212
AT5G19420	Glyma.14G034200	Solyc11g065120	NIATv7_g08213
AT5G12400	Glyma.11G095800	Solyc11g065160	NIATv7_g08215
AT3G20060	Glyma.12G021800	Solyc11g065190	NIATv7_g08218
AT1G27600	Glyma.06G091200	Solyc04g076920	NIATv7_g08220
AT2G04900	Glyma.02G268700	Solyc07g047700	NIATv7_g08223
AT5G15250	Glyma.18G259700	Solyc02g081550	NIATv7_g08225
AT3G02700	Glyma.14G208400	Solyc02g081580	NIATv7_g08228
AT1G63440	Glyma.19G140000	Solyc08g080870	NIATv7_g08243
AT4G03080	Glyma.02G151400	Solyc09g074320	NIATv7_g08245
AT4G03090	Glyma.15G042000	Solyc09g074330	NIATv7_g08246
AT5G57150	Glyma.09G060200	Solyc07g018010	NIATv7_g08252
AT5G57140	Glyma.09G060300	Solyc07g009460	NIATv7_g08253
AT5G57160	Glyma.15G166700	Solyc07g017990	NIATv7_g08255
AT5G49130	Glyma.15G150300	Solyc01g066560	NIATv7_g08271
AT1G02140	Glyma.07G115700	Solyc03g093680	NIATv7_g08275
AT2G15620	Glyma.02G132100	Solyc01g108630	NIATv7_g08299
AT1G52870	Glyma.12G221000	Solyc07g063430	NIATv7_g08303
AT1G27990	Glyma.06G157000	Solyc05g015890	NIATv7_g08317
AT5G35570	Glyma.17G049700	Solyc07g041750	NIATv7_g08360
AT5G35560	Glyma.15G176600	Solyc07g041660	NIATv7_g08364
AT5G59560	Glyma.11G154000	Solyc11g005260	NIATv7_g08391
AT1G21790	Glyma.06G113400	Solyc01g079770	NIATv7_g08392
AT5G19210	Glyma.07G258400	Solyc01g079800	NIATv7_g08394
AT2G41350	Glyma.07G084800	Solyc10g079740	NIATv7_g08404
AT5G13230	Glyma.07G159200	Solyc05g023900	NIATv7_g08406
AT2G26890	Glyma.05G012400	Solyc08g021910	NIATv7_g08410
AT1G53345	Glyma.16G217500	Solyc03g098180	NIATv7_g08419
AT3G10220	Glyma.05G203800	Solyc03g098170	NIATv7_g08420
AT3G17740	Glyma.16G219200	Solyc03g098160	NIATv7_g08421
AT1G73460	Glyma.09G169500	Solyc03g098150	NIATv7_g08422
AT3G56950	Glyma.19G123600	Solyc01g056720	NIATv7_g08426
AT2G35900	Glyma.03G204000	Solyc10g081750	NIATv7_g08429
AT1G17840	Glyma.16G209400	Solyc03g019760	NIATv7_g08442
AT3G49660	Glyma.07G248900	Solyc02g091790	NIATv7_g08451
AT1G24510	Glyma.11G244700	Solyc05g013990	NIATv7_g08454
AT2G17250	Glyma.14G215500	Solyc10g074560	NIATv7_g08465
AT5G55220	Glyma.02G294900	Solyc07g064950	NIATv7_g08489
AT4G37200	Glyma.01G182500	Solyc07g064940	NIATv7_g08490
AT4G26810	Glyma.08G321900	Solyc07g064920	NIATv7_g08492
AT3G17700	Glyma.09G168600	Solyc03g098210	NIATv7_g08512
AT3G19210	Glyma.01G244700	Solyc04g056410	NIATv7_g08521
AT1G04390	Glyma.15G255000	Solyc10g005600	NIATv7_g08527
AT5G08430	Glyma.09G158300	Solyc01g086940	NIATv7_g08530
AT3G12630	Glyma.15G272300	Solyc01g086960	NIATv7_g08531
AT3G05340	Glyma.03G238000	Solyc01g099000	NIATv7_g08545
AT5G27560	Glyma.10G154300	Solyc01g098990	NIATv7_g08546
AT1G22540	Glyma.04G256300	Solyc06g065020	NIATv7_g08568
AT5G57655	Glyma.17G066200	Solyc07g006650	NIATv7_g08570
AT3G59670	Glyma.07G207500	Solyc03g062900	NIATv7_g08571
AT2G04940	Glyma.12G019100	Solyc03g006460	NIATv7_g08572
AT2G36895	Glyma.13G142000	Solyc10g083990	NIATv7_g08582
AT3G02870	Glyma.15G115500	Solyc11g012410	NIATv7_g08592
AT4G16490	Glyma.09G011300	Solyc11g012440	NIATv7_g08594
AT5G48930	Glyma.08G220200	Solyc03g117600	NIATv7_g08599
AT1G80940	Glyma.08G220400	Solyc03g117670	NIATv7_g08605
AT4G19390	Glyma.01G152700	Solyc08g075280	NIATv7_g08617
AT1G46264	Glyma.06G040900	Solyc04g078770	NIATv7_g08622
AT3G01380	Glyma.01G077400	Solyc02g087170	NIATv7_g08641
AT5G14910	Glyma.13G070100	Solyc02g087150	NIATv7_g08643
AT3G63390	Glyma.19G160000	Solyc12g100320	NIATv7_g08668
AT5G05310	Glyma.19G067100	Solyc06g050210	NIATv7_g08673
AT5G42390	Glyma.01G233300	Solyc03g118430	NIATv7_g08702
AT5G62990	Glyma.12G198700	Solyc10g045490	NIATv7_g08706
AT1G67710	Glyma.05G144500	Solyc05g014260	NIATv7_g08718
AT5G51740	Glyma.09G151800	Solyc03g007000	NIATv7_g08735
AT3G21460	Glyma.15G096700	Solyc01g067440	NIATv7_g08740
AT5G63540	Glyma.08G010700	Solyc12g005900	NIATv7_g08746
AT4G01900	Glyma.19G219300	Solyc06g009400	NIATv7_g08754
AT3G62260	Glyma.10G009800	Solyc06g009390	NIATv7_g08756
AT5G43100	Glyma.05G101900	Solyc10g044740	NIATv7_g08772
AT2G44870	Glyma.09G234600	Solyc07g005550	NIATv7_g08773
AT5G27290	Glyma.03G241900	Solyc02g090020	NIATv7_g08779
AT2G18850	Glyma.17G063800	Solyc02g014520	NIATv7_g08783
AT5G23230	Glyma.09G283200	Solyc01g007920	NIATv7_g08799
AT1G79915	Glyma.15G014900	Solyc03g120130	NIATv7_g08811
AT4G13270	Glyma.09G189900	Solyc03g120150	NIATv7_g08813
AT1G52343	Glyma.08G206700	Solyc03g120180	NIATv7_g08818
AT1G79960	Glyma.15G014500	Solyc03g120190	NIATv7_g08819
AT1G79950	Glyma.13G359400	Solyc03g120200	NIATv7_g08820
AT3G21060	Glyma.06G315900	Solyc01g096950	NIATv7_g08824
AT3G19770	Glyma.06G108200	Solyc01g096990	NIATv7_g08826
AT5G04885	Glyma.09G023400	Solyc01g097000	NIATv7_g08827
AT1G15510	Glyma.07G033300	Solyc03g119950	NIATv7_g08830
AT3G15550	Glyma.13G362100	Solyc03g119940	NIATv7_g08831
AT5G48740	Glyma.16G092600	Solyc09g060110	NIATv7_g08840
AT3G24840	Glyma.18G169800	Solyc09g060090	NIATv7_g08842
AT2G39470	Glyma.10G290700	Solyc10g054420	NIATv7_g08843
AT3G16170	Glyma.07G019100	Solyc12g044300	NIATv7_g08846
AT1G76920	Glyma.02G083400	Solyc04g071130	NIATv7_g08859
AT5G03420	Glyma.13G141800	Solyc09g008260	NIATv7_g08864
AT2G36885	Glyma.13G141700	Solyc09g008270	NIATv7_g08865
AT5G03430	Glyma.19G184800	Solyc09g008310	NIATv7_g08869
AT4G29490	Glyma.05G222900	Solyc07g026960	NIATv7_g08873
AT1G48170	Glyma.15G188800	Solyc06g053470	NIATv7_g08881
AT3G21350	Glyma.08G199200	Solyc12g044640	NIATv7_g08890
AT5G50600	Glyma.08G010800	Solyc06g072670	NIATv7_g08897
AT1G01930	Glyma.09G267800	Solyc01g091510	NIATv7_g08903
AT2G45460	Glyma.18G221900	Solyc01g091500	NIATv7_g08904
AT3G60860	Glyma.18G221200	Solyc01g091460	NIATv7_g08910
AT5G49700	Glyma.06G093400	Solyc04g076220	NIATv7_g08928
AT1G06240	Glyma.12G209200	Solyc10g008060	NIATv7_g08931
AT5G23060	Glyma.17G084300	Solyc03g114450	NIATv7_g08960
AT5G23040	Glyma.17G084100	Solyc03g114470	NIATv7_g08962
AT1G61120	Glyma.13G183600	Solyc03g006550	NIATv7_g08971
AT1G11090	Glyma.13G183800	Solyc03g006560	NIATv7_g08972
AT1G61140	Glyma.15G070100	Solyc03g006570	NIATv7_g08973
AT5G09230	Glyma.04G210000	Solyc04g009430	NIATv7_g08978
AT2G28605	Glyma.06G156100	Solyc04g009420	NIATv7_g08979
AT3G27820	Glyma.19G061200	Solyc02g086710	NIATv7_g08989
AT1G61010	Glyma.12G168900	Solyc07g049480	NIATv7_g08998
AT5G43500	Glyma.20G202700	Solyc09g089660	NIATv7_g09009
AT2G44150	Glyma.09G156500	Solyc12g100290	NIATv7_g09029
AT2G01600	Glyma.05G139700	Solyc04g007860	NIATv7_g09040
AT2G44510	Glyma.08G095400	Solyc04g007850	NIATv7_g09043
AT1G72680	Glyma.13G255300	Solyc12g055820	NIATv7_g09058
AT5G37630	Glyma.11G215600	Solyc11g011370	NIATv7_g09078
AT2G28480	Glyma.12G051900	Solyc09g005270	NIATv7_g09081
AT4G15820	Glyma.07G247200	Solyc01g080760	NIATv7_g09097
AT3G06920	Glyma.02G298900	Solyc01g080720	NIATv7_g09100
AT5G46180	Glyma.05G141900	Solyc08g048450	NIATv7_g09102
AT1G06510	Glyma.02G285800	Solyc10g007730	NIATv7_g09108
AT1G67930	Glyma.02G286300	Solyc10g007720	NIATv7_g09109
AT5G48330	Glyma.01G173400	Solyc10g007680	NIATv7_g09114
AT2G33180	Glyma.03G200700	Solyc10g007670	NIATv7_g09115
AT3G08980	Glyma.18G200000	Solyc09g014510	NIATv7_g09117
AT3G43610	Glyma.01G244400	Solyc11g071570	NIATv7_g09134
AT5G66150	Glyma.16G126400	Solyc02g083700	NIATv7_g09138
AT4G16566	Glyma.11G032300	Solyc08g007380	NIATv7_g09148
AT4G38460	Glyma.08G093400	Solyc09g008920	NIATv7_g09152
AT5G16550	Glyma.18G042900	Solyc11g011760	NIATv7_g09159
AT5G67230	Glyma.11G053000	Solyc11g011850	NIATv7_g09163
AT3G14330	Glyma.07G127400	Solyc11g011860	NIATv7_g09164
AT3G56380	Glyma.04G223000	Solyc06g048930	NIATv7_g09169
AT4G33470	Glyma.05G192600	Solyc01g009110	NIATv7_g09173
AT4G10650	Glyma.08G157500	Solyc12g099860	NIATv7_g09185
AT1G13160	Glyma.11G244500	Solyc12g099890	NIATv7_g09187
AT1G28960	Glyma.13G171900	Solyc10g008770	NIATv7_g09188
AT4G18480	Glyma.15G080200	Solyc10g008740	NIATv7_g09190
AT5G55570	Glyma.02G297800	Solyc12g015630	NIATv7_g09193
AT4G16450	Glyma.09G011900	Solyc07g065280	NIATv7_g09194
AT5G08470	Glyma.07G224000	Solyc04g057960	NIATv7_g09205
AT5G09530	Glyma.14G089800	Solyc01g105770	NIATv7_g09221
AT1G73890	Glyma.07G090600	Solyc03g119620	NIATv7_g09235
AT3G18440	Glyma.05G233300	Solyc03g119640	NIATv7_g09238
AT1G49040	Glyma.08G040500	Solyc03g119650	NIATv7_g09240
AT3G18490	Glyma.09G187200	Solyc03g119690	NIATv7_g09244
AT1G68660	Glyma.02G098100	Solyc03g119700	NIATv7_g09245
AT3G18500	Glyma.05G232800	Solyc03g119710	NIATv7_g09246
AT5G17270	Glyma.04G204500	Solyc07g008760	NIATv7_g09259
AT5G25080	Glyma.06G061100	Solyc07g008750	NIATv7_g09260
AT5G60990	Glyma.03G014900	Solyc10g007550	NIATv7_g09264
AT3G63430	Glyma.02G143400	Solyc07g008670	NIATv7_g09265
AT4G09990	Glyma.04G255800	Solyc11g031950	NIATv7_g09275
AT1G59610	Glyma.17G001500	Solyc11g039650	NIATv7_g09276
AT1G31190	Glyma.06G218300	Solyc02g069010	NIATv7_g09286
AT4G19840	Glyma.20G021500	Solyc02g069020	NIATv7_g09287
AT1G29340	Glyma.13G225900	Solyc02g072080	NIATv7_g09296
AT2G05790	Glyma.02G269000	Solyc07g049370	NIATv7_g09303
AT4G13510	Glyma.10G132300	Solyc09g090730	NIATv7_g09323
AT5G15400	Glyma.13G059200	Solyc06g074770	NIATv7_g09329
AT5G15390	Glyma.08G241400	Solyc02g088540	NIATv7_g09331
AT5G39410	Glyma.08G241300	Solyc02g088490	NIATv7_g09335
AT3G62330	Glyma.19G218000	Solyc08g078610	NIATv7_g09365
AT1G43860	Glyma.14G119400	Solyc04g064570	NIATv7_g09382
AT5G62850	Glyma.17G090800	Solyc06g071400	NIATv7_g09384
AT3G51510	Glyma.03G158200	Solyc02g068270	NIATv7_g09394
AT3G51520	Glyma.01G156000	Solyc02g068240	NIATv7_g09398
AT5G63870	Glyma.09G195800	Solyc02g082230	NIATv7_g09400
AT2G40490	Glyma.18G021500	Solyc06g048730	NIATv7_g09402
AT3G12270	Glyma.11G157700	Solyc01g096550	NIATv7_g09408
AT5G09860	Glyma.04G133800	Solyc01g096600	NIATv7_g09413
AT3G12300	Glyma.09G090300	Solyc01g096610	NIATv7_g09414
AT2G01650	Glyma.08G042900	Solyc01g005430	NIATv7_g09426
AT1G07310	Glyma.18G030000	Solyc09g082950	NIATv7_g09449
AT5G63770	Glyma.05G196100	Solyc05g056420	NIATv7_g09457
AT2G44620	Glyma.09G247100	Solyc01g088570	NIATv7_g09481
AT5G27740	Glyma.05G089100	Solyc01g020440	NIATv7_g09482
AT4G24880	Glyma.06G170500	Solyc08g083260	NIATv7_g09485
AT2G36540	Glyma.19G190500	Solyc09g008950	NIATv7_g09493
AT1G49470	Glyma.12G048400	Solyc10g050430	NIATv7_g09505
AT3G19220	Glyma.07G212100	Solyc01g108200	NIATv7_g09507
AT3G46740	Glyma.15G035600	Solyc06g076360	NIATv7_g09548
AT5G60580	Glyma.11G147100	Solyc11g069350	NIATv7_g09553
AT3G53400	Glyma.03G180300	Solyc11g069330	NIATv7_g09555
AT3G52905	Glyma.01G219700	Solyc10g074990	NIATv7_g09564
AT3G08740	Glyma.18G213900	Solyc10g075020	NIATv7_g09565
AT4G32010	Glyma.03G035200	Solyc10g075030	NIATv7_g09566
AT1G78995	Glyma.15G000400	Solyc10g086470	NIATv7_g09572
AT2G33680	Glyma.13G154700	Solyc02g065560	NIATv7_g09581
AT1G72190	Glyma.04G110700	Solyc11g020060	NIATv7_g09584
AT4G31200	Glyma.12G151100	Solyc10g083200	NIATv7_g09585
AT1G07230	Glyma.18G064000	Solyc09g020190	NIATv7_g09588
AT3G10180	Glyma.17G208400	Solyc04g040110	NIATv7_g09592
AT4G01970	Glyma.19G217700	Solyc01g079300	NIATv7_g09607
AT1G02370	Glyma.10G011800	Solyc01g079320	NIATv7_g09611
AT2G47330	Glyma.03G220600	Solyc01g079330	NIATv7_g09612
AT3G10960	Glyma.04G220800	Solyc06g050250	NIATv7_g09631
AT1G03190	Glyma.16G167800	Solyc06g008970	NIATv7_g09641
AT4G30990	Glyma.18G016000	Solyc09g092240	NIATv7_g09645
AT5G25270	Glyma.17G106000	Solyc06g036720	NIATv7_g09646
AT5G25265	Glyma.17G215300	Solyc08g041770	NIATv7_g09649
AT4G39820	Glyma.18G019200	Solyc05g051840	NIATv7_g09651
AT3G23590	Glyma.15G102800	Solyc01g080200	NIATv7_g09657
AT5G19020	Glyma.15G103100	Solyc01g080190	NIATv7_g09658
AT3G06180	Glyma.15G103200	Solyc01g080180	NIATv7_g09659
AT5G58240	Glyma.18G049100	Solyc09g018630	NIATv7_g09661
AT1G28540	Glyma.11G211000	Solyc10g008850	NIATv7_g09663
AT3G62240	Glyma.03G222900	Solyc01g068390	NIATv7_g09673
AT1G72390	Glyma.07G042100	Solyc06g063010	NIATv7_g09722
AT1G11380	Glyma.13G247700	Solyc02g079390	NIATv7_g09728
AT1G61620	Glyma.15G066000	Solyc02g079400	NIATv7_g09729
AT2G34260	Glyma.10G129800	Solyc02g038750	NIATv7_g09736
AT5G64210	Glyma.08G072300	Solyc01g105220	NIATv7_g09748
AT5G13650	Glyma.02G182800	Solyc03g058190	NIATv7_g09762
AT5G07800	Glyma.04G165000	Solyc03g115560	NIATv7_g09769
AT3G05210	Glyma.10G156300	Solyc03g115580	NIATv7_g09772
AT3G53950	Glyma.01G104800	Solyc10g086650	NIATv7_g09773
AT4G17560	Glyma.01G205400	Solyc08g078010	NIATv7_g09774
AT5G47180	Glyma.11G037600	Solyc08g078000	NIATv7_g09775
AT4G16970	Glyma.03G109300	Solyc08g077990	NIATv7_g09776
AT5G47120	Glyma.01G205200	Solyc08g077980	NIATv7_g09777
AT4G00030	Glyma.01G076100	Solyc10g018590	NIATv7_g09784
AT4G39710	Glyma.08G139100	Solyc04g054520	NIATv7_g09803
AT2G46550	Glyma.03G258600	Solyc01g096100	NIATv7_g09805
AT2G46560	Glyma.07G054500	Solyc01g096110	NIATv7_g09807
AT1G77470	Glyma.06G114100	Solyc06g060150	NIATv7_g09823
AT1G42990	Glyma.02G161100	Solyc04g082890	NIATv7_g09831
AT1G25360	Glyma.10G190600	Solyc04g082870	NIATv7_g09833
AT3G23700	Glyma.18G004100	Solyc09g097910	NIATv7_g09840
AT1G74120	Glyma.06G204900	Solyc09g097920	NIATv7_g09841
AT2G40360	Glyma.12G167800	Solyc01g103740	NIATv7_g09851
AT5G49940	Glyma.12G167700	Solyc01g103710	NIATv7_g09853
AT1G58070	Glyma.12G167600	Solyc01g103700	NIATv7_g09854
AT2G17900	Glyma.04G252800	Solyc06g060390	NIATv7_g09856
AT4G27940	Glyma.04G238600	Solyc03g007430	NIATv7_g09864
AT2G45970	Glyma.07G069500	Solyc01g094750	NIATv7_g09871
AT2G45910	Glyma.18G233500	Solyc01g094660	NIATv7_g09876
AT1G01690	Glyma.07G070400	Solyc01g094650	NIATv7_g09878
AT3G10840	Glyma.06G140200	Solyc03g095290	NIATv7_g09887
AT1G04970	Glyma.14G051400	Solyc07g065010	NIATv7_g09903
AT5G55260	Glyma.14G017800	Solyc07g065020	NIATv7_g09904
AT4G04640	Glyma.13G204800	Solyc02g080540	NIATv7_g09914
AT1G11720	Glyma.13G204700	Solyc02g080570	NIATv7_g09917
AT4G13630	Glyma.03G081600	Solyc12g098380	NIATv7_g09930
AT3G14570	Glyma.15G245800	Solyc07g061920	NIATv7_g09939
AT3G22980	Glyma.19G111600	Solyc11g071770	NIATv7_g09947
AT3G18524	Glyma.17G121400	Solyc06g069230	NIATv7_g09960
AT3G18480	Glyma.07G089600	Solyc06g069210	NIATv7_g09963
AT1G67690	Glyma.18G010200	Solyc09g014890	NIATv7_g09981
AT5G24910	Glyma.06G140000	Solyc03g095310	NIATv7_g09984
AT2G26840	Glyma.08G154600	Solyc01g008700	NIATv7_g09991
AT2G20050	Glyma.01G146600	Solyc05g018300	NIATv7_g10000
AT1G71750	Glyma.20G171100	Solyc00g009060	NIATv7_g10006
AT2G29670	Glyma.18G066500	Solyc06g076850	NIATv7_g10035
AT1G61590	Glyma.01G151100	Solyc08g074980	NIATv7_g10068
AT2G24290	Glyma.09G098800	Solyc07g005180	NIATv7_g10069
AT1G19130	Glyma.13G111600	Solyc12g009180	NIATv7_g10085
AT3G42880	Glyma.17G047900	Solyc12g009190	NIATv7_g10086
AT3G28760	Glyma.19G020800	Solyc03g058860	NIATv7_g10099
AT2G21630	Glyma.03G091800	Solyc01g081070	NIATv7_g10102
AT1G04780	Glyma.10G124300	Solyc09g091560	NIATv7_g10126
AT3G24200	Glyma.08G345200	Solyc09g091570	NIATv7_g10127
AT3G24190	Glyma.10G124200	Solyc09g091580	NIATv7_g10128
AT2G37880	Glyma.07G138800	Solyc09g011350	NIATv7_g10136
AT5G50970	Glyma.06G163900	Solyc12g042200	NIATv7_g10141
AT5G50930	Glyma.04G201000	Solyc07g054400	NIATv7_g10143
AT1G02870	Glyma.02G155400	Solyc09g075030	NIATv7_g10151
AT1G56130	Glyma.08G235800	Solyc07g066550	NIATv7_g10154
AT5G57830	Glyma.02G206200	Solyc07g005910	NIATv7_g10160
AT3G19553	Glyma.01G243100	Solyc10g049640	NIATv7_g10185
AT1G10095	Glyma.07G113400	Solyc01g111410	NIATv7_g10191
AT2G16700	Glyma.12G031700	Solyc01g111380	NIATv7_g10194
AT4G38640	Glyma.12G031600	Solyc01g111370	NIATv7_g10195
AT1G71870	Glyma.16G157300	Solyc11g016970	NIATv7_g10197
AT3G26410	Glyma.08G075600	Solyc10g047120	NIATv7_g10214
AT3G19720	Glyma.08G075100	Solyc10g047050	NIATv7_g10218
AT5G64570	Glyma.08G180900	Solyc10g047030	NIATv7_g10220
AT5G57200	Glyma.09G059500	Solyc02g043810	NIATv7_g10227
AT2G22870	Glyma.13G179400	Solyc09g008730	NIATv7_g10230
AT1G07645	Glyma.12G064500	Solyc06g075990	NIATv7_g10244
AT3G46450	Glyma.13G334700	Solyc06g075980	NIATv7_g10245
AT4G25040	Glyma.19G099500	Solyc06g072550	NIATv7_g10250
AT5G38520	Glyma.20G214000	Solyc02g070490	NIATv7_g10264
AT4G19830	Glyma.10G066600	Solyc02g069130	NIATv7_g10269
AT5G22480	Glyma.20G021900	Solyc02g069120	NIATv7_g10270
AT2G39440	Glyma.02G206800	Solyc02g069070	NIATv7_g10274
AT4G02260	Glyma.03G216400	Solyc09g075390	NIATv7_g10297
AT3G11890	Glyma.19G203100	Solyc11g045270	NIATv7_g10311
AT5G06590	Glyma.03G206000	Solyc01g056990	NIATv7_g10317
AT1G67550	Glyma.11G248700	Solyc05g014970	NIATv7_g10320
AT1G48460	Glyma.04G034900	Solyc04g079740	NIATv7_g10328
AT5G42650	Glyma.17G246500	Solyc04g079730	NIATv7_g10329
AT4G35220	Glyma.20G126800	Solyc01g107700	NIATv7_g10340
AT1G15520	Glyma.15G012000	Solyc09g091660	NIATv7_g10347
AT1G48380	Glyma.09G164600	Solyc03g098620	NIATv7_g10351
AT5G57280	Glyma.17G060900	Solyc06g072250	NIATv7_g10353
AT5G19750	Glyma.19G125200	Solyc03g098640	NIATv7_g10354
AT1G80610	Glyma.15G004800	Solyc03g117210	NIATv7_g10362
AT4G39740	Glyma.08G137200	Solyc04g055010	NIATv7_g10369
AT5G65160	Glyma.11G239500	Solyc04g055000	NIATv7_g10370
AT1G56260	Glyma.19G230700	Solyc01g065710	NIATv7_g10375
AT5G44240	Glyma.12G205800	Solyc11g017170	NIATv7_g10379
AT1G22700	Glyma.20G176400	Solyc11g017200	NIATv7_g10381
AT1G34380	Glyma.16G156300	Solyc11g017230	NIATv7_g10383
AT1G34430	Glyma.20G176300	Solyc11g017250	NIATv7_g10385
AT1G34420	Glyma.16G156200	Solyc11g017270	NIATv7_g10386
AT1G31430	Glyma.07G173900	Solyc11g017290	NIATv7_g10388
AT3G22150	Glyma.14G003000	Solyc11g017370	NIATv7_g10391
AT5G38380	Glyma.13G045900	Solyc02g086070	NIATv7_g10398
AT5G38360	Glyma.18G296400	Solyc02g086080	NIATv7_g10399
AT5G26960	Glyma.20G045100	Solyc11g072080	NIATv7_g10402
AT4G15240	Glyma.12G101500	Solyc07g052640	NIATv7_g10409
AT1G76160	Glyma.04G019500	Solyc04g082140	NIATv7_g10416
AT1G54350	Glyma.08G160900	Solyc12g017420	NIATv7_g10425
AT2G07680	Glyma.13G370300	Solyc03g117540	NIATv7_g10435
AT1G52530	Glyma.13G059800	Solyc03g117530	NIATv7_g10438
AT2G27060	Glyma.14G041600	Solyc09g007110	NIATv7_g10448
AT5G35080	Glyma.15G198100	Solyc07g007380	NIATv7_g10452
AT2G12550	Glyma.15G198300	Solyc07g007370	NIATv7_g10453
AT3G08040	Glyma.09G102800	Solyc01g087150	NIATv7_g10465
AT5G49820	Glyma.17G002100	Solyc10g008560	NIATv7_g10482
AT3G27180	Glyma.16G057700	Solyc03g005010	NIATv7_g10486
AT3G27110	Glyma.16G056900	Solyc03g005000	NIATv7_g10487
AT4G36180	Glyma.01G168100	Solyc02g084370	NIATv7_g10518
AT1G52340	Glyma.11G151400	Solyc04g071940	NIATv7_g10524
AT5G63620	Glyma.08G004800	Solyc05g056540	NIATv7_g10530
AT2G32170	Glyma.20G065600	Solyc05g056520	NIATv7_g10532
AT3G14850	Glyma.12G233400	Solyc12g014360	NIATv7_g10533
AT1G77110	Glyma.14G120900	Solyc06g059730	NIATv7_g10554
AT2G23780	Glyma.01G178600	Solyc02g089870	NIATv7_g10567
AT4G36850	Glyma.01G178800	Solyc02g089890	NIATv7_g10569
AT4G36860	Glyma.01G179800	Solyc02g089930	NIATv7_g10573
AT5G16020	Glyma.13G047800	Solyc03g045080	NIATv7_g10579
AT5G38600	Glyma.13G047700	Solyc03g045060	NIATv7_g10580
AT5G12200	Glyma.15G055500	Solyc11g064920	NIATv7_g10583
AT2G46710	Glyma.03G259800	Solyc01g096360	NIATv7_g10601
AT1G01180	Glyma.07G051400	Solyc01g096380	NIATv7_g10604
AT3G06260	Glyma.07G254100	Solyc06g008910	NIATv7_g10621
AT3G20820	Glyma.13G341500	Solyc11g056680	NIATv7_g10629
AT5G44370	Glyma.17G000300	Solyc12g100130	NIATv7_g10630
AT2G15980	Glyma.11G122100	Solyc10g051010	NIATv7_g10633
AT1G13900	Glyma.20G026800	Solyc04g005450	NIATv7_g10651
AT1G26520	Glyma.01G057400	Solyc05g012460	NIATv7_g10659
AT1G33590	Glyma.06G319700	Solyc10g052880	NIATv7_g10663
AT5G42120	Glyma.10G227000	Solyc04g071000	NIATv7_g10668
AT5G42130	Glyma.02G084300	Solyc04g071010	NIATv7_g10669
AT1G22860	Glyma.03G103900	Solyc05g015210	NIATv7_g10680
AT1G52820	Glyma.07G033700	Solyc06g066830	NIATv7_g10688
AT4G27640	Glyma.08G187000	Solyc01g104070	NIATv7_g10694
AT5G03900	Glyma.U023700	Solyc04g049130	NIATv7_g10695
AT3G19940	Glyma.09G284200	Solyc01g008240	NIATv7_g10698
AT5G37790	Glyma.11G217400	Solyc02g091470	NIATv7_g10707
AT3G03430	Glyma.14G216000	Solyc02g091480	NIATv7_g10708
AT1G66430	Glyma.02G245800	Solyc02g091490	NIATv7_g10709
AT1G62730	Glyma.13G075600	Solyc08g007440	NIATv7_g10713
AT2G37580	Glyma.18G176200	Solyc09g010650	NIATv7_g10724
AT2G34560	Glyma.05G130700	Solyc02g070440	NIATv7_g10729
AT1G79280	Glyma.15G265300	Solyc06g053570	NIATv7_g10733
AT1G04420	Glyma.02G005200	Solyc06g053600	NIATv7_g10734
AT3G29400	Glyma.08G245400	Solyc02g088800	NIATv7_g10744
AT3G02110	Glyma.18G266700	Solyc02g088820	NIATv7_g10745
AT3G02120	Glyma.13G056500	Solyc02g088830	NIATv7_g10746
AT1G70370	Glyma.02G034700	Solyc05g005560	NIATv7_g10770
AT1G71020	Glyma.20G013200	Solyc04g007640	NIATv7_g10775
AT4G26450	Glyma.04G114300	Solyc10g005700	NIATv7_g10785
AT3G29060	Glyma.09G235200	Solyc02g088220	NIATv7_g10793
AT1G63970	Glyma.11G021400	Solyc08g081570	NIATv7_g10799
AT2G40320	Glyma.02G262100	Solyc06g050920	NIATv7_g10816
AT1G58340	Glyma.06G091100	Solyc04g076950	NIATv7_g10820
AT1G09960	Glyma.04G089200	Solyc04g076960	NIATv7_g10821
AT1G18030	Glyma.09G179200	Solyc03g118890	NIATv7_g10826
AT3G18200	Glyma.07G099800	Solyc03g118900	NIATv7_g10827
AT1G48650	Glyma.08G050200	Solyc03g118920	NIATv7_g10838
AT5G35930	Glyma.03G021000	Solyc01g081050	NIATv7_g10843
AT1G32170	Glyma.01G013900	Solyc01g081060	NIATv7_g10844
AT3G21720	Glyma.12G100500	Solyc07g052480	NIATv7_g10858
AT1G78650	Glyma.12G231200	Solyc10g007400	NIATv7_g10861
AT3G14920	Glyma.06G228800	Solyc10g007330	NIATv7_g10868
AT3G14930	Glyma.12G229700	Solyc10g007320	NIATv7_g10869
AT1G43850	Glyma.04G241900	Solyc06g059760	NIATv7_g10884
AT5G18100	Glyma.16G153900	Solyc03g062890	NIATv7_g10889
AT3G11945	Glyma.02G168000	Solyc03g051810	NIATv7_g10891
AT1G02790	Glyma.02G016300	Solyc06g009200	NIATv7_g10908
AT1G77360	Glyma.06G116600	Solyc11g070040	NIATv7_g10917
AT1G48930	Glyma.12G027200	Solyc02g014220	NIATv7_g10919
AT2G31290	Glyma.10G225700	Solyc04g071290	NIATv7_g10923
AT1G76850	Glyma.10G217200	Solyc04g071350	NIATv7_g10932
AT3G47420	Glyma.12G013200	Solyc03g093140	NIATv7_g10947
AT5G08500	Glyma.04G203800	Solyc05g056350	NIATv7_g10950
AT5G63710	Glyma.08G004200	Solyc05g056370	NIATv7_g10952
AT5G42400	Glyma.09G052200	Solyc01g006880	NIATv7_g10957
AT4G39630	Glyma.15G199500	Solyc03g019910	NIATv7_g10968
AT5G63080	Glyma.04G185900	Solyc03g112600	NIATv7_g10993
AT1G71800	Glyma.20G172200	Solyc02g069160	NIATv7_g10998
AT5G63060	Glyma.17G087400	Solyc03g112640	NIATv7_g10999
AT1G27480	Glyma.06G047700	Solyc05g050710	NIATv7_g11009
AT1G62050	Glyma.17G012800	Solyc02g080610	NIATv7_g11015
AT5G44250	Glyma.04G037700	Solyc04g079140	NIATv7_g11024
AT4G33380	Glyma.04G037600	Solyc04g079160	NIATv7_g11026
AT1G47420	Glyma.14G081700	Solyc04g079180	NIATv7_g11028
AT3G25980	Glyma.18G009900	Solyc05g014370	NIATv7_g11076
AT4G39530	Glyma.08G141600	Solyc01g006920	NIATv7_g11081
AT5G22110	Glyma.16G218700	Solyc03g098250	NIATv7_g11085
AT5G64813	Glyma.05G184400	Solyc04g051700	NIATv7_g11105
AT5G64816	Glyma.10G190000	Solyc04g051710	NIATv7_g11107
AT5G64830	Glyma.04G218800	Solyc04g051780	NIATv7_g11112
AT1G17230	Glyma.08G174500	Solyc07g056410	NIATv7_g11113
AT5G58800	Glyma.14G192700	Solyc06g076880	NIATv7_g11114
AT5G16790	Glyma.13G232100	Solyc01g008990	NIATv7_g11118
AT5G49410	Glyma.14G008500	Solyc02g062530	NIATv7_g11124
AT5G66390	Glyma.11G072000	Solyc02g062510	NIATv7_g11125
AT4G36400	Glyma.01G169800	Solyc02g062430	NIATv7_g11126
AT3G51040	Glyma.11G072900	Solyc02g062420	NIATv7_g11127
AT1G70610	Glyma.01G026000	Solyc12g070270	NIATv7_g11131
AT1G79690	Glyma.13G072500	Solyc08g075390	NIATv7_g11144
AT2G44065	Glyma.09G155900	Solyc08g075410	NIATv7_g11147
AT4G19190	Glyma.01G154300	Solyc08g075420	NIATv7_g11148
AT3G51770	Glyma.01G123900	Solyc10g076450	NIATv7_g11177
AT5G01550	Glyma.03G051100	Solyc09g005000	NIATv7_g11181
AT4G28025	Glyma.17G067900	Solyc07g006490	NIATv7_g11185
AT2G39830	Glyma.02G251800	Solyc05g052910	NIATv7_g11192
AT5G05980	Glyma.14G065400	Solyc05g052920	NIATv7_g11193
AT3G55580	Glyma.11G223000	Solyc05g052950	NIATv7_g11194
AT1G75560	Glyma.04G008700	Solyc10g054330	NIATv7_g11202
AT2G21370	Glyma.11G112600	Solyc11g042940	NIATv7_g11204
AT4G09730	Glyma.02G078100	Solyc12g056740	NIATv7_g11215
AT2G48120	Glyma.10G024400	Solyc09g064790	NIATv7_g11219
AT4G27430	Glyma.13G279600	Solyc07g063350	NIATv7_g11258
AT3G15470	Glyma.12G222100	Solyc07g063330	NIATv7_g11260
AT5G46230	Glyma.15G094200	Solyc08g016580	NIATv7_g11283
AT5G64160	Glyma.08G073500	Solyc10g047220	NIATv7_g11305
AT1G28380	Glyma.13G176600	Solyc02g077780	NIATv7_g11318
AT2G38650	Glyma.09G269900	Solyc10g074650	NIATv7_g11324
AT5G52210	Glyma.15G104200	Solyc10g074630	NIATv7_g11325
AT5G48470	Glyma.03G089700	Solyc09g056160	NIATv7_g11336
AT5G02310	Glyma.07G132300	Solyc10g084760	NIATv7_g11358
AT4G25960	Glyma.09G206300	Solyc08g076720	NIATv7_g11372
AT1G77550	Glyma.15G177600	Solyc07g041870	NIATv7_g11377
AT3G45310	Glyma.17G049000	Solyc07g041900	NIATv7_g11379
AT2G05920	Glyma.09G070000	Solyc07g041970	NIATv7_g11384
AT4G35740	Glyma.09G070600	Solyc07g042010	NIATv7_g11387
AT3G22430	Glyma.10G248100	Solyc09g076040	NIATv7_g11410
AT2G22070	Glyma.02G118600	Solyc04g054290	NIATv7_g11419
AT4G39620	Glyma.05G182700	Solyc04g054270	NIATv7_g11421
AT1G53140	Glyma.12G152100	Solyc07g063080	NIATv7_g11427
AT1G53130	Glyma.12G225100	Solyc07g063090	NIATv7_g11428
AT1G74160	Glyma.06G204400	Solyc03g115000	NIATv7_g11442
AT4G17770	Glyma.20G120300	Solyc08g076650	NIATv7_g11443
AT2G20690	Glyma.12G112900	Solyc07g054190	NIATv7_g11449
AT4G03550	Glyma.13G297100	Solyc07g053980	NIATv7_g11454
AT5G20710	Glyma.17G047400	Solyc07g042220	NIATv7_g11465
AT1G05940	Glyma.09G242000	Solyc10g018600	NIATv7_g11467
AT4G04885	Glyma.20G142500	Solyc12g094490	NIATv7_g11470
AT1G20510	Glyma.14G223200	Solyc12g094520	NIATv7_g11473
AT1G60790	Glyma.01G028600	Solyc05g005100	NIATv7_g11484
AT4G35987	Glyma.02G047300	Solyc03g033470	NIATv7_g11493
AT4G10620	Glyma.11G101800	Solyc01g006180	NIATv7_g11498
AT3G13670	Glyma.18G300100	Solyc01g006120	NIATv7_g11505
AT5G06240	Glyma.19G196500	Solyc10g083220	NIATv7_g11519
AT1G27460	Glyma.04G045800	Solyc04g077830	NIATv7_g11537
AT1G59600	Glyma.U031000	Solyc04g077820	NIATv7_g11538
AT1G79890	Glyma.07G005000	Solyc06g066670	NIATv7_g11548
AT5G66050	Glyma.11G082000	Solyc02g083310	NIATv7_g11570
AT4G35790	Glyma.11G081500	Solyc02g083340	NIATv7_g11573
AT2G17705	Glyma.11G081000	Solyc02g083360	NIATv7_g11575
AT4G14500	Glyma.11G008200	Solyc06g053790	NIATv7_g11580
AT4G21900	Glyma.12G183200	Solyc06g074400	NIATv7_g11584
AT5G67570	Glyma.17G160600	Solyc02g092310	NIATv7_g11590
AT2G02090	Glyma.20G005700	Solyc02g014770	NIATv7_g11596
AT1G68470	Glyma.20G004900	Solyc02g014140	NIATv7_g11602
AT5G23120	Glyma.12G026900	Solyc02g014150	NIATv7_g11603
AT4G39370	Glyma.08G145100	Solyc04g051410	NIATv7_g11607
AT5G12100	Glyma.03G190300	Solyc12g099840	NIATv7_g11616
AT1G63110	Glyma.17G131000	Solyc08g080420	NIATv7_g11622
AT2G17140	Glyma.08G060600	Solyc02g021020	NIATv7_g11631
AT1G47740	Glyma.17G249300	Solyc12g089060	NIATv7_g11641
AT1G03000	Glyma.19G208300	Solyc06g008730	NIATv7_g11651
AT3G52970	Glyma.10G296400	Solyc09g098620	NIATv7_g11660
AT5G54840	Glyma.02G289300	Solyc07g064290	NIATv7_g11661
AT1G08640	Glyma.19G248200	Solyc04g009940	NIATv7_g11669
AT2G46570	Glyma.07G054200	Solyc05g050540	NIATv7_g11679
AT2G46580	Glyma.16G023100	Solyc05g050530	NIATv7_g11680
AT1G72160	Glyma.12G001900	Solyc11g027880	NIATv7_g11682
AT1G35420	Glyma.06G325100	Solyc11g027840	NIATv7_g11684
AT1G72175	Glyma.04G255000	Solyc11g027810	NIATv7_g11686
AT2G31320	Glyma.03G161300	Solyc03g117970	NIATv7_g11704
AT3G49070	Glyma.17G196100	Solyc03g025330	NIATv7_g11709
AT5G35220	Glyma.16G037100	Solyc10g081470	NIATv7_g11727
AT5G37480	Glyma.19G010300	Solyc10g081480	NIATv7_g11728
AT1G08810	Glyma.19G119300	Solyc10g081490	NIATv7_g11729
AT5G63950	Glyma.08G001900	Solyc01g068280	NIATv7_g11740
AT1G56050	Glyma.08G236400	Solyc07g066430	NIATv7_g11748
AT5G49400	Glyma.17G032500	Solyc01g060030	NIATv7_g11758
AT5G66810	Glyma.17G175900	Solyc02g090650	NIATv7_g11763
AT3G13682	Glyma.06G250100	Solyc07g063450	NIATv7_g11769
AT3G55480	Glyma.02G248300	Solyc06g043030	NIATv7_g11774
AT2G39690	Glyma.14G068300	Solyc06g008560	NIATv7_g11775
AT3G48670	Glyma.11G219200	Solyc06g051810	NIATv7_g11776
AT2G33630	Glyma.14G223900	Solyc04g082750	NIATv7_g11783
AT4G33760	Glyma.05G236700	Solyc01g106740	NIATv7_g11819
AT5G50860	Glyma.06G166200	Solyc03g097690	NIATv7_g11824
AT3G49725	Glyma.02G280500	Solyc02g092010	NIATv7_g11831
AT1G14740	Glyma.05G138900	Solyc05g018500	NIATv7_g11833
AT1G01510	Glyma.09G255200	Solyc01g095040	NIATv7_g11842
AT2G46090	Glyma.09G254500	Solyc01g095010	NIATv7_g11847
AT2G46100	Glyma.16G031100	Solyc01g095000	NIATv7_g11848
AT4G01370	Glyma.18G236800	Solyc01g094960	NIATv7_g11853
AT2G46080	Glyma.18G237000	Solyc01g094950	NIATv7_g11854
AT1G01540	Glyma.16G032700	Solyc01g094940	NIATv7_g11855
AT3G56230	Glyma.11G234900	Solyc06g050860	NIATv7_g11864
AT1G05370	Glyma.10G248600	Solyc09g075970	NIATv7_g11867
AT3G05250	Glyma.20G232800	Solyc01g098830	NIATv7_g11877
AT1G08960	Glyma.03G239500	Solyc01g098800	NIATv7_g11881
AT3G19190	Glyma.02G133400	Solyc01g108160	NIATv7_g11899
AT4G34020	Glyma.07G213200	Solyc01g108070	NIATv7_g11911
AT4G34030	Glyma.07G213500	Solyc01g108030	NIATv7_g11912
AT2G15570	Glyma.07G213700	Solyc01g108020	NIATv7_g11913
AT1G27900	Glyma.05G146100	Solyc05g015040	NIATv7_g11921
AT1G65070	Glyma.07G195700	Solyc02g078390	NIATv7_g11927
AT4G04950	Glyma.13G180400	Solyc02g078360	NIATv7_g11930
AT4G21705	Glyma.15G073300	Solyc02g078350	NIATv7_g11933
AT1G02680	Glyma.10G001200	Solyc02g078300	NIATv7_g11938
AT2G33793	Glyma.07G196100	Solyc02g078280	NIATv7_g11939
AT4G10100	Glyma.06G321300	Solyc02g090010	NIATv7_g11940
AT4G21710	Glyma.09G066000	Solyc02g078260	NIATv7_g11942
AT5G16210	Glyma.02G089000	Solyc02g086340	NIATv7_g11946
AT1G66840	Glyma.18G294100	Solyc02g086350	NIATv7_g11947
AT5G03680	Glyma.19G192300	Solyc09g009250	NIATv7_g11955
AT5G40160	Glyma.13G152400	Solyc09g009290	NIATv7_g11959
AT5G54260	Glyma.12G219100	Solyc09g009340	NIATv7_g11961
AT2G07170	Glyma.01G001200	Solyc07g042580	NIATv7_g11968
AT2G07180	Glyma.05G220600	Solyc07g042590	NIATv7_g11970
AT5G50200	Glyma.17G124900	Solyc03g112100	NIATv7_g11973
AT2G14045	Glyma.03G251900	Solyc04g009840	NIATv7_g11976
AT2G03880	Glyma.05G125500	Solyc12g096680	NIATv7_g11989
AT5G03290	Glyma.10G058100	Solyc08g077930	NIATv7_g11991
AT2G22650	Glyma.15G208200	Solyc07g005240	NIATv7_g11993
AT2G07690	Glyma.13G156400	Solyc07g005020	NIATv7_g11994
AT5G51350	Glyma.15G203600	Solyc07g005010	NIATv7_g12003
AT3G63510	Glyma.08G090300	Solyc01g087290	NIATv7_g12009
AT2G34740	Glyma.08G081400	Solyc01g087460	NIATv7_g12013
AT3G21640	Glyma.12G008300	Solyc01g087470	NIATv7_g12014
AT3G23890	Glyma.15G276000	Solyc01g087500	NIATv7_g12016
AT2G31170	Glyma.06G066300	Solyc04g076390	NIATv7_g12050
AT2G24940	Glyma.06G060400	Solyc08g029160	NIATv7_g12053
AT5G66860	Glyma.05G081300	Solyc02g090420	NIATv7_g12090
AT2G25830	Glyma.06G085900	Solyc08g066640	NIATv7_g12117
AT4G03260	Glyma.12G103900	Solyc07g053180	NIATv7_g12135
AT1G51550	Glyma.07G020700	Solyc06g063300	NIATv7_g12151
AT3G20260	Glyma.08G224800	Solyc06g063340	NIATv7_g12156
AT1G30900	Glyma.09G049700	Solyc02g081970	NIATv7_g12170
AT1G66080	Glyma.14G211800	Solyc05g056560	NIATv7_g12174
AT5G67090	Glyma.16G018900	Solyc04g078740	NIATv7_g12183
AT1G71420	Glyma.01G230500	Solyc02g062630	NIATv7_g12194
AT5G22875	Glyma.11G192200	Solyc11g066450	NIATv7_g12195
AT3G44880	Glyma.12G082100	Solyc11g066440	NIATv7_g12196
AT5G22890	Glyma.12G179000	Solyc11g066420	NIATv7_g12198
AT3G44890	Glyma.12G081500	Solyc11g066410	NIATv7_g12199
AT2G28190	Glyma.12G081300	Solyc11g066390	NIATv7_g12202
AT4G08280	Glyma.04G251200	Solyc11g012940	NIATv7_g12207
AT1G73680	Glyma.08G051700	Solyc03g119060	NIATv7_g12222
AT1G18090	Glyma.07G100600	Solyc03g119070	NIATv7_g12223
AT1G18100	Glyma.05G244100	Solyc03g119100	NIATv7_g12227
AT3G29010	Glyma.09G236600	Solyc06g065310	NIATv7_g12238
AT1G65480	Glyma.16G150700	Solyc03g063100	NIATv7_g12248
AT1G06500	Glyma.08G308800	Solyc12g011190	NIATv7_g12254
AT1G06550	Glyma.18G109900	Solyc12g011160	NIATv7_g12257
AT1G56220	Glyma.03G234800	Solyc01g099840	NIATv7_g12262
AT3G58580	Glyma.19G204800	Solyc10g078950	NIATv7_g12271
AT3G46920	Glyma.15G202000	Solyc07g007140	NIATv7_g12277
AT4G09720	Glyma.10G220100	Solyc04g072060	NIATv7_g12284
AT3G57280	Glyma.19G135000	Solyc10g079260	NIATv7_g12291
AT3G10140	Glyma.19G134900	Solyc10g079250	NIATv7_g12292
AT2G41460	Glyma.02G191100	Solyc04g016530	NIATv7_g12295
AT2G41490	Glyma.10G105900	Solyc04g016520	NIATv7_g12297
AT2G41500	Glyma.02G190600	Solyc04g016510	NIATv7_g12298
AT3G10150	Glyma.02G192200	Solyc04g016490	NIATv7_g12299
AT2G28510	Glyma.12G072400	Solyc06g075370	NIATv7_g12312
AT4G15630	Glyma.07G251200	Solyc01g067330	NIATv7_g12319
AT5G26742	Glyma.03G226600	Solyc08g042050	NIATv7_g12325
AT2G34410	Glyma.05G127700	Solyc02g071120	NIATv7_g12330
AT5G15020	Glyma.19G016300	Solyc02g067570	NIATv7_g12340
AT2G04620	Glyma.08G102000	Solyc02g067620	NIATv7_g12343
AT1G64860	Glyma.12G013300	Solyc03g097320	NIATv7_g12353
AT5G17560	Glyma.02G000900	Solyc03g097360	NIATv7_g12355
AT5G35970	Glyma.10G000200	Solyc03g097370	NIATv7_g12357
AT1G06330	Glyma.13G290800	Solyc07g055010	NIATv7_g12360
AT3G58610	Glyma.13G291300	Solyc07g053280	NIATv7_g12364
AT3G60160	Glyma.07G121900	Solyc10g024420	NIATv7_g12370
AT5G49555	Glyma.16G139600	Solyc02g085250	NIATv7_g12375
AT1G63810	Glyma.11G068600	Solyc02g085230	NIATv7_g12378
AT4G36630	Glyma.01G176000	Solyc07g056660	NIATv7_g12381
AT5G49560	Glyma.02G057000	Solyc02g085210	NIATv7_g12382
AT3G05140	Glyma.20G231000	Solyc01g098440	NIATv7_g12393
AT3G54300	Glyma.10G278100	Solyc11g006780	NIATv7_g12400
AT2G38710	Glyma.20G074500	Solyc11g006770	NIATv7_g12401
AT3G52220	Glyma.02G110700	Solyc11g006760	NIATv7_g12402
AT4G36530	Glyma.16G138000	Solyc02g062610	NIATv7_g12405
AT4G22290	Glyma.15G113400	Solyc04g014680	NIATv7_g12411
AT5G37290	Glyma.14G210900	Solyc04g014610	NIATv7_g12415
AT3G03270	Glyma.14G211300	Solyc04g014600	NIATv7_g12416
AT5G51890	Glyma.09G148600	Solyc03g006810	NIATv7_g12422
AT5G51880	Glyma.10G240400	Solyc03g006820	NIATv7_g12423
AT5G17420	Glyma.06G225500	Solyc07g005840	NIATv7_g12440
AT4G30700	Glyma.17G072100	Solyc07g005850	NIATv7_g12441
AT4G30720	Glyma.07G102300	Solyc07g005870	NIATv7_g12446
AT5G40820	Glyma.10G284200	Solyc01g111870	NIATv7_g12464
AT2G17020	Glyma.20G105000	Solyc01g111890	NIATv7_g12466
AT1G77680	Glyma.13G082100	Solyc11g013030	NIATv7_g12469
AT1G24610	Glyma.08G045400	Solyc01g005380	NIATv7_g12488
AT3G61680	Glyma.19G255100	Solyc01g095720	NIATv7_g12501
AT3G17810	Glyma.07G105400	Solyc03g097910	NIATv7_g12505
AT5G47240	Glyma.17G145100	Solyc08g078210	NIATv7_g12511
AT5G15490	Glyma.18G265100	Solyc02g067080	NIATv7_g12520
AT5G67530	Glyma.01G194100	Solyc02g092380	NIATv7_g12532
AT5G55760	Glyma.18G076300	Solyc07g065550	NIATv7_g12553
AT3G22810	Glyma.20G149800	Solyc09g082580	NIATv7_g12585
AT4G02050	Glyma.15G203300	Solyc07g006970	NIATv7_g12592
AT2G44525	Glyma.03G100700	Solyc01g088350	NIATv7_g12598
AT4G28100	Glyma.12G105900	Solyc07g054850	NIATv7_g12623
AT2G33855	Glyma.13G235900	Solyc02g077700	NIATv7_g12657
AT2G04660	Glyma.18G036900	Solyc05g007750	NIATv7_g12659
AT1G26760	Glyma.07G229200	Solyc05g007760	NIATv7_g12660
AT3G27325	Glyma.19G082100	Solyc02g093770	NIATv7_g12674
AT5G40720	Glyma.19G081400	Solyc02g093750	NIATv7_g12676
AT4G09620	Glyma.20G175900	Solyc11g017430	NIATv7_g12695
AT1G21680	Glyma.06G116200	Solyc11g005080	NIATv7_g12697
AT1G77400	Glyma.04G246900	Solyc03g113480	NIATv7_g12701
AT1G77405	Glyma.19G099200	Solyc08g029150	NIATv7_g12702
AT1G18335	Glyma.09G170700	Solyc06g072500	NIATv7_g12714
AT1G14610	Glyma.10G239500	Solyc09g007540	NIATv7_g12716
AT2G23690	Glyma.11G061800	Solyc02g089990	NIATv7_g12738
AT5G01830	Glyma.01G131800	Solyc09g018230	NIATv7_g12745
AT2G44140	Glyma.09G244800	Solyc01g006230	NIATv7_g12759
AT3G49740	Glyma.10G094300	Solyc05g046280	NIATv7_g12774
AT3G22450	Glyma.11G005600	Solyc03g005180	NIATv7_g12810
AT5G40670	Glyma.16G065900	Solyc03g005120	NIATv7_g12816
AT2G20980	Glyma.04G003800	Solyc01g111550	NIATv7_g12829
AT1G09220	Glyma.03G001300	Solyc06g009620	NIATv7_g12834
AT1G17110	Glyma.15G248200	Solyc07g061780	NIATv7_g12839
AT1G73480	Glyma.07G106400	Solyc03g098020	NIATv7_g12848
AT1G12500	Glyma.05G054700	Solyc08g079790	NIATv7_g12849
AT1G57820	Glyma.02G309100	Solyc05g023680	NIATv7_g12851
AT3G06680	Glyma.07G241700	Solyc05g053440	NIATv7_g12853
AT1G19640	Glyma.14G072300	Solyc04g080660	NIATv7_g12854
AT1G75980	Glyma.04G021700	Solyc04g081850	NIATv7_g12864
AT1G20180	Glyma.14G221300	Solyc04g081840	NIATv7_g12865
AT5G63200	Glyma.04G191600	Solyc06g071850	NIATv7_g12908
AT2G41250	Glyma.03G130300	Solyc10g079620	NIATv7_g12917
AT1G06470	Glyma.18G102500	Solyc07g055700	NIATv7_g12924
AT1G06460	Glyma.02G288700	Solyc07g055720	NIATv7_g12926
AT5G62390	Glyma.09G231200	Solyc03g083970	NIATv7_g12935
AT4G12610	Glyma.09G009900	Solyc11g012150	NIATv7_g12944
AT1G79850	Glyma.13G357200	Solyc03g120630	NIATv7_g12946
AT1G15220	Glyma.08G204400	Solyc03g120610	NIATv7_g12949
AT3G16190	Glyma.07G018600	Solyc03g120540	NIATv7_g12959
AT3G27750	Glyma.08G203300	Solyc03g120510	NIATv7_g12963
AT3G46510	Glyma.11G140100	Solyc11g066040	NIATv7_g12969
AT5G11860	Glyma.11G250300	Solyc04g045630	NIATv7_g12975
AT2G39370	Glyma.10G292000	Solyc05g054850	NIATv7_g12998
AT3G12360	Glyma.10G291900	Solyc05g054830	NIATv7_g13000
AT1G47750	Glyma.14G076800	Solyc04g080000	NIATv7_g13006
AT1G75090	Glyma.06G033900	Solyc04g079990	NIATv7_g13007
AT4G36800	Glyma.01G178200	Solyc04g079970	NIATv7_g13009
AT1G19340	Glyma.14G077000	Solyc04g079950	NIATv7_g13011
AT1G63855	Glyma.01G163200	Solyc02g061950	NIATv7_g13023
AT1G47670	Glyma.15G068700	Solyc04g079560	NIATv7_g13032
AT5G25900	Glyma.13G371400	Solyc04g083160	NIATv7_g13034
AT5G01930	Glyma.03G002100	Solyc10g074920	NIATv7_g13049
AT3G05010	Glyma.20G230000	Solyc01g098210	NIATv7_g13054
AT4G37840	Glyma.17G156200	Solyc02g091830	NIATv7_g13057
AT1G69500	Glyma.07G043300	Solyc01g010900	NIATv7_g13060
AT2G41705	Glyma.04G252000	Solyc11g013120	NIATv7_g13066
AT2G43790	Glyma.02G138800	Solyc08g014420	NIATv7_g13081
AT2G14680	Glyma.01G242300	Solyc01g106950	NIATv7_g13083
AT1G60430	Glyma.17G108800	Solyc07g007630	NIATv7_g13087
AT5G20300	Glyma.13G162200	Solyc07g007650	NIATv7_g13089
AT1G52310	Glyma.09G072500	Solyc02g068370	NIATv7_g13094
AT4G20070	Glyma.09G050800	Solyc02g068380	NIATv7_g13095
AT5G35170	Glyma.09G096800	Solyc12g010380	NIATv7_g13102
AT1G24050	Glyma.08G290400	Solyc04g025670	NIATv7_g13121
AT3G52940	Glyma.13G150900	Solyc09g009040	NIATv7_g13138
AT5G03730	Glyma.13G151100	Solyc09g009090	NIATv7_g13140
AT3G62660	Glyma.10G015900	Solyc09g075560	NIATv7_g13145
AT1G51450	Glyma.12G020200	Solyc11g065370	NIATv7_g13147
AT3G21090	Glyma.12G020400	Solyc11g065350	NIATv7_g13149
AT3G60500	Glyma.11G015300	Solyc05g047420	NIATv7_g13152
AT5G41670	Glyma.08G020500	Solyc12g056120	NIATv7_g13156
AT3G18730	Glyma.08G147000	Solyc11g005690	NIATv7_g13162
AT5G17990	Glyma.04G184900	Solyc06g071550	NIATv7_g13164
AT2G28100	Glyma.13G322800	Solyc11g069010	NIATv7_g13172
AT1G27300	Glyma.18G005200	Solyc05g015640	NIATv7_g13193
AT5G62740	Glyma.17G097000	Solyc03g113220	NIATv7_g13198
AT1G74720	Glyma.05G029600	Solyc03g113190	NIATv7_g13202
AT3G15120	Glyma.13G273300	Solyc07g062760	NIATv7_g13206
AT5G20930	Glyma.02G271700	Solyc11g071680	NIATv7_g13216
AT3G07370	Glyma.03G088400	Solyc06g083150	NIATv7_g13220
AT3G29770	Glyma.08G247700	Solyc02g089060	NIATv7_g13230
AT2G03780	Glyma.11G011400	Solyc04g005310	NIATv7_g13245
AT5G49630	Glyma.04G088200	Solyc04g077050	NIATv7_g13247
AT1G27500	Glyma.04G183400	Solyc03g114320	NIATv7_g13254
AT5G62790	Glyma.05G037500	Solyc03g114340	NIATv7_g13257
AT1G53250	Glyma.12G160300	Solyc12g014220	NIATv7_g13273
AT5G20040	Glyma.13G271500	Solyc12g014190	NIATv7_g13279
AT1G18485	Glyma.06G206900	Solyc03g114660	NIATv7_g13286
AT1G73990	Glyma.04G158100	Solyc03g114640	NIATv7_g13287
AT3G56840	Glyma.05G079900	Solyc10g079440	NIATv7_g13288
AT2G32900	Glyma.02G266800	Solyc05g043350	NIATv7_g13302
AT2G32520	Glyma.06G307800	Solyc05g043430	NIATv7_g13305
AT5G15100	Glyma.09G240500	Solyc02g087660	NIATv7_g13310
AT3G28700	Glyma.11G099200	Solyc02g087640	NIATv7_g13312
AT5G39950	Glyma.09G240800	Solyc02g087630	NIATv7_g13313
AT5G20790	Glyma.15G181800	Solyc07g042400	NIATv7_g13320
AT4G08350	Glyma.04G240900	Solyc04g064700	NIATv7_g13324
AT4G18950	Glyma.15G088500	Solyc02g071740	NIATv7_g13325
AT4G22760	Glyma.17G024100	Solyc10g006730	NIATv7_g13329
AT3G54826	Glyma.20G181200	Solyc05g053250	NIATv7_g13330
AT3G25920	Glyma.20G116100	Solyc05g009370	NIATv7_g13340
AT3G49990	Glyma.17G076700	Solyc04g081030	NIATv7_g13360
AT1G16310	Glyma.15G262300	Solyc10g005500	NIATv7_g13368
AT1G16280	Glyma.08G165600	Solyc10g005520	NIATv7_g13370
AT2G13540	Glyma.16G049600	Solyc10g005530	NIATv7_g13371
AT1G16445	Glyma.15G260800	Solyc10g005540	NIATv7_g13373
AT1G03160	Glyma.02G147400	Solyc09g065160	NIATv7_g13380
AT3G63130	Glyma.02G147200	Solyc09g065190	NIATv7_g13382
AT2G26330	Glyma.17G226100	Solyc08g061560	NIATv7_g13389
AT3G24495	Glyma.09G189100	Solyc07g018350	NIATv7_g13390
AT2G21860	Glyma.05G184900	Solyc04g051610	NIATv7_g13396
AT4G31180	Glyma.14G101500	Solyc05g056250	NIATv7_g13419
AT5G36170	Glyma.09G248300	Solyc04g025290	NIATv7_g13420
AT1G75330	Glyma.06G030600	Solyc12g089210	NIATv7_g13430
AT1G69740	Glyma.04G247700	Solyc08g069030	NIATv7_g13450
AT2G24640	Glyma.14G105700	Solyc08g069050	NIATv7_g13453
AT3G57570	Glyma.19G141900	Solyc03g063700	NIATv7_g13456
AT3G50870	Glyma.11G068700	Solyc02g085190	NIATv7_g13460
AT2G18360	Glyma.02G056400	Solyc02g085180	NIATv7_g13461
AT3G15620	Glyma.08G209600	Solyc12g042910	NIATv7_g13491
AT2G27460	Glyma.12G089700	Solyc11g068500	NIATv7_g13505
AT1G77700	Glyma.13G082700	Solyc11g013300	NIATv7_g13514
AT1G77690	Glyma.06G110200	Solyc11g013310	NIATv7_g13515
AT5G13610	Glyma.10G116500	Solyc04g049850	NIATv7_g13530
AT3G54970	Glyma.20G145700	Solyc04g049890	NIATv7_g13532
AT5G14660	Glyma.19G061900	Solyc02g086680	NIATv7_g13548
AT3G01550	Glyma.19G005900	Solyc02g086650	NIATv7_g13552
AT3G59630	Glyma.15G008200	Solyc10g081540	NIATv7_g13554
AT5G55000	Glyma.05G089400	Solyc10g076860	NIATv7_g13557
AT3G52390	Glyma.19G200600	Solyc06g007310	NIATv7_g13561
AT1G71000	Glyma.20G013600	Solyc05g008120	NIATv7_g13564
AT2G01410	Glyma.09G118400	Solyc04g007660	NIATv7_g13566
AT2G01220	Glyma.20G120600	Solyc05g008870	NIATv7_g13574
AT1G05750	Glyma.13G313200	Solyc11g071370	NIATv7_g13576
AT3G26782	Glyma.16G049800	Solyc02g094480	NIATv7_g13591
AT5G14040	Glyma.19G101100	Solyc02g094470	NIATv7_g13592
AT5G56580	Glyma.10G107500	Solyc03g119490	NIATv7_g13597
AT1G31870	Glyma.07G070900	Solyc03g033950	NIATv7_g13598
AT3G02710	Glyma.18G045800	Solyc02g081410	NIATv7_g13604
AT3G02720	Glyma.18G045900	Solyc02g081400	NIATv7_g13605
AT1G55250	Glyma.14G050200	Solyc01g006040	NIATv7_g13611
AT3G32930	Glyma.08G315600	Solyc01g006020	NIATv7_g13612
AT1G11880	Glyma.07G221600	Solyc01g006000	NIATv7_g13616
AT1G50380	Glyma.20G100400	Solyc02g050260	NIATv7_g13620
AT1G29690	Glyma.15G088100	Solyc02g071780	NIATv7_g13625
AT1G73820	Glyma.07G106200	Solyc03g097990	NIATv7_g13635
AT2G45770	Glyma.07G075900	Solyc01g091580	NIATv7_g13648
AT2G45760	Glyma.03G015800	Solyc01g091590	NIATv7_g13649
AT3G61170	Glyma.02G102000	Solyc01g091610	NIATv7_g13653
AT4G00720	Glyma.07G076700	Solyc01g091620	NIATv7_g13654
AT4G16280	Glyma.17G035500	Solyc01g058450	NIATv7_g13673
AT3G52030	Glyma.U017700	Solyc01g087910	NIATv7_g13675
AT5G47840	Glyma.09G234300	Solyc06g065270	NIATv7_g13676
AT5G47850	Glyma.12G002400	Solyc11g020230	NIATv7_g13677
AT4G25730	Glyma.11G116800	Solyc11g020810	NIATv7_g13678
AT5G41970	Glyma.03G068700	Solyc11g020870	NIATv7_g13680
AT5G18970	Glyma.07G255100	Solyc01g080290	NIATv7_g13683
AT3G21580	Glyma.15G101900	Solyc01g080300	NIATv7_g13684
AT2G45030	Glyma.U016100	Solyc01g090690	NIATv7_g13691
AT3G60510	Glyma.03G117300	Solyc01g090700	NIATv7_g13692
AT3G15351	Glyma.16G097600	Solyc01g090720	NIATv7_g13694
AT1G09280	Glyma.20G095800	Solyc01g100730	NIATv7_g13702
AT1G56570	Glyma.20G095400	Solyc01g100800	NIATv7_g13708
AT1G56560	Glyma.20G095200	Solyc01g100810	NIATv7_g13709
AT1G56590	Glyma.19G227500	Solyc01g100820	NIATv7_g13710
AT5G23880	Glyma.09G136900	Solyc03g025540	NIATv7_g13741
AT5G23890	Glyma.16G182200	Solyc03g025530	NIATv7_g13743
AT1G12240	Glyma.01G211000	Solyc08g079080	NIATv7_g13751
AT4G12420	Glyma.17G138300	Solyc08g079090	NIATv7_g13752
AT3G54440	Glyma.13G197000	Solyc08g014480	NIATv7_g13756
AT2G20230	Glyma.10G042400	Solyc09g063070	NIATv7_g13757
AT3G18010	Glyma.05G245900	Solyc03g118770	NIATv7_g13769
AT2G23420	Glyma.05G094000	Solyc02g093290	NIATv7_g13776
AT5G67100	Glyma.01G187400	Solyc02g093300	NIATv7_g13777
AT1G28410	Glyma.13G235800	Solyc02g077690	NIATv7_g13778
AT2G34470	Glyma.08G084800	Solyc02g070670	NIATv7_g13781
AT5G18940	Glyma.13G211500	Solyc01g080350	NIATv7_g13785
AT5G42655	Glyma.05G242100	Solyc04g008080	NIATv7_g13799
AT2G01818	Glyma.05G241000	Solyc04g008090	NIATv7_g13801
AT3G48470	Glyma.04G193000	Solyc10g006780	NIATv7_g13825
AT1G54150	Glyma.03G080300	Solyc12g049330	NIATv7_g13852
AT5G56180	Glyma.16G096700	Solyc07g066120	NIATv7_g13859
AT1G55690	Glyma.04G112300	Solyc07g066090	NIATv7_g13862
AT3G20490	Glyma.02G290600	Solyc07g064570	NIATv7_g13872
AT3G52080	Glyma.10G089900	Solyc04g015990	NIATv7_g13880
AT1G72650	Glyma.16G006500	Solyc03g121990	NIATv7_g13881
AT3G13980	Glyma.16G006100	Solyc03g121970	NIATv7_g13883
AT5G54660	Glyma.12G215300	Solyc07g064020	NIATv7_g13913
AT5G42480	Glyma.17G255300	Solyc04g081070	NIATv7_g13917
AT4G16310	Glyma.14G216900	Solyc04g081100	NIATv7_g13921
AT2G47980	Glyma.03G207600	Solyc05g026510	NIATv7_g13924
AT5G57970	Glyma.06G219600	Solyc12g010050	NIATv7_g13935
AT5G05140	Glyma.02G157800	Solyc10g080930	NIATv7_g13959
AT3G62910	Glyma.03G210800	Solyc09g074650	NIATv7_g13960
AT2G47850	Glyma.02G153700	Solyc09g074640	NIATv7_g13961
AT1G03010	Glyma.02G153500	Solyc09g074630	NIATv7_g13962
AT4G09350	Glyma.12G001000	Solyc09g074610	NIATv7_g13964
AT3G58790	Glyma.08G309900	Solyc07g055930	NIATv7_g13965
AT3G22680	Glyma.01G235900	Solyc10g045190	NIATv7_g13970
AT1G08680	Glyma.05G088000	Solyc10g076990	NIATv7_g13974
AT4G24680	Glyma.05G039400	Solyc03g112660	NIATv7_g13975
AT2G46890	Glyma.16G015900	Solyc02g063390	NIATv7_g13977
AT3G19508	Glyma.01G243800	Solyc01g107470	NIATv7_g13981
AT3G19500	Glyma.20G130200	Solyc01g107490	NIATv7_g13982
AT5G44750	Glyma.01G243900	Solyc01g107510	NIATv7_g13984
AT2G43540	Glyma.13G346600	Solyc06g073170	NIATv7_g13987
AT5G60720	Glyma.11G196200	Solyc11g069840	NIATv7_g14003
AT5G18140	Glyma.19G112100	Solyc10g078560	NIATv7_g14009
AT5G18170	Glyma.16G041200	Solyc10g078550	NIATv7_g14010
AT1G54390	Glyma.19G110500	Solyc10g078520	NIATv7_g14014
AT3G09410	Glyma.18G179800	Solyc10g086480	NIATv7_g14015
AT5G13760	Glyma.U017300	Solyc01g087890	NIATv7_g14041
AT3G12210	Glyma.14G090300	Solyc04g077450	NIATv7_g14042
AT5G13000	Glyma.08G361500	Solyc01g006370	NIATv7_g14059
AT5G27730	Glyma.19G233000	Solyc01g099750	NIATv7_g14070
AT3G05530	Glyma.20G236500	Solyc01g099760	NIATv7_g14071
AT2G42240	Glyma.11G053500	Solyc02g093120	NIATv7_g14074
AT5G13810	Glyma.04G141800	Solyc03g078380	NIATv7_g14082
AT5G09810	Glyma.04G215900	Solyc03g078400	NIATv7_g14085
AT5G60030	Glyma.17G228900	Solyc11g072740	NIATv7_g14102
AT5G60040	Glyma.U034000	Solyc11g072730	NIATv7_g14104
AT5G51020	Glyma.04G202400	Solyc06g068760	NIATv7_g14113
AT5G50990	Glyma.09G043600	Solyc06g068810	NIATv7_g14117
AT3G51980	Glyma.20G054400	Solyc04g009320	NIATv7_g14119
AT5G47870	Glyma.20G249700	Solyc11g040110	NIATv7_g14120
AT3G05990	Glyma.20G143600	Solyc09g075730	NIATv7_g14125
AT1G03250	Glyma.10G025400	Solyc09g064930	NIATv7_g14142
AT4G39660	Glyma.08G140200	Solyc04g054310	NIATv7_g14144
AT5G41770	Glyma.01G224300	Solyc12g056080	NIATv7_g14173
AT3G42960	Glyma.18G278500	Solyc11g018600	NIATv7_g14190
AT4G37510	Glyma.01G192200	Solyc10g080040	NIATv7_g14203
AT1G20410	Glyma.14G222900	Solyc04g082130	NIATv7_g14211
AT2G36850	Glyma.04G192300	Solyc03g111570	NIATv7_g14222
AT3G02310	Glyma.13G052700	Solyc02g089200	NIATv7_g14235
AT4G20360	Glyma.05G041900	Solyc03g112150	NIATv7_g14240
AT4G35335	Glyma.02G312000	Solyc11g008590	NIATv7_g14245
[truncated: 3,747 more rows]
