# Supplementary material for: Evolution of Alternative Splicing in Eudicots
Source: Front Plant Sci. 2019 Jun 12;10:707. doi: 10.3389/fpls.2019.00707 (PMC6581728; doi:10.3389/fpls.2019.00707)
Supplement: Supplementary file 7 [file Data_Sheet_3.zip › AdditionalData/Readme.txt]

Readme
This folder contains intermediate data from Lin et al. Evolution of alternative splicing in eudicots (doi: 10.3389/fpls.2019.00707)
The folder GenesListWithAS contains two subfolders. One with the list of genes that are expressed in each of the four species, and the other contains all genes that showed alternative splicing in each of the four species.
The folder Ortholgs contains list of one-to-one ortholog gene list among four investigated species.
The tile Dataset 1 and 2 are the relative importance of each feature for the machine learning models we developed in the manuscript.

If you have any questions concerning this dataset, please contact
Shuqing Xu: shuqing.xu@uni-muenster.de
or
Zhihao Ling: lingzhihao@genebang.com
